# Supplementary material for: The N-terminal PA domains of signal-peptide-peptidase-like 2 (SPPL2) proteases impact on TNFα cleavage
Source: Commun Biol. 2025 Apr 30;8:686. doi: 10.1038/s42003-025-08102-y (PMC12043953; doi:10.1038/s42003-025-08102-y)
Supplement: Supplementary file 3 — Supplementary Data 1 [file 42003_2025_8102_MOESM3_ESM.xlsx]

## Sheet: ExF mean all experiments
ExF mean	Fig. 4	Fig. 5	Fig.6	Fig. 7	Fig. 10
2a wt	1		1
13I3	0.72054		0.523491
2cI2a	1.21782		1.4707
3I2a	1.65154		0.804387
2b	1	1		1	1
2aI2b	0.41075	0.589859		0.427609	0.950273
2cI2b		1.87035		1.15562	1.28481
3I2b		0.869532		1.14084	1.03469
ExF mean	Suppl. Fig. 3	Suppl. Fig. 4	Suppl. Fig. 5
2a wtlow	1		1
2a wthigh	1.84855		1.59827
2b wthigh		1
2b wtlow		0.238913

## Sheet: Fig. 4
Figure 4: TNFα cleavage altered by N-terminal SPPL chimeras.
	Fig. 4B										Normalization	one sample t-test
	(NTF/FL)*ExF	#1	#2	#3	#4	#5	#6	MW	n	SEM	Shapiro Wilk	p-value	significance
graph	2a	1	1	1	1	1	1	1	6	0
	13I3	0.560483	0.800923	1.0584	0.958791	0.793251	0.968398	0.856707	6	0.072678
	2cI2a	1.22509	1.7853	1.51121	2.35246	2.89827	2.46099	2.03889	6	0.259491
	3I2a	1.70007	2.30333	1.85297	1.89716	2.64736	2.64943	2.17505	6	0.170404
statistic	2a	0	0	0	0	0	0	0	6
	13I3	-0.835258	-0.320265	0.0818817	-0.0607111	-0.334151	-0.0463279	-0.252472	6		Yes	0.1191	ns
	2cI2a	0.292882	0.836168	0.5957	1.23417	1.53519	1.29924	0.965558	6		Yes	0.0041	**
	3I2a	0.765594	1.20372	0.889841	0.923843	1.40455	1.40568	1.09887	6		Yes	0.0002	***
	Fig. 4C										Normalization	one sample t-test
	(NTF/FL)*ExF	#1	#2	#3	#4	#5	#6	MW	n	SEM	Shapiro Wilk	p-value	significance
graph	2b	1	1	1	1	1	1	1	6	0
	2aI2b	0.80342	0.513278	0.592608	0.722216	0.803984	0.55499	0.665083	6	0.0523171
statistic	2b	0	0	0	0	0	0	0	6
	2aI2b	-0.315774	-0.962189	-0.754849	-0.469498	-0.314762	-0.849465	-0.61109	6		Yes	0.0031	**
	Fig. 4D										Normalization	one sample t-test
	(ICD/FL)/ExF	#1	#2	#3	#4	#5	#6	MW	n	SEM	Shapiro Wilk	p-value	significance
graph	2a	1	1	1	1	1	1	1	6	0
	13I3	0.590057	0.696487	1.51878	1.78901	0.768925	0.890368	1.04227	6	0.200543
	2cI2a	0.298502	0.364728	0.622392	0.563377	0.533159	0.456597	0.473126	6	0.0505129
	3I2a	0.70623	0.65286	1.94048	1.30778	0.642542	1.72875	1.16311	6	0.237014
statistic	2a	0	0	0	0	0	0	0	6
	13I3	-0.761074	-0.521832	0.602911	0.839158	-0.379086	-0.167526	-0.0645747	6		Yes	0.8154	ns
	2cI2a	-1.74419	-1.45511	-0.684104	-0.827828	-0.907362	-1.13101	-1.12493	6		Yes	0.0011	**
	3I2a	-0.50179	-0.615155	0.956411	0.387119	-0.638137	0.789733	0.06303	6		Yes	0.8419	ns
	Fig. 4E										Normalization	one sample t-test
	(ICD/FL)/ExF	#1	#2	#3	#4	#5	#6	MW	n	SEM	Shapiro Wilk	p-value	significance
graph	2b	1	1	1	1	1	1	1	6	0
	2aI2b	1.08402	1.50362	0.687866	0.922935	1.55568	0.531469	1.0476	6	0.17115
statistic	2b	0	0	0	0	0	0	0	6
	2aI2b	0.116395	0.588445	-0.5398	-0.115699	0.637542	-0.911941	-0.0375099	6		Yes	0.8872	ns
Displayed values are highlighted in yellow

## Sheet: Fig. 5
Figure 5: In vitro cleavage of TNFα NTF generated from TNFα FL by SPPL2b chimeric proteases.
	Fig. 5B								Normalization	one sample t-test
	(NTF/antibody)*ExF	#1	#2	#3	#4	MW	n	SEM	Shapiro Wilk	p-value	significance
graph	2b	1	1	1	1	1	4	0
	2aI2b	0.623429	0.749853	0.823857	0.536222	0.68334	4	0.0641627
	2cI2b	1.91336	2.01766	2.39123	2.13066	2.11323	4	0.102742
	3I2b	0.776187	0.884237	0.900976	0.753842	0.828811	4	0.0372709
statistic	2b	0	0	0	0	0	4
	2aI2b	-0.681703	-0.41532	-0.279534	-0.899099	-0.568914	4		Yes	0.026	*
	2cI2b	0.936109	1.01268	1.25775	1.0913	1.07446	4		Yes	0.0006	***
	3I2b	-0.365524	-0.177494	-0.15044	-0.407665	-0.275281	4		Yes	0.0242	*
Displayed values are highlighted in yellow

## Sheet: Fig. 6
Figure 6: Kinetics of TNFα turnover by SPPL2a chimeras.
	Fig. 6D									Normalization	one sample t-test
	slope/ExF	#1	#2	#3	#4	#5	MW	n	SEM	Shapiro Wilk	p-value	significance
graph	2a	1	1	1	1	1	1	5	0
	2bI2a	0.272893	0.220414	0.126298	0.612022		0.307907	4	0.10581
	2cI2a	0.141903	0.215753	0.177833			0.178496	3	0.0213215
	3I2a	1.60882	1.46257	0.768513	2.35317	0.944819	1.42758	5	0.279125
statistic	2a	0	0	0	0	0	0	5
	2bI2a	-1.87359	-2.18171	-2.9851	-0.708344		-1.93719	4		Yes	0.0262	*
	2cI2a	-2.81703	-2.21254	-2.4914			-2.50699	3		Yes	0.0048	**
	3I2a	0.686007	0.548504	-0.379859	1.2346	-0.0818904	0.401473	5		Yes	0.2336	ns
Displayed values are highlighted in yellow

## Sheet: Fig. 7
Figure 7: Kinetics of TNFα turnover by SPPL2b chimeras.
	Fig. 7D											Normalization	one sample t-test
	slope/ExF	#1	#2	#3	#4	#5	#6	#7	MW	n	SEM	Shapiro Wilk	p-value	significance
graph	2b	1	1	1	1	1	1	1	1	7	0
	2aI2b	0.980698	0.907922	1.32181	0.637797	0.627426	0.895629	0.61774	0.855575	7	0.0967841
	2cI2b	0.393923	0.329653	0.880791	0.419006	0.548751			0.514425	5	0.0982774
	3I2b	1.4699	0.962297	0.876548	0.816097	0.603844			0.945738	5	0.14379
statistic	2b	0	0	0	0	0	0	0	0	7
	2aI2b	-0.0281192	-0.139359	0.402515	-0.648832	-0.672483	-0.159026	-0.694928	-0.277176	7		Yes	0.1265	ns
	2cI2b	-1.34401	-1.60098	-0.183128	-1.25496	-0.865775			-1.04977	5		Yes	0.0131	*
	3I2b	0.555722	-0.0554452	-0.190095	-0.293188	-0.727752			-0.142152	5		Yes	0.5313	ns
Displayed values are highlighted in yellow

## Sheet: Fig. 9
Figure 9: Non-canonical shedding of TNFα by SPPL3 and chimeric SPPL2 proteases.
	Fig. 9B										Normalization	one sample t-test
	NTF/FL	#1	#2	#3	#4	#5	#6	MW	n	SEM	Shapiro Wilk	p-value	significance
graph	ctrl.	1	1	1	1	1	1	1	6	0
	3 wt	1.01434	0.728492	1.06044	0.782698	0.954601	0.931594	0.912028	6	0.0532605
statistic	ctrl.	0	0	0	0	0	0	0	6
	3 wt	0.0205479	-0.457014	0.0846574	-0.353473	-0.0670308	-0.102226	-0.145757	6		Yes	0.156	ns
	Fig. 9C										Normalization	one sample t-test
	L3/sTNFα	#1	#2	#3	#4	#5	#6	MW	n	SEM	Shapiro Wilk	p-value	significance
graph	ctrl.	1	1	1	1	1	1	1	6	0
	3 wt	2.45039	2.03197	2.71867	2.31025	2.10531	2.0508	2.2779	6	0.110593
statistic	ctrl.	0	0	0	0	0	0	0	6
	3 wt	1.29301	1.02288	1.4429	1.20805	1.07403	1.03618	1.17951	6		Yes	<0,0001	***
	Quantification of Figure 9D
	Fig. 9E										Normalization	one sample t-test
	(L2/sTNFα)/ExF	#1	#2	#3	#4	#5	#6	MW	n	SEM	Shapiro Wilk	p-value	significance
graph	2a	1	1	1	1	1	1	1	6	0
	13I3	1.92048	0.794886	1.56003	1.31355	0.681161	0.538167	1.13471	6	0.224155
	2cI2a	1.11397	0.706089	1.35013	0.890001	0.625521	0.654946	0.890111	6	0.11845
	3I2a	1.13023	0.461482	1.03042	0.902927	0.618272	0.402621	0.75766	6	0.124835
statistic	2a	0	0	0	0	0	0	0	6
	13I3	0.941467	-0.33118	0.641574	0.393467	-0.553933	-0.893875	0.0329199	6		Yes	0.9163	ns
	2cI2a	0.155713	-0.502077	0.433102	-0.16812	-0.67687	-0.610551	-0.228134	6		Yes	0.269	ns
	3I2a	0.17662	-1.11565	0.0432377	-0.14732	-0.693687	-1.31251	-0.508218	6		Yes	0.103	ns
	Quantification of Figure 9D
	Fig. 9F										Normalization	one sample t-test
	(L2/sTNFα)/ExF	#1	#2	#3	#4	#5	#6	MW	n	SEM	Shapiro Wilk	p-value	significance
graph	2b	1	1	1	1	1	1	1	6	0
	2aI2b	2.55924	1.81373	1.45436	2.33877	1.7185	1.59183	1.91274	6	0.178894
statistic	2b	0	0	0	0	0	0	0	6
	2aI2b	1.35572	0.858962	0.540388	1.22575	0.781151	0.670683	0.905442	6		Yes	0.001	***
Displayed values are highlighted in yellow

## Sheet: Fig. 10
Figure 10: In vitro cleavage of TNFα NTF by SPPL2b chimeric proteases.
	Fig: 10B							Normalization	one sample t-test
	(NTF/antibody)*ExF	#1	#2	#3	MW	n	SEM	Shapiro Wilk	p-value	significance
graph	2b	1	1	1	1	3	0
	2aI2b	2.00634	1.81022	2.18067	1.99908	3	0.107002
	2cI2b	2.17683	2.2796	2.84794	2.43479	3	0.208694
	3I2b	2.41921	2.13032	3.6013	2.71694	3	0.449974
statistic	2b	0	0	0	0	3
	2aI2b	1.00457	0.856162	1.12477	0.995167	3		Yes	0.006	**
	2cI2b	1.12223	1.18878	1.50992	1.27364	3		Yes	0.0087	**
	3I2b	1.27454	1.09107	1.84852	1.40471	3		Yes	0.0254	*
Displayed values are highlighted in yellow

## Sheet: Suppl. Fig. 3
Suppl. Figure 3: Quantitative relationship between SPPL2a wt expression and TNFα processing.
	Suppl. Fig. 3B								Normalization	one sample t-test
	NTF/FL	#1	#2	#3	#4	MW	n	SEM	Shapiro Wilk	p-value	significance
graph	2a wtlow	1	1	1	1	1	4	0
	2a wthigh	0.463838	0.703895	0.616247	0.820888	0.651217	4	0.0752202
statistic	2a wtlow	0	0	0	0	0	4	0
	2a wthigh	-1.10831	-0.506568	-0.69842	-0.284744	-0.64951	4	0.174732	Yes	0.0339	*
	Suppl. Fig. 3C								Normalization	one sample t-test
	(NTF/FL)*ExF	#1	#2	#3	#4	MW	n	SEM	Shapiro Wilk	p-value	significance
graph	2a wtlow	1	1	1	1	1	4	0
	2a wthigh	0.857429	1.30119	1.13917	1.51746	1.20381	4	0.139049
statistic	2a wtlow	0	0	0	0	0	4
	2a wthigh	-0.22191	0.379829	0.187977	0.601654	0.236887	4		Yes	0.2682	ns
	Suppl. Fig. 3D								Normalization	one sample t-test
	ICD/FL	#1	#2	#3	#4	MW	n	SEM	Shapiro Wilk	p-value	significance
graph	2a wtlow		1	1	1	1	3	0
	2a wthigh		1.27856	1.5843	1.50336	1.45541	3	0.0914574
statistic	2a wtlow		0	0	0	0	3
	2a wthigh		0.35452	0.663842	0.588191	0.535518	3		Yes	0.0289	*
	Suppl. Fig. 3E								Normalization	one sample t-test
	(ICD/FL)/ExF	#1	#1	#2	#3	MW	n	SEM	Shapiro Wilk	p-value	significance
graph	2a wtlow		1	1	1	1	3	0
	2a wthigh		0.691654	0.857046	0.813263	0.787321	3	0.0494751
statistic	2a wtlow		0	0	0	0	3
	2a wthigh		-0.531877	-0.222556	-0.298206	-0.35088	3		Yes	0.0637	ns
	Suppl. Fig. 3F								Normalization	one sample t-test
	L2/sTNFα	#1	#2	#3	#4	MW	n	SEM	Shapiro Wilk	p-value	significance
graph	2a wtlow	1	1	1	1	1	4	0
	2a wthigh	3.35572	1.9684	2.47029	1.15236	2.23669	4	0.461388
statistic	2a wtlow	0	0	0	0	0	4
	2a wthigh	1.74662	0.977023	1.30468	0.204587	1.05823	4		Yes	0.0474	*
	Suppl. Fig. 3G								Normalization	one sample t-test
	(L2/sTNFα)/ExF	#1	#2	#3	#4	MW	n	SEM	Shapiro Wilk	p-value	significance
graph	2a wtlow	1	1	1	1	1	4	0
	2a wthigh	1.81532	1.06483	1.33633	0.623382	1.20997	4	0.249594
statistic	2a wtlow	0	0	0	0	0	4
	2a wthigh	0.860224	0.0906252	0.418281	-0.681811	0.17183	4		Yes	0.6339	ns
Displayed values are highlighted in yellow

## Sheet: Suppl. Fig. 4
Suppl. Figure 4: Quantitative relationship between SPPL2b wt expression and TNFα processing.
	Suppl. Fig. 4B									Normalization	one sample t-test
	NTF/FL	#1	#2	#3	#4	#5	MW	n	SEM	Shapiro Wilk	p-value	significance
graph	2b wthigh	1	1	1	1	1	1	5	0
	2b wtlow	2.72374	2.30848	2.81402	6.30633	3.97612	3.62574	5	0.725121
statistic	2b wthigh	0	0	0	0	0	0	5
	2b wtlow	1.44559	1.20694	1.49263	2.6568	1.99136	1.75866	5		Yes	0.0024	**
	Suppl. Fig. 4C									Normalization	one sample t-test
	(NTF/FL)*ExF	#1	#2	#3	#4	#5	MW	n	SEM	Shapiro Wilk	p-value	significance
graph	2b wthigh	1	1	1	1	1	1	5	0
	2b wtlow	0.650739	0.551526	0.672306	1.50667	0.94995	0.866238	5	0.173241
statistic	2b wthigh	0	0	0	0	0	0	5
	2b wtlow	-0.61985	-0.858499	-0.572809	0.591361	-0.0740773	-0.306775	5		Yes	0.3006	ns
	Suppl. Fig. 4D									Normalization	one sample t-test
	ICD/FL	#1	#2	#3	#4	#5	MW	n	SEM	Shapiro Wilk	p-value	significance
graph	2b wthigh	1	1	1	1	1	1	5	0
	2b wtlow	0.30311	0.170722	0.253048	0.416336	0.214862	0.271616	5	0.0422381
statistic	2b wthigh	0	0	0	0	0	0	5
	2b wtlow	-1.72209	-2.55028	-1.98252	-1.26418	-2.21852	-1.94752	5		Yes	0.0009	***
	Suppl. Fig. 4E									Normalization	one sample t-test
	(ICD/FL)/ExF	#1	#2	#3	#4	#5	MW	n	SEM	Shapiro Wilk	p-value	significance
graph	2b wthigh	1	1	1	1	1	1	5	0
	2b wtlow	1.2687	0.714577	1.05916	1.74262	0.89933	1.13688	5	0.176792
statistic	2b wthigh	0	0	0	0	0	0	5
	2b wtlow	0.343353	-0.484838	0.0829246	0.801261	-0.153078	0.117925	5		Yes	0.6182	ns
Displayed values are highlighted in yellow

## Sheet: Suppl. Fig. 5
Suppl. Figure 5: Quantitative relationship between SPPL2a wt expression and kinetics of TNFα NTF turnover.
	Suppl. Fig. 5C							Normalization	one sample t-test
	slope	#1	#2	#3	MW	n	SEM	Shapiro Wilk	p-value	significance
graph	2a wtlow	1	1	1	1	3	0
	2a wthigh	2.34513	1.66667	1.55721	1.85634	3	0.246431
statistic	2a wtlow	0	0	0	0	3
	2a wthigh	1.22967	0.736966	0.638967	0.868534	3		Yes	0.0415	*
	Suppl. Fig. 5D							Normalization	one sample t-test
	slope/ExF	#1	#2	#3	MW	n	SEM	Shapiro Wilk	p-value	significance
graph	2a wtlow	1	1	1	1	3	0
	2a wthigh	1.46729	1.04279	0.974309	1.16146	3	0.154186
statistic	2a wtlow	0	0	0	0	3
	2a wthigh	0.553154	0.06045	-0.0375484	0.192019	3		Yes	0.4037	ns
Displayed values are highlighted in yellow
