# Supplementary material for: The N-terminal PA domains of signal-peptide-peptidase-like 2 (SPPL2) proteases impact on TNFα cleavage
Source: Commun Biol. 2025 Apr 30;8:686. doi: 10.1038/s42003-025-08102-y (PMC12043953; doi:10.1038/s42003-025-08102-y)
Supplement: Supplementary file 4 — Supplementary Data 2 [file 42003_2025_8102_MOESM4_ESM.zip]

Archive with 35 entries (33 files):
- MALDI-TOF data/
- MALDI-TOF data/230307_Peak_List_All.xlsx
- MALDI-TOF data/C7.3 2a TNFa C14.txt
- MALDI-TOF data/C7.3 2aI2b TNFa C19.txt
- MALDI-TOF data/C7.4 13I3_TNFa_rep_0_F2_1.txt
- MALDI-TOF data/C7.4 2b_TNFa_0_F5_1.txt
- MALDI-TOF data/C7.4 2cI2a_TNFa_rep_0_F3_1.txt
- MALDI-TOF data/C7.4 2cI2b_TNFa_0_F7_1.txt
- MALDI-TOF data/C7.4 3I2a_TNFa_rep_0_F4_1.txt
- MALDI-TOF data/C7.4 3I2b_TNFa_0_F8_1.txt
- Sequencing data/
- Sequencing data/2aI2b_HA_BGH_rev_BGH-rev.fa
- Sequencing data/2aI2b_HA_CMV_fw_CMV-for.fa
- Sequencing data/2bI2a_HA_BGH-rev_BGH-rev.fa
- Sequencing data/2bI2a_HA_CMV-fw_CMV-for.fa
- Sequencing data/2cI2a_BGH-rev.fa
- Sequencing data/2cI2a_CMV-for.fa
- Sequencing data/2cI2a_reference contig.fa
- Sequencing data/2cI2b_BGH-rev.fa
- Sequencing data/2cI2b_CMV-for.fa
- Sequencing data/2cI2b_reference contig.fa
- Sequencing data/3I2a_BGH-rev.fa
- Sequencing data/3I2a_CMV-for.fa
- Sequencing data/3I2a_reference contig.fa
- Sequencing data/3I2b_BGH-rev-1.fa
- Sequencing data/3I2b_BGH-rev.fa
- Sequencing data/3I2b_CMV-for.fa
- Sequencing data/3I2b_reference contig.fa
- Sequencing data/Reference 2aI2b HA in pcDNA4_TO_myc-His A.fa
- Sequencing data/Reference 2bI2a HA in pcDNA4_TO_myc-His A-1.fa
- Sequencing data/Reference 2bI2a HA in pcDNA4_TO_myc-His A.fa
- Sequencing data/Reference 2cI2a HA.fa
- Sequencing data/Reference 2cI2b HA.fa
- Sequencing data/Reference 3I2a HA.fa
- Sequencing data/Reference 3I2b HA.fa
