# Supplementary material for: The N-terminal PA domains of signal-peptide-peptidase-like 2 (SPPL2) proteases impact on TNFα cleavage
Source: Commun Biol. 2025 Apr 30;8:686. doi: 10.1038/s42003-025-08102-y (PMC12043953; doi:10.1038/s42003-025-08102-y)
Supplement: Supplementary file 4 — Supplementary Data 2 [file 42003_2025_8102_MOESM4_ESM.zip › MALDI-TOF data/230307_Peak_List_All.xlsx]

## Sheet: 2a_TNFa_0_F1_1
Spectrum: D:\Christine_220928\New folder\230307_C7_4\2a_TNFa\0_F1\1\1SLin
m/z	time	Intens.	SN	Quality Fac.	Res.	Area	Rel. Intens.	FWHM	Chi^2	Bk. Peak
2057.1	28017.1	50739	3.16893		860.611	30160.3	0.515666	2.39027		0
3860.9	38216.2	47271	4.39552		368.188	98849.4	0.480421	10.4862		0
4029.06	39028.4	47109	4.35739		1640.25	51204.6	0.478774	2.45637		0
4056.95	39161.4	88359	25.9054		475.583	758439	0.898003	8.53046		0
4073.12	39238.3	56727	9.3816		483.557	132614	0.576523	8.42323		0
4081.81	39279.6	57345	9.70443		916.401	167541	0.582804	4.45417		0
4098.5	39358.7	98395	31.4622		502.667	731753	1	8.15351		0
4115.27	39438.1	55638	8.90165		396.079	249150	0.565456	10.39		0
5386.41	45039.5	39436	3.58865		437.069	101100	0.400793	12.3239		0
5624.82	46012.6	43034	5.89455		294.371	224567	0.43736	19.1079		0
7437.98	52817.8	33524	3.34157		344.709	95569.8	0.340708	21.5776		0
8080.92	55025.1	33761	4.37696		658.832	109089	0.343117	12.2655		0
8098.36	55083.7	32793	3.69417		831.17	49499.2	0.333279	9.74332		0
8098.36	55083.7	32793	3.69417		831.17	49499.2	0.333279	9.74332		0
8133.99	55203.3	34345	4.80788		225.508	225734	0.349052	36.0696		0

## Sheet: 13I3_untr._0_F10_1
Spectrum: D:\Christine_220928\New folder\230307_C7_4\13I3_untr\0_F10\1\1SLin
m/z	time	Intens.	SN	Quality Fac.	Res.	Area	Rel. Intens.	FWHM	Chi^2	Bk. Peak
6118.73	47964.3	42989	4.23944		609.835	88928.9	0.920259	10.0334		0
7436.62	52813	41316	4.93403		426.315	148357	0.884446	17.4439		0
8033.39	54865	36875	3.22708		441.682	91148.3	0.789378	18.1882		0
8079.62	55020.7	45300	8.52277		434.532	413315	0.969731	18.5938		0
8098.82	55085.3	42367	6.692		1248.59	83789.2	0.906944	6.48637		0
8128.46	55184.8	46714	9.42964		426.331	533832	1	19.0661		0
8177.39	55348.5	39075	4.61878		409.121	177551	0.836473	19.9877		0

## Sheet: 13I3_TNFa_0_F2_1
Spectrum: D:\Christine_220928\New folder\230307_C7_4\13I3_TNFa\0_F2\1\1SLin
m/z	time	Intens.	SN	Quality Fac.	Res.	Area	Rel. Intens.	FWHM	Chi^2	Bk. Peak
4060.97	39180.5	45218	7.0763		379.319	181685	0.989388	10.7059		0
4100.36	39367.6	45703	7.39717		425.961	184412	1	9.62615		0
5626.72	46020.3	36175	3.11632		301.54	150364	0.791524	18.6599		0
6124.11	47985.1	37665	4.61293		181.946	252144	0.824125	33.659		0
7439.08	52821.6	36724	5.03111		293.378	241350	0.803536	25.3566		0
8088.67	55051.2	38228	6.31107		349.192	281536	0.836444	23.164		0
8132.55	55198.5	39151	6.88383		249.871	433055	0.85664	32.547		0
8185.88	55376.9	34300	3.86492		265.829	200482	0.750498	30.7938		0
8189.95	55390.5	33932	3.63707		265.961	200482	0.742446	30.7938		0
8732.5	57173.5	33753	3.77111		287.306	186158	0.738529	30.3944		0
9528.29	59690.7	32306	3.37455		729.696	75989.7	0.706868	13.0579		0

## Sheet: 13I3_TNFa_rep_0_F2_1
Spectrum: D:\Christine_220928\New folder\230307_C7_4\13I3_TNFa_rep\0_F2\1\1SLin
m/z	time	Intens.	SN	Quality Fac.	Res.	Area	Rel. Intens.	FWHM	Chi^2	Bk. Peak
4060.78	39179.7	90435	6.15149		298.691	259107	0.962853	13.5953		0
4102.94	39379.8	93924	7.46698		442.216	302998	1	9.27815		0
5390.66	45057.1	67361	3.28091		374.258	149030	0.717186	14.4036		0
6125.7	47991.2	66222	5.58174		319.698	299493	0.705059	19.1609		0
7441.56	52830.3	57541	5.08856		297.9	280732	0.612634	24.9801		0
8087.76	55048.1	58484	7.07721		233.155	791670	0.622674	34.6884		0
8133	55200	58645	7.15186		709.938	227945	0.624388	11.4559		0
8139.51	55221.8	57272	6.51526		432.133	335230	0.60977	18.8357		0
8185.71	55376.4	52076	4.10577		275.976	217639	0.554448	29.661		0
8729.94	57165.3	48170	3.39432		252.918	276338	0.512861	34.5169		0

## Sheet: 2cI2a_TNFa_0_F3_1
Spectrum: D:\Christine_220928\New folder\230307_C7_4\2cI2a_TNFa\0_F3\1\1SLin
m/z	time	Intens.	SN	Quality Fac.	Res.	Area	Rel. Intens.	FWHM	Chi^2	Bk. Peak
3071.08	34137.1	44397.5	3.03511		272.451	50015.4	0.760752	11.272		0
4061.55	39183.3	58060	11.6635		363.656	352113	0.994859	11.1686		0
4103.33	39381.6	58360	11.8658		465.319	293600	1	8.81831		0
4119.17	39456.5	44340	4.09982		248.21	101665	0.759767	16.5955		0
5392.38	45064.2	41320	4.28007		271.298	137561	0.708019	19.8762		0
5628.92	46029.1	40292	3.68688		360.084	107617	0.690404	15.6322		0
6124.8	47987.7	41398	5.26759		306.923	212944	0.709356	19.9555		0
7444.56	52840.8	38366	4.56704		253.521	212903	0.657402	29.3647		0
7657.4	53581.5	36820	3.70289		469.068	131378	0.630912	16.3247		0
8060.02	54954.8	37256	4.35436		335.964	146116	0.638382	23.9907		0
8081.35	55026.6	40141	6.10022		1064.15	164493	0.687817	7.59421		0
8088.55	55050.8	40924	6.58421		405.081	258744	0.701234	19.9678		0
8138.26	55217.6	41399	6.8721		297.629	402330	0.709373	27.3437		0
8179.4	55355.3	35324	3.19013		831.38	62540.2	0.605278	9.83834		0
8186.42	55378.7	36115	3.66483		565.926	79800.1	0.618831	14.4655		0
8189.51	55389.1	35265	3.15032		566.14	79800.1	0.604267	14.4655		0

## Sheet: 2cI2a_TNFa_rep_0_F3_1
Spectrum: D:\Christine_220928\New folder\230307_C7_4\2cI2a_TNFa_rep\0_F3\1\1SLin
m/z	time	Intens.	SN	Quality Fac.	Res.	Area	Rel. Intens.	FWHM	Chi^2	Bk. Peak
3071.26	34138.1	107019	3.19948		266.212	99176	0.888132	11.5369		0
4061	39180.7	120499	12.6129		339.678	690224	1	11.9555		0
4084.5	39292.4	95743	4.37556		821.519	71912.3	0.794554	4.97189		0
4102.98	39379.9	119099	12.2789		424.184	511759	0.988382	9.67263		0
5393.77	45069.9	80330	5.2506		429.884	237552	0.666645	12.547		0
5631.38	46039.1	75756	3.97329		376.57	157668	0.628686	14.9544		0
6125.35	47989.9	73124	5.64307		498.947	275492	0.606843	12.2766		0
7444.77	52841.6	61456	4.46304		426.627	260545	0.510013	17.4503		0
7657.38	53581.4	59682	4.3552		396.701	213692	0.49529	19.3027		0
8087.33	55046.7	63634	6.89453		176.915	843683	0.528087	45.7132		0
8133.54	55201.8	64973	7.46242		661.92	291209	0.539199	12.2878		0
8141.47	55228.4	64678	7.3373		526.3	351974	0.536751	15.4693		0
8187.75	55383.2	57580	4.33213		408.568	167052	0.477846	20.0401		0
8732.13	57172.3	52162	3.41851		256.872	234287	0.432883	33.9941		0
8733.27	57176	52162	3.41851		256.906	234287	0.432883	33.9941		0
9525.73	59682.8	47626	3.01294		366.345	215035	0.39524	26.0021		0

## Sheet: 3I2a_TNFa_0_F4_1
Spectrum: D:\Christine_220928\New folder\230307_C7_4\3I2a_TNFa\0_F4\1\1SLin
m/z	time	Intens.	SN	Quality Fac.	Res.	Area	Rel. Intens.	FWHM	Chi^2	Bk. Peak
3069.29	34127.3	56039	6.19013		367.038	127506	0.761544	8.36231		0
4058.67	39169.6	73586	17.2967		401.602	588529	1	10.1062		0
4100.35	39367.5	65616	13.2549		505.544	325400	0.891691	8.11077		0
4114.75	39435.6	47711	3.93436		483.535	94550.8	0.648371	8.50972		0
5388.33	45047.5	46657	5.7856		498.752	186058	0.634047	10.8036		0
5627.03	46021.5	43833	4.23044		341.194	130965	0.59567	16.4922		0
6121.84	47976.3	41319	3.99112		641.423	83921.3	0.561506	9.54416		0
7438.47	52819.5	38590	3.94091		275.576	169498	0.52442	26.9925		0
8060.85	54957.6	41180	6.33371		350.055	256972	0.559617	23.0274		0
8081.58	55027.3	47025	10.0183		460.208	502736	0.639048	17.5607		0
8131.8	55195.9	49078	11.3337		322.04	710070	0.666948	25.2509		0
8181.26	55361.5	39791	5.46837		325.701	216963	0.540741	25.1189		0

## Sheet: 3I2a_TNFa_rep_0_F4_1
Spectrum: D:\Christine_220928\New folder\230307_C7_4\3I2a_TNFa_rep\0_F4\1\1SLin
m/z	time	Intens.	SN	Quality Fac.	Res.	Area	Rel. Intens.	FWHM	Chi^2	Bk. Peak
3070.28	34132.7	83666.2	3.08406		323.191	88033.9	0.876756	9.49989		0
4058.67	39169.6	95427	12.6104		416.029	635400	1	9.75574		0
4080.12	39271.6	73343	4.10655		1293.03	61661.8	0.768577	3.15548		0
4100.35	39367.5	87516	9.67073		393.183	409192	0.917099	10.4286		0
5390.2	45055.2	62237	5.32505		423.939	239969	0.652195	12.7146		0
5627.93	46025.1	58021	3.64621		451.522	107249	0.608015	12.4643		0
6122.12	47977.4	52162	3.33486		233.476	134018	0.546617	26.2216		0
7439.72	52823.9	47215	4.21815		409.418	178722	0.494776	18.1715		0
8085.66	55041.1	51706	8.07326		225.485	682874	0.541838	35.859		0
8085.68	55041.1	51570	7.99787		225.486	682874	0.540413	35.859		0
8135.42	55208.1	54550	9.64972		318.631	545060	0.571641	25.5325		0
8186.25	55378.2	44619	4.15074		376.544	178311	0.467572	21.7405		0

## Sheet: 2b_TNFa_0_F5_1
Spectrum: D:\Christine_220928\New folder\230307_C7_4\2b_TNFa\0_F5\1\1SLin
m/z	time	Intens.	SN	Quality Fac.	Res.	Area	Rel. Intens.	FWHM	Chi^2	Bk. Peak
3068.32	34122	50327	4.23217		460.091	82532.7	0.435118	6.66895		0
3820.81	38019.9	45494	3.02126		255.136	100608	0.393332	14.9756		0
3860.09	38212.3	46250	3.41473		265.913	93428.5	0.399869	14.5164		0
3995.08	38865.7	45980	3.31855		628.566	53979	0.397534	6.35588		0
4014.34	38958	50678	5.79678		422.36	116064	0.438152	9.50455		0
4057	39161.6	115663	40.186		457.859	1.53216e+06	1	8.86082		0
4080.09	39271.4	70701	16.4036		660.102	323768	0.611267	6.181		0
4098.96	39360.9	105549	35.1627		398.981	1.30568e+06	0.912556	10.2736		0
4139.75	39553.6	49999	5.50452		480.068	121716	0.432282	8.62325		0
4167.36	39683.5	45275	3.00786		345.046	52103.5	0.391439	12.0777		0
5387.45	45043.9	38306	3.40703		234.994	115823	0.331186	22.9259		0
5625.64	46015.9	43651	7.01071		553.232	195861	0.377398	10.1687		0
8128.72	55185.6	31531	3.39481		365.417	92880.4	0.272611	22.2451		0
8131.09	55193.6	31704	3.52684		367.086	92880.4	0.274107	22.1503		0

## Sheet: 2aI2b_TNFa_0_F6_1
Spectrum: D:\Christine_220928\New folder\230307_C7_4\2aI2b_TNFa\0_F6\1\1SLin
m/z	time	Intens.	SN	Quality Fac.	Res.	Area	Rel. Intens.	FWHM	Chi^2	Bk. Peak
3068.55	34123.2	45660	3.07932		392.686	42262.5	0.57338	7.81426		0
4056.63	39159.9	79633	23.1276		436.669	674598	1	9.28994		0
4078.77	39265.2	54512	9.27162		559.784	216884	0.68454	7.28634		0
4098.48	39358.7	78822	22.8751		513.032	518313	0.989816	7.98875		0
4114.14	39432.8	49686	6.66652		325.703	197900	0.623937	12.6316		0
5624.07	46009.6	38020	3.70713		437.757	111985	0.47744	12.8475		0
9515.39	59650.8	30168	3.21299		684.204	100579	0.378838	13.9072		0

[truncated: 3 more sheets: 2cI2b_TNFa_0_F7_1, 3I2b_TNFa_0_F8_1, dKO_TNFa_0_F9_1]
