# Supplementary material for: The N-terminal PA domains of signal-peptide-peptidase-like 2 (SPPL2) proteases impact on TNFα cleavage
Source: Commun Biol. 2025 Apr 30;8:686. doi: 10.1038/s42003-025-08102-y (PMC12043953; doi:10.1038/s42003-025-08102-y)
Supplement: Supplementary file 4 — Supplementary Data 2 [file 42003_2025_8102_MOESM4_ESM.zip › MALDI-TOF data/C7.3 2a TNFa C14.txt]

1997.505 55967
1997.740 56050
1997.975 57042
1998.210 58952
1998.445 59514
1998.679 58337
1998.914 60987
1999.149 59492
1999.384 57954
1999.619 58149
1999.854 59013
2000.089 59617
2000.324 59108
2000.559 58848
2000.794 59260
2001.029 60212
2001.264 63560
2001.499 60594
2001.734 61056
2001.969 61231
2002.204 61079
2002.439 59363
2002.674 60500
2002.909 61122
2003.144 63827
2003.379 61752
2003.614 60004
2003.850 59407
2004.085 58200
2004.320 57208
2004.555 57573
2004.790 56083
2005.026 57212
2005.261 55258
2005.496 58653
2005.731 56614
2005.967 54808
2006.202 58150
2006.437 57645
2006.673 60431
2006.908 59498
2007.143 57673
2007.379 57324
2007.614 56805
2007.850 58257
2008.085 58566
2008.320 59119
2008.556 58993
2008.791 59513
2009.027 57583
2009.262 57981
2009.498 57789
2009.733 55197
2009.969 57126
2010.204 58674
2010.440 59187
2010.675 57828
2010.911 56604
2011.147 54966
2011.382 58003
2011.618 56998
2011.853 55741
2012.089 57280
2012.325 55289
2012.560 57140
2012.796 55858
2013.032 56183
2013.268 55070
2013.503 57269
2013.739 55877
2013.975 56117
2014.211 56315
2014.446 54868
2014.682 57484
2014.918 55702
2015.154 57888
2015.390 56175
2015.626 56059
2015.861 58267
2016.097 56317
2016.333 57862
2016.569 57309
2016.805 57427
2017.041 58609
2017.277 58607
2017.513 57556
2017.749 57154
2017.985 56566
2018.221 57615
2018.457 57097
2018.693 56975
2018.929 57971
2019.165 57183
2019.401 58115
2019.637 55501
2019.873 56379
2020.109 57944
2020.346 56811
2020.582 58402
2020.818 57848
2021.054 58225
2021.290 59918
2021.527 61287
2021.763 61398
2021.999 61043
2022.235 61574
2022.472 62139
2022.708 62180
2022.944 61168
2023.180 61971
2023.417 60648
2023.653 60803
2023.889 61248
2024.126 60939
2024.362 62884
2024.599 63702
2024.835 63651
2025.071 64408
2025.308 64181
2025.544 62515
2025.781 61088
2026.017 62042
2026.254 58386
2026.490 63707
2026.727 61931
2026.963 63095
2027.200 63757
2027.436 62390
2027.673 59294
2027.909 58213
2028.146 59037
2028.383 59268
2028.619 56600
2028.856 59546
2029.093 59357
2029.329 59928
2029.566 57655
2029.803 57046
2030.039 56777
2030.276 57771
2030.513 58261
2030.750 59494
2030.986 58931
2031.223 58783
2031.460 57060
2031.697 55815
2031.934 57630
2032.170 58028
2032.407 57833
2032.644 56635
2032.881 57182
2033.118 58714
2033.355 57799
2033.592 57616
2033.829 57078
2034.066 56114
2034.303 58215
2034.540 57524
2034.777 59683
2035.014 61125
2035.251 62701
2035.488 62544
2035.725 64371
2035.962 62595
2036.199 65037
2036.436 62007
2036.673 64099
2036.910 60727
2037.147 62022
2037.384 61999
2037.622 63135
2037.859 62807
2038.096 61197
2038.333 60416
2038.570 59377
2038.808 59229
2039.045 59959
2039.282 59617
2039.519 57816
2039.757 57646
2039.994 56738
2040.231 57546
2040.469 57721
2040.706 56395
2040.943 57704
2041.181 59194
2041.418 54572
2041.655 56458
2041.893 54932
2042.130 56090
2042.368 57930
2042.605 60123
2042.843 57514
2043.080 59709
2043.318 59308
2043.555 57793
2043.793 57817
2044.030 56159
2044.268 58133
2044.505 55526
2044.743 56556
2044.980 58437
2045.218 58793
2045.456 60448
2045.693 58572
2045.931 58469
2046.169 60338
2046.406 59336
2046.644 57183
2046.882 59933
2047.119 61913
2047.357 59660
2047.595 61328
2047.833 61211
2048.070 62835
2048.308 63307
2048.546 60247
2048.784 59690
2049.022 61115
2049.260 60537
2049.497 59208
2049.735 57921
2049.973 56025
2050.211 57847
2050.449 55948
2050.687 58298
2050.925 58803
2051.163 59372
2051.401 57860
2051.639 56037
2051.877 58854
2052.115 57250
2052.353 61408
2052.591 60820
2052.829 58112
2053.067 58596
2053.305 56192
2053.543 57201
2053.781 55107
2054.019 55790
2054.258 56224
2054.496 55284
2054.734 56915
2054.972 58491
2055.210 58364
2055.448 57366
2055.687 58699
2055.925 58083
2056.163 59890
2056.401 57727
2056.640 59499
2056.878 61338
2057.116 61041
2057.355 60870
2057.593 60335
2057.831 64741
2058.070 62282
2058.308 60717
2058.546 60005
2058.785 61168
2059.023 60596
2059.262 57939
2059.500 58478
2059.739 58290
2059.977 60392
2060.216 58996
2060.454 54621
2060.693 54936
2060.931 58131
2061.170 57655
2061.408 56345
2061.647 56634
2061.885 56827
2062.124 55913
2062.363 56147
2062.601 57197
2062.840 56779
2063.078 57979
2063.317 57126
2063.556 56609
2063.795 55547
2064.033 55550
2064.272 57196
2064.511 56363
2064.749 55368
2064.988 57154
2065.227 56482
2065.466 56530
2065.705 54520
2065.943 55589
2066.182 58549
2066.421 57470
2066.660 55734
2066.899 56243
2067.138 56935
2067.377 57383
2067.616 57020
2067.855 59182
2068.094 58490
2068.332 57455
2068.571 57270
2068.810 56158
2069.049 55467
2069.288 56752
2069.527 56796
2069.767 58110
2070.006 56246
2070.245 57778
2070.484 54857
2070.723 55780
2070.962 55953
2071.201 58729
2071.440 55785
2071.679 58570
2071.919 56714
2072.158 57090
2072.397 55331
2072.636 54690
2072.875 56273
2073.115 56006
2073.354 54325
2073.593 57562
2073.833 56805
2074.072 54978
2074.311 54577
2074.550 54979
2074.790 55451
2075.029 55009
2075.269 54169
2075.508 53467
2075.747 54891
2075.987 55662
2076.226 55312
2076.466 55858
2076.705 55320
2076.944 52751
2077.184 52832
2077.423 54695
2077.663 54446
2077.903 52254
2078.142 53619
2078.382 55645
2078.621 53461
2078.861 54750
2079.100 56490
2079.340 54713
2079.580 55841
2079.819 53963
2080.059 57279
2080.299 54723
2080.538 55061
2080.778 54691
2081.018 55006
2081.257 55856
2081.497 56112
2081.737 54766
2081.977 55040
2082.216 53920
2082.456 55018
2082.696 53419
2082.936 53371
2083.176 54627
2083.415 54930
2083.655 55103
2083.895 53328
2084.135 55891
2084.375 56775
2084.615 54933
2084.855 55014
2085.095 54303
2085.335 53818
2085.575 56298
2085.815 54085
2086.055 57921
2086.295 56440
2086.535 56219
2086.775 54708
2087.015 53548
2087.255 55232
2087.495 54567
2087.735 55447
2087.975 54923
2088.215 55045
2088.455 55022
2088.696 56330
2088.936 57309
2089.176 59224
2089.416 54760
2089.656 53802
2089.897 54021
2090.137 54889
2090.377 55327
2090.617 58781
2090.858 57812
2091.098 57426
2091.338 57246
2091.578 57198
2091.819 54671
2092.059 56620
2092.300 55551
2092.540 57115
2092.780 55866
2093.021 55629
2093.261 58073
2093.502 55257
2093.742 56478
2093.982 55505
2094.223 55676
2094.463 56570
2094.704 58157
2094.944 58349
2095.185 58780
2095.426 58043
2095.666 56028
2095.907 56566
2096.147 56217
2096.388 55429
2096.628 53901
2096.869 56166
2097.110 56186
2097.350 56233
2097.591 57194
2097.832 56674
2098.072 57238
2098.313 56844
2098.554 54739
2098.795 57144
2099.035 56028
2099.276 55607
2099.517 55043
2099.758 55905
2099.999 56150
2100.239 54113
2100.480 56454
2100.721 57234
2100.962 56261
2101.203 55855
2101.444 55517
2101.685 53555
2101.926 54014
2102.166 53448
2102.407 54754
2102.648 54706
2102.889 57109
2103.130 56874
2103.371 57042
2103.612 56663
2103.853 54319
2104.094 53911
2104.335 52969
2104.577 56132
2104.818 54764
2105.059 56201
2105.300 56185
2105.541 56132
2105.782 56593
2106.023 54908
2106.264 55417
2106.506 56671
2106.747 56187
2106.988 56113
2107.229 54829
2107.471 53736
2107.712 55340
2107.953 56951
2108.194 56605
2108.436 54921
2108.677 52745
2108.918 55769
2109.160 54553
2109.401 54989
2109.642 53294
2109.884 54175
2110.125 54487
2110.367 55158
2110.608 58676
2110.849 56613
2111.091 55318
2111.332 57263
2111.574 55198
2111.815 55187
2112.057 55089
2112.298 56695
2112.540 55708
2112.781 55961
2113.023 55660
2113.265 56002
2113.506 54742
2113.748 54542
2113.989 56053
2114.231 53931
2114.473 53900
2114.714 53791
2114.956 54799
2115.198 57209
2115.439 56313
2115.681 58115
2115.923 56572
2116.165 56808
2116.406 55728
2116.648 55246
2116.890 55464
2117.132 56467
2117.374 55805
2117.615 55522
2117.857 56369
2118.099 54804
2118.341 56721
2118.583 55996
2118.825 57678
2119.067 54529
2119.309 57177
2119.551 56710
2119.793 57334
2120.035 54629
2120.277 53850
2120.519 54451
2120.761 55722
2121.003 56576
2121.245 55756
2121.487 56188
2121.729 54449
2121.971 55263
2122.213 55199
2122.455 55282
2122.697 56641
2122.939 56809
2123.181 55494
2123.424 57007
2123.666 55295
2123.908 55550
2124.150 57848
2124.392 55085
2124.635 56093
2124.877 54480
2125.119 55903
2125.361 56123
2125.604 55879
2125.846 54862
2126.088 56493
2126.331 55364
2126.573 55803
2126.815 55366
2127.058 56524
2127.300 56096
2127.543 56131
2127.785 54936
2128.027 53760
2128.270 54314
2128.512 56471
2128.755 58233
2128.997 54478
2129.240 55610
2129.482 55590
2129.725 52592
2129.967 55303
2130.210 55518
2130.453 55918
2130.695 55937
2130.938 56552
2131.180 56872
2131.423 56237
2131.666 55812
2131.908 56276
2132.151 56501
2132.394 54927
2132.636 55430
2132.879 54609
2133.122 55559
2133.365 54400
2133.607 53897
2133.850 56918
2134.093 55729
2134.336 56167
2134.578 56295
2134.821 55046
2135.064 56739
2135.307 55458
2135.550 55400
2135.793 57536
2136.036 56850
2136.279 55741
2136.521 56534
2136.764 56130
2137.007 56072
2137.250 55065
2137.493 56296
2137.736 55875
2137.979 55554
2138.222 56028
2138.465 53548
2138.708 53568
2138.951 56533
2139.195 54654
2139.438 55134
2139.681 55932
2139.924 54578
2140.167 54988
2140.410 56072
2140.653 54668
2140.896 53995
2141.140 56099
2141.383 55288
2141.626 54387
2141.869 54630
2142.113 58378
2142.356 55709
2142.599 55007
2142.842 55899
2143.086 55630
2143.329 55234
2143.572 56396
2143.816 57358
2144.059 55047
2144.302 56166
2144.546 57990
2144.789 55880
2145.033 56365
2145.276 56105
2145.519 56658
2145.763 54978
2146.006 53092
2146.250 52170
2146.493 56210
2146.737 56397
2146.980 55783
2147.224 54855
2147.467 56589
2147.711 56002
2147.955 55542
2148.198 55994
2148.442 56618
2148.685 57612
2148.929 54657
2149.173 54981
2149.416 54341
2149.660 57502
2149.904 56945
2150.147 54886
2150.391 54787
2150.635 55219
2150.879 56569
2151.122 55116
2151.366 55770
2151.610 55414
2151.854 53891
2152.098 55809
2152.341 52855
2152.585 54023
2152.829 53699
2153.073 55227
2153.317 54121
2153.561 53890
2153.805 54479
2154.049 55303
2154.293 54892
2154.537 53754
2154.781 54895
2155.025 53991
2155.269 55042
2155.513 56305
2155.757 53507
2156.001 52776
2156.245 54347
2156.489 52704
2156.733 55328
2156.977 55824
2157.221 55079
2157.465 56764
2157.709 56158
2157.953 53056
2158.198 55179
2158.442 54438
2158.686 53708
2158.930 53654
2159.174 55878
2159.419 54566
2159.663 55462
2159.907 56476
2160.151 54521
2160.396 53389
2160.640 53498
2160.884 55137
2161.129 54776
2161.373 53395
2161.617 53980
2161.862 57498
2162.106 55759
2162.351 56026
2162.595 54304
2162.839 55742
2163.084 55292
2163.328 56474
2163.573 56389
2163.817 56103
2164.062 56417
2164.306 55050
2164.551 55275
2164.795 58668
2165.040 55049
2165.285 55876
2165.529 55953
2165.774 54516
2166.018 58025
2166.263 55891
2166.508 57598
2166.752 58033
2166.997 56468
2167.242 57430
2167.486 56371
2167.731 59222
2167.976 55815
2168.221 56077
2168.465 54255
2168.710 55204
2168.955 56172
2169.200 57262
2169.444 55755
2169.689 56989
2169.934 56010
2170.179 56463
2170.424 56473
2170.669 53631
2170.914 55403
2171.159 55523
2171.403 53836
2171.648 53558
2171.893 54340
2172.138 54857
2172.383 54878
2172.628 56105
2172.873 54298
2173.118 54341
2173.363 54476
2173.608 56730
2173.853 56297
2174.099 53069
2174.344 53688
2174.589 52879
2174.834 54627
2175.079 56026
2175.324 55869
2175.569 55829
2175.814 56751
2176.060 56624
2176.305 57141
2176.550 54406
2176.795 54568
2177.041 56814
2177.286 54575
2177.531 55101
2177.776 55133
2178.022 54221
2178.267 55220
2178.512 55843
2178.758 56391
2179.003 55750
2179.248 56803
2179.494 55156
2179.739 55452
2179.985 55713
2180.230 54012
2180.475 56554
2180.721 57732
2180.966 53273
2181.212 53845
2181.457 55676
2181.703 58697
2181.948 56996
2182.194 55790
2182.440 55621
2182.685 56302
2182.931 54637
2183.176 55125
2183.422 54576
2183.667 56116
2183.913 55104
2184.159 54845
2184.404 55552
2184.650 54919
2184.896 57305
2185.142 57911
2185.387 56017
2185.633 54930
2185.879 55885
2186.124 56973
2186.370 57600
2186.616 57333
2186.862 56371
2187.108 56827
2187.354 54570
2187.599 54549
2187.845 57001
2188.091 57253
2188.337 57615
2188.583 55614
2188.829 57958
2189.075 56040
2189.321 57966
2189.567 57420
2189.813 56385
2190.059 56720
2190.305 55920
2190.551 57666
2190.797 56942
2191.043 56855
2191.289 57484
2191.535 58100
2191.781 55905
2192.027 58260
2192.273 57261
2192.519 57398
2192.765 56158
2193.012 56305
2193.258 53630
2193.504 53798
2193.750 56002
2193.996 54653
2194.243 57792
2194.489 56860
2194.735 56266
2194.981 54958
2195.228 55404
2195.474 54837
2195.720 54195
2195.966 55191
2196.213 54961
2196.459 55445
2196.706 55444
2196.952 55112
2197.198 56132
2197.445 55113
2197.691 54520
2197.938 54700
2198.184 54273
2198.430 53693
2198.677 56227
2198.923 55640
2199.170 53951
2199.416 55112
2199.663 55204
2199.910 55045
2200.156 53462
2200.403 55356
2200.649 54573
2200.896 53823
2201.142 54408
2201.389 52880
2201.636 55532
2201.882 53135
2202.129 53743
2202.376 55090
2202.622 55817
2202.869 55913
2203.116 53473
2203.363 55583
2203.609 55256
2203.856 55644
2204.103 54681
2204.350 56613
2204.597 56485
2204.843 56145
2205.090 54571
2205.337 55744
2205.584 55068
2205.831 55281
2206.078 57066
2206.325 54852
2206.572 55182
2206.819 55625
2207.065 55877
2207.312 55070
2207.559 55398
2207.806 56590
2208.053 55634
2208.300 57316
2208.548 54810
2208.795 57519
2209.042 57567
2209.289 59112
2209.536 55425
2209.783 59576
2210.030 60761
2210.277 60664
2210.524 58485
2210.771 57334
2211.019 56836
2211.266 58029
2211.513 55992
2211.760 58270
2212.007 58308
2212.255 55599
2212.502 57638
2212.749 56774
2212.997 56104
2213.244 55362
2213.491 55246
2213.739 56822
2213.986 56210
2214.233 56523
2214.481 56031
2214.728 57887
2214.975 55921
2215.223 55759
2215.470 54677
2215.718 55705
2215.965 56782
2216.213 55877
2216.460 54442
2216.708 55661
2216.955 58143
2217.203 55114
2217.450 56954
2217.698 56557
2217.945 55999
2218.193 55782
2218.440 56653
2218.688 55073
2218.936 56416
2219.183 55638
2219.431 55339
2219.679 55267
2219.926 56505
2220.174 57438
2220.422 55060
2220.669 54871
2220.917 54532
2221.165 54219
2221.413 54468
2221.660 57389
2221.908 55737
2222.156 54504
2222.404 55094
2222.652 55048
2222.900 54767
2223.147 55395
2223.395 53935
2223.643 55341
2223.891 54276
2224.139 54393
2224.387 53471
2224.635 54085
2224.883 54870
2225.131 56812
2225.379 57252
2225.627 54825
2225.875 56458
2226.123 55726
2226.371 56217
2226.619 55904
2226.867 55363
2227.115 55208
2227.363 55038
2227.611 55861
2227.859 56938
2228.108 56861
2228.356 56119
2228.604 56378
2228.852 56176
2229.100 54983
2229.349 56874
2229.597 58255
2229.845 54889
2230.093 54619
2230.342 54918
2230.590 56025
2230.838 55737
2231.086 56299
2231.335 57443
2231.583 56117
2231.831 57821
2232.080 58374
2232.328 56032
2232.577 56180
2232.825 55482
2233.073 57165
2233.322 58537
2233.570 57521
2233.819 57426
2234.067 58563
2234.316 58987
2234.564 57688
2234.813 58349
2235.061 57445
2235.310 56890
2235.558 58523
2235.807 57765
2236.056 59829
2236.304 58161
2236.553 57588
2236.801 58520
2237.050 57689
2237.299 57816
2237.547 58211
2237.796 54621
2238.045 55331
2238.293 56738
2238.542 56015
2238.791 56624
2239.040 56391
2239.288 56766
2239.537 56991
2239.786 58601
2240.035 56374
2240.284 55931
2240.533 57428
2240.781 56515
2241.030 55925
2241.279 55430
2241.528 56930
2241.777 57768
2242.026 57199
2242.275 57767
2242.524 56143
2242.773 56540
2243.022 54098
2243.271 57203
2243.520 54157
2243.769 54006
2244.018 53518
2244.267 54704
2244.516 54847
2244.765 54951
2245.014 55813
2245.263 55417
2245.512 56426
2245.761 56804
2246.011 54058
2246.260 53879
2246.509 56310
2246.758 54322
2247.007 54721
2247.257 55746
2247.506 53733
2247.755 56126
2248.004 54806
2248.254 54452
2248.503 53866
2248.752 53552
2249.002 55042
2249.251 54273
2249.500 55283
2249.750 53762
2249.999 55617
2250.248 55474
2250.498 54841
2250.747 56038
2250.997 54959
2251.246 56828
2251.495 55626
2251.745 54509
2251.994 57227
2252.244 55232
2252.493 55245
2252.743 54240
2252.993 53567
2253.242 54717
2253.492 54742
2253.741 55623
2253.991 56573
2254.240 56248
2254.490 57010
2254.740 58673
2254.989 55253
2255.239 58079
2255.489 56015
2255.738 58327
2255.988 55961
2256.238 56616
2256.488 55938
2256.737 56051
2256.987 56061
2257.237 55391
2257.487 57335
2257.736 56537
2257.986 55366
2258.236 55338
2258.486 57136
2258.736 55253
2258.986 55264
2259.236 55331
2259.486 54138
2259.735 57853
2259.985 56850
2260.235 56985
2260.485 54414
2260.735 54992
2260.985 57385
2261.235 55324
2261.485 56903
2261.735 53937
2261.985 56872
2262.235 55162
2262.485 55481
2262.736 56712
2262.986 56212
2263.236 55347
2263.486 55987
2263.736 55999
2263.986 53081
2264.236 53535
2264.487 57114
2264.737 56906
2264.987 55999
2265.237 54017
2265.487 55225
2265.738 56282
2265.988 57106
2266.238 56020
2266.489 54644
2266.739 55135
2266.989 53908
2267.240 54992
2267.490 51641
2267.740 55104
2267.991 54467
2268.241 54161
2268.491 56663
2268.742 54695
2268.992 54778
2269.243 54850
2269.493 54700
2269.744 53567
2269.994 56318
2270.245 54878
2270.495 54982
2270.746 55728
2270.996 55902
2271.247 54249
2271.497 55321
2271.748 56237
2271.999 56230
2272.249 56775
2272.500 56933
2272.751 56343
2273.001 54012
2273.252 54086
2273.503 53982
2273.753 55523
2274.004 55964
2274.255 55515
2274.505 55312
2274.756 53504
2275.007 54589
2275.258 54991
2275.509 54795
2275.759 57080
2276.010 55153
2276.261 57057
2276.512 56938
2276.763 54867
2277.014 54664
2277.265 55866
2277.516 55020
2277.766 53510
2278.017 54942
2278.268 55901
2278.519 55398
2278.770 57331
2279.021 57458
2279.272 56295
2279.523 54730
2279.774 53859
2280.025 56403
2280.276 56369
2280.528 55344
2280.779 54395
2281.030 55448
2281.281 55486
2281.532 55341
2281.783 56584
2282.034 56462
2282.286 54351
2282.537 56318
2282.788 54064
2283.039 55105
2283.290 55211
2283.542 57128
2283.793 55237
2284.044 54097
2284.295 55347
2284.547 53835
2284.798 56167
2285.049 56154
2285.301 53861
2285.552 54251
2285.804 54948
2286.055 54768
2286.306 53514
2286.558 53129
2286.809 54341
2287.061 56313
2287.312 56021
2287.564 55781
2287.815 56418
2288.067 54835
2288.318 53999
2288.570 53454
2288.821 55222
2289.073 55155
2289.324 54843
2289.576 54109
2289.827 56234
2290.079 55593
2290.331 54403
2290.582 53324
2290.834 55842
2291.086 53913
2291.337 57265
2291.589 55518
2291.841 54998
2292.092 57401
2292.344 54753
2292.596 54347
2292.848 54462
2293.099 54052
2293.351 54136
2293.603 53080
2293.855 54998
2294.107 55404
2294.359 53975
2294.610 54942
2294.862 51587
2295.114 54315
2295.366 56790
2295.618 53823
2295.870 52706
2296.122 54079
2296.374 54166
2296.626 53950
2296.878 53850
2297.130 57491
2297.382 55071
2297.634 54055
2297.886 54065
2298.138 53600
2298.390 54564
2298.642 54834
2298.894 53101
2299.146 55417
2299.399 53630
2299.651 55118
2299.903 53447
2300.155 54913
2300.407 54852
2300.659 54733
2300.912 54226
2301.164 51673
2301.416 53848
2301.668 54510
2301.921 56413
2302.173 55689
2302.425 55849
2302.678 56276
2302.930 57707
2303.182 55502
2303.435 53811
2303.687 55904
2303.939 52815
2304.192 54076
2304.444 54781
2304.697 54432
2304.949 54353
2305.201 55930
2305.454 54741
2305.706 52377
2305.959 54037
2306.211 53685
2306.464 52847
2306.716 54034
2306.969 54620
2307.222 53681
2307.474 55089
2307.727 56616
2307.979 53003
2308.232 52430
2308.485 55233
2308.737 57079
2308.990 54653
2309.243 55029
2309.495 53585
2309.748 54760
2310.001 52969
2310.253 52536
2310.506 51569
2310.759 52501
2311.012 51341
2311.265 52748
2311.517 54106
2311.770 55027
2312.023 53807
2312.276 53048
2312.529 54293
2312.782 55881
2313.034 53865
2313.287 52754
2313.540 52017
2313.793 51777
2314.046 54960
2314.299 52328
2314.552 52931
2314.805 54368
2315.058 55200
2315.311 55854
2315.564 53406
2315.817 53970
2316.070 56139
2316.323 55851
2316.576 54267
2316.829 56002
2317.083 55447
2317.336 55090
2317.589 54492
2317.842 55277
2318.095 54864
2318.348 54641
2318.602 54097
2318.855 53108
2319.108 53940
2319.361 53639
2319.614 51936
2319.868 55071
2320.121 53337
2320.374 55746
2320.628 52445
2320.881 53459
2321.134 53996
2321.388 55548
2321.641 55752
2321.894 54572
2322.148 54815
2322.401 52013
2322.655 53538
2322.908 52958
2323.161 55241
2323.415 53794
2323.668 55157
2323.922 54355
2324.175 53908
2324.429 53138
2324.682 51869
2324.936 53706
2325.189 53978
2325.443 55882
2325.697 54966
2325.950 54139
2326.204 53446
2326.458 53508
2326.711 56085
2326.965 52643
2327.218 52632
2327.472 54762
2327.726 56635
2327.980 53535
2328.233 53255
2328.487 54897
2328.741 53715
2328.995 55331
2329.248 53694
2329.502 53048
2329.756 53198
2330.010 54856
2330.264 54418
2330.517 53941
2330.771 55203
2331.025 54719
2331.279 53454
2331.533 54496
2331.787 55567
2332.041 55716
2332.295 53680
2332.549 55122
2332.803 55319
2333.057 53300
2333.311 52802
2333.565 55860
2333.819 56150
2334.073 56043
2334.327 55514
2334.581 53157
2334.835 54254
2335.089 56995
2335.343 55381
2335.597 54886
2335.852 54408
2336.106 55537
2336.360 54277
2336.614 54297
2336.868 53464
2337.123 55343
2337.377 54381
2337.631 55585
2337.885 54925
2338.140 56585
2338.394 56011
2338.648 55111
2338.902 57057
2339.157 55017
2339.411 53507
2339.666 54465
2339.920 54109
2340.174 53155
2340.429 55618
2340.683 55099
2340.938 55167
2341.192 57343
2341.446 56235
2341.701 54619
2341.955 54080
2342.210 53936
2342.464 55068
2342.719 54433
2342.973 51970
2343.228 53492
2343.483 54542
2343.737 53509
2343.992 53770
2344.246 52893
2344.501 55171
2344.756 54821
2345.010 53654
2345.265 54634
2345.520 55228
2345.774 54176
2346.029 51636
2346.284 55130
2346.538 56287
2346.793 55185
2347.048 56157
2347.303 55073
2347.558 54756
2347.812 52313
2348.067 51850
2348.322 53663
2348.577 54683
2348.832 54457
2349.087 51978
2349.341 51456
2349.596 52188
2349.851 52423
2350.106 52895
2350.361 54552
2350.616 53534
2350.871 54117
2351.126 54023
2351.381 53175
2351.636 53494
2351.891 52716
2352.146 53736
2352.401 52470
2352.656 53978
2352.911 53730
2353.166 52904
2353.422 54676
2353.677 52962
2353.932 52499
2354.187 52993
2354.442 54370
2354.697 53106
2354.953 52038
2355.208 52542
2355.463 54035
2355.718 54206
2355.974 54811
2356.229 54520
2356.484 53914
2356.739 54473
2356.995 53749
2357.250 55521
2357.505 54050
2357.761 52577
2358.016 52952
2358.271 52040
2358.527 53576
2358.782 53651
2359.038 52721
2359.293 54561
2359.549 53585
2359.804 52840
2360.059 53364
2360.315 53210
2360.570 52162
2360.826 53112
2361.082 53201
2361.337 53245
2361.593 54366
2361.848 52689
2362.104 51789
2362.359 52219
2362.615 54578
2362.871 53142
2363.126 52477
2363.382 53209
2363.638 54292
2363.893 55130
2364.149 52713
2364.405 52895
2364.660 52342
2364.916 52906
2365.172 51204
2365.428 54478
2365.684 54353
2365.939 56039
2366.195 53628
2366.451 53642
2366.707 53272
2366.963 50912
2367.219 51366
2367.474 52640
2367.730 53506
2367.986 53464
2368.242 54554
2368.498 54002
2368.754 53706
2369.010 54695
2369.266 53663
2369.522 51794
2369.778 51618
2370.034 52895
2370.290 52453
2370.546 53154
2370.802 54178
2371.058 52753
2371.314 53579
2371.570 51169
2371.827 52715
2372.083 52610
2372.339 51562
2372.595 52245
2372.851 51379
2373.107 52690
2373.364 54059
2373.620 51649
2373.876 51873
2374.132 54608
2374.389 53723
2374.645 54451
2374.901 51696
2375.157 52357
2375.414 53628
2375.670 53564
2375.926 54185
2376.183 52839
2376.439 52440
2376.696 54624
2376.952 54213
2377.208 53100
2377.465 54412
2377.721 54192
2377.978 53317
2378.234 53490
2378.491 52969
2378.747 51408
2379.004 52081
2379.260 51462
2379.517 50621
2379.773 50851
2380.030 54534
2380.286 52967
2380.543 53676
2380.800 53317
2381.056 51386
2381.313 53526
2381.570 51534
2381.826 53294
2382.083 53942
2382.340 53261
2382.596 53034
2382.853 54302
2383.110 53513
2383.367 50687
2383.623 51789
2383.880 52400
2384.137 54476
2384.394 50853
2384.651 51188
2384.907 51456
2385.164 54177
2385.421 51770
2385.678 51109
2385.935 51955
2386.192 54018
2386.449 52455
2386.706 50583
2386.963 52078
2387.219 51782
2387.476 52276
2387.733 51741
2387.990 49632
2388.247 51191
2388.505 52611
2388.762 52814
2389.019 52816
2389.276 52906
2389.533 52273
2389.790 51916
2390.047 53975
2390.304 52921
2390.561 53152
2390.818 50753
2391.076 49824
2391.333 52530
2391.590 54107
2391.847 53815
2392.104 51023
2392.362 50927
2392.619 52223
2392.876 52714
2393.133 53476
2393.391 52399
2393.648 52722
2393.905 53044
2394.163 50517
2394.420 52907
2394.677 54281
2394.935 54518
2395.192 54436
2395.450 53637
2395.707 52915
2395.965 54038
2396.222 53203
2396.479 52828
2396.737 52929
2396.994 54570
2397.252 53091
2397.509 53901
2397.767 56049
2398.025 54369
2398.282 52474
2398.540 50586
2398.797 53717
2399.055 52186
2399.312 52645
2399.570 51259
2399.828 52779
2400.085 53842
2400.343 53600
2400.601 56410
2400.859 52644
2401.116 54257
2401.374 52701
2401.632 53524
2401.889 52235
2402.147 52509
2402.405 53440
2402.663 55075
2402.921 52345
2403.178 53012
2403.436 53663
2403.694 52585
2403.952 53697
2404.210 54442
2404.468 52298
2404.726 53127
2404.984 53196
2405.242 52000
2405.500 51438
2405.758 50817
2406.016 52313
2406.274 51484
2406.532 50008
2406.790 51432
2407.048 52651
2407.306 50860
2407.564 52444
2407.822 52619
2408.080 51153
2408.338 49404
2408.596 51309
2408.854 50571
2409.112 51864
2409.371 52485
2409.629 50128
2409.887 51710
2410.145 51090
2410.403 53139
2410.662 55124
2410.920 53779
2411.178 53584
2411.436 52774
2411.695 51610
2411.953 52099
2412.211 52527
2412.470 51963
2412.728 54304
2412.986 51824
2413.245 50175
2413.503 50755
2413.762 53504
2414.020 51127
2414.278 50911
2414.537 51353
2414.795 52413
2415.054 53650
2415.312 52925
2415.571 52256
2415.829 52572
2416.088 50123
2416.346 51265
2416.605 49170
2416.864 51706
2417.122 52516
2417.381 53234
2417.639 51112
2417.898 52044
2418.157 52238
2418.415 51747
2418.674 53580
2418.933 52585
2419.191 51619
2419.450 52605
2419.709 53396
2419.967 53238
2420.226 54117
2420.485 53870
2420.744 51888
2421.003 53528
2421.261 53866
2421.520 53675
2421.779 54087
2422.038 53708
2422.297 53501
2422.556 52210
2422.815 51298
2423.073 50974
2423.332 52261
2423.591 52876
2423.850 52517
2424.109 53731
2424.368 51004
2424.627 53009
2424.886 53662
2425.145 52203
2425.404 52278
2425.663 54600
2425.922 54021
2426.181 54051
2426.441 53392
2426.700 52668
2426.959 53840
2427.218 51769
2427.477 52691
2427.736 53326
2427.995 52660
2428.255 50613
2428.514 51515
2428.773 53070
2429.032 50971
2429.291 52918
2429.551 50967
2429.810 53211
2430.069 52672
2430.329 53344
2430.588 53522
2430.847 50390
2431.107 52449
2431.366 51098
2431.625 52469
2431.885 48843
2432.144 52158
2432.403 52349
2432.663 51949
2432.922 53730
2433.182 50723
2433.441 49026
2433.701 51436
2433.960 53707
2434.220 49677
2434.479 51659
2434.739 52305
2434.998 50513
2435.258 51864
2435.518 53418
2435.777 52143
2436.037 50920
2436.296 52725
2436.556 51310
2436.816 52035
2437.075 52244
2437.335 52908
2437.595 50811
2437.854 51109
2438.114 51884
2438.374 49455
2438.634 53975
2438.893 53129
2439.153 52751
2439.413 50870
2439.673 52796
2439.933 51550
2440.192 51585
2440.452 52700
2440.712 50655
2440.972 53098
2441.232 51383
2441.492 49822
2441.752 52707
2442.012 51704
2442.272 53806
2442.531 54681
2442.791 53066
2443.051 53614
2443.311 54768
2443.571 53485
2443.831 53047
2444.092 54785
2444.352 51236
2444.612 51197
2444.872 51761
2445.132 53428
2445.392 52732
2445.652 52977
2445.912 52576
2446.172 52495
2446.433 54408
2446.693 53022
2446.953 53297
2447.213 54452
2447.473 53339
2447.734 53022
2447.994 52908
2448.254 54291
2448.514 53511
2448.775 56333
2449.035 52184
2449.295 52610
2449.556 53603
2449.816 53610
2450.076 52656
2450.337 52004
2450.597 53240
2450.858 52700
2451.118 51796
2451.378 52139
2451.639 51081
2451.899 52992
2452.160 52683
2452.420 51830
2452.681 51518
2452.941 50873
2453.202 51522
2453.462 52667
2453.723 52019
2453.984 51905
2454.244 52201
2454.505 51303
2454.765 49763
2455.026 49861
2455.287 52671
2455.547 50558
2455.808 52363
2456.069 52318
2456.329 51912
2456.590 51569
2456.851 52425
2457.112 53021
2457.372 51925
2457.633 53066
2457.894 49880
2458.155 51101
2458.415 51360
2458.676 51032
2458.937 52122
2459.198 51178
2459.459 52533
2459.720 52251
2459.981 50944
2460.242 50275
2460.502 52640
2460.763 53548
2461.024 53021
2461.285 53017
2461.546 51604
2461.807 53207
2462.068 51772
2462.329 51389
2462.590 52827
2462.851 53511
2463.112 52971
2463.374 53123
2463.635 53846
2463.896 54034
2464.157 51980
2464.418 53968
2464.679 53085
2464.940 53070
2465.202 54536
2465.463 53139
2465.724 53233
2465.985 52385
2466.246 53075
2466.508 51424
2466.769 52926
2467.030 56111
2467.291 54364
2467.553 53513
2467.814 53240
2468.075 53954
2468.337 52777
2468.598 51928
2468.859 52157
2469.121 52906
2469.382 52257
2469.644 52279
2469.905 51689
2470.167 52599
2470.428 52712
2470.689 52336
2470.951 52856
2471.212 52752
2471.474 53456
2471.736 53569
2471.997 52249
2472.259 52469
2472.520 51406
2472.782 52113
2473.043 53564
2473.305 51574
2473.567 51695
2473.828 53444
2474.090 52521
2474.352 52947
2474.613 50588
2474.875 52612
2475.137 51656
2475.398 52691
2475.660 50953
2475.922 52157
2476.184 51646
2476.445 51228
2476.707 51093
2476.969 52435
2477.231 52405
2477.493 49900
2477.755 50462
2478.016 51473
2478.278 51496
2478.540 52190
2478.802 51656
2479.064 51895
2479.326 50857
2479.588 51503
2479.850 52021
2480.112 51366
2480.374 52092
2480.636 52068
2480.898 52935
2481.160 52514
2481.422 52713
2481.684 51293
2481.946 49650
2482.208 51314
2482.470 53221
2482.732 53338
2482.994 51442
2483.257 51205
2483.519 50649
2483.781 52142
2484.043 49921
2484.305 52175
2484.568 51435
2484.830 51530
2485.092 54337
2485.354 52565
2485.617 52926
2485.879 51783
2486.141 51916
2486.403 51761
2486.666 54002
2486.928 52980
2487.190 51020
2487.453 51908
2487.715 52909
2487.978 49444
2488.240 50087
2488.502 52666
2488.765 52595
2489.027 53165
2489.290 53560
2489.552 51264
2489.815 53787
2490.077 52284
2490.340 52421
2490.602 51807
2490.865 52516
2491.127 52878
2491.390 52110
2491.653 51292
2491.915 52274
2492.178 52024
2492.440 52244
2492.703 53429
2492.966 52134
2493.228 52485
2493.491 50692
2493.754 50552
2494.017 51945
2494.279 49702
2494.542 52414
2494.805 52443
2495.068 50770
2495.330 51579
2495.593 54110
2495.856 52415
2496.119 51348
2496.382 53493
2496.644 53607
2496.907 51919
2497.170 50135
2497.433 52211
2497.696 51949
2497.959 50718
2498.222 51555
2498.485 51430
2498.748 50958
2499.011 49211
2499.274 52800
2499.537 51556
2499.800 52672
2500.063 51168
2500.326 51549
2500.589 51387
2500.852 48589
2501.115 51630
2501.378 52229
2501.641 53676
2501.905 53331
2502.168 50671
2502.431 50766
2502.694 50993
2502.957 51580
2503.221 50430
2503.484 51925
2503.747 50628
2504.010 53009
2504.273 53157
2504.537 51812
2504.800 49376
2505.063 48868
2505.327 49128
2505.590 52753
2505.853 53010
2506.117 51622
2506.380 52639
2506.643 52069
2506.907 52642
2507.170 51449
2507.434 51555
2507.697 51256
2507.961 51553
2508.224 50766
2508.488 51503
2508.751 51803
2509.015 53353
2509.278 53155
2509.542 53299
2509.805 51331
2510.069 53232
2510.332 52307
2510.596 52436
2510.860 52608
2511.123 51461
2511.387 50641
2511.651 49747
2511.914 51342
2512.178 53074
2512.442 52497
2512.705 52376
2512.969 52788
2513.233 51422
2513.497 50883
2513.760 51061
2514.024 50178
2514.288 50907
2514.552 49248
2514.816 52128
2515.079 52045
2515.343 51372
2515.607 50433
2515.871 50535
2516.135 50706
2516.399 51611
2516.663 51321
2516.927 52655
2517.191 52352
2517.455 52079
2517.719 51555
2517.983 52209
2518.247 51437
2518.511 51874
2518.775 52063
2519.039 52742
2519.303 50623
2519.567 52015
2519.831 52416
2520.095 50800
2520.359 52567
2520.623 49265
2520.887 51854
2521.152 48583
2521.416 50370
2521.680 51213
2521.944 51228
2522.208 50887
2522.473 50820
2522.737 50078
2523.001 50556
2523.265 51590
2523.530 52064
2523.794 49010
2524.058 49669
2524.323 52247
2524.587 50969
2524.851 49958
2525.116 51160
2525.380 48833
2525.644 53461
2525.909 51858
2526.173 51883
2526.438 50437
2526.702 49235
2526.967 50275
2527.231 50240
2527.496 51063
2527.760 50829
2528.025 51148
2528.289 52102
2528.554 52803
2528.818 52523
2529.083 51090
2529.347 51510
2529.612 51274
2529.877 52100
2530.141 52153
2530.406 53739
2530.671 51406
2530.935 50044
2531.200 51975
2531.465 52499
2531.729 52846
2531.994 52131
2532.259 53438
2532.524 51335
2532.789 52013
2533.053 51732
2533.318 50656
2533.583 50331
2533.848 48991
2534.113 50457
2534.377 50906
2534.642 50828
2534.907 49733
2535.172 51536
2535.437 51253
2535.702 50592
2535.967 51761
2536.232 52765
2536.497 51186
2536.762 49318
2537.027 50200
2537.292 52336
2537.557 50196
2537.822 49602
2538.087 50888
2538.352 51065
2538.617 49533
2538.882 50221
2539.147 49444
2539.413 50772
2539.678 51934
2539.943 51789
2540.208 51088
2540.473 50247
2540.738 51867
2541.004 50828
2541.269 50551
2541.534 51457
2541.799 51936
2542.065 50011
2542.330 50302
2542.595 51217
2542.860 49880
2543.126 49873
2543.391 47889
2543.656 49100
2543.922 50580
2544.187 51652
2544.453 51442
2544.718 52479
2544.983 51091
2545.249 49067
2545.514 49749
2545.780 50393
2546.045 51521
2546.311 50945
2546.576 50121
2546.842 49734
2547.107 50166
2547.373 52650
2547.638 52358
2547.904 51029
2548.170 50448
2548.435 50907
2548.701 50605
2548.966 51788
2549.232 51222
2549.498 49155
2549.763 50657
2550.029 49679
2550.295 52187
2550.561 52178
2550.826 51693
2551.092 50427
2551.358 52538
2551.624 52396
2551.889 50470
2552.155 52417
2552.421 52042
2552.687 52929
2552.953 52071
2553.218 51638
2553.484 51742
2553.750 50361
2554.016 51078
2554.282 50252
2554.548 51631
2554.814 52495
2555.080 53240
2555.346 51608
2555.612 50449
2555.878 51263
2556.144 52467
2556.410 51463
2556.676 52368
2556.942 51943
2557.208 51840
2557.474 50910
2557.740 50082
2558.006 51605
2558.272 51630
2558.539 50501
2558.805 50358
2559.071 50860
2559.337 52016
2559.603 51885
2559.869 50666
2560.136 50080
2560.402 50033
2560.668 52511
2560.934 50135
2561.201 49515
2561.467 51048
2561.733 50372
2562.000 50110
2562.266 49249
2562.532 49596
2562.799 50310
2563.065 50905
2563.331 51379
2563.598 51279
2563.864 50852
2564.131 49960
2564.397 51502
2564.664 50849
2564.930 52619
2565.197 51368
2565.463 51397
2565.730 50732
2565.996 51169
2566.263 51375
2566.529 50118
2566.796 51289
2567.062 50513
2567.329 52667
2567.596 50560
2567.862 49693
2568.129 51784
2568.395 51616
2568.662 51851
2568.929 52493
2569.195 51718
2569.462 49928
2569.729 52796
2569.996 51037
2570.262 51574
2570.529 52168
2570.796 51570
2571.063 51517
2571.330 52150
2571.596 51334
2571.863 52228
2572.130 50129
2572.397 49591
2572.664 51721
2572.931 51551
2573.198 50952
2573.465 52524
2573.731 49794
2573.998 49340
2574.265 50551
2574.532 50011
2574.799 49790
2575.066 51524
2575.333 51515
2575.600 50770
2575.867 51335
2576.135 51125
2576.402 49906
2576.669 51125
2576.936 51624
2577.203 53027
2577.470 49317
2577.737 49243
2578.004 48068
2578.272 49752
2578.539 48212
2578.806 51152
2579.073 51291
2579.340 51872
2579.608 51546
2579.875 50764
2580.142 50988
2580.409 50184
2580.677 50044
2580.944 50017
2581.211 50863
2581.479 51863
2581.746 51327
2582.013 52409
2582.281 51344
2582.548 51550
2582.816 51663
2583.083 49753
2583.350 51281
2583.618 51568
2583.885 50189
2584.153 51865
2584.420 50963
2584.688 51325
2584.955 52351
2585.223 51260
2585.491 52287
2585.758 51550
2586.026 53126
2586.293 52299
2586.561 51262
2586.828 51600
2587.096 50906
2587.364 53854
2587.631 50539
2587.899 50216
2588.167 52839
2588.435 51636
2588.702 52251
2588.970 51957
2589.238 50987
2589.505 52203
2589.773 51683
2590.041 51383
2590.309 51328
2590.577 51217
2590.845 52483
2591.112 50539
2591.380 51292
2591.648 50883
2591.916 49780
2592.184 51295
2592.452 49573
2592.720 53359
2592.988 50698
2593.256 49985
2593.524 50759
2593.792 51127
2594.060 52132
2594.328 50863
2594.596 50956
2594.864 51175
2595.132 54540
2595.400 50910
2595.668 50491
2595.936 49992
2596.204 49978
2596.472 50884
2596.740 50645
2597.009 51242
2597.277 50133
2597.545 49693
2597.813 50114
2598.081 47464
2598.349 50087
2598.618 51421
2598.886 51130
2599.154 50558
2599.423 50533
2599.691 50617
2599.959 51261
2600.227 52339
2600.496 49696
2600.764 50139
2601.033 49145
2601.301 49859
2601.569 50492
2601.838 49863
2602.106 50456
2602.375 50777
2602.643 51376
2602.911 50572
2603.180 51175
2603.448 48975
2603.717 50918
2603.985 48872
2604.254 48742
2604.523 50160
2604.791 50980
2605.060 51193
2605.328 50257
2605.597 51507
2605.865 51573
2606.134 51539
2606.403 51541
2606.671 48816
2606.940 50569
2607.209 49189
2607.477 50007
2607.746 50533
2608.015 50405
2608.284 49380
2608.552 51024
2608.821 50491
2609.090 49350
2609.359 51288
2609.628 49695
2609.896 51342
2610.165 50237
2610.434 51034
2610.703 50806
2610.972 48714
2611.241 49387
2611.510 51386
2611.779 50383
2612.048 51386
2612.316 49533
2612.585 47817
2612.854 50802
2613.123 50214
2613.392 52242
2613.661 51801
2613.930 50991
2614.200 50964
2614.469 48658
2614.738 50560
2615.007 51287
2615.276 50746
2615.545 51367
2615.814 50184
2616.083 50221
2616.352 52342
2616.622 52544
2616.891 53403
2617.160 53089
2617.429 52260
2617.698 51654
2617.968 53083
2618.237 52312
2618.506 51366
2618.776 50738
2619.045 50755
2619.314 50078
2619.584 52052
2619.853 51202
2620.122 49939
2620.392 52138
2620.661 50541
2620.930 50354
2621.200 48700
2621.469 48681
2621.739 50802
2622.008 50697
2622.278 49302
2622.547 49820
2622.817 49918
2623.086 49186
2623.356 49834
2623.625 48951
2623.895 51352
2624.164 49488
2624.434 50160
2624.703 49535
2624.973 50588
2625.243 49791
2625.512 49121
2625.782 48934
2626.052 50186
2626.321 50906
2626.591 50994
2626.861 49294
2627.130 51057
2627.400 50937
2627.670 52969
2627.940 49714
2628.210 49789
2628.479 51801
2628.749 52360
2629.019 50727
2629.289 49398
2629.559 51878
2629.829 51242
2630.098 50993
2630.368 48467
2630.638 50216
2630.908 50744
2631.178 51297
2631.448 49797
2631.718 48479
2631.988 48726
2632.258 52402
2632.528 51211
2632.798 50392
2633.068 51827
2633.338 51812
2633.608 51427
2633.878 52596
2634.148 50544
2634.418 51245
2634.688 51994
2634.959 51257
2635.229 50853
2635.499 50203
2635.769 50630
2636.039 49942
2636.309 51290
2636.580 51887
2636.850 51356
2637.120 50687
2637.390 52287
2637.661 50578
2637.931 50841
2638.201 50479
2638.472 49076
2638.742 51232
2639.012 50625
2639.283 51034
2639.553 52258
2639.823 52062
2640.094 52912
2640.364 52614
2640.635 50785
2640.905 49196
2641.175 50211
2641.446 50636
2641.716 51473
2641.987 48893
2642.257 52207
2642.528 52450
2642.798 51153
2643.069 51220
2643.340 50729
2643.610 51393
2643.881 50158
2644.151 50784
2644.422 51673
2644.693 49110
2644.963 49124
2645.234 49563
2645.505 50174
2645.775 49391
2646.046 50440
2646.317 50004
2646.587 52478
2646.858 49975
2647.129 49937
2647.400 49590
2647.671 50466
2647.941 51722
2648.212 50522
2648.483 50090
2648.754 50787
2649.025 51077
2649.296 52149
2649.566 51619
2649.837 50224
2650.108 49683
2650.379 50571
2650.650 50657
2650.921 50832
2651.192 50708
2651.463 51837
2651.734 51288
2652.005 52047
2652.276 50472
2652.547 50528
2652.818 49486
2653.089 53223
2653.360 51870
2653.631 51662
2653.903 49852
2654.174 48493
2654.445 49661
2654.716 51213
2654.987 50504
2655.258 50483
2655.530 51788
2655.801 49414
2656.072 52432
2656.343 50222
2656.614 51179
2656.886 51496
2657.157 51935
2657.428 50746
2657.700 52596
2657.971 51795
2658.242 51056
2658.514 51243
2658.785 50582
2659.056 50169
2659.328 48873
2659.599 50132
2659.871 49883
2660.142 53729
2660.413 52435
2660.685 51861
2660.956 52115
2661.228 49237
2661.499 51905
2661.771 49706
2662.042 51558
2662.314 52100
2662.586 50353
2662.857 50208
2663.129 48694
2663.400 48414
2663.672 48853
2663.944 49940
2664.215 50322
2664.487 50877
2664.759 49754
2665.030 51378
2665.302 49159
2665.574 49971
2665.845 51228
2666.117 51703
2666.389 51609
2666.661 49548
2666.932 51448
2667.204 50803
2667.476 49128
2667.748 50100
2668.020 48864
2668.292 48537
2668.563 49026
2668.835 50496
2669.107 49674
2669.379 50156
2669.651 49286
2669.923 51165
2670.195 50761
2670.467 50323
2670.739 48489
2671.011 51033
2671.283 52267
2671.555 52408
2671.827 51480
2672.099 50231
2672.371 52817
2672.643 51284
2672.915 51616
2673.187 52376
2673.459 52537
2673.732 52109
2674.004 52368
2674.276 52272
2674.548 51641
2674.820 50083
2675.092 51920
2675.365 52271
2675.637 52089
2675.909 51286
2676.181 53498
2676.454 54397
2676.726 53167
2676.998 53056
2677.271 51950
2677.543 53316
2677.815 51574
2678.088 53068
2678.360 51728
2678.632 51219
2678.905 51982
2679.177 52518
2679.450 51603
2679.722 51071
2679.995 52103
2680.267 50906
2680.539 52144
2680.812 52104
2681.084 52343
2681.357 51529
2681.630 52291
2681.902 51420
2682.175 51094
2682.447 53659
2682.720 53365
2682.992 52086
2683.265 50422
2683.538 48942
2683.810 51124
2684.083 50447
2684.356 49395
2684.628 48621
2684.901 50497
2685.174 50219
2685.447 52438
2685.719 51433
2685.992 51301
2686.265 50709
2686.538 50427
2686.811 51045
2687.083 50842
2687.356 52028
2687.629 51992
2687.902 50132
2688.175 52330
2688.448 52910
2688.721 52081
2688.993 49911
2689.266 49885
2689.539 51195
2689.812 52247
2690.085 51761
2690.358 55192
2690.631 54389
2690.904 52677
2691.177 51601
2691.450 52947
2691.723 53511
2691.997 53982
2692.270 51908
2692.543 50496
2692.816 51958
2693.089 51292
2693.362 52541
2693.635 52947
2693.908 51638
2694.182 53565
2694.455 51899
2694.728 49805
2695.001 51564
2695.274 52079
2695.548 52971
2695.821 52729
2696.094 51621
2696.368 51560
2696.641 53060
2696.914 52138
2697.188 50731
2697.461 52615
2697.734 51274
2698.008 49774
2698.281 52971
2698.554 54470
2698.828 53911
2699.101 51845
2699.375 53022
2699.648 51030
2699.922 54305
2700.195 53871
2700.469 52293
2700.742 52492
2701.016 54214
2701.289 52122
2701.563 51682
2701.837 54365
2702.110 52768
2702.384 54340
2702.657 52399
2702.931 54069
2703.205 55661
2703.478 53665
2703.752 54445
2704.026 52867
2704.299 53571
2704.573 52764
2704.847 52145
2705.121 53361
2705.394 50710
2705.668 50539
2705.942 50407
2706.216 52527
2706.489 53529
2706.763 54115
2707.037 52401
2707.311 52741
2707.585 52211
2707.859 54493
2708.133 52715
2708.407 51419
2708.681 54210
2708.954 52145
2709.228 52192
2709.502 51198
2709.776 51315
2710.050 50254
2710.324 52670
2710.598 53256
2710.872 52214
2711.147 50197
2711.421 50979
2711.695 52099
2711.969 50933
2712.243 51778
2712.517 51257
2712.791 51876
2713.065 50781
2713.339 51350
2713.614 52917
2713.888 52189
2714.162 53050
2714.436 52438
2714.711 51192
2714.985 53198
2715.259 52436
2715.533 51177
2715.808 50931
2716.082 53414
2716.356 52910
2716.631 52810
2716.905 52887
2717.179 51493
2717.454 49545
2717.728 50340
2718.002 51262
2718.277 51371
2718.551 51589
2718.826 50224
2719.100 53073
2719.375 54868
2719.649 53707
2719.924 53052
2720.198 52129
2720.473 52319
2720.747 51187
2721.022 54949
2721.296 52068
2721.571 52186
2721.846 53077
2722.120 50013
2722.395 49503
2722.670 51342
2722.944 54227
2723.219 51638
2723.494 51688
2723.768 53392
2724.043 51465
2724.318 52036
2724.592 51497
2724.867 52637
2725.142 51156
2725.417 52121
2725.692 51423
2725.966 52436
2726.241 54440
2726.516 51437
2726.791 50745
2727.066 50978
2727.341 51524
2727.615 51134
2727.890 52155
2728.165 51038
2728.440 51841
2728.715 53039
2728.990 51346
2729.265 54127
2729.540 51910
2729.815 51932
2730.090 50571
2730.365 52469
2730.640 52584
2730.915 50601
2731.190 50021
2731.466 49642
2731.741 51361
2732.016 51151
2732.291 50241
2732.566 51239
2732.841 51145
2733.116 51874
2733.392 50520
2733.667 50371
2733.942 51201
2734.217 50000
2734.492 50210
2734.768 50196
2735.043 50639
2735.318 52814
2735.594 52559
2735.869 52910
2736.144 52599
2736.420 50792
2736.695 52150
2736.970 49924
2737.246 50355
2737.521 50969
2737.797 51566
2738.072 51452
2738.347 52062
2738.623 51657
2738.898 51483
2739.174 50725
2739.449 52112
2739.725 52280
2740.000 50925
2740.276 50030
2740.551 51803
2740.827 51104
2741.103 49738
2741.378 50505
2741.654 50414
2741.929 51489
2742.205 52957
2742.481 51529
2742.756 51015
2743.032 50638
2743.308 52628
2743.583 52895
2743.859 52847
2744.135 51050
2744.411 51285
2744.686 53362
2744.962 53270
2745.238 51505
2745.514 50930
2745.790 51528
2746.065 51573
2746.341 50470
2746.617 51840
2746.893 52017
2747.169 52336
2747.445 51275
2747.721 51131
2747.997 53192
2748.273 51423
2748.549 50832
2748.825 51127
2749.101 50275
2749.377 50152
2749.653 50208
2749.929 51982
2750.205 51162
2750.481 49881
2750.757 50031
2751.033 51772
2751.309 50797
2751.585 51512
2751.861 51101
2752.137 51993
2752.414 51527
2752.690 50146
2752.966 51265
2753.242 49680
2753.518 51062
2753.795 50660
2754.071 51523
2754.347 49718
2754.623 49100
2754.900 49168
2755.176 50759
2755.452 51650
2755.729 50034
2756.005 50396
2756.281 50146
2756.558 49322
2756.834 49562
2757.110 49598
2757.387 50087
2757.663 50754
2757.940 50224
2758.216 49978
2758.493 51548
2758.769 51269
2759.046 50673
2759.322 51241
2759.599 50000
2759.875 52242
2760.152 52146
2760.428 51977
2760.705 50531
2760.981 50426
2761.258 50211
2761.535 49678
2761.811 53067
2762.088 50996
2762.365 50417
2762.641 49743
2762.918 50094
2763.195 50666
2763.471 51310
2763.748 51754
2764.025 51236
2764.302 51601
2764.578 51130
2764.855 51432
2765.132 50917
2765.409 52460
2765.686 53523
2765.962 50518
2766.239 51365
2766.516 50454
2766.793 49156
2767.070 50082
2767.347 49922
2767.624 50214
2767.901 50427
2768.178 50496
2768.455 51225
2768.732 50304
2769.009 51034
2769.286 51126
2769.563 49468
2769.840 50685
2770.117 48918
2770.394 47916
2770.671 50434
2770.948 50439
2771.225 51960
2771.502 49440
2771.779 49716
2772.057 50724
2772.334 49563
2772.611 51635
2772.888 48634
2773.165 49817
2773.443 48421
2773.720 50304
2773.997 48529
2774.274 49947
2774.552 50448
2774.829 51040
2775.106 48423
2775.384 48264
2775.661 50949
2775.938 50732
2776.216 50019
2776.493 49489
2776.770 51854
2777.048 50966
2777.325 49851
2777.603 49655
2777.880 48700
2778.158 49835
2778.435 49435
2778.713 49374
2778.990 50144
2779.268 48510
2779.545 49835
2779.823 47976
2780.100 50341
2780.378 50135
2780.655 50557
2780.933 50322
2781.211 51358
2781.488 50812
2781.766 50425
2782.043 48803
2782.321 49759
2782.599 51013
2782.877 49826
2783.154 49529
2783.432 49950
2783.710 51790
2783.987 50400
2784.265 49857
2784.543 49703
2784.821 51244
2785.099 52450
2785.376 51034
2785.654 50688
2785.932 49182
2786.210 51761
2786.488 52492
2786.766 49991
2787.044 49935
2787.322 50958
2787.600 51517
2787.878 50222
2788.156 50555
2788.434 51638
2788.712 51760
2788.990 50425
2789.268 52546
2789.546 51701
2789.824 51093
2790.102 51578
2790.380 52334
2790.658 50367
2790.936 51595
2791.214 51315
2791.492 49475
2791.770 49175
2792.049 50259
2792.327 51784
2792.605 52039
2792.883 51053
2793.161 50154
2793.440 48784
2793.718 49866
2793.996 50703
2794.274 50465
2794.553 49139
2794.831 49476
2795.109 48931
2795.388 50787
2795.666 49000
2795.944 49139
2796.223 50149
2796.501 49319
2796.779 49110
2797.058 51261
2797.336 49400
2797.615 50302
2797.893 49761
2798.172 50805
2798.450 51255
2798.729 49118
2799.007 49501
2799.286 49740
2799.564 49855
2799.843 51247
2800.121 52521
2800.400 50716
2800.679 50466
2800.957 49661
2801.236 50560
2801.514 50910
2801.793 49222
2802.072 50713
2802.350 50877
2802.629 50829
2802.908 52120
2803.187 50039
2803.465 50515
2803.744 50646
2804.023 50162
2804.302 51052
2804.580 50898
2804.859 49626
2805.138 51066
2805.417 50712
2805.696 49223
2805.975 53258
2806.253 50509
2806.532 51099
2806.811 50600
2807.090 51224
2807.369 48134
2807.648 51194
2807.927 52712
2808.206 49677
2808.485 50540
2808.764 50849
2809.043 50764
2809.322 53024
2809.601 53010
2809.880 51351
2810.159 50360
2810.438 50894
2810.717 50911
2810.997 49769
2811.276 51143
2811.555 51908
2811.834 51987
2812.113 49917
2812.392 52255
2812.672 51134
2812.951 49864
2813.230 49892
2813.509 50100
2813.788 51740
2814.068 51173
2814.347 50703
2814.626 48839
2814.906 51142
2815.185 52507
2815.464 53227
2815.744 50108
2816.023 51921
2816.302 52023
2816.582 50043
2816.861 49708
2817.141 48392
2817.420 49238
2817.700 50072
2817.979 49660
2818.258 50846
2818.538 52635
2818.817 53666
2819.097 51122
2819.377 52988
2819.656 52256
2819.936 53364
2820.215 51872
2820.495 52538
2820.774 52151
2821.054 54755
2821.334 52513
2821.613 53485
2821.893 51662
2822.173 54996
2822.452 56009
2822.732 54708
2823.012 54998
2823.292 54434
2823.571 53152
2823.851 50980
2824.131 52874
2824.411 52710
2824.690 51613
2824.970 53113
2825.250 50265
2825.530 50285
2825.810 50644
2826.090 51836
2826.370 52329
2826.649 51565
2826.929 51580
2827.209 51958
2827.489 51753
2827.769 53757
2828.049 52152
2828.329 50051
2828.609 50294
2828.889 50278
2829.169 50924
2829.449 51152
2829.729 49738
2830.009 52438
2830.289 50185
2830.570 51342
2830.850 51538
2831.130 51252
2831.410 51328
2831.690 51562
2831.970 52936
2832.250 52834
2832.531 52348
2832.811 49664
2833.091 50242
2833.371 49674
2833.652 50657
2833.932 50018
2834.212 50268
2834.492 51080
2834.773 51867
2835.053 50586
2835.333 50198
2835.614 52149
2835.894 50913
2836.174 49035
2836.455 51116
2836.735 50582
2837.016 49520
2837.296 50634
2837.577 51162
2837.857 48811
2838.137 48935
2838.418 49695
2838.698 50515
2838.979 48627
2839.260 47408
2839.540 49614
2839.821 49718
2840.101 47407
2840.382 50228
2840.662 49616
2840.943 48914
2841.224 49108
2841.504 49874
2841.785 50008
2842.066 49701
2842.346 50070
2842.627 50366
2842.908 50778
2843.188 50011
2843.469 50322
2843.750 49611
2844.031 49708
2844.312 50313
2844.592 50815
2844.873 51148
2845.154 49877
2845.435 51371
2845.716 50487
2845.997 50020
2846.277 47847
2846.558 49604
2846.839 49354
2847.120 48531
2847.401 49338
2847.682 49751
2847.963 49404
2848.244 49722
2848.525 50260
2848.806 50490
2849.087 49840
2849.368 48522
2849.649 49332
2849.930 50028
2850.211 50801
2850.492 49311
2850.773 49680
2851.055 49681
2851.336 50691
2851.617 49838
2851.898 50048
2852.179 49640
2852.460 49643
2852.742 49639
2853.023 50338
2853.304 49190
2853.585 50035
2853.867 48980
2854.148 48225
2854.429 50181
2854.710 47884
2854.992 51821
2855.273 49411
2855.554 49951
2855.836 50851
2856.117 50164
2856.399 49607
2856.680 48471
2856.961 52607
2857.243 52065
2857.524 50766
2857.806 49349
2858.087 50712
2858.369 51958
2858.650 51707
2858.932 51310
2859.213 51554
2859.495 50589
2859.776 49140
2860.058 49631
2860.339 49070
2860.621 51675
2860.903 52182
2861.184 50397
2861.466 51067
2861.748 51382
2862.029 51535
2862.311 51458
2862.593 53439
2862.874 53232
2863.156 51271
2863.438 52113
2863.720 52658
2864.001 51456
2864.283 51883
2864.565 50622
2864.847 48957
2865.129 50555
2865.410 51228
2865.692 53180
2865.974 51716
2866.256 50653
2866.538 50033
2866.820 50442
2867.102 51219
2867.384 49546
2867.666 49471
2867.948 49833
2868.230 46944
2868.512 49942
2868.794 49257
2869.076 53294
2869.358 50550
2869.640 50950
2869.922 49478
2870.204 51063
2870.486 50043
2870.768 50409
2871.050 51331
2871.332 51900
2871.614 51035
2871.897 50307
2872.179 50488
2872.461 49133
2872.743 48260
2873.025 47869
2873.308 49013
2873.590 50686
2873.872 50863
2874.154 50970
2874.437 51043
2874.719 52239
2875.001 51626
2875.284 50330
2875.566 49042
2875.848 48579
2876.131 51041
2876.413 51176
2876.695 51269
2876.978 51866
2877.260 50503
2877.543 50670
2877.825 49571
2878.108 51280
2878.390 51753
2878.673 51437
2878.955 50334
2879.238 49571
2879.520 50113
2879.803 49624
2880.085 49297
2880.368 48562
2880.650 49367
2880.933 50448
2881.216 49750
2881.498 50787
2881.781 51224
2882.064 50880
2882.346 49935
2882.629 48973
2882.912 50354
2883.194 50514
2883.477 49212
2883.760 49357
2884.043 50812
2884.325 50719
2884.608 50148
2884.891 50535
2885.174 48648
2885.457 49482
2885.740 49682
2886.022 50168
2886.305 51052
2886.588 51127
2886.871 49924
2887.154 50164
2887.437 49461
2887.720 49152
2888.003 48113
2888.286 49242
2888.569 47920
2888.852 50478
2889.135 51520
2889.418 51307
2889.701 50824
2889.984 51479
2890.267 50692
2890.550 48437
2890.833 50048
2891.116 49558
2891.399 50212
2891.683 49813
2891.966 49215
2892.249 51094
2892.532 50724
2892.815 51650
2893.098 49371
2893.382 51684
2893.665 51367
2893.948 51544
2894.231 50710
2894.515 51714
2894.798 49820
2895.081 48656
2895.365 50171
2895.648 51542
2895.931 51624
2896.215 52170
2896.498 50296
2896.782 49816
2897.065 50199
2897.348 50950
2897.632 49768
2897.915 49861
2898.199 48347
2898.482 49029
2898.766 49405
2899.049 49137
2899.333 48487
2899.616 48223
2899.900 50524
2900.183 49211
2900.467 51574
2900.751 50874
2901.034 49283
2901.318 48881
2901.601 48581
2901.885 49300
2902.169 49460
2902.452 51505
2902.736 50962
2903.020 51937
2903.303 50472
2903.587 51224
2903.871 50703
2904.155 51533
2904.438 52841
2904.722 51545
2905.006 49247
2905.290 51925
2905.574 51778
2905.858 51108
2906.141 48798
2906.425 50339
2906.709 50692
2906.993 50102
2907.277 51080
2907.561 49850
2907.845 48464
2908.129 49655
2908.413 48167
2908.697 48214
2908.981 49993
2909.265 50113
2909.549 50173
2909.833 49708
2910.117 50785
2910.401 50447
2910.685 52184
2910.969 52074
2911.253 50238
2911.537 50264
2911.821 50989
2912.106 49852
2912.390 51357
2912.674 51940
2912.958 51166
2913.242 49351
2913.527 50174
2913.811 48440
2914.095 49408
2914.379 48709
2914.664 49101
2914.948 47868
2915.232 49403
2915.517 49023
2915.801 50099
2916.085 50037
2916.370 51499
2916.654 50640
2916.938 51051
2917.223 51671
2917.507 50220
2917.792 49797
2918.076 48296
2918.361 48017
2918.645 49727
2918.929 48632
2919.214 50790
2919.498 49562
2919.783 49648
2920.068 48758
2920.352 48557
2920.637 50174
2920.921 49145
2921.206 48789
2921.490 48693
2921.775 49810
2922.060 51145
2922.344 50576
2922.629 48448
2922.914 48540
2923.198 48092
2923.483 48116
2923.768 48024
2924.053 47907
2924.337 49659
2924.622 49783
2924.907 47583
2925.192 49184
2925.477 48347
2925.761 48581
2926.046 48965
2926.331 50221
2926.616 48519
2926.901 50429
2927.186 49857
2927.471 47544
2927.756 48363
2928.040 50187
2928.325 51740
2928.610 50559
2928.895 52744
2929.180 51634
2929.465 51452
2929.750 49523
2930.035 47375
2930.320 49352
2930.606 49295
2930.891 50129
2931.176 47966
2931.461 49660
2931.746 50228
2932.031 47564
2932.316 48819
2932.601 50537
2932.887 50123
2933.172 50070
2933.457 53414
2933.742 51001
2934.027 48029
2934.313 47482
2934.598 48692
2934.883 51175
2935.168 50581
2935.454 49934
2935.739 49013
2936.024 49989
2936.310 48799
2936.595 50196
2936.881 48842
2937.166 48627
2937.451 50290
2937.737 50683
2938.022 49846
2938.308 49058
2938.593 50169
2938.878 51151
2939.164 49247
2939.449 51206
2939.735 49268
2940.021 51269
2940.306 49514
2940.592 49842
2940.877 50065
2941.163 50666
2941.448 50084
2941.734 50236
2942.020 49244
2942.305 47515
2942.591 51960
2942.877 50291
2943.162 49972
2943.448 49866
2943.734 49934
2944.019 49819
2944.305 48423
2944.591 49714
2944.877 48503
2945.162 48990
2945.448 50073
2945.734 49173
2946.020 48874
2946.306 49245
2946.591 49917
2946.877 48975
2947.163 48535
2947.449 47694
2947.735 48796
2948.021 50285
2948.307 48497
2948.593 49136
2948.879 48536
2949.165 50972
2949.451 47653
2949.737 48512
2950.023 49375
2950.309 49410
2950.595 48235
2950.881 49154
2951.167 51089
2951.453 49002
2951.739 49086
2952.025 48285
2952.311 49310
2952.598 48042
2952.884 49029
2953.170 51004
2953.456 49473
2953.742 48529
2954.028 47165
2954.315 50914
2954.601 50401
2954.887 51020
2955.173 51524
2955.460 50339
2955.746 50763
2956.032 50456
2956.319 49848
2956.605 49821
2956.891 50682
2957.178 48595
2957.464 48372
2957.751 49401
2958.037 51217
2958.323 48409
2958.610 48805
2958.896 49125
2959.183 48249
2959.469 49538
2959.756 48796
2960.042 48894
2960.329 48163
2960.615 50319
2960.902 50813
2961.188 49470
2961.475 51539
2961.762 50470
2962.048 48468
2962.335 49509
2962.621 50705
2962.908 49610
2963.195 48638
2963.481 47311
2963.768 46814
2964.055 48181
2964.342 47572
2964.628 50366
2964.915 49111
2965.202 48258
2965.489 49263
2965.775 48077
2966.062 47542
2966.349 49752
2966.636 49022
2966.923 50177
2967.209 48840
2967.496 49147
2967.783 49578
2968.070 49866
2968.357 47962
2968.644 47748
2968.931 48206
2969.218 48827
2969.505 50654
2969.792 50665
2970.079 49494
2970.366 47330
2970.653 49935
2970.940 47922
2971.227 48861
2971.514 49200
2971.801 49695
2972.088 49382
2972.375 48412
2972.662 50331
2972.950 47904
2973.237 48654
2973.524 48595
2973.811 49568
2974.098 49070
2974.386 47909
2974.673 51059
2974.960 50915
2975.247 51416
2975.534 49335
2975.822 47424
2976.109 46690
2976.396 47084
2976.684 47481
2976.971 48754
2977.258 49349
2977.546 48723
2977.833 48350
2978.121 49102
2978.408 49038
2978.695 48839
2978.983 49364
2979.270 49993
2979.558 50363
2979.845 50193
2980.133 49444
2980.420 48095
2980.708 49187
2980.995 49270
2981.283 48099
2981.570 49072
2981.858 47590
2982.145 46880
2982.433 48565
2982.721 46897
2983.008 47441
2983.296 47803
2983.584 49563
2983.871 48947
2984.159 47963
2984.447 50228
2984.734 48286
2985.022 49646
2985.310 49375
2985.598 48824
2985.885 49884
2986.173 48779
2986.461 47975
2986.749 47458
2987.037 48627
2987.324 47127
2987.612 47642
2987.900 47328
2988.188 47968
2988.476 45695
2988.764 48818
2989.052 49363
2989.340 48754
2989.628 47210
2989.916 47667
2990.204 47645
2990.492 46975
2990.780 47525
2991.068 48161
2991.356 47121
2991.644 47358
2991.932 47842
2992.220 47642
2992.508 47013
2992.796 46966
2993.084 46907
2993.372 47856
2993.661 47382
2993.949 48809
2994.237 47782
2994.525 47129
2994.813 45150
2995.101 46776
2995.390 47685
2995.678 47416
2995.966 47791
2996.254 49592
2996.543 46351
2996.831 47943
2997.119 45870
2997.408 47833
2997.696 48702
2997.984 47727
2998.273 48772
2998.561 48329
2998.850 47469
2999.138 47765
2999.426 46947
2999.715 47326
3000.003 48526
3000.292 48686
3000.580 49916
3000.869 48896
3001.157 47837
3001.446 47912
3001.734 47148
3002.023 45847
3002.312 48441
3002.600 49837
3002.889 49778
3003.177 51058
3003.466 49661
3003.755 48967
3004.043 49029
3004.332 47569
3004.621 49614
3004.909 47737
3005.198 48405
3005.487 49243
3005.775 48783
3006.064 49728
3006.353 47655
3006.642 48154
3006.931 48753
3007.219 49431
3007.508 49065
3007.797 49483
3008.086 48729
3008.375 49552
3008.664 49825
3008.953 47548
3009.241 48963
3009.530 49184
3009.819 48792
3010.108 49173
3010.397 49206
3010.686 49126
3010.975 48043
3011.264 48560
3011.553 48144
3011.842 48365
3012.131 48442
3012.420 48513
3012.709 48803
3012.998 48536
3013.288 47645
3013.577 48340
3013.866 48395
3014.155 49515
3014.444 49541
3014.733 47713
3015.023 47963
3015.312 48468
3015.601 49167
3015.890 49352
3016.179 47820
3016.469 48065
3016.758 47436
3017.047 48078
3017.337 47996
3017.626 49795
3017.915 49786
3018.205 50729
3018.494 49395
3018.783 47599
3019.073 48616
3019.362 48220
3019.651 49664
3019.941 49387
3020.230 50329
3020.520 50046
3020.809 48634
3021.099 50136
3021.388 49822
3021.678 50100
3021.967 49234
3022.257 49975
3022.546 47982
3022.836 49494
3023.125 48125
3023.415 47684
3023.705 47886
3023.994 48661
3024.284 49033
3024.574 49373
3024.863 51398
3025.153 50043
3025.443 49731
3025.732 49568
3026.022 49089
3026.312 48744
3026.602 47800
3026.891 49345
3027.181 50828
3027.471 50652
3027.761 48195
3028.050 48135
3028.340 47241
3028.630 48725
3028.920 49404
3029.210 47814
3029.500 49943
3029.790 48964
3030.080 49318
3030.370 48073
3030.659 48044
3030.949 47370
3031.239 47182
3031.529 47684
3031.819 47968
3032.109 50152
3032.399 48858
3032.690 47483
3032.980 47247
3033.270 47808
3033.560 48567
3033.850 47649
3034.140 50231
3034.430 49552
3034.720 48329
3035.010 48483
3035.301 48949
3035.591 47740
3035.881 48346
3036.171 47035
3036.461 46998
3036.752 47245
3037.042 48872
3037.332 46825
3037.622 48533
3037.913 47281
3038.203 46806
3038.493 46551
3038.784 48242
3039.074 46211
3039.364 47971
3039.655 47989
3039.945 47945
3040.236 48892
3040.526 47726
3040.816 49005
3041.107 48463
3041.397 50314
3041.688 48530
3041.978 50226
3042.269 49594
3042.559 49423
3042.850 47488
3043.140 46448
3043.431 48579
3043.722 46851
3044.012 47791
3044.303 50172
3044.593 46962
3044.884 46795
3045.175 48997
3045.465 48262
3045.756 49467
3046.047 51206
3046.337 48440
3046.628 49325
3046.919 48853
3047.210 48783
3047.500 48200
3047.791 46567
3048.082 47478
3048.373 47682
3048.664 48868
3048.954 49503
3049.245 48998
3049.536 50013
3049.827 48793
3050.118 48907
3050.409 49753
3050.700 50399
3050.991 48749
3051.281 47739
3051.572 48765
3051.863 49677
3052.154 47989
3052.445 48792
3052.736 47078
3053.027 48300
3053.318 49750
3053.610 47503
3053.901 47825
3054.192 48029
3054.483 50757
3054.774 48409
3055.065 48029
3055.356 49378
3055.647 48615
3055.938 48374
3056.230 49281
3056.521 48751
3056.812 48698
3057.103 47534
3057.395 49019
3057.686 49592
3057.977 50286
3058.268 48734
3058.560 50159
3058.851 50353
3059.142 50320
3059.434 48697
3059.725 48045
3060.016 49941
3060.308 49361
3060.599 50229
3060.890 50036
3061.182 49424
3061.473 49131
3061.765 49221
3062.056 50960
3062.348 49159
3062.639 51191
3062.931 50598
3063.222 51825
3063.514 52259
3063.805 52479
3064.097 53591
3064.388 54383
3064.680 54355
3064.972 55259
3065.263 54313
3065.555 55644
3065.846 58482
3066.138 59974
3066.430 59851
3066.721 62297
3067.013 61162
3067.305 61059
3067.597 61188
3067.888 62816
3068.180 61664
3068.472 63193
3068.764 66832
3069.055 63880
3069.347 64312
3069.639 64031
3069.931 63678
3070.223 63853
3070.515 63410
3070.807 63223
3071.098 61066
3071.390 59505
3071.682 58473
3071.974 58587
3072.266 57133
3072.558 56572
3072.850 55413
3073.142 57853
3073.434 54117
3073.726 53809
3074.018 52413
3074.310 52465
3074.602 51984
3074.894 51275
3075.186 54144
3075.479 53437
3075.771 54665
3076.063 52616
3076.355 50765
3076.647 49882
3076.939 52288
3077.232 51050
3077.524 49746
3077.816 50036
3078.108 50406
3078.400 50541
3078.693 48917
3078.985 50652
3079.277 50846
3079.570 51222
3079.862 51423
3080.154 50277
3080.447 50610
3080.739 50517
3081.031 51401
3081.324 52186
3081.616 51603
3081.908 52508
3082.201 51169
3082.493 51079
3082.786 49901
3083.078 53188
3083.371 52658
3083.663 53072
3083.956 52624
3084.248 52309
3084.541 52395
3084.833 51464
3085.126 51758
3085.419 51228
3085.711 50862
3086.004 48761
3086.296 49951
3086.589 49853
3086.882 51328
3087.174 51475
3087.467 50706
3087.760 52319
3088.052 51896
3088.345 52212
3088.638 51745
3088.931 50806
3089.223 52035
3089.516 50246
3089.809 50806
3090.102 52019
3090.395 52537
3090.687 51212
3090.980 49238
3091.273 48097
3091.566 49620
3091.859 50755
3092.152 49661
3092.445 49948
3092.738 50824
3093.031 50082
3093.324 50132
3093.617 49141
3093.910 49954
3094.203 50897
3094.496 50000
3094.789 50336
3095.082 48895
3095.375 48906
3095.668 49527
3095.961 48190
3096.254 49094
3096.547 47758
3096.840 46539
3097.133 48554
3097.427 48972
3097.720 49625
3098.013 48194
3098.306 48834
3098.599 49268
3098.893 48963
3099.186 49345
3099.479 47628
3099.772 48368
3100.066 47138
3100.359 47678
3100.652 49254
3100.946 48440
3101.239 48450
3101.532 47636
3101.826 47984
3102.119 47337
3102.412 49534
3102.706 47752
3102.999 47722
3103.293 47832
3103.586 48017
3103.880 47602
3104.173 45874
3104.467 48079
3104.760 47382
3105.054 50142
3105.347 49095
3105.641 48014
3105.934 48185
3106.228 45659
3106.521 48672
3106.815 48507
3107.109 49782
3107.402 48310
3107.696 48437
3107.990 48385
3108.283 46407
3108.577 48243
3108.871 48755
3109.164 48672
3109.458 49970
3109.752 49373
3110.046 49748
3110.339 49417
3110.633 49015
3110.927 49782
3111.221 49119
3111.515 47744
3111.809 47221
3112.102 47315
3112.396 47866
3112.690 47140
3112.984 48206
3113.278 47945
3113.572 47797
3113.866 47865
3114.160 47309
3114.454 46942
3114.748 48320
3115.042 49733
3115.336 48569
3115.630 47056
3115.924 48740
3116.218 48012
3116.512 47723
3116.806 47388
3117.100 47301
3117.394 46737
3117.688 47351
3117.983 47856
3118.277 47770
3118.571 47166
3118.865 46941
3119.159 47732
3119.453 47687
3119.748 50746
3120.042 51265
3120.336 49666
3120.630 48589
3120.925 47213
3121.219 48266
3121.513 47495
3121.808 47881
3122.102 47950
3122.396 48799
3122.691 50004
3122.985 46738
3123.280 47915
3123.574 48240
3123.868 47838
3124.163 46678
3124.457 47661
3124.752 49938
3125.046 47348
3125.341 47857
3125.635 46959
3125.930 48197
3126.224 46679
3126.519 46719
3126.813 46904
3127.108 49277
3127.403 47233
3127.697 47624
3127.992 48909
3128.286 47487
3128.581 48824
3128.876 47942
3129.170 48176
3129.465 47050
3129.760 49965
3130.054 47948
3130.349 48066
3130.644 49953
3130.939 49179
3131.233 48009
3131.528 46911
3131.823 48018
3132.118 46745
3132.413 49248
3132.708 47739
3133.002 49001
3133.297 48885
3133.592 48559
3133.887 48892
3134.182 48658
3134.477 51464
3134.772 49616
3135.067 49491
3135.362 48990
3135.657 46396
3135.952 47420
3136.247 48501
3136.542 49260
3136.837 49458
3137.132 47618
3137.427 46447
3137.722 48627
3138.017 48919
3138.312 48445
3138.607 49102
3138.902 47228
3139.198 49738
3139.493 48631
3139.788 48310
3140.083 48427
3140.378 49794
3140.674 47422
3140.969 48673
3141.264 48901
3141.559 47249
3141.855 49508
3142.150 49441
3142.445 47641
3142.741 47871
3143.036 46723
3143.331 48157
3143.627 48503
3143.922 48692
3144.217 48511
3144.513 48166
3144.808 47992
3145.104 47598
3145.399 50795
3145.695 49602
3145.990 48738
3146.285 48414
3146.581 50799
3146.877 51348
3147.172 50509
3147.468 48185
3147.763 47906
3148.059 46774
3148.354 48522
3148.650 49209
3148.946 48417
3149.241 50229
3149.537 50891
3149.832 47902
3150.128 49398
3150.424 47375
3150.720 50164
3151.015 49270
3151.311 49715
3151.607 50221
3151.902 48212
3152.198 49526
3152.494 50176
3152.790 49258
3153.086 48969
3153.381 48204
3153.677 48253
3153.973 48362
3154.269 47437
3154.565 48472
3154.861 46153
3155.157 47293
3155.453 47321
3155.749 47073
3156.045 46295
3156.340 45971
3156.636 48215
3156.932 49412
3157.228 47223
3157.524 47356
3157.821 45845
3158.117 47022
3158.413 47456
3158.709 48342
3159.005 47537
3159.301 47370
3159.597 47068
3159.893 47975
3160.189 48934
3160.485 47203
3160.782 47364
3161.078 47973
3161.374 49171
3161.670 47922
3161.966 47972
3162.263 47000
3162.559 45456
3162.855 46867
3163.152 46797
3163.448 48042
3163.744 47130
3164.041 48572
3164.337 48752
3164.633 47809
3164.930 49997
3165.226 48538
3165.522 48604
3165.819 47746
3166.115 47524
3166.412 47565
3166.708 50137
3167.005 48274
3167.301 45816
3167.598 45790
3167.894 46044
3168.191 46616
3168.487 46927
3168.784 48024
3169.080 47556
3169.377 47917
3169.673 47272
3169.970 47397
3170.267 47973
3170.563 47611
3170.860 49499
3171.157 48635
3171.453 47294
3171.750 49626
3172.047 48272
3172.343 48138
3172.640 49248
3172.937 48198
3173.234 48490
3173.531 48099
3173.827 48230
3174.124 48126
3174.421 47238
3174.718 45605
3175.015 46605
3175.311 47025
3175.608 46021
3175.905 47286
3176.202 48045
3176.499 45963
3176.796 46435
3177.093 46792
3177.390 47251
3177.687 47629
3177.984 46744
3178.281 46681
3178.578 46568
3178.875 47625
3179.172 47626
3179.469 47421
3179.766 47716
3180.063 44745
3180.360 46982
3180.657 46014
3180.955 47902
3181.252 47513
3181.549 47209
3181.846 48713
3182.143 48370
3182.440 48901
3182.738 47196
3183.035 48204
3183.332 47176
3183.629 48526
3183.927 47186
3184.224 47845
3184.521 48217
3184.819 47331
3185.116 47771
3185.413 47015
3185.711 47614
3186.008 49745
3186.305 48644
3186.603 48386
3186.900 46882
3187.198 46882
3187.495 47166
3187.792 48339
3188.090 46174
3188.387 47536
3188.685 47790
3188.982 48828
3189.280 48924
3189.577 48256
3189.875 48351
3190.173 46452
3190.470 46769
3190.768 45273
3191.065 49468
3191.363 49843
3191.661 48802
3191.958 48392
3192.256 46892
3192.554 45760
3192.851 46823
3193.149 47965
3193.447 47624
3193.744 50018
3194.042 48203
3194.340 47071
3194.638 47972
3194.936 45818
3195.233 48057
3195.531 47914
3195.829 48265
3196.127 49051
3196.425 49770
3196.723 48606
3197.021 48048
3197.318 47912
3197.616 47609
3197.914 47443
3198.212 46578
3198.510 48441
3198.808 49030
3199.106 48083
3199.404 46081
3199.702 47447
3200.000 47089
3200.298 46630
3200.596 46409
3200.894 48779
3201.192 49535
3201.491 48749
3201.789 48735
3202.087 47177
3202.385 47289
3202.683 47855
3202.981 46947
3203.279 48624
3203.578 47469
3203.876 48570
3204.174 47898
3204.472 48382
3204.771 47769
3205.069 48044
3205.367 48436
3205.665 48348
3205.964 48639
3206.262 48417
3206.560 49223
3206.859 48006
3207.157 47021
3207.455 46800
3207.754 48004
3208.052 49351
3208.351 49093
3208.649 49386
3208.948 48112
3209.246 45814
3209.545 47014
3209.843 46970
3210.142 47488
3210.440 46330
3210.739 47113
3211.037 47381
3211.336 48768
3211.634 48819
3211.933 48824
3212.231 48024
3212.530 47735
3212.829 47799
3213.127 46663
3213.426 47497
3213.725 46974
3214.023 47068
3214.322 46686
3214.621 47571
3214.920 46708
3215.218 46215
3215.517 45614
3215.816 45606
3216.115 47689
3216.413 47737
3216.712 45635
3217.011 48210
3217.310 47031
3217.609 46745
3217.908 47045
3218.207 46845
3218.505 47466
3218.804 46478
3219.103 46563
3219.402 46124
3219.701 47608
3220.000 45849
3220.299 46287
3220.598 46094
3220.897 46845
3221.196 48129
3221.495 47360
3221.794 47392
3222.093 46918
3222.392 46460
3222.691 45729
3222.991 48125
3223.290 47114
3223.589 48352
3223.888 47621
3224.187 47417
3224.486 47501
3224.786 44294
3225.085 45415
3225.384 47142
3225.683 47216
3225.982 46032
3226.282 46654
3226.581 46159
3226.880 45254
3227.180 44886
3227.479 46427
3227.778 45396
3228.078 46562
3228.377 46104
3228.676 47400
3228.976 46092
3229.275 46497
3229.575 46785
3229.874 46699
3230.173 45951
3230.473 47178
3230.772 45255
3231.072 46864
3231.371 48009
3231.671 46663
3231.970 47387
3232.270 46916
3232.570 48375
3232.869 46601
3233.169 48088
3233.468 47686
3233.768 45785
3234.068 46399
3234.367 45517
3234.667 46300
3234.967 47699
3235.266 48357
3235.566 46688
3235.866 47983
3236.165 46619
3236.465 45940
3236.765 46833
3237.065 45857
3237.364 46719
3237.664 47706
3237.964 47897
3238.264 44969
3238.564 48592
3238.864 47098
3239.163 47137
3239.463 46984
3239.763 45029
3240.063 47395
3240.363 46286
3240.663 48222
3240.963 48807
3241.263 48010
3241.563 47381
3241.863 48425
3242.163 48252
3242.463 46041
3242.763 45051
3243.063 47198
3243.363 46694
3243.663 45911
3243.963 45654
3244.263 45497
3244.563 46388
3244.864 46911
3245.164 44977
3245.464 46781
3245.764 45275
3246.064 47271
3246.364 46051
3246.665 44549
3246.965 47563
3247.265 46546
3247.565 45458
3247.866 45854
3248.166 46647
3248.466 48378
3248.767 47958
3249.067 45705
3249.367 47038
3249.668 46338
3249.968 46733
3250.268 47065
3250.569 43879
3250.869 45761
3251.170 47033
3251.470 44819
3251.771 44175
3252.071 46154
3252.372 45220
3252.672 45801
3252.973 47915
3253.273 47404
3253.574 47511
3253.874 48407
3254.175 47629
3254.475 45858
3254.776 43586
3255.077 45472
3255.377 45205
3255.678 45598
3255.978 46316
3256.279 46971
3256.580 47427
3256.880 46491
3257.181 46327
3257.482 45207
3257.783 47432
3258.083 47467
3258.384 47949
3258.685 48151
3258.986 46638
3259.287 47479
3259.587 47260
3259.888 47834
3260.189 47047
3260.490 47450
3260.791 45001
3261.092 46604
3261.393 45654
3261.694 45411
3261.994 44469
3262.295 44106
3262.596 46359
3262.897 44662
3263.198 47263
3263.499 48012
3263.800 48714
3264.101 46855
3264.402 45070
3264.704 45399
3265.005 45978
3265.306 46848
3265.607 46743
3265.908 45562
3266.209 45640
3266.510 45544
3266.811 46314
3267.113 45851
3267.414 47720
3267.715 47104
3268.016 46921
3268.317 46280
3268.619 47251
3268.920 46617
3269.221 45952
3269.522 47009
3269.824 46398
3270.125 47106
3270.426 46216
3270.728 45060
3271.029 45789
3271.330 45605
3271.632 47127
3271.933 44556
3272.235 46205
3272.536 45878
3272.838 44747
3273.139 44483
3273.440 45436
3273.742 46052
3274.043 44490
3274.345 44759
3274.646 46470
3274.948 46372
3275.250 45316
3275.551 45980
3275.853 46828
3276.154 46804
3276.456 46863
3276.758 46908
3277.059 46451
3277.361 44622
3277.662 47153
3277.964 47941
3278.266 46349
3278.568 46112
3278.869 45135
3279.171 47399
3279.473 45755
3279.775 48639
3280.076 48012
3280.378 45813
3280.680 46167
3280.982 46791
3281.284 46424
3281.585 45996
3281.887 46358
3282.189 45882
3282.491 46496
3282.793 45560
3283.095 47890
3283.397 47235
3283.699 47744
3284.001 46263
3284.303 47258
3284.605 46352
3284.907 44357
3285.209 46340
3285.511 46982
3285.813 46302
3286.115 46748
3286.417 45850
3286.719 46629
3287.021 45116
3287.323 46235
3287.625 46943
3287.927 47135
3288.230 47427
3288.532 47090
3288.834 47681
3289.136 45857
3289.438 44940
3289.741 46631
3290.043 45920
3290.345 46268
3290.647 46017
3290.950 46908
3291.252 47015
3291.554 46951
3291.857 45123
3292.159 46717
3292.461 46855
3292.764 47039
3293.066 46068
3293.368 44125
3293.671 47006
3293.973 46054
3294.276 46631
3294.578 45291
3294.881 46210
3295.183 45787
3295.486 45342
3295.788 45573
3296.091 46621
3296.393 46160
3296.696 47166
3296.998 44821
3297.301 45623
3297.603 46271
3297.906 46960
3298.209 45351
3298.511 46320
3298.814 47843
3299.117 48004
3299.419 46884
3299.722 46627
3300.025 46254
3300.327 47748
3300.630 47023
3300.933 46060
3301.236 46736
3301.538 46673
3301.841 46654
3302.144 44321
3302.447 45391
3302.750 45271
3303.053 46447
3303.355 46806
3303.658 48412
3303.961 46964
3304.264 47373
3304.567 46659
3304.870 46835
3305.173 47847
3305.476 46940
3305.779 46180
3306.082 44317
3306.385 45394
3306.688 44763
3306.991 45782
3307.294 46546
3307.597 46033
3307.900 46809
3308.203 46748
3308.506 46945
3308.809 47002
3309.112 48396
3309.416 46587
3309.719 46118
3310.022 46952
3310.325 45051
3310.628 45664
3310.931 46001
3311.235 46114
3311.538 47715
3311.841 46751
3312.144 46582
3312.448 45652
3312.751 46966
3313.054 46493
3313.358 47059
3313.661 46549
3313.964 48026
3314.268 47893
3314.571 46308
3314.874 46301
3315.178 47046
3315.481 47474
3315.785 47049
3316.088 46776
3316.392 46133
3316.695 47742
3316.999 46816
3317.302 46658
3317.606 49612
3317.909 47289
3318.213 46488
3318.516 46935
3318.820 47220
3319.123 47263
3319.427 47269
3319.731 45018
3320.034 45697
3320.338 47451
3320.642 47946
3320.945 46963
3321.249 47318
3321.553 48053
3321.856 49739
3322.160 48727
3322.464 48406
3322.768 47280
3323.071 46352
3323.375 48230
3323.679 50311
3323.983 48848
3324.287 48865
3324.590 47407
3324.894 46173
3325.198 46549
3325.502 48558
3325.806 49072
3326.110 49408
3326.414 47970
3326.718 48604
3327.022 46994
3327.326 47535
3327.630 48093
3327.934 47706
3328.238 48053
3328.542 47141
3328.846 47327
3329.150 47259
3329.454 48167
3329.758 46650
3330.062 47788
3330.366 45762
3330.670 48074
3330.974 46172
3331.278 48125
3331.583 46363
3331.887 49469
3332.191 48835
3332.495 47443
3332.799 47555
3333.104 46653
3333.408 46991
3333.712 46991
3334.016 48671
3334.321 46629
3334.625 48966
3334.929 46443
3335.234 46364
3335.538 45772
3335.842 45335
3336.147 47172
3336.451 45430
3336.756 47432
3337.060 46522
3337.364 47131
3337.669 47042
3337.973 46347
3338.278 44803
3338.582 46100
3338.887 46002
3339.191 47928
3339.496 47647
3339.800 47726
3340.105 45381
3340.410 47503
3340.714 45806
3341.019 45169
3341.323 46490
3341.628 47239
3341.933 46717
3342.237 46439
3342.542 47434
3342.847 46029
3343.151 47431
3343.456 47594
3343.761 45579
3344.066 45518
3344.370 46770
3344.675 46931
3344.980 46345
3345.285 45442
3345.589 44377
3345.894 46324
3346.199 45179
3346.504 46774
3346.809 46993
3347.114 46679
3347.419 46610
3347.723 45502
3348.028 47121
3348.333 45757
3348.638 47222
3348.943 45228
3349.248 48360
3349.553 48603
3349.858 45984
3350.163 46045
3350.468 45800
3350.773 47225
3351.078 46882
3351.383 47973
3351.689 46447
3351.994 46184
3352.299 45823
3352.604 46228
3352.909 45684
3353.214 46690
3353.519 47636
3353.825 44893
3354.130 45078
3354.435 46506
3354.740 46232
3355.046 46176
3355.351 47480
3355.656 46067
3355.961 47422
3356.267 46016
3356.572 46744
3356.877 48446
3357.183 47340
3357.488 46675
3357.793 46992
3358.099 47054
3358.404 47370
3358.710 47286
3359.015 46139
3359.320 44766
3359.626 46625
3359.931 45303
3360.237 46197
3360.542 47425
3360.848 46401
3361.153 46387
3361.459 45254
3361.764 47047
3362.070 47283
3362.376 47679
3362.681 45643
3362.987 45744
3363.292 46092
3363.598 45501
3363.904 45001
3364.209 46015
3364.515 46031
3364.821 46117
3365.127 47634
3365.432 45040
3365.738 46593
3366.044 46088
3366.350 46302
3366.655 45465
3366.961 45489
3367.267 46845
3367.573 47385
3367.879 47195
3368.184 47597
3368.490 46027
3368.796 45200
3369.102 45910
3369.408 44540
3369.714 47047
3370.020 47061
3370.326 46930
3370.632 46626
3370.938 46225
3371.244 45426
3371.550 45736
3371.856 45793
3372.162 46760
3372.468 47941
3372.774 47347
3373.080 45323
3373.386 46162
3373.692 46405
3373.998 47199
3374.304 47001
3374.610 47182
3374.917 47526
3375.223 47493
3375.529 46491
3375.835 46748
3376.141 44952
3376.448 46265
3376.754 44746
3377.060 46452
3377.366 46719
3377.673 45829
3377.979 46503
3378.285 46928
3378.592 46353
3378.898 45977
3379.204 45864
3379.511 46447
3379.817 45979
3380.124 47009
3380.430 46124
3380.736 46574
3381.043 46890
3381.349 47346
3381.656 46229
3381.962 46966
3382.269 45135
3382.575 47948
3382.882 47607
3383.188 45713
3383.495 47385
3383.801 47793
3384.108 47430
3384.415 45870
3384.721 46052
3385.028 46880
3385.334 46023
3385.641 46238
3385.948 45563
3386.254 45527
3386.561 46247
3386.868 45150
3387.175 45163
3387.481 47064
3387.788 45507
3388.095 46309
3388.402 45330
3388.708 45000
3389.015 45442
3389.322 46572
3389.629 47011
3389.936 45816
3390.243 47147
3390.549 47681
3390.856 46837
3391.163 46050
3391.470 45169
3391.777 46905
3392.084 46048
3392.391 44810
3392.698 45350
3393.005 44876
3393.312 47090
3393.619 47507
3393.926 47336
3394.233 45832
3394.540 46363
3394.847 44857
3395.154 45785
3395.461 46195
3395.768 45740
3396.076 47193
3396.383 48460
3396.690 46500
3396.997 45588
3397.304 47182
3397.611 46856
3397.919 46024
3398.226 46700
3398.533 46488
3398.840 47055
3399.148 46145
3399.455 47416
3399.762 45779
3400.069 45594
3400.377 46739
3400.684 47273
3400.992 46640
3401.299 46602
3401.606 47647
3401.914 45892
3402.221 45798
3402.528 47061
3402.836 46569
3403.143 47689
3403.451 46194
3403.758 45961
3404.066 46317
3404.373 45207
3404.681 46636
3404.988 47127
3405.296 46364
3405.603 47467
3405.911 47623
3406.219 46463
3406.526 47530
3406.834 46277
3407.142 46595
3407.449 46013
3407.757 45219
3408.064 45282
3408.372 45134
3408.680 45236
3408.988 46600
3409.295 46028
3409.603 45617
3409.911 46531
3410.219 45274
3410.526 47149
3410.834 47127
3411.142 46773
3411.450 46762
3411.758 46170
3412.066 44608
3412.373 45014
3412.681 44363
3412.989 45395
3413.297 46523
3413.605 47206
3413.913 45130
3414.221 46592
3414.529 44219
3414.837 45293
3415.145 45673
3415.453 47052
3415.761 46539
3416.069 46903
3416.377 45377
3416.685 46325
3416.993 45362
3417.301 46365
3417.609 48404
3417.918 46836
3418.226 47588
3418.534 47192
3418.842 46573
3419.150 47305
3419.458 46225
3419.767 46991
3420.075 45273
3420.383 47243
3420.691 45196
3421.000 44932
3421.308 46761
3421.616 44991
3421.924 44994
3422.233 45124
3422.541 47575
3422.849 46883
3423.158 45773
3423.466 46499
3423.775 47686
3424.083 47725
3424.391 46525
3424.700 47163
3425.008 47758
3425.317 46087
3425.625 47546
3425.934 47040
3426.242 45796
3426.551 47490
3426.859 48329
3427.168 47018
3427.476 48598
3427.785 45617
3428.094 46291
3428.402 46480
3428.711 48014
3429.019 48418
3429.328 46377
3429.637 46176
3429.945 46661
3430.254 47125
3430.563 45530
3430.871 46466
3431.180 46744
3431.489 46854
3431.798 46193
3432.106 47394
3432.415 46969
3432.724 47018
3433.033 45413
3433.342 46482
3433.651 45815
3433.959 46565
3434.268 46779
3434.577 46482
3434.886 46159
3435.195 46925
3435.504 45726
3435.813 46017
3436.122 45772
3436.431 47777
3436.740 48510
3437.049 46700
3437.358 47510
3437.667 46304
3437.976 44605
3438.285 45075
3438.594 46923
3438.903 45510
3439.212 46176
3439.521 45653
3439.830 46317
3440.139 44723
3440.449 46320
3440.758 45722
3441.067 46931
3441.376 46473
3441.685 46821
3441.995 45793
3442.304 43987
3442.613 46001
3442.922 47021
3443.232 46710
3443.541 45356
3443.850 47537
3444.160 48385
3444.469 47348
3444.778 45159
3445.088 46871
3445.397 46556
3445.706 47163
3446.016 46761
3446.325 44525
3446.635 45613
3446.944 45998
3447.253 44487
3447.563 45360
3447.872 46974
3448.182 44987
3448.491 47070
3448.801 44783
3449.111 45738
3449.420 44700
3449.730 46211
3450.039 45963
3450.349 44932
3450.658 45866
3450.968 46019
3451.278 45349
3451.587 46386
3451.897 47230
3452.207 45528
3452.516 45606
3452.826 45364
3453.136 44726
3453.446 46490
3453.755 45093
3454.065 45812
3454.375 46197
3454.685 46368
3454.995 46413
3455.304 46655
3455.614 44644
3455.924 43797
3456.234 46764
3456.544 46665
3456.854 47713
3457.164 46864
3457.474 45563
3457.783 44362
3458.093 44437
3458.403 45904
3458.713 45932
3459.023 46477
3459.333 47365
3459.643 47953
3459.953 47342
3460.263 47157
3460.574 45651
3460.884 45531
3461.194 45769
3461.504 45111
3461.814 44697
3462.124 45706
3462.434 46965
3462.744 45081
3463.055 44721
3463.365 46325
3463.675 47111
3463.985 46180
3464.295 45495
3464.606 48754
3464.916 47116
3465.226 44834
3465.536 45311
3465.847 45676
3466.157 46060
3466.467 44360
3466.778 44343
3467.088 45427
3467.398 48025
3467.709 46943
3468.019 45822
3468.330 46511
3468.640 44567
3468.951 46577
3469.261 47882
3469.572 46913
3469.882 46061
3470.192 45987
3470.503 45828
3470.814 45385
3471.124 45375
3471.435 46593
3471.745 47063
3472.056 46064
3472.366 46763
3472.677 46541
3472.988 46053
3473.298 46057
3473.609 44606
3473.920 45316
3474.230 46289
3474.541 47236
3474.852 47199
3475.162 46403
3475.473 45873
3475.784 44565
3476.095 45364
3476.405 47116
3476.716 46176
3477.027 45492
3477.338 45028
3477.649 43910
3477.960 47119
3478.270 47612
3478.581 45353
3478.892 45507
3479.203 47920
3479.514 45054
3479.825 45532
3480.136 47322
3480.447 46739
3480.758 45472
3481.069 46549
3481.380 45439
3481.691 46352
3482.002 46530
3482.313 46489
3482.624 45573
3482.935 45693
3483.246 46373
3483.557 45505
3483.868 45933
3484.179 45961
3484.491 46355
3484.802 45723
3485.113 47511
3485.424 46586
3485.735 46755
3486.047 44787
3486.358 45788
3486.669 45844
3486.980 44185
3487.292 45920
3487.603 44783
3487.914 45565
3488.225 45355
3488.537 45019
3488.848 45763
3489.159 46115
3489.471 45179
3489.782 45926
3490.094 46525
3490.405 44947
3490.716 45718
3491.028 45421
3491.339 45899
3491.651 45565
3491.962 45088
3492.274 46625
3492.585 45910
3492.897 44967
3493.208 48252
3493.520 45940
3493.832 45463
3494.143 44754
3494.455 47062
3494.766 46142
3495.078 46475
3495.390 45812
3495.701 46742
3496.013 47103
3496.325 47636
3496.636 46116
3496.948 45019
3497.260 43665
3497.571 44768
3497.883 45549
3498.195 45718
3498.507 46683
3498.818 46237
3499.130 44992
3499.442 45809
3499.754 46046
3500.066 46250
3500.378 45034
3500.690 45144
3501.001 45998
3501.313 46914
3501.625 45755
3501.937 45664
3502.249 45622
3502.561 43910
3502.873 44477
3503.185 43862
3503.497 45286
3503.809 45542
3504.121 44596
3504.433 45735
3504.745 44117
3505.057 43264
3505.369 42924
3505.681 45267
3505.994 44758
3506.306 44563
3506.618 44905
3506.930 44563
3507.242 45262
3507.554 44988
3507.867 45887
3508.179 45558
3508.491 44504
3508.803 44764
3509.115 45697
3509.428 45198
3509.740 45427
3510.052 46201
3510.365 46499
3510.677 44863
3510.989 45082
3511.302 45540
3511.614 47197
3511.926 44632
3512.239 45583
3512.551 45430
3512.864 44988
3513.176 44738
3513.489 45440
3513.801 45392
3514.113 46065
3514.426 45295
3514.738 46338
3515.051 46334
3515.364 45580
3515.676 45097
3515.989 43873
3516.301 43585
3516.614 44924
3516.926 43536
3517.239 44672
3517.552 43900
3517.864 45611
3518.177 44512
3518.490 45939
3518.802 45354
3519.115 47506
3519.428 46752
3519.741 46073
3520.053 43265
3520.366 44603
3520.679 45129
3520.992 44879
3521.304 45631
3521.617 44791
3521.930 46636
3522.243 45875
3522.556 47977
3522.869 44699
3523.182 46561
3523.494 45655
3523.807 44909
3524.120 44317
3524.433 43839
3524.746 45048
3525.059 45553
3525.372 45947
3525.685 45262
3525.998 45672
3526.311 45015
3526.624 45021
3526.937 45290
3527.250 43914
3527.563 44740
3527.877 44696
3528.190 44547
3528.503 45756
3528.816 45279
3529.129 44810
3529.442 46110
3529.755 47270
3530.069 46002
3530.382 44145
3530.695 45899
3531.008 43789
3531.322 45161
3531.635 44233
3531.948 46131
3532.261 45922
3532.575 46147
3532.888 46224
3533.201 44719
3533.515 45872
3533.828 46652
3534.141 47373
3534.455 46250
3534.768 46478
3535.082 45950
3535.395 45971
3535.709 44913
3536.022 45369
3536.335 45352
3536.649 45103
3536.962 46138
3537.276 45302
3537.590 46394
3537.903 44936
3538.217 44695
3538.530 44762
3538.844 45997
3539.157 47580
3539.471 46294
3539.785 46416
3540.098 45446
3540.412 45923
3540.726 45605
3541.039 44364
3541.353 46549
3541.667 46782
3541.980 45847
3542.294 45769
3542.608 46486
3542.922 47030
3543.236 49032
3543.549 47110
3543.863 46525
3544.177 46953
3544.491 45432
3544.805 43983
3545.119 45755
3545.432 47680
3545.746 46110
3546.060 46303
3546.374 48759
3546.688 47726
3547.002 46219
3547.316 44907
3547.630 44793
3547.944 45791
3548.258 47225
3548.572 46683
3548.886 43353
3549.200 45540
3549.514 46349
3549.828 46442
3550.142 45606
3550.456 45256
3550.771 47333
3551.085 47529
3551.399 46080
3551.713 44920
3552.027 45311
3552.341 44660
3552.656 46839
3552.970 45443
3553.284 46267
3553.598 46293
3553.913 45480
3554.227 46945
3554.541 45431
3554.855 45097
3555.170 45392
3555.484 46881
3555.798 46519
3556.113 46817
3556.427 46892
3556.742 46670
3557.056 47229
3557.370 46408
3557.685 45144
3557.999 45747
3558.314 45343
3558.628 45868
3558.943 47532
3559.257 45644
3559.572 45393
3559.886 48003
3560.201 48305
3560.515 49217
3560.830 46154
3561.145 48303
3561.459 48560
3561.774 46256
3562.088 46775
3562.403 45536
3562.718 48000
3563.032 45663
3563.347 46936
3563.662 47018
3563.976 45820
3564.291 45488
3564.606 46136
3564.921 44713
3565.235 47242
3565.550 44672
3565.865 45954
3566.180 47127
3566.495 46135
3566.810 45700
3567.124 45455
3567.439 44740
3567.754 45002
3568.069 44839
3568.384 45883
3568.699 45146
3569.014 44180
3569.329 43468
3569.644 43981
3569.959 45657
3570.274 45475
3570.589 45445
3570.904 46303
3571.219 46827
3571.534 46418
3571.849 46302
3572.164 45491
3572.479 45213
3572.794 45205
3573.109 45598
3573.424 46284
3573.740 45126
3574.055 45945
3574.370 46548
3574.685 45720
3575.000 45745
3575.316 45063
3575.631 44221
3575.946 44033
3576.261 45692
3576.577 45204
3576.892 45706
3577.207 46014
3577.522 45609
3577.838 46003
3578.153 44906
3578.468 45264
3578.784 46476
3579.099 45571
3579.415 44666
3579.730 44974
3580.046 46215
3580.361 44314
3580.676 44364
3580.992 45167
3581.307 45246
3581.623 44452
3581.938 44912
3582.254 44872
3582.569 44359
3582.885 44849
3583.201 45805
3583.516 45621
3583.832 47714
3584.147 46594
3584.463 44853
3584.779 44749
3585.094 45604
3585.410 44105
3585.726 45784
3586.041 45473
3586.357 44907
3586.673 44934
3586.989 46651
3587.304 46619
3587.620 46594
3587.936 45183
3588.252 43717
3588.567 46171
3588.883 44901
3589.199 46166
3589.515 45505
3589.831 45742
3590.147 45708
3590.463 46088
3590.778 44648
3591.094 43451
3591.410 44605
3591.726 44631
3592.042 45541
3592.358 43637
3592.674 46254
3592.990 45761
3593.306 45721
3593.622 46255
3593.938 44888
3594.254 44625
3594.570 44096
3594.887 45549
3595.203 46122
3595.519 45696
3595.835 45898
3596.151 44953
3596.467 44994
3596.783 44808
3597.100 45603
3597.416 45702
3597.732 45845
3598.048 46677
3598.364 46274
3598.681 45612
3598.997 44186
3599.313 46242
3599.630 44721
3599.946 45268
3600.262 45214
3600.579 46216
3600.895 45903
3601.211 46761
3601.528 47188
3601.844 44759
3602.161 45817
3602.477 45952
3602.793 46586
3603.110 47494
3603.426 45660
3603.743 44436
3604.059 44906
3604.376 45525
3604.692 45313
3605.009 46056
3605.325 46571
3605.642 45665
3605.959 45410
3606.275 46839
3606.592 45450
3606.908 44404
3607.225 43549
3607.542 44623
3607.858 45525
3608.175 45670
3608.492 45754
3608.808 46375
3609.125 45417
3609.442 46218
3609.759 46784
3610.075 45558
3610.392 44118
3610.709 45441
3611.026 45029
3611.343 45828
3611.659 46957
3611.976 46032
3612.293 44795
3612.610 45532
3612.927 46247
3613.244 44363
3613.561 44821
3613.878 44894
3614.195 45091
3614.512 45033
3614.829 45140
3615.146 45963
3615.463 44696
3615.780 47052
3616.097 45924
3616.414 45151
3616.731 44740
3617.048 44995
3617.365 45861
3617.682 44395
3617.999 44901
3618.316 45445
3618.633 46247
3618.951 44556
3619.268 44794
3619.585 45978
3619.902 45174
3620.219 46046
3620.537 46092
3620.854 46220
3621.171 46638
3621.488 46334
3621.806 46261
3622.123 44728
3622.440 45654
3622.758 45144
3623.075 44090
3623.392 44763
3623.710 45286
3624.027 45639
3624.344 46497
3624.662 45853
3624.979 45371
3625.297 44535
3625.614 45239
3625.932 44623
3626.249 44349
3626.567 43942
3626.884 44524
3627.202 44564
3627.519 44519
3627.837 45198
3628.154 45855
3628.472 45775
3628.789 45332
3629.107 45243
3629.425 45465
3629.742 45859
3630.060 44744
3630.378 45208
3630.695 44742
3631.013 44268
3631.331 43593
3631.648 46325
3631.966 45751
3632.284 45863
3632.602 45900
3632.919 45837
3633.237 46293
3633.555 44590
3633.873 45123
3634.191 44866
3634.509 43659
3634.826 44526
3635.144 45014
3635.462 46699
3635.780 47144
3636.098 47240
3636.416 45876
3636.734 44923
3637.052 45018
3637.370 46293
3637.688 44707
3638.006 45419
3638.324 44130
3638.642 43779
3638.960 45230
3639.278 44270
3639.596 44455
3639.914 45512
3640.232 44380
3640.550 43906
3640.868 44682
3641.187 44365
3641.505 44755
3641.823 46811
3642.141 47482
3642.459 45301
3642.777 45252
3643.096 46040
3643.414 46441
3643.732 44506
3644.050 46809
3644.369 46161
3644.687 45152
3645.005 44048
3645.324 44832
3645.642 46102
3645.960 45585
3646.279 46772
3646.597 44923
3646.916 43971
3647.234 44405
3647.552 44415
3647.871 46010
3648.189 47482
3648.508 46188
3648.826 45282
3649.145 45768
3649.463 44779
3649.782 45401
3650.100 44462
3650.419 44541
3650.737 46079
3651.056 45692
3651.375 44502
3651.693 43935
3652.012 46555
3652.330 45227
3652.649 45532
3652.968 45207
3653.286 45501
3653.605 45393
3653.924 45545
3654.243 45578
3654.561 44306
3654.880 44959
3655.199 44896
3655.518 44695
3655.836 44437
3656.155 46705
3656.474 45438
3656.793 46304
3657.112 46252
3657.430 47604
3657.749 46782
3658.068 46533
3658.387 46070
3658.706 47580
3659.025 46723
3659.344 44907
3659.663 44824
3659.982 46200
3660.301 46252
3660.620 45851
3660.939 45570
3661.258 45251
3661.577 46075
3661.896 45768
3662.215 45594
3662.534 44975
3662.853 44191
3663.172 44150
3663.491 45169
3663.811 43307
3664.130 43903
3664.449 45251
3664.768 44002
3665.087 46701
3665.406 44854
3665.726 45712
3666.045 44661
3666.364 45169
3666.683 45206
3667.003 45016
3667.322 44531
3667.641 43509
3667.961 45874
3668.280 44555
3668.599 43772
3668.919 46336
3669.238 45814
3669.558 46906
3669.877 45202
3670.196 44418
3670.516 45564
3670.835 45853
3671.155 43345
3671.474 45349
3671.794 45665
3672.113 45030
3672.433 45126
3672.752 45738
3673.072 44541
3673.391 44572
3673.711 44941
3674.030 45563
3674.350 45025
3674.670 44591
3674.989 44684
3675.309 44171
3675.629 44508
3675.948 44997
3676.268 43269
3676.588 44170
3676.907 44044
3677.227 46275
3677.547 46498
3677.867 45598
3678.186 44394
3678.506 45457
3678.826 43674
3679.146 44342
3679.466 44196
3679.785 45181
3680.105 46391
3680.425 45480
3680.745 45509
3681.065 45792
3681.385 44470
3681.705 45019
3682.025 44323
3682.345 44195
3682.665 43850
3682.985 44518
3683.305 44106
3683.625 45022
3683.945 45101
3684.265 44239
3684.585 45823
3684.905 43922
3685.225 43559
3685.545 45553
3685.865 44902
3686.185 44983
3686.505 45393
3686.826 44737
3687.146 45530
3687.466 45051
3687.786 43220
3688.106 44730
3688.427 45042
3688.747 44907
3689.067 45971
3689.387 42568
3689.708 44868
3690.028 43753
3690.348 45378
3690.668 45370
3690.989 46077
3691.309 44935
3691.630 43155
3691.950 44736
3692.270 44469
3692.591 44586
3692.911 44638
3693.232 45041
3693.552 45211
3693.872 44515
3694.193 44600
3694.513 45523
3694.834 44967
3695.154 44822
3695.475 43932
3695.796 43592
3696.116 44385
3696.437 44023
3696.757 45807
3697.078 44759
3697.398 44327
3697.719 44212
3698.040 45685
3698.360 46782
3698.681 46023
3699.002 45481
3699.322 44219
3699.643 42971
3699.964 44736
3700.285 44967
3700.605 46724
3700.926 44511
3701.247 44928
3701.568 44226
3701.889 45374
3702.209 45993
3702.530 44734
3702.851 45578
3703.172 43955
3703.493 45424
3703.814 46111
3704.135 45663
3704.456 45263
3704.777 44257
3705.097 44770
3705.418 44244
3705.739 43393
3706.060 43361
3706.381 45488
3706.702 44300
3707.023 44605
3707.345 44771
3707.666 43499
3707.987 44895
3708.308 44570
3708.629 44126
3708.950 43399
3709.271 45363
3709.592 45068
3709.913 45333
3710.235 43704
3710.556 44195
3710.877 44635
3711.198 43814
3711.519 44854
3711.841 43556
3712.162 43583
3712.483 45023
3712.805 45330
3713.126 43971
3713.447 42477
3713.768 43048
3714.090 44025
3714.411 44917
3714.733 44029
3715.054 45704
3715.375 44518
3715.697 42644
3716.018 43413
3716.340 43137
3716.661 45811
3716.983 43314
3717.304 45458
3717.626 45674
3717.947 46076
3718.269 45575
3718.590 44422
3718.912 44489
3719.233 45328
3719.555 46869
3719.876 44688
3720.198 45935
3720.520 45086
3720.841 46176
3721.163 45754
3721.485 44285
3721.806 45289
3722.128 44157
3722.450 44759
3722.772 45016
3723.093 43069
3723.415 43996
3723.737 45423
3724.059 46352
3724.380 46326
3724.702 46441
3725.024 43503
3725.346 44904
3725.668 45805
3725.990 45537
3726.311 47325
3726.633 45854
3726.955 45528
3727.277 43946
3727.599 44116
3727.921 45167
3728.243 45409
3728.565 45593
3728.887 45032
3729.209 45179
3729.531 44258
3729.853 45963
3730.175 44785
3730.497 45233
3730.819 46355
3731.141 45399
3731.463 45977
3731.786 45767
3732.108 45054
3732.430 45066
3732.752 44496
3733.074 43871
3733.396 44963
3733.719 45527
3734.041 46196
3734.363 44726
3734.685 45078
3735.007 44566
3735.330 44440
3735.652 44835
3735.974 45398
3736.297 46355
3736.619 46332
3736.941 44214
3737.264 45814
3737.586 45987
3737.908 46459
3738.231 44724
3738.553 42430
3738.876 43285
3739.198 45367
3739.521 43923
3739.843 43453
3740.166 43829
3740.488 42810
3740.811 44441
3741.133 44603
3741.456 45362
3741.778 45468
3742.101 44487
3742.423 44544
3742.746 43922
3743.069 42789
3743.391 43174
3743.714 45720
3744.036 46115
3744.359 47480
3744.682 45076
3745.005 44869
3745.327 44154
3745.650 43617
3745.973 43752
3746.295 43898
3746.618 45076
3746.941 44779
3747.264 45903
3747.587 46266
3747.909 44700
3748.232 44633
3748.555 45581
3748.878 44104
3749.201 44259
3749.524 46091
3749.847 45857
3750.170 45484
3750.492 43976
3750.815 45295
3751.138 45078
3751.461 45246
3751.784 45949
3752.107 44159
3752.430 44760
3752.753 44513
3753.076 44475
3753.400 45826
3753.723 43969
3754.046 45192
3754.369 44478
3754.692 44677
3755.015 44467
3755.338 45865
3755.661 44982
3755.985 44589
3756.308 44920
3756.631 44077
3756.954 44053
3757.277 44007
3757.601 47164
3757.924 45172
3758.247 46031
3758.570 45123
3758.894 45445
3759.217 46181
3759.540 46393
3759.864 44456
3760.187 45374
3760.510 46392
3760.834 45783
3761.157 46540
3761.481 46413
3761.804 45971
3762.128 46352
3762.451 44442
3762.774 44138
3763.098 45759
3763.421 46048
3763.745 44925
3764.068 44891
3764.392 44424
3764.716 45093
3765.039 45677
3765.363 44381
3765.686 46397
3766.010 45530
3766.334 45938
3766.657 45054
3766.981 44350
3767.304 45682
3767.628 45410
3767.952 46712
3768.276 44759
3768.599 45213
3768.923 46668
3769.247 46014
3769.571 45415
3769.894 44189
3770.218 45666
3770.542 44044
3770.866 46712
3771.190 44401
3771.513 46557
3771.837 47371
3772.161 45728
3772.485 47286
3772.809 45678
3773.133 44639
3773.457 46015
3773.781 45426
3774.105 45797
3774.429 45914
3774.753 47369
3775.077 42784
3775.401 44056
3775.725 44324
3776.049 45682
3776.373 45706
3776.697 47096
3777.021 47101
3777.345 46184
3777.669 46549
3777.993 45201
3778.317 45868
3778.642 44479
3778.966 45370
3779.290 46029
3779.614 46547
3779.938 46115
3780.263 44735
3780.587 44905
3780.911 44894
3781.235 46954
3781.560 45727
3781.884 46538
3782.208 46118
3782.533 46264
3782.857 45434
3783.181 46597
3783.506 46744
3783.830 46130
3784.154 48249
3784.479 46362
3784.803 47382
3785.128 47742
3785.452 46245
3785.777 46810
3786.101 48718
3786.426 47843
3786.750 46618
3787.075 45896
3787.399 48485
3787.724 48871
3788.048 47599
3788.373 46908
3788.697 47057
3789.022 45468
3789.347 45962
3789.671 43996
3789.996 45669
3790.321 45965
3790.645 46697
3790.970 46695
3791.295 47617
3791.619 47646
3791.944 45738
3792.269 47732
3792.594 46016
3792.918 48657
3793.243 47721
3793.568 46901
3793.893 46862
3794.218 47772
3794.543 49882
3794.867 48601
3795.192 47835
3795.517 47876
3795.842 49716
3796.167 47917
3796.492 46796
3796.817 47762
3797.142 48317
3797.467 47813
3797.792 47789
3798.117 48300
3798.442 50467
3798.767 49630
3799.092 47534
3799.417 47587
3799.742 48818
3800.067 48961
3800.392 49713
3800.717 47629
3801.042 46973
3801.368 49561
3801.693 49738
3802.018 49366
3802.343 47512
3802.668 49824
3802.993 48694
3803.319 49116
3803.644 48512
3803.969 48847
3804.294 47459
3804.620 46951
3804.945 47773
3805.270 46832
3805.596 47453
3805.921 47365
3806.246 48434
3806.572 49399
3806.897 48352
3807.222 47934
3807.548 48631
3807.873 48475
3808.199 47070
3808.524 48301
3808.850 48942
3809.175 49899
3809.501 48765
3809.826 47713
3810.152 48195
3810.477 47764
3810.803 48279
3811.128 47303
3811.454 46400
3811.779 49291
3812.105 49329
3812.431 48434
3812.756 49614
3813.082 49966
3813.408 48811
3813.733 49118
3814.059 49326
3814.385 51896
3814.710 51722
3815.036 52286
3815.362 51695
3815.688 51255
3816.013 51370
3816.339 53596
3816.665 53181
3816.991 52674
3817.317 55219
3817.643 54521
3817.968 53263
3818.294 54149
3818.620 52594
3818.946 52900
3819.272 52518
3819.598 54212
3819.924 55662
3820.250 56359
3820.576 56606
3820.902 54723
3821.228 52803
3821.554 53080
3821.880 53278
3822.206 52650
3822.532 53288
3822.858 54512
3823.184 52053
3823.510 51251
3823.836 51450
3824.162 50800
3824.489 49779
3824.815 50339
3825.141 49566
3825.467 50461
3825.793 51051
3826.119 48912
3826.446 48293
3826.772 47771
3827.098 50003
3827.424 48069
3827.751 49520
3828.077 49807
3828.403 50401
3828.730 47490
3829.056 48391
3829.382 49700
3829.709 49184
3830.035 49090
3830.361 48361
3830.688 48938
3831.014 50071
3831.341 49447
3831.667 49165
3831.994 48001
3832.320 49781
3832.647 48546
3832.973 50126
3833.300 47748
3833.626 49916
3833.953 49844
3834.279 50981
3834.606 50830
3834.932 48993
3835.259 50030
3835.586 49504
3835.912 49480
3836.239 49394
3836.566 49825
3836.892 49281
3837.219 48697
3837.546 50036
3837.872 49131
3838.199 48542
3838.526 50452
3838.853 50889
3839.179 51248
3839.506 51373
3839.833 50952
3840.160 50194
3840.487 51108
3840.813 49117
3841.140 50918
3841.467 47754
3841.794 51535
3842.121 49694
3842.448 49470
3842.775 49272
3843.102 47640
3843.429 49020
3843.756 48452
3844.083 49788
3844.410 48011
3844.737 49670
3845.064 49687
3845.391 49350
3845.718 48839
3846.045 49000
3846.372 50317
3846.699 47551
3847.026 49231
3847.353 48914
3847.680 48660
3848.007 48276
3848.335 47343
3848.662 48065
3848.989 47888
3849.316 47190
3849.643 48430
3849.971 50092
3850.298 47907
3850.625 49187
3850.952 49333
3851.280 46939
3851.607 50021
3851.934 47393
3852.262 48095
3852.589 47639
3852.916 49164
3853.244 48109
3853.571 47007
3853.899 47511
3854.226 47163
3854.553 49353
3854.881 47789
3855.208 48662
3855.536 47042
3855.863 47636
3856.191 49922
3856.518 50661
3856.846 51905
3857.173 50704
3857.501 52679
3857.829 51476
3858.156 54110
3858.484 52361
3858.811 52818
3859.139 52893
3859.467 52649
3859.794 54917
3860.122 52528
3860.450 53918
3860.777 53749
3861.105 55026
3861.433 54626
3861.761 54108
3862.088 54324
3862.416 54002
3862.744 52189
3863.072 53155
3863.399 54263
3863.727 52073
3864.055 52463
3864.383 52166
3864.711 50834
3865.039 51289
3865.367 49838
3865.695 50297
3866.022 49753
3866.350 51210
3866.678 50198
3867.006 49075
3867.334 50075
3867.662 49381
3867.990 50831
3868.318 48671
3868.646 49672
3868.974 47866
3869.302 48893
3869.631 48241
3869.959 46892
3870.287 47499
3870.615 47656
3870.943 47135
3871.271 47070
3871.599 47556
3871.928 48007
3872.256 48007
3872.584 47712
3872.912 47767
3873.240 47132
3873.569 47208
3873.897 49940
3874.225 46750
3874.553 47514
3874.882 46154
3875.210 46159
3875.538 47848
3875.867 46539
3876.195 48132
3876.523 46668
3876.852 47113
3877.180 49951
3877.509 48890
3877.837 50249
3878.166 48853
3878.494 47962
3878.823 48762
3879.151 48420
3879.479 46567
3879.808 50705
3880.137 50016
3880.465 47377
3880.794 48446
3881.122 47923
3881.451 49116
3881.779 46827
3882.108 48650
3882.437 46865
3882.765 47629
3883.094 47784
3883.423 48373
3883.751 48950
3884.080 47929
3884.409 48118
3884.737 47575
3885.066 47059
3885.395 46997
3885.724 47216
3886.052 47200
3886.381 48008
3886.710 47606
3887.039 47383
3887.368 46489
3887.697 46886
3888.025 46506
3888.354 47655
3888.683 46601
3889.012 46568
3889.341 44577
3889.670 45287
3889.999 46873
3890.328 47659
3890.657 45806
3890.986 47165
3891.315 45603
3891.644 46690
3891.973 45938
3892.302 44428
3892.631 46154
3892.960 46177
3893.289 45855
3893.618 47094
3893.947 46554
3894.277 45455
3894.606 45624
3894.935 45116
3895.264 46303
3895.593 46656
3895.922 45191
3896.252 47530
3896.581 46452
3896.910 47416
3897.239 47018
3897.569 47766
3897.898 46206
3898.227 45651
3898.557 47797
3898.886 45396
3899.215 46636
3899.545 48056
3899.874 46045
3900.203 47385
3900.533 46471
3900.862 47755
3901.192 47818
3901.521 47366
3901.851 47663
3902.180 47014
3902.510 47106
3902.839 48137
3903.169 48076
3903.498 47438
3903.828 47017
3904.157 46579
3904.487 46631
3904.816 48052
3905.146 47969
3905.476 46709
3905.805 47008
3906.135 47395
3906.464 48223
3906.794 50411
3907.124 49475
3907.453 49321
3907.783 47804
3908.113 47329
3908.443 47006
3908.772 45213
3909.102 48016
3909.432 47265
3909.762 47459
3910.092 46629
3910.421 47415
3910.751 47215
3911.081 46445
3911.411 46809
3911.741 48005
3912.071 47323
3912.401 46554
3912.731 47333
3913.060 46952
3913.390 45711
3913.720 46324
3914.050 45313
3914.380 47136
3914.710 46327
3915.040 47091
3915.370 45596
3915.700 48346
3916.031 48025
3916.361 46009
3916.691 46524
3917.021 43894
3917.351 45794
3917.681 44571
3918.011 44994
3918.341 45596
3918.672 46437
3919.002 47194
3919.332 45430
3919.662 45426
3919.992 44635
3920.323 46586
3920.653 45832
3920.983 47115
3921.313 46314
3921.644 46273
3921.974 45640
3922.304 45943
3922.635 45923
3922.965 45738
3923.295 46666
3923.626 47592
3923.956 47825
3924.287 47624
3924.617 47617
3924.948 48596
3925.278 48157
3925.608 48969
3925.939 49110
3926.269 47997
3926.600 48359
3926.930 49063
3927.261 47306
3927.592 47895
3927.922 48591
3928.253 47199
3928.583 48741
3928.914 46950
3929.245 46695
3929.575 49671
3929.906 48048
3930.236 48138
3930.567 47844
3930.898 48143
3931.229 47718
3931.559 47145
3931.890 46464
3932.221 48276
3932.552 48477
3932.882 47384
3933.213 49315
3933.544 47790
3933.875 47958
3934.206 46639
3934.536 47142
3934.867 46909
3935.198 48716
3935.529 46030
3935.860 46637
3936.191 47103
3936.522 46968
3936.853 45871
3937.184 46209
3937.515 47095
3937.846 47587
3938.177 45753
3938.508 46560
3938.839 45115
3939.170 45929
3939.501 46596
3939.832 47650
3940.163 45886
3940.494 48091
3940.825 47397
3941.156 46673
3941.488 45743
3941.819 45529
3942.150 47304
3942.481 45780
3942.812 46317
3943.143 47378
3943.475 47046
3943.806 47081
3944.137 46620
3944.468 47317
3944.800 48376
3945.131 47526
3945.462 46405
3945.794 46725
3946.125 46825
3946.456 47184
3946.788 46632
3947.119 48823
3947.451 48983
3947.782 46897
3948.113 47328
3948.445 46881
3948.776 46565
3949.108 47021
3949.439 47258
3949.771 47461
3950.102 46685
3950.434 49680
3950.765 47934
3951.097 47909
3951.428 46237
3951.760 46525
3952.092 48505
3952.423 46104
3952.755 47890
3953.086 47126
3953.418 47177
3953.750 46678
3954.081 47346
3954.413 47042
3954.745 46081
3955.077 47576
3955.408 45024
3955.740 45031
3956.072 45428
3956.404 47434
3956.735 45880
3957.067 47330
3957.399 48547
3957.731 46433
3958.063 45763
3958.395 46559
3958.726 45531
3959.058 47257
3959.390 47414
3959.722 46368
3960.054 47760
3960.386 47399
3960.718 46218
3961.050 45694
3961.382 47271
3961.714 46780
3962.046 47713
3962.378 47279
3962.710 47616
3963.042 48287
3963.374 47556
3963.706 46685
3964.038 45537
3964.370 45772
3964.703 46431
3965.035 46640
3965.367 48567
3965.699 47620
3966.031 47127
3966.363 46655
3966.696 46626
3967.028 47418
3967.360 46574
3967.692 47766
3968.025 47024
3968.357 47321
3968.689 46338
3969.022 46659
3969.354 48596
3969.686 47025
3970.019 49420
3970.351 48152
3970.683 47374
3971.016 47628
3971.348 47370
3971.681 49030
3972.013 47841
3972.345 47154
3972.678 47305
3973.010 48083
3973.343 46616
3973.675 47920
3974.008 47708
3974.340 47052
3974.673 48344
3975.006 47354
3975.338 49428
3975.671 48474
3976.003 47159
3976.336 47378
3976.669 48572
3977.001 47761
3977.334 47801
3977.667 48794
3977.999 45170
3978.332 47121
3978.665 46741
3978.997 46930
3979.330 47921
3979.663 48172
3979.996 48684
3980.328 47458
3980.661 48284
3980.994 47113
3981.327 48055
3981.660 47983
3981.993 49594
3982.326 46484
3982.658 47342
3982.991 49963
3983.324 49306
3983.657 50207
3983.990 49319
3984.323 48303
3984.656 49237
3984.989 48796
3985.322 50171
3985.655 50058
3985.988 49461
3986.321 50439
3986.654 50156
3986.987 48934
3987.320 49259
3987.653 49556
3987.987 49596
3988.320 49165
3988.653 49573
3988.986 49130
3989.319 49192
3989.652 50627
3989.986 49177
3990.319 51262
3990.652 50649
3990.985 50799
3991.318 48854
3991.652 48065
3991.985 49561
3992.318 49114
3992.652 47904
3992.985 48467
3993.318 50038
3993.652 50827
3993.985 50535
3994.318 49880
3994.652 48813
3994.985 49658
3995.319 49587
3995.652 50566
3995.985 50199
3996.319 49423
3996.652 49271
3996.986 48910
3997.319 49814
3997.653 49714
3997.986 50254
3998.320 49800
3998.654 49597
3998.987 49723
3999.321 49104
3999.654 48730
3999.988 47597
4000.322 48671
4000.655 47954
4000.989 49434
4001.323 50235
4001.656 50882
4001.990 48832
4002.324 47201
4002.657 50117
4002.991 49314
4003.325 50520
4003.659 49170
4003.992 50243
4004.326 51178
4004.660 50320
4004.994 49250
4005.328 48919
4005.662 50756
4005.996 49622
4006.329 52911
4006.663 50815
4006.997 52297
4007.331 50901
4007.665 50156
4007.999 52390
4008.333 52728
4008.667 54714
4009.001 51981
4009.335 51425
4009.669 52324
4010.003 53049
4010.337 54133
4010.671 52774
4011.005 55190
4011.339 53635
4011.674 53638
4012.008 52754
4012.342 53229
4012.676 53472
4013.010 53549
4013.344 53079
4013.678 52952
4014.013 53304
4014.347 53207
4014.681 52827
4015.015 52974
4015.350 54675
4015.684 55896
4016.018 55502
4016.353 55983
4016.687 55749
4017.021 55634
4017.356 53619
4017.690 54016
4018.024 54880
4018.359 53654
4018.693 55290
4019.028 56773
4019.362 54990
4019.696 54773
4020.031 55305
4020.365 54142
4020.700 56245
4021.034 56222
4021.369 54797
4021.703 55267
4022.038 51917
4022.372 55010
4022.707 54335
4023.042 54444
4023.376 53950
4023.711 54452
4024.046 55303
4024.380 58736
4024.715 57214
4025.049 56050
4025.384 56047
4025.719 54813
4026.054 57611
4026.388 57461
4026.723 58617
4027.058 57939
4027.393 57551
4027.727 56900
4028.062 58686
4028.397 59045
4028.732 58477
4029.067 58500
4029.402 59081
4029.736 58795
4030.071 58821
4030.406 58561
4030.741 58394
4031.076 59961
4031.411 60037
4031.746 57557
4032.081 59467
4032.416 59766
4032.751 59109
4033.086 57814
4033.421 60651
4033.756 59106
4034.091 57242
4034.426 58292
4034.761 59411
4035.096 58318
4035.431 59383
4035.766 57291
4036.102 59125
4036.437 62307
4036.772 60080
4037.107 60674
4037.442 61184
4037.778 62370
4038.113 62690
4038.448 61675
4038.783 61750
4039.119 63190
4039.454 64677
4039.789 63527
4040.124 62728
4040.460 64561
4040.795 64953
4041.130 66517
4041.466 66542
4041.801 64990
4042.137 64850
4042.472 65777
4042.807 67278
4043.143 67400
4043.478 66906
4043.814 64864
4044.149 66256
4044.485 67412
4044.820 65320
4045.156 66921
4045.491 68198
4045.827 67413
4046.162 65853
4046.498 69135
4046.833 68415
4047.169 68975
4047.505 67204
4047.840 67735
4048.176 70534
4048.512 70708
4048.847 70571
4049.183 70486
4049.519 72886
4049.854 73413
4050.190 73974
4050.526 77129
4050.862 80197
4051.197 85895
4051.533 85669
4051.869 89522
4052.205 93063
4052.541 95808
4052.876 98754
4053.212 103357
4053.548 111782
4053.884 113051
4054.220 118651
4054.556 124248
4054.892 128661
4055.228 133236
4055.564 136389
4055.900 140798
4056.236 144273
4056.572 146428
4056.908 146905
4057.244 152980
4057.580 156915
4057.916 150766
4058.252 148905
4058.588 149670
4058.924 151215
4059.260 143756
4059.596 142148
4059.932 139280
4060.269 136527
4060.605 129637
4060.941 125049
4061.277 119459
4061.613 115800
4061.950 110749
4062.286 104679
4062.622 102161
4062.958 98362
4063.295 94852
4063.631 92234
4063.967 89446
4064.303 85720
4064.640 83429
4064.976 84128
4065.312 82324
4065.649 83176
4065.985 80639
4066.322 76933
4066.658 75939
4066.995 76064
4067.331 77210
4067.667 76376
4068.004 75547
4068.340 76459
4068.677 75428
4069.013 75178
4069.350 72550
4069.686 74514
4070.023 73558
4070.360 74822
4070.696 73431
4071.033 76578
4071.369 75070
4071.706 77161
4072.043 75091
4072.379 74180
4072.716 76597
4073.053 73740
4073.389 74346
4073.726 74499
4074.063 74286
4074.400 74276
4074.736 74556
4075.073 77880
4075.410 74458
4075.747 74917
4076.083 76335
4076.420 75958
4076.757 75927
4077.094 75895
4077.431 77735
4077.768 76117
4078.105 75766
4078.442 76950
4078.778 76762
4079.115 74704
4079.452 77402
4079.789 77494
4080.126 78279
4080.463 79045
4080.800 77294
4081.137 74472
4081.474 74158
4081.811 76025
4082.149 75002
4082.486 75637
4082.823 72618
4083.160 74310
4083.497 74168
4083.834 73377
4084.171 72564
4084.508 72486
4084.846 72465
4085.183 75549
4085.520 72768
4085.857 71907
4086.194 71353
4086.532 71107
4086.869 71723
4087.206 71442
4087.543 69827
4087.881 70628
4088.218 70216
4088.555 68688
4088.893 69283
4089.230 68593
4089.567 69985
4089.905 68819
4090.242 68972
4090.580 68635
4090.917 73067
4091.255 71764
4091.592 71076
4091.930 72581
4092.267 70924
4092.604 76586
4092.942 76821
4093.280 82758
4093.617 83982
4093.955 86043
4094.292 89390
4094.630 92044
4094.967 93367
4095.305 98885
4095.643 101759
4095.980 106663
4096.318 108316
4096.656 112711
4096.993 119688
4097.331 120733
4097.669 125038
4098.006 129826
4098.344 131643
4098.682 131345
4099.020 132145
4099.357 135386
4099.695 133160
4100.033 135977
4100.371 132859
4100.709 133970
4101.047 131637
4101.384 125203
4101.722 124930
4102.060 119631
4102.398 114046
4102.736 107573
4103.074 106080
4103.412 103121
4103.750 97894
4104.088 95456
4104.426 91637
4104.764 88380
4105.102 85039
4105.440 83198
4105.778 80910
4106.116 76884
4106.454 74131
4106.792 72770
4107.130 72027
4107.468 69020
4107.807 67399
4108.145 67504
4108.483 66460
4108.821 66175
4109.159 65402
4109.497 63805
4109.836 63033
4110.174 62820
4110.512 64557
4110.850 62846
4111.189 63354
4111.527 62908
4111.865 63667
4112.204 63300
4112.542 62896
4112.880 64166
4113.219 66058
4113.557 66612
4113.895 64520
4114.234 62934
4114.572 64490
4114.911 63832
4115.249 66099
4115.588 64850
4115.926 64469
4116.265 65505
4116.603 65158
4116.942 67018
4117.280 65936
4117.619 64344
4117.957 67037
4118.296 66499
4118.634 65615
4118.973 65089
4119.312 64340
4119.650 63629
4119.989 66148
4120.327 66593
4120.666 67544
4121.005 64377
4121.343 64746
4121.682 66467
4122.021 66915
4122.360 66395
4122.698 63313
4123.037 62486
4123.376 62993
4123.715 62937
4124.054 62303
4124.392 63067
4124.731 63285
4125.070 61919
4125.409 61731
4125.748 59205
4126.087 59136
4126.426 58433
4126.765 58842
4127.103 59327
4127.442 59131
4127.781 57239
4128.120 58473
4128.459 56946
4128.798 55308
4129.137 54642
4129.476 54501
4129.815 54422
4130.155 53872
4130.494 55193
4130.833 52661
4131.172 53084
4131.511 51765
4131.850 52366
4132.189 53587
4132.528 52982
4132.868 52309
4133.207 53484
4133.546 52852
4133.885 51003
4134.224 51957
4134.564 50410
4134.903 52613
4135.242 51354
4135.581 53085
4135.921 50761
4136.260 51150
4136.599 50803
4136.939 51436
4137.278 52457
4137.617 52160
4137.957 52557
4138.296 52865
4138.636 52307
4138.975 51824
4139.315 51763
4139.654 52348
4139.993 53329
4140.333 53940
4140.672 52981
4141.012 53285
4141.351 53544
4141.691 54860
4142.031 55174
4142.370 55589
4142.710 53693
4143.049 52177
4143.389 52617
4143.729 49804
4144.068 53276
4144.408 54603
4144.748 52901
4145.087 52641
4145.427 52203
4145.767 51064
4146.106 50474
4146.446 49217
4146.786 52143
4147.126 51663
4147.465 50117
4147.805 49002
4148.145 48956
4148.485 49959
4148.825 49667
4149.164 48144
4149.504 48695
4149.844 47459
4150.184 48950
4150.524 47779
4150.864 47374
4151.204 49507
4151.544 47870
4151.884 48489
4152.224 47714
4152.564 49823
4152.904 47994
4153.244 47135
4153.584 47522
4153.924 46759
4154.264 48656
4154.604 47084
4154.944 46479
4155.284 45990
4155.624 46442
4155.964 48611
4156.305 47222
4156.645 49489
4156.985 47343
4157.325 48869
4157.665 47379
4158.005 47200
4158.346 48848
4158.686 50560
4159.026 48554
4159.366 49108
4159.707 48646
4160.047 48992
4160.387 48765
4160.728 48220
4161.068 49546
4161.408 49197
4161.749 50350
4162.089 50012
4162.430 49997
4162.770 49304
4163.110 48338
4163.451 48253
4163.791 48126
4164.132 47889
4164.472 49265
4164.813 49319
4165.153 49015
4165.494 48852
4165.834 46754
4166.175 47645
4166.515 49976
4166.856 46562
4167.197 48804
4167.537 48452
4167.878 47235
4168.219 48721
4168.559 46157
4168.900 47031
4169.241 45700
4169.581 45568
4169.922 45978
4170.263 45445
4170.603 47006
4170.944 45617
4171.285 46151
4171.626 45959
4171.966 45899
4172.307 46117
4172.648 46410
4172.989 46283
4173.330 46016
4173.671 46169
4174.011 43789
4174.352 42992
4174.693 44056
4175.034 45189
4175.375 44341
4175.716 44733
4176.057 44824
4176.398 44001
4176.739 44288
4177.080 45065
4177.421 44639
4177.762 43808
4178.103 44850
4178.444 43868
4178.785 45477
4179.126 44138
4179.467 44292
4179.809 43180
4180.150 45081
4180.491 44495
4180.832 45320
4181.173 46324
4181.514 45628
4181.856 44893
4182.197 45085
4182.538 44872
4182.879 44924
4183.220 43825
4183.562 45064
4183.903 44762
4184.244 45383
4184.586 46706
4184.927 46011
4185.268 45452
4185.610 45505
4185.951 46904
4186.292 45086
4186.634 45017
4186.975 46237
4187.317 46295
4187.658 46115
4188.000 44376
4188.341 45311
4188.683 46065
4189.024 46289
4189.366 45465
4189.707 45195
4190.049 43265
4190.390 45032
4190.732 44173
4191.073 44733
4191.415 44180
4191.756 44385
4192.098 44355
4192.440 44097
4192.781 45104
4193.123 45207
4193.465 43886
4193.806 43376
4194.148 43347
4194.490 42859
4194.832 42800
4195.173 44773
4195.515 43637
4195.857 42309
4196.199 42669
4196.540 43859
4196.882 44321
4197.224 43640
4197.566 44200
4197.908 43868
4198.250 42570
4198.592 43561
4198.933 43970
4199.275 44224
4199.617 44217
4199.959 44600
4200.301 44471
4200.643 44551
4200.985 44002
4201.327 44338
4201.669 44935
4202.011 43889
4202.353 43291
4202.695 43517
4203.037 43752
4203.380 44676
4203.722 44941
4204.064 44426
4204.406 43515
4204.748 43392
4205.090 43757
4205.432 44417
4205.775 45079
4206.117 43271
4206.459 43380
4206.801 46124
4207.143 46322
4207.486 44573
4207.828 45417
4208.170 45520
4208.513 44754
4208.855 44206
4209.197 44810
4209.539 43012
4209.882 44340
4210.224 42954
4210.567 42787
4210.909 43915
4211.251 42035
4211.594 42911
4211.936 42353
4212.279 42296
4212.621 45136
4212.964 44020
4213.306 43090
4213.649 44110
4213.991 43913
4214.334 43353
4214.676 43778
4215.019 42827
4215.361 43342
4215.704 43187
4216.047 45255
4216.389 45021
4216.732 43300
4217.075 43493
4217.417 43313
4217.760 42002
4218.103 42736
4218.445 43393
4218.788 43474
4219.131 43007
4219.473 43675
4219.816 42997
4220.159 42977
4220.502 41749
4220.845 41957
4221.187 43383
4221.530 43401
4221.873 43415
4222.216 42855
4222.559 42745
4222.902 42794
4223.245 42971
4223.588 43294
4223.930 43033
4224.273 43860
4224.616 44226
4224.959 42626
4225.302 42653
4225.645 42946
4225.988 42828
4226.331 43920
4226.674 43104
4227.017 44573
4227.361 42415
4227.704 43235
4228.047 43990
4228.390 43557
4228.733 44513
4229.076 45107
4229.419 42905
4229.762 42044
4230.106 43171
4230.449 44053
4230.792 42775
4231.135 43048
4231.478 43748
4231.822 43202
4232.165 43432
4232.508 43821
4232.852 42954
4233.195 42267
4233.538 42413
4233.882 42683
4234.225 41921
4234.568 41595
4234.912 43037
4235.255 42418
4235.598 44198
4235.942 42845
4236.285 42041
4236.629 42551
4236.972 42321
4237.316 42411
4237.659 42777
4238.003 42668
4238.346 43640
4238.690 41649
4239.033 43192
4239.377 42493
4239.720 42448
4240.064 42072
4240.408 42057
4240.751 42059
4241.095 44020
4241.439 43469
4241.782 43537
4242.126 42118
4242.470 40250
4242.813 42758
4243.157 41912
4243.501 41909
4243.845 41590
4244.188 43527
4244.532 43582
4244.876 42632
4245.220 42389
4245.563 42079
4245.907 42154
4246.251 40947
4246.595 42158
4246.939 42642
4247.283 43123
4247.627 43279
4247.971 42105
4248.314 41823
4248.658 41090
4249.002 41233
4249.346 43252
4249.690 43411
4250.034 42855
4250.378 42845
4250.722 43643
4251.066 44531
4251.410 42849
4251.755 42113
4252.099 42859
4252.443 43059
4252.787 43229
4253.131 43092
4253.475 41720
4253.819 42951
4254.163 41734
4254.508 42725
4254.852 40886
4255.196 41387
4255.540 41327
4255.885 40521
4256.229 41046
4256.573 43107
4256.917 43014
4257.262 41485
4257.606 41912
4257.950 40660
4258.295 41103
4258.639 42334
4258.983 41731
4259.328 41864
4259.672 41065
4260.016 41200
4260.361 42517
4260.705 41569
4261.050 42877
4261.394 42927
4261.739 40951
4262.083 41781
4262.428 42007
4262.772 40052
4263.117 40966
4263.461 41658
4263.806 42207
4264.150 42763
4264.495 44011
4264.840 41747
4265.184 42505
4265.529 43331
4265.874 42767
4266.218 43957
4266.563 44703
4266.908 44625
4267.252 44501
4267.597 42638
4267.942 43310
4268.286 43826
4268.631 43834
4268.976 44302
4269.321 46178
4269.666 44395
4270.010 45856
4270.355 44591
4270.700 44349
4271.045 45490
4271.390 44562
4271.735 46339
4272.080 44040
4272.425 44952
4272.769 42876
4273.114 43618
4273.459 41456
4273.804 41675
4274.149 42703
4274.494 42782
4274.839 42604
4275.184 42693
4275.529 42732
4275.874 41541
4276.220 41844
4276.565 41894
4276.910 43799
4277.255 42170
4277.600 40706
4277.945 42041
4278.290 41634
4278.635 42861
4278.981 41536
4279.326 41168
4279.671 42556
4280.016 41747
4280.361 42813
4280.707 40533
4281.052 41122
4281.397 41318
4281.743 42007
4282.088 41640
4282.433 41704
4282.778 42239
4283.124 41848
4283.469 42302
4283.815 42297
4284.160 42650
4284.505 41832
4284.851 42416
4285.196 40148
4285.542 40171
4285.887 41597
4286.233 39962
4286.578 41273
4286.924 42914
4287.269 42722
4287.615 41041
4287.960 40004
4288.306 40640
4288.651 41476
4288.997 42163
4289.343 41820
4289.688 42474
4290.034 42816
4290.379 43797
4290.725 41470
4291.071 40435
4291.416 41294
4291.762 41054
4292.108 42421
4292.454 41352
4292.799 43026
4293.145 43403
4293.491 41210
4293.837 41664
4294.182 41506
4294.528 40637
4294.874 41297
4295.220 39984
4295.566 39946
4295.912 41854
4296.258 42410
4296.603 41300
4296.949 40702
4297.295 40022
4297.641 42141
4297.987 42283
4298.333 41402
4298.679 41367
4299.025 42288
4299.371 41388
4299.717 41761
4300.063 40945
4300.409 41098
4300.755 41826
4301.101 41203
4301.448 40605
4301.794 40822
4302.140 40452
4302.486 40024
4302.832 40807
4303.178 41142
4303.524 41806
4303.871 41845
4304.217 41059
4304.563 42452
4304.909 42562
4305.256 40907
4305.602 41625
4305.948 41919
4306.294 42052
4306.641 41681
4306.987 41278
4307.333 42218
4307.680 42076
4308.026 43642
4308.372 43381
4308.719 43485
4309.065 43151
4309.412 43550
4309.758 42451
4310.105 44752
4310.451 45209
4310.797 43413
4311.144 42849
4311.490 42508
4311.837 43501
4312.184 41822
4312.530 43188
4312.877 42784
4313.223 43559
4313.570 44098
4313.916 40804
4314.263 44677
4314.610 43152
4314.956 43747
4315.303 42064
4315.650 41198
4315.996 41197
4316.343 41279
4316.690 42239
4317.036 41454
4317.383 41070
4317.730 41044
4318.077 40566
4318.424 40947
4318.770 42565
4319.117 41222
4319.464 41251
4319.811 40738
4320.158 40157
4320.505 41364
4320.851 40717
4321.198 40816
4321.545 42207
4321.892 41968
4322.239 42397
4322.586 40057
4322.933 39712
4323.280 38887
4323.627 40339
4323.974 39476
4324.321 40672
4324.668 40333
4325.015 41991
4325.362 41309
4325.709 40511
4326.056 41725
4326.403 41235
4326.751 41784
4327.098 41579
4327.445 41808
4327.792 41756
4328.139 41765
4328.486 39981
4328.834 40052
4329.181 39992
4329.528 40539
4329.875 41039
4330.223 39884
4330.570 42568
4330.917 40990
4331.264 41540
4331.612 42255
4331.959 40735
4332.306 41656
4332.654 40869
4333.001 41244
4333.349 43844
4333.696 42323
4334.043 43344
4334.391 40509
4334.738 40833
4335.086 40159
4335.433 41611
4335.781 41454
4336.128 41568
4336.476 41210
4336.823 41255
4337.171 41077
4337.518 40911
4337.866 40218
4338.214 40994
4338.561 40554
4338.909 41212
4339.256 42001
4339.604 41139
4339.952 40457
4340.299 41228
4340.647 39166
4340.995 39932
4341.342 40160
4341.690 40068
4342.038 41134
4342.386 42009
4342.733 41881
4343.081 41176
4343.429 41762
4343.777 41285
4344.125 40754
4344.473 40775
4344.820 40629
4345.168 40046
4345.516 40781
4345.864 40972
4346.212 40455
4346.560 40682
4346.908 41303
4347.256 40380
4347.604 39636
4347.952 41632
4348.300 39394
4348.648 39465
4348.996 39372
4349.344 39881
4349.692 41171
4350.040 40861
4350.388 39488
4350.736 41488
4351.084 40844
4351.432 39806
4351.780 39981
4352.129 41318
4352.477 39855
4352.825 40720
4353.173 40536
4353.521 40131
4353.870 41292
4354.218 41866
4354.566 40552
4354.914 40928
4355.263 41292
4355.611 41263
4355.959 41901
4356.308 41788
4356.656 43502
4357.004 41899
4357.353 41662
4357.701 41224
4358.049 40429
4358.398 41369
4358.746 41096
4359.095 41554
4359.443 40795
4359.791 40243
4360.140 39776
4360.488 41524
4360.837 41096
4361.185 42106
4361.534 40914
4361.883 40803
4362.231 39754
4362.580 41390
4362.928 41131
4363.277 38948
4363.625 39920
4363.974 40125
4364.323 39770
4364.671 40379
4365.020 39221
4365.369 41090
4365.717 40664
4366.066 40073
4366.415 42509
4366.764 42905
4367.112 41946
4367.461 40803
4367.810 40497
4368.159 41332
4368.508 40212
4368.856 40587
4369.205 40170
4369.554 40808
4369.903 40927
4370.252 41188
4370.601 41176
4370.950 41690
4371.299 40731
4371.647 42268
4371.996 40173
4372.345 42528
4372.694 41039
4373.043 40980
4373.392 42528
4373.741 41223
4374.090 41538
4374.439 41666
4374.789 40223
4375.138 42392
4375.487 40410
4375.836 42126
4376.185 40847
4376.534 41150
4376.883 41504
4377.232 41409
4377.582 41144
4377.931 41729
4378.280 41445
4378.629 40087
4378.978 40746
4379.328 41062
4379.677 42260
4380.026 41311
4380.376 41144
4380.725 41635
4381.074 41316
4381.423 40639
4381.773 40079
4382.122 40204
4382.472 40519
4382.821 40888
4383.170 41228
4383.520 40657
4383.869 40965
4384.219 39351
4384.568 39584
4384.918 40888
4385.267 41388
4385.617 39931
4385.966 41298
4386.316 40897
4386.665 40763
4387.015 40502
4387.364 40053
4387.714 39976
4388.063 39526
4388.413 41554
4388.763 41681
4389.112 40349
4389.462 41431
4389.812 41227
4390.161 41994
4390.511 40329
4390.861 40468
4391.211 40287
4391.560 39984
4391.910 40999
4392.260 39437
4392.610 39688
4392.959 40527
4393.309 41232
4393.659 40093
4394.009 40321
4394.359 42173
4394.709 41792
4395.058 42336
4395.408 40513
4395.758 40275
4396.108 40033
4396.458 40731
4396.808 40646
4397.158 40923
4397.508 40244
4397.858 41024
4398.208 40333
4398.558 39909
4398.908 39809
4399.258 39015
4399.608 39703
4399.958 39116
4400.308 40794
4400.658 39536
4401.009 40308
4401.359 41573
4401.709 39196
4402.059 40901
4402.409 40363
4402.759 40065
4403.110 39460
4403.460 39569
4403.810 39171
4404.160 39512
4404.511 40040
4404.861 40593
4405.211 40620
4405.561 40446
4405.912 40923
4406.262 41136
4406.612 41130
4406.963 38989
4407.313 39843
4407.664 40292
4408.014 40069
4408.364 41534
4408.715 40869
4409.065 41180
4409.416 40652
4409.766 39644
4410.117 38950
4410.467 39316
4410.818 40208
4411.168 39221
4411.519 40050
4411.869 41235
4412.220 40571
4412.570 39780
4412.921 40463
4413.272 40476
4413.622 40016
4413.973 39523
4414.324 39377
4414.674 39853
4415.025 39585
4415.376 40439
4415.726 38328
4416.077 39336
4416.428 39267
4416.779 40108
4417.129 39582
4417.480 40379
4417.831 41265
4418.182 40101
4418.533 40880
4418.883 41394
4419.234 40059
4419.585 40312
4419.936 39631
4420.287 39587
4420.638 39101
4420.989 40140
4421.340 40242
4421.691 41444
4422.042 40726
4422.393 39842
4422.744 40147
4423.095 40218
4423.446 40855
4423.797 40273
4424.148 39477
4424.499 39358
4424.850 38862
4425.201 39557
4425.552 39016
4425.903 39155
4426.254 38175
4426.605 39921
4426.957 38692
4427.308 39660
4427.659 39968
4428.010 38372
4428.361 38336
4428.713 37218
4429.064 39364
4429.415 39241
4429.766 39223
4430.118 39084
4430.469 38421
4430.820 41647
4431.172 42191
4431.523 41574
4431.874 39983
4432.226 41020
4432.577 39687
4432.928 40159
4433.280 38961
4433.631 39112
4433.983 38944
4434.334 39283
4434.686 40185
4435.037 38453
4435.389 40271
4435.740 39360
4436.092 39400
4436.443 41283
4436.795 39030
4437.146 40645
4437.498 38311
4437.850 39985
4438.201 40097
4438.553 39912
4438.904 39232
4439.256 39552
4439.608 40075
4439.959 39446
4440.311 40362
4440.663 39335
4441.015 40106
4441.366 39588
4441.718 40559
4442.070 39740
4442.422 40654
4442.773 40546
4443.125 40122
4443.477 40798
4443.829 38713
4444.181 39955
4444.533 38966
4444.884 39067
4445.236 40577
4445.588 41159
4445.940 40869
4446.292 39390
4446.644 39750
4446.996 40531
4447.348 40400
4447.700 38976
4448.052 39643
4448.404 39922
4448.756 39702
4449.108 40972
4449.460 40724
4449.812 40234
4450.164 39722
4450.516 40050
4450.869 39650
4451.221 39722
4451.573 38975
4451.925 39641
4452.277 38080
4452.629 38353
4452.982 39554
4453.334 39841
4453.686 39852
4454.038 38986
4454.391 38403
4454.743 38591
4455.095 37764
4455.447 39298
4455.800 40200
4456.152 40793
4456.504 40139
4456.857 39650
4457.209 38108
4457.561 38854
4457.914 40030
4458.266 39299
4458.619 40990
4458.971 40609
4459.324 39176
4459.676 38448
4460.029 39015
4460.381 40104
4460.734 40178
4461.086 38785
4461.439 38479
4461.791 39818
4462.144 40854
4462.496 40076
4462.849 39137
4463.202 39573
4463.554 38848
4463.907 39392
4464.260 38858
4464.612 39193
4464.965 40054
4465.318 38384
4465.670 39443
4466.023 39709
4466.376 38059
4466.728 39412
4467.081 37981
4467.434 39115
4467.787 40835
4468.140 39773
4468.492 39838
4468.845 39348
4469.198 39224
4469.551 39538
4469.904 40788
4470.257 38762
4470.610 41767
4470.963 39609
4471.316 39063
4471.668 38525
4472.021 39009
4472.374 39422
4472.727 37407
4473.080 38533
4473.433 38996
4473.786 39573
4474.140 39409
4474.493 38041
4474.846 39600
4475.199 39358
4475.552 38727
4475.905 38646
4476.258 39293
4476.611 38082
4476.964 38335
4477.318 39864
4477.671 40336
4478.024 38765
4478.377 37756
4478.730 38631
4479.084 38996
4479.437 39859
4479.790 38428
4480.143 37985
4480.497 39271
4480.850 38411
4481.203 39917
4481.557 38683
4481.910 39137
4482.264 41046
4482.617 39375
4482.970 39222
4483.324 38773
4483.677 40393
4484.031 39291
4484.384 39031
4484.738 38536
4485.091 38727
4485.444 38160
4485.798 38903
4486.152 37904
4486.505 39209
4486.859 37982
4487.212 36205
4487.566 37644
4487.919 38261
4488.273 39176
4488.627 38730
4488.980 38608
4489.334 39349
4489.688 39132
4490.041 38142
4490.395 38754
4490.749 38003
4491.102 39307
4491.456 39767
4491.810 39797
4492.164 38390
4492.517 39156
4492.871 39259
4493.225 38654
4493.579 38686
4493.933 39338
4494.287 39799
4494.640 38770
4494.994 38719
4495.348 38643
4495.702 37823
4496.056 36542
4496.410 38270
4496.764 38297
4497.118 39703
4497.472 39207
4497.826 37775
4498.180 39157
4498.534 39276
4498.888 38674
4499.242 38737
4499.596 37983
4499.950 38104
4500.304 38384
4500.658 38452
4501.012 38842
4501.366 38522
4501.721 38883
4502.075 38870
4502.429 38027
4502.783 38619
4503.137 38549
4503.492 38430
4503.846 38681
4504.200 37784
4504.554 37917
4504.909 37079
4505.263 38270
4505.617 37809
4505.971 39298
4506.326 39960
4506.680 40362
4507.034 40495
4507.389 38003
4507.743 38773
4508.098 37931
4508.452 38860
4508.806 39179
4509.161 39335
4509.515 38486
4509.870 38452
4510.224 37920
4510.579 38962
4510.933 39305
4511.288 39153
4511.642 41674
4511.997 40261
4512.352 38077
4512.706 37976
4513.061 38955
4513.415 38404
4513.770 37963
4514.125 38190
4514.479 38851
4514.834 39818
4515.189 39921
4515.543 39104
4515.898 39602
4516.253 38187
4516.607 38310
4516.962 37832
4517.317 37736
4517.672 38651
4518.027 38076
4518.381 38762
4518.736 39179
4519.091 40036
4519.446 39674
4519.801 38574
4520.156 36928
4520.510 38690
4520.865 38654
4521.220 38549
4521.575 37537
4521.930 38277
4522.285 38200
4522.640 37852
4522.995 38169
4523.350 38137
4523.705 38718
4524.060 38565
4524.415 37066
4524.770 37794
4525.125 37952
4525.480 37496
4525.836 38536
4526.191 39500
4526.546 39701
4526.901 39400
4527.256 38723
4527.611 38644
4527.966 38665
4528.322 38049
4528.677 39156
4529.032 37576
4529.387 38539
4529.743 39515
4530.098 39378
4530.453 38876
4530.808 38098
4531.164 38820
4531.519 37884
4531.874 39480
4532.230 38209
4532.585 38702
4532.941 39562
4533.296 38918
4533.651 37631
4534.007 38841
4534.362 38527
4534.718 37632
4535.073 38069
4535.429 40121
4535.784 39175
4536.140 40141
4536.495 38459
4536.851 39477
4537.206 38036
4537.562 39182
4537.917 39158
4538.273 39108
4538.629 38432
4538.984 37808
4539.340 37138
4539.696 38193
4540.051 39092
4540.407 40023
4540.763 39689
4541.118 38518
4541.474 39698
4541.830 39550
4542.185 38831
4542.541 39780
4542.897 39091
4543.253 41734
4543.609 39453
4543.964 39136
4544.320 39268
4544.676 39639
4545.032 38119
4545.388 38034
4545.744 40072
4546.100 38952
4546.456 39013
4546.812 39644
4547.167 39939
4547.523 40478
4547.879 39834
4548.235 37676
4548.591 37824
4548.947 38130
4549.303 38465
4549.659 38888
4550.016 38361
4550.372 40485
4550.728 39218
4551.084 39527
4551.440 38921
4551.796 37311
4552.152 38887
4552.508 37398
4552.865 38490
4553.221 38537
4553.577 37389
4553.933 38331
4554.289 37272
4554.646 38702
4555.002 38290
4555.358 39050
4555.714 39045
4556.071 39703
4556.427 38826
4556.783 38522
4557.140 38363
4557.496 37599
4557.852 38785
4558.209 37823
4558.565 38868
4558.922 39083
4559.278 38639
4559.634 39661
4559.991 38574
4560.347 38166
4560.704 37345
4561.060 38482
4561.417 38443
4561.773 37955
4562.130 38175
4562.487 39479
4562.843 38182
4563.200 37910
4563.556 39492
4563.913 38454
4564.269 38448
4564.626 38304
4564.983 39332
4565.339 38089
4565.696 37786
4566.053 38554
4566.410 38377
4566.766 39464
4567.123 37601
4567.480 38035
4567.836 38400
4568.193 39634
4568.550 37627
4568.907 37302
4569.264 38121
4569.621 37960
4569.977 38967
4570.334 37105
4570.691 37833
4571.048 39744
4571.405 39611
4571.762 37857
4572.119 36260
4572.476 38833
4572.833 38286
4573.190 39109
4573.547 37689
4573.904 39721
4574.261 39411
4574.618 38135
4574.975 37592
4575.332 37403
4575.689 36854
4576.046 38058
4576.403 39349
4576.760 37516
4577.117 38068
4577.474 38233
4577.832 37869
4578.189 40038
4578.546 39456
4578.903 38565
4579.260 37928
4579.618 39556
4579.975 39591
4580.332 39726
4580.689 39738
4581.047 38880
4581.404 39932
4581.761 38040
4582.119 38998
4582.476 39213
4582.833 40453
4583.191 39237
4583.548 37683
4583.905 38028
4584.263 38316
4584.620 37875
4584.978 38628
4585.335 38330
4585.693 38135
4586.050 40017
4586.408 40097
4586.765 39568
4587.123 39496
4587.480 38931
4587.838 38526
4588.195 37388
4588.553 37568
4588.910 38381
4589.268 38855
4589.626 37887
4589.983 37369
4590.341 37935
4590.699 37500
4591.056 38601
4591.414 38020
4591.772 37887
4592.129 38383
4592.487 39499
4592.845 38089
4593.203 37560
4593.560 37329
4593.918 37162
4594.276 37483
4594.634 36789
4594.992 39035
4595.350 38295
4595.707 39054
4596.065 39653
4596.423 38898
4596.781 38305
4597.139 38203
4597.497 38811
4597.855 39143
4598.213 37730
4598.571 38669
4598.929 37532
4599.287 38051
4599.645 37803
4600.003 39220
4600.361 37580
4600.719 38515
4601.077 39557
4601.435 39397
4601.793 37978
4602.151 37544
4602.509 38489
4602.868 38683
4603.226 38024
4603.584 38490
4603.942 38997
4604.300 39518
4604.659 38617
4605.017 37769
4605.375 36528
4605.733 37325
4606.092 36772
4606.450 37168
4606.808 37936
4607.166 39032
4607.525 38073
4607.883 38292
4608.241 39533
4608.600 37101
4608.958 38034
4609.317 37921
4609.675 39571
4610.033 39481
4610.392 38622
4610.750 39456
4611.109 38247
4611.467 37526
4611.826 37737
4612.184 37261
4612.543 37093
4612.901 38524
4613.260 38460
4613.618 37380
4613.977 38906
4614.336 39156
4614.694 39695
4615.053 37806
4615.411 38179
4615.770 38102
4616.129 37600
4616.487 37943
4616.846 38479
4617.205 39571
4617.564 37711
4617.922 37817
4618.281 39017
4618.640 37782
4618.999 38083
4619.357 38152
4619.716 38458
4620.075 38316
4620.434 38719
4620.793 37220
4621.152 38350
4621.510 38319
4621.869 38987
4622.228 38428
4622.587 38690
4622.946 39243
4623.305 37730
4623.664 40135
4624.023 38370
4624.382 38026
4624.741 37385
4625.100 38182
4625.459 39625
4625.818 38061
4626.177 37574
4626.536 38675
4626.895 38836
4627.254 38750
4627.613 38283
4627.973 38978
4628.332 39393
4628.691 38126
4629.050 38374
4629.409 39714
4629.768 38817
4630.128 38208
4630.487 37562
4630.846 38274
4631.205 37801
4631.565 38077
4631.924 37581
4632.283 37574
4632.643 39126
4633.002 38053
4633.361 38952
4633.721 39495
4634.080 38328
4634.439 39140
4634.799 37509
4635.158 38851
4635.518 39023
4635.877 38002
4636.236 38904
4636.596 38852
4636.955 39495
4637.315 39022
4637.674 39011
4638.034 39327
4638.393 37840
4638.753 36999
4639.113 38079
4639.472 37469
4639.832 38944
4640.191 38101
4640.551 38285
4640.911 37935
4641.270 37165
4641.630 38942
4641.990 38036
4642.349 38979
4642.709 39490
4643.069 39538
4643.428 38782
4643.788 38721
4644.148 39933
4644.508 38979
4644.868 39310
4645.227 38100
4645.587 38713
4645.947 38258
4646.307 38894
4646.667 38230
4647.027 37326
4647.386 38934
4647.746 38638
4648.106 38090
4648.466 37848
4648.826 40233
4649.186 40165
4649.546 39940
4649.906 37786
4650.266 36841
4650.626 38867
4650.986 37072
4651.346 36970
4651.706 37519
4652.066 40130
4652.426 38420
4652.786 37466
4653.147 37725
4653.507 37637
4653.867 39400
4654.227 38116
4654.587 38341
4654.947 38957
4655.308 38609
4655.668 37850
4656.028 38501
4656.388 37440
4656.749 38182
4657.109 39651
4657.469 39372
4657.829 39671
4658.190 38741
4658.550 38340
4658.910 38108
4659.271 36712
4659.631 37973
4659.991 37551
4660.352 38476
4660.712 38251
4661.073 39280
4661.433 38758
4661.794 37997
4662.154 38657
4662.515 37999
4662.875 38012
4663.236 37961
4663.596 38824
4663.957 38181
4664.317 39561
4664.678 38542
4665.038 37491
4665.399 37005
4665.759 37497
4666.120 37577
4666.481 38197
4666.841 39356
4667.202 39117
4667.563 37201
4667.923 37688
4668.284 36944
4668.645 39183
4669.006 38047
4669.366 38803
4669.727 38982
4670.088 37356
4670.449 38346
4670.809 37830
4671.170 38620
4671.531 38479
4671.892 37261
4672.253 37369
4672.614 39276
4672.975 39495
4673.335 37897
4673.696 38782
4674.057 37699
4674.418 38243
4674.779 38063
4675.140 38787
4675.501 39042
4675.862 39297
4676.223 39825
4676.584 38445
4676.945 38862
4677.306 37443
4677.667 37105
4678.028 36570
4678.390 37986
4678.751 38666
4679.112 37818
4679.473 39080
4679.834 37524
4680.195 37859
4680.556 38150
4680.918 37752
4681.279 37260
4681.640 38326
4682.001 39101
4682.363 38987
4682.724 37495
4683.085 37388
4683.446 37682
4683.808 38290
4684.169 38656
4684.530 36364
4684.892 38985
4685.253 38050
4685.615 38566
4685.976 40044
4686.337 37308
4686.699 37973
4687.060 36761
4687.422 38547
4687.783 38302
4688.145 39218
4688.506 38797
4688.868 38162
4689.229 38490
4689.591 37505
4689.952 38162
4690.314 37576
4690.675 38720
4691.037 37574
4691.399 37640
4691.760 38931
4692.122 38409
4692.483 39454
4692.845 36811
4693.207 37778
4693.568 37651
4693.930 39946
4694.292 38505
4694.654 38111
4695.015 39287
4695.377 38177
4695.739 39467
4696.101 37887
4696.462 37978
4696.824 39037
4697.186 38594
4697.548 37231
4697.910 36978
4698.272 37434
4698.634 38157
4698.996 38213
4699.357 37289
4699.719 38171
4700.081 37928
4700.443 36719
4700.805 36909
4701.167 37025
4701.529 37819
4701.891 36617
4702.253 37378
4702.615 37317
4702.977 37926
4703.339 37989
4703.702 38655
4704.064 37948
4704.426 37804
4704.788 38388
4705.150 37636
4705.512 38030
4705.874 38400
4706.236 38677
4706.599 38055
4706.961 37537
4707.323 39055
4707.685 37751
4708.048 38499
4708.410 38413
4708.772 38996
4709.134 38302
4709.497 38056
4709.859 37156
4710.221 37874
4710.584 39114
4710.946 38196
4711.309 38304
4711.671 38163
4712.033 38297
4712.396 38086
4712.758 37450
4713.121 38789
4713.483 37109
4713.846 38037
4714.208 36787
4714.571 36934
4714.933 38090
4715.296 37684
4715.658 38225
4716.021 38516
4716.383 38628
4716.746 37586
4717.109 39176
4717.471 36914
4717.834 37186
4718.196 37383
4718.559 37541
4718.922 36804
4719.284 37310
4719.647 37661
4720.010 36910
4720.373 38330
4720.735 37352
4721.098 37706
4721.461 37833
4721.824 37115
4722.187 37223
4722.549 37555
4722.912 38398
4723.275 37211
4723.638 37065
4724.001 37524
4724.364 37861
4724.727 38158
4725.089 37679
4725.452 39363
4725.815 37863
4726.178 38733
4726.541 37801
4726.904 38953
4727.267 39770
4727.630 38605
4727.993 37590
4728.356 37847
4728.719 37765
4729.082 37884
4729.446 38006
4729.809 37161
4730.172 37498
4730.535 37847
4730.898 37476
4731.261 36947
4731.624 37095
4731.988 39046
4732.351 36789
4732.714 36989
4733.077 37262
4733.440 37939
4733.804 38035
4734.167 38034
4734.530 39040
4734.893 38446
4735.257 38388
4735.620 36699
4735.983 38308
4736.347 38374
4736.710 38952
4737.074 37885
4737.437 37818
4737.800 38573
4738.164 36933
4738.527 38038
4738.891 37466
4739.254 38308
4739.618 38260
4739.981 37802
4740.345 38161
4740.708 36898
4741.072 38185
4741.435 37039
4741.799 38131
4742.162 38741
4742.526 37066
4742.890 37898
4743.253 37560
4743.617 36871
4743.980 38863
4744.344 38666
4744.708 38160
4745.071 39497
4745.435 37774
4745.799 39187
4746.163 38629
4746.526 37942
4746.890 38049
4747.254 38278
4747.618 39137
4747.982 37810
4748.345 39744
4748.709 39345
4749.073 38879
4749.437 38250
4749.801 38569
4750.165 38942
4750.529 37025
4750.892 38649
4751.256 38127
4751.620 39070
4751.984 39207
4752.348 38534
4752.712 37649
4753.076 38962
4753.440 39114
4753.804 37739
4754.168 38450
4754.532 38879
4754.896 37623
4755.261 38227
4755.625 38789
4755.989 38800
4756.353 36973
4756.717 37901
4757.081 38183
4757.445 39050
4757.810 38949
4758.174 36442
4758.538 37775
4758.902 37960
4759.266 38588
4759.631 37959
4759.995 39044
4760.359 38297
4760.723 39072
4761.088 38089
4761.452 38923
4761.816 38114
4762.181 38586
4762.545 38648
4762.910 39248
4763.274 38270
4763.638 39271
4764.003 39678
4764.367 39591
4764.732 37721
4765.096 39425
4765.461 39744
4765.825 40409
4766.190 38684
4766.554 40058
4766.919 39479
4767.283 39300
4767.648 39866
4768.012 38562
4768.377 40443
4768.742 40577
4769.106 41109
4769.471 40538
4769.835 38606
4770.200 39811
4770.565 39350
4770.929 38269
4771.294 38449
4771.659 39874
4772.024 39353
4772.388 39558
4772.753 40429
4773.118 40109
4773.483 38969
4773.847 39286
4774.212 38855
4774.577 39601
4774.942 40455
4775.307 39699
4775.672 40023
4776.037 38798
4776.401 40117
4776.766 37395
4777.131 38303
4777.496 39995
4777.861 38996
4778.226 38999
4778.591 38327
4778.956 40145
4779.321 38458
4779.686 37820
4780.051 37835
4780.416 38463
4780.781 38884
4781.146 38372
4781.512 40295
4781.877 38474
4782.242 39453
4782.607 38685
4782.972 38365
4783.337 37729
4783.702 38854
4784.068 38517
4784.433 39110
4784.798 39216
4785.163 39562
4785.529 39705
4785.894 38043
4786.259 37859
4786.624 39056
4786.990 38212
4787.355 38117
4787.720 38329
4788.086 37873
4788.451 39281
4788.817 38796
4789.182 38783
4789.547 38986
4789.913 38960
4790.278 39020
4790.644 38562
4791.009 38147
4791.375 38066
4791.740 37444
4792.106 38071
4792.471 37661
4792.837 37590
4793.202 38661
4793.568 38360
4793.933 38727
4794.299 38476
4794.664 37685
4795.030 38500
4795.396 37720
4795.761 38724
4796.127 37317
4796.493 37809
4796.858 38100
4797.224 37681
4797.590 38194
4797.956 38284
4798.321 38553
4798.687 38727
4799.053 37235
4799.419 37936
4799.784 38582
4800.150 38399
4800.516 38051
4800.882 37317
4801.248 36985
4801.614 37572
4801.980 39106
4802.345 38645
4802.711 38137
4803.077 38977
4803.443 39316
4803.809 38329
4804.175 38925
4804.541 38507
4804.907 37696
4805.273 36874
4805.639 36917
4806.005 38695
4806.371 38671
4806.737 38355
4807.103 37501
4807.470 38967
4807.836 39083
4808.202 39334
4808.568 37088
4808.934 37011
4809.300 37878
4809.666 37798
4810.033 38311
4810.399 36794
4810.765 37960
4811.131 36502
4811.498 36870
4811.864 36539
4812.230 37188
4812.596 38375
4812.963 36924
4813.329 37384
4813.695 37696
4814.062 38529
4814.428 36964
4814.794 37485
4815.161 37765
4815.527 38298
4815.894 38165
4816.260 36759
4816.627 39077
4816.993 38136
4817.360 38056
4817.726 37076
4818.093 38057
4818.459 38770
4818.826 38665
4819.192 37649
4819.559 37734
4819.925 38509
4820.292 38608
4820.658 38687
4821.025 37799
4821.392 39725
4821.758 38569
4822.125 38572
4822.492 38537
4822.858 36931
4823.225 38156
4823.592 36406
4823.959 37911
4824.325 38604
4824.692 37832
4825.059 37160
4825.426 37429
4825.792 38241
4826.159 37162
4826.526 38031
4826.893 37441
4827.260 39157
4827.627 37917
4827.993 36922
4828.360 37455
4828.727 36538
4829.094 37409
4829.461 37291
4829.828 37755
4830.195 36041
4830.562 37631
4830.929 37012
4831.296 36109
4831.663 37264
4832.030 36644
4832.397 37706
4832.764 36680
4833.131 37102
4833.498 36851
4833.866 37429
4834.233 37245
4834.600 37024
4834.967 37048
4835.334 37252
4835.701 37126
4836.069 37087
4836.436 37373
4836.803 38435
4837.170 37416
4837.537 38029
4837.905 36713
4838.272 37499
4838.639 36358
4839.007 37417
4839.374 36891
4839.741 37560
4840.109 37117
4840.476 37323
4840.843 36414
4841.211 36650
4841.578 37501
4841.946 37316
4842.313 36636
4842.680 37957
4843.048 37481
4843.415 37418
4843.783 36704
4844.150 37673
4844.518 38261
4844.885 37553
4845.253 36244
4845.621 38394
4845.988 39270
4846.356 37909
4846.723 36427
4847.091 37563
4847.459 35894
4847.826 36843
4848.194 36630
4848.562 36944
4848.929 37089
4849.297 36875
4849.665 37100
4850.032 37066
4850.400 36319
4850.768 39543
4851.136 37478
4851.504 38172
4851.871 38358
4852.239 37990
4852.607 38269
4852.975 37514
4853.343 38488
4853.711 36911
4854.078 36685
4854.446 36970
4854.814 37559
4855.182 37599
4855.550 38463
4855.918 37150
4856.286 36946
4856.654 37828
4857.022 37953
4857.390 38065
4857.758 37131
4858.126 39045
4858.494 37709
4858.862 37756
4859.230 37132
4859.598 38376
4859.967 38653
4860.335 37833
4860.703 37414
4861.071 37059
4861.439 38267
4861.807 37207
4862.175 36363
4862.544 37866
4862.912 37688
4863.280 37859
4863.648 36956
4864.017 37528
4864.385 37192
4864.753 37658
4865.122 36997
4865.490 37106
4865.858 36857
4866.227 37488
4866.595 37489
4866.963 36744
4867.332 36842
4867.700 37179
4868.069 36918
4868.437 37725
4868.805 35269
4869.174 37465
4869.542 36712
4869.911 38290
4870.279 38253
4870.648 37654
4871.016 37170
4871.385 36637
4871.754 36080
4872.122 36317
4872.491 38275
4872.859 37416
4873.228 38358
4873.597 38823
4873.965 38152
4874.334 37264
4874.703 37312
4875.071 37524
4875.440 37273
4875.809 37253
4876.177 37618
4876.546 39456
4876.915 38523
4877.284 37210
4877.652 37006
4878.021 37284
4878.390 36830
4878.759 36424
4879.128 36747
4879.497 38244
4879.865 38070
4880.234 37931
4880.603 36695
4880.972 37555
4881.341 38492
4881.710 38628
4882.079 37763
4882.448 38544
4882.817 37938
4883.186 37633
4883.555 35994
4883.924 36778
4884.293 37823
4884.662 36742
4885.031 36991
4885.400 35822
4885.769 37716
4886.138 37450
4886.508 37741
4886.877 37250
4887.246 36459
4887.615 38757
4887.984 37094
4888.353 38243
4888.723 37655
4889.092 37047
4889.461 37992
4889.830 37259
4890.200 37415
4890.569 37163
4890.938 37678
4891.307 37470
4891.677 39561
4892.046 37966
4892.415 37319
4892.785 37451
4893.154 37334
4893.524 36491
4893.893 36382
4894.262 36770
4894.632 37633
4895.001 38722
4895.371 37198
4895.740 36559
4896.110 37114
4896.479 37287
4896.849 38824
4897.218 36970
4897.588 38207
4897.957 36215
4898.327 36879
4898.697 37558
4899.066 36558
4899.436 37110
4899.805 36704
4900.175 37311
4900.545 36866
4900.914 37888
4901.284 37031
4901.654 37836
4902.024 36346
4902.393 35604
4902.763 37510
4903.133 36713
4903.503 36522
4903.872 35643
4904.242 36975
4904.612 36890
4904.982 37301
4905.352 36635
4905.721 36166
4906.091 37206
4906.461 37628
4906.831 38222
4907.201 38322
4907.571 36954
4907.941 36746
4908.311 36096
4908.681 35689
4909.051 37088
4909.421 38238
4909.791 39474
4910.161 38427
4910.531 38808
4910.901 37477
4911.271 36772
4911.641 36441
4912.011 37556
4912.381 36676
4912.751 36237
4913.122 36463
4913.492 36798
4913.862 37090
4914.232 36444
4914.602 38467
4914.972 36838
4915.343 37400
4915.713 35981
4916.083 36796
4916.453 37485
4916.824 37290
4917.194 36832
4917.564 35916
4917.935 37525
4918.305 37420
4918.675 37663
4919.046 37116
4919.416 37062
4919.786 36216
4920.157 36210
4920.527 35711
4920.898 35901
4921.268 36866
4921.639 37724
4922.009 36421
4922.380 36152
4922.750 36974
4923.121 36465
4923.491 36423
4923.862 37575
4924.232 36913
4924.603 35774
4924.973 35354
4925.344 37902
4925.715 37871
4926.085 38300
4926.456 37506
4926.827 36305
4927.197 36690
4927.568 36197
4927.939 36487
4928.309 35255
4928.680 35770
4929.051 37472
4929.422 36585
4929.792 35801
4930.163 36545
4930.534 36019
4930.905 36923
4931.276 36697
4931.647 35435
4932.017 36127
4932.388 36141
4932.759 37067
4933.130 36838
4933.501 37457
4933.872 37237
4934.243 37522
4934.614 36804
4934.985 36823
4935.356 37310
4935.727 37368
4936.098 36638
4936.469 36884
4936.840 37244
4937.211 37277
4937.582 37104
4937.953 37538
4938.324 37937
4938.695 37257
4939.066 35690
4939.437 35477
4939.809 36251
4940.180 35441
4940.551 36514
4940.922 37277
4941.293 37162
4941.665 37275
4942.036 36359
4942.407 37436
4942.778 36833
4943.150 36692
4943.521 36215
4943.892 36346
4944.264 38098
4944.635 37397
4945.006 37046
4945.378 36223
4945.749 38321
4946.120 38096
4946.492 36659
4946.863 36980
4947.235 37577
4947.606 37306
4947.978 37385
4948.349 36886
4948.721 36098
4949.092 37072
4949.464 36399
4949.835 37293
4950.207 36699
4950.578 37388
4950.950 36980
4951.321 34935
4951.693 36423
4952.065 35696
4952.436 36704
4952.808 36672
4953.180 37361
4953.551 37164
4953.923 35682
4954.295 35126
4954.666 35803
4955.038 36082
4955.410 36028
4955.782 35373
4956.153 36195
4956.525 37234
4956.897 37161
4957.269 37565
4957.641 37593
4958.012 36327
4958.384 36178
4958.756 35664
4959.128 36402
4959.500 36479
4959.872 36115
4960.244 36936
4960.616 36286
4960.988 37467
4961.360 36323
4961.732 36663
4962.104 36062
4962.476 36424
4962.848 36594
4963.220 38582
4963.592 37589
4963.964 37009
4964.336 37330
4964.708 36037
4965.080 36925
4965.452 36273
4965.824 36533
4966.197 36944
4966.569 35884
4966.941 36201
4967.313 35826
4967.685 35853
4968.057 35967
4968.430 37126
4968.802 36789
4969.174 39303
4969.547 37506
4969.919 36764
4970.291 36089
4970.663 35684
4971.036 37512
4971.408 36267
4971.780 36323
4972.153 36116
4972.525 37666
4972.898 36377
4973.270 35818
4973.643 36127
4974.015 35403
4974.387 35030
4974.760 36121
4975.132 36133
4975.505 36487
4975.877 36273
4976.250 36517
4976.623 36046
4976.995 35699
4977.368 35285
4977.740 35965
4978.113 36003
4978.485 36820
4978.858 36656
4979.231 36319
4979.603 35744
4979.976 36944
4980.349 36757
4980.721 37040
4981.094 36601
4981.467 35874
4981.840 36711
4982.212 35911
4982.585 36384
4982.958 36882
4983.331 36299
4983.704 37236
4984.076 37928
4984.449 36744
4984.822 35642
4985.195 37072
4985.568 37935
4985.941 35991
4986.314 35748
4986.687 35615
4987.060 36580
4987.433 35713
4987.805 36574
4988.178 36506
4988.551 36045
4988.924 36406
4989.298 34942
4989.671 35708
4990.044 34583
4990.417 35891
4990.790 37236
4991.163 36893
4991.536 37124
4991.909 35516
4992.282 36025
4992.655 35346
4993.029 36362
4993.402 36025
4993.775 37512
4994.148 36801
4994.521 35609
4994.895 35563
4995.268 35605
4995.641 35740
4996.014 35979
4996.388 36525
4996.761 37357
4997.134 37998
4997.508 37823
4997.881 36665
4998.254 36363
4998.628 36372
4999.001 37565
4999.375 35486
4999.748 34804
5000.121 35746
5000.495 37283
5000.868 36390
5001.242 35388
5001.615 35601
5001.989 34703
5002.362 35663
5002.736 36165
5003.109 35456
5003.483 36152
5003.857 36600
5004.230 36442
5004.604 35797
5004.977 36552
5005.351 36084
5005.725 37325
5006.098 36286
5006.472 37545
5006.846 37159
5007.219 36783
5007.593 36167
5007.967 34802
5008.341 36155
5008.714 34900
5009.088 35804
5009.462 37122
5009.836 36560
5010.209 36109
5010.583 35013
5010.957 35691
5011.331 35782
5011.705 35951
5012.079 35485
5012.453 36261
5012.827 36151
5013.201 37501
5013.574 36321
5013.948 36534
5014.322 35358
5014.696 36155
5015.070 36353
5015.444 34870
5015.818 36789
5016.192 37037
5016.567 36003
5016.941 36142
5017.315 35595
5017.689 35485
5018.063 35177
5018.437 35630
5018.811 37131
5019.185 36996
5019.559 37884
5019.934 36306
5020.308 36990
5020.682 36766
5021.056 37017
5021.430 36480
5021.805 35299
5022.179 36573
5022.553 36281
5022.928 36176
5023.302 35931
5023.676 35831
5024.051 36874
5024.425 37915
5024.799 36606
5025.174 36846
5025.548 37317
5025.922 36295
5026.297 35781
5026.671 35316
5027.046 36923
5027.420 34524
5027.795 36554
5028.169 36621
5028.544 36573
5028.918 36837
5029.293 36096
5029.667 35482
5030.042 34992
5030.416 35706
5030.791 35325
5031.166 36731
5031.540 35811
5031.915 36101
5032.290 35207
5032.664 36478
5033.039 37098
5033.414 36301
5033.788 36851
5034.163 36322
5034.538 37581
5034.912 36416
5035.287 35240
5035.662 36569
5036.037 36156
5036.412 37666
5036.786 36521
5037.161 36402
5037.536 36248
5037.911 35867
5038.286 36029
5038.661 34379
5039.036 35168
5039.410 36209
5039.785 36855
5040.160 37015
5040.535 36395
5040.910 36865
5041.285 36893
5041.660 36361
5042.035 35908
5042.410 37386
5042.785 36040
5043.160 36438
5043.535 35697
5043.911 36962
5044.286 38072
5044.661 36063
5045.036 36648
5045.411 35617
5045.786 36595
5046.161 35633
5046.537 35933
5046.912 36168
5047.287 36151
5047.662 36968
5048.037 35189
5048.413 37329
5048.788 35773
5049.163 36602
5049.538 35895
5049.914 36364
5050.289 35869
5050.664 35882
5051.040 35178
5051.415 35859
5051.791 35602
5052.166 35879
5052.541 36365
5052.917 35488
5053.292 36426
5053.668 36521
5054.043 35836
5054.419 34601
5054.794 33590
5055.170 36269
5055.545 35602
5055.921 36042
5056.296 35066
5056.672 35762
5057.047 35913
5057.423 36205
5057.799 36277
5058.174 35191
5058.550 35993
5058.925 36694
5059.301 36955
5059.677 36157
5060.052 35080
5060.428 36312
5060.804 35276
5061.180 35476
5061.555 34777
5061.931 35794
5062.307 34667
5062.683 36574
5063.058 35785
5063.434 34935
5063.810 36225
5064.186 35887
5064.562 36500
5064.938 35295
5065.314 36433
5065.689 37504
5066.065 36877
5066.441 36336
5066.817 36092
5067.193 35656
5067.569 35690
5067.945 36275
5068.321 35515
5068.697 35320
5069.073 36349
5069.449 36167
5069.825 36477
5070.201 35502
5070.577 34637
5070.954 35132
5071.330 36825
5071.706 36930
5072.082 36657
5072.458 35916
5072.834 35709
5073.210 35194
5073.587 33695
5073.963 35550
5074.339 35311
5074.715 35881
5075.092 34820
5075.468 36898
5075.844 35371
5076.220 35869
5076.597 35876
5076.973 36405
5077.349 36062
5077.726 36197
5078.102 37113
5078.478 36526
5078.855 37033
5079.231 35844
5079.608 35229
5079.984 36441
5080.361 35264
5080.737 36776
5081.113 35800
5081.490 36238
5081.866 36266
5082.243 36505
5082.620 35987
5082.996 35466
5083.373 36172
5083.749 36052
5084.126 35564
5084.502 37144
5084.879 36858
5085.256 36894
5085.632 34789
5086.009 34929
5086.386 36136
5086.762 36617
5087.139 35883
5087.516 36547
5087.892 36467
5088.269 36561
5088.646 35929
5089.023 35415
5089.400 34821
5089.776 34863
5090.153 36049
5090.530 36067
5090.907 36503
5091.284 36707
5091.661 36517
5092.037 36684
5092.414 34162
5092.791 34976
5093.168 34899
5093.545 35220
5093.922 34878
5094.299 36278
5094.676 36510
5095.053 35922
5095.430 38156
5095.807 36294
5096.184 36890
5096.561 35208
5096.938 36763
5097.315 36862
5097.692 36089
5098.070 37451
5098.447 36258
5098.824 36242
5099.201 35173
5099.578 36412
5099.955 36388
5100.333 35903
5100.710 37025
5101.087 37031
5101.464 36854
5101.841 36963
5102.219 37601
5102.596 35463
5102.973 36233
5103.351 36189
5103.728 36219
5104.105 35594
5104.483 35584
5104.860 35972
5105.237 35650
5105.615 35926
5105.992 36610
5106.370 36319
5106.747 37416
5107.124 36484
5107.502 35641
5107.879 37034
5108.257 35817
5108.634 36873
5109.012 37153
5109.389 36772
5109.767 37300
5110.145 35969
5110.522 35434
5110.900 35614
5111.277 35397
5111.655 36782
5112.033 36579
5112.410 36763
5112.788 36667
5113.166 36821
5113.543 37447
5113.921 36235
5114.299 37389
5114.676 36488
5115.054 36893
5115.432 36213
5115.810 37294
5116.187 37138
5116.565 36039
5116.943 35316
5117.321 34768
5117.699 35776
5118.077 34569
5118.454 36417
5118.832 35137
5119.210 37552
5119.588 36115
5119.966 34642
5120.344 35207
5120.722 35086
5121.100 36129
5121.478 36063
5121.856 37065
5122.234 37410
5122.612 37259
5122.990 37851
5123.368 37000
5123.746 37468
5124.124 36516
5124.502 36034
5124.880 36672
5125.259 36613
5125.637 37484
5126.015 37018
5126.393 36780
5126.771 36893
5127.149 36584
5127.528 35202
5127.906 37016
5128.284 36655
5128.662 37483
5129.041 36417
5129.419 35692
5129.797 37439
5130.175 37742
5130.554 37398
5130.932 36541
5131.311 36752
5131.689 38052
5132.067 37742
5132.446 36639
5132.824 35645
5133.202 36247
5133.581 36788
5133.959 37135
5134.338 36096
5134.716 37008
5135.095 35914
5135.473 36770
5135.852 36037
5136.230 35924
5136.609 36135
5136.987 35313
5137.366 35838
5137.745 35198
5138.123 35966
5138.502 36122
5138.880 35766
5139.259 36990
5139.638 36182
5140.016 36963
5140.395 35764
5140.774 35976
5141.153 36294
5141.531 37615
5141.910 37938
5142.289 35703
5142.668 36721
5143.046 35858
5143.425 36271
5143.804 35893
5144.183 36980
5144.562 36963
5144.941 36285
5145.319 36854
5145.698 36859
5146.077 36246
5146.456 36846
5146.835 38729
5147.214 35914
5147.593 36412
5147.972 36335
5148.351 35825
5148.730 35567
5149.109 35074
5149.488 36446
5149.867 34961
5150.246 36477
5150.625 36236
5151.004 36932
5151.383 35368
5151.762 34662
5152.142 35407
5152.521 36371
5152.900 35936
5153.279 35625
5153.658 35987
5154.037 37074
5154.417 36272
5154.796 35477
5155.175 35088
5155.554 34222
5155.934 34540
5156.313 35027
5156.692 34727
5157.071 35982
5157.451 36634
5157.830 34671
5158.209 34825
5158.589 34470
5158.968 36051
5159.348 34573
5159.727 36100
5160.106 35912
5160.486 36120
5160.865 36059
5161.245 34979
5161.624 34924
5162.004 35032
5162.383 35252
5162.763 35320
5163.142 35970
5163.522 36482
5163.901 36685
5164.281 35245
5164.661 35434
5165.040 36094
5165.420 35277
5165.799 36032
5166.179 35278
5166.559 36447
5166.938 35186
5167.318 35886
5167.698 35980
5168.078 34728
5168.457 35413
5168.837 35705
5169.217 35380
5169.597 35736
5169.976 35413
5170.356 36371
5170.736 35337
5171.116 34981
5171.496 34513
5171.875 36520
5172.255 35146
5172.635 36020
5173.015 35141
5173.395 35251
5173.775 34953
5174.155 36252
5174.535 35356
5174.915 35202
5175.295 35317
5175.675 35168
5176.055 36655
5176.435 35680
5176.815 35132
5177.195 37108
5177.575 34843
5177.955 36366
5178.335 35265
5178.715 35042
5179.095 35507
5179.476 35535
5179.856 35943
5180.236 35133
5180.616 36227
5180.996 36004
5181.376 34336
5181.757 35345
5182.137 36335
5182.517 35971
5182.897 35898
5183.278 34512
5183.658 34825
5184.038 34553
5184.419 34266
5184.799 35267
5185.179 34949
5185.560 36038
5185.940 35789
5186.321 35312
5186.701 35196
5187.081 33990
5187.462 35089
5187.842 34079
5188.223 34748
5188.603 35205
5188.984 36097
5189.364 35797
5189.745 34146
5190.125 36107
5190.506 35007
5190.886 36006
5191.267 35869
5191.648 37671
5192.028 37136
5192.409 35902
5192.789 35945
5193.170 35085
5193.551 36088
5193.931 35544
5194.312 36556
5194.693 34968
5195.073 36228
5195.454 34841
5195.835 34097
5196.216 35608
5196.596 34589
5196.977 34714
5197.358 35086
5197.739 34956
5198.120 34688
5198.501 35078
5198.881 36402
5199.262 34980
5199.643 35508
5200.024 34802
5200.405 35148
5200.786 34670
5201.167 35310
5201.548 35272
5201.929 36288
5202.310 36912
5202.691 34798
5203.072 35922
5203.453 35704
5203.834 36280
5204.215 34938
5204.596 35907
5204.977 35377
5205.358 36022
5205.739 35599
5206.120 33855
5206.502 35069
5206.883 34570
5207.264 34610
5207.645 35061
5208.026 35321
5208.407 35597
5208.789 35475
5209.170 36315
5209.551 35041
5209.932 35449
5210.314 36914
5210.695 36182
5211.076 34749
5211.458 35336
5211.839 35595
5212.220 35548
5212.602 35215
5212.983 35756
5213.364 35995
5213.746 35134
5214.127 35490
5214.509 35907
5214.890 35011
5215.272 35181
5215.653 35503
5216.035 36021
5216.416 35363
5216.798 36355
5217.179 36098
5217.561 35345
5217.942 35596
5218.324 34117
5218.705 35292
5219.087 34145
5219.469 35233
5219.850 34841
5220.232 37257
5220.614 35644
5220.995 35449
5221.377 34356
5221.759 35080
5222.140 35647
5222.522 35466
5222.904 35348
5223.286 34162
5223.667 34416
5224.049 34775
5224.431 34878
5224.813 35324
5225.195 34640
5225.577 35286
5225.958 34418
5226.340 35515
5226.722 35873
5227.104 36386
5227.486 35571
5227.868 34529
5228.250 35902
5228.632 35589
5229.014 35646
5229.396 34486
5229.778 35277
5230.160 35288
5230.542 35051
5230.924 34666
5231.306 35078
5231.688 35897
5232.070 35385
5232.452 35108
5232.834 34393
5233.216 36075
5233.599 35856
5233.981 35529
5234.363 35935
5234.745 34170
5235.127 36171
5235.509 35397
5235.892 36015
5236.274 35987
5236.656 36227
5237.038 36182
5237.421 34723
5237.803 35767
5238.185 35609
5238.568 36133
5238.950 35128
5239.332 35821
5239.715 36396
5240.097 35876
5240.479 35081
5240.862 34545
5241.244 35457
5241.627 34510
5242.009 35718
5242.392 34719
5242.774 36423
5243.157 36654
5243.539 35109
5243.922 34261
5244.304 34272
5244.687 35868
5245.069 33436
5245.452 36104
5245.834 36673
5246.217 36666
5246.600 35568
5246.982 34644
5247.365 34601
5247.748 36172
5248.130 35394
5248.513 34820
5248.896 35706
5249.278 36250
5249.661 35919
5250.044 35427
5250.427 34059
5250.809 34306
5251.192 34398
5251.575 35976
5251.958 35543
5252.341 35863
5252.724 36420
5253.106 35615
5253.489 34653
5253.872 34913
5254.255 34792
5254.638 33880
5255.021 35840
5255.404 35038
5255.787 35740
5256.170 36408
5256.553 35393
5256.936 36142
5257.319 34678
5257.702 36004
5258.085 35495
5258.468 34750
5258.851 34178
5259.234 34278
5259.617 34862
5260.000 35259
5260.383 36045
5260.767 35717
5261.150 36109
5261.533 35159
5261.916 35538
5262.299 34882
5262.682 35649
5263.066 35165
5263.449 34418
5263.832 34239
5264.215 34816
5264.599 36145
5264.982 35362
5265.365 35472
5265.749 36116
5266.132 35033
5266.515 34885
5266.899 34217
5267.282 35616
5267.665 35139
5268.049 35856
5268.432 35698
5268.816 35908
5269.199 34492
5269.583 34444
5269.966 33996
5270.350 34580
5270.733 35510
5271.117 34459
5271.500 36368
5271.884 35861
5272.267 35878
5272.651 36809
5273.034 36148
5273.418 35719
5273.802 34035
5274.185 35636
5274.569 36070
5274.953 35478
5275.336 35531
5275.720 35670
5276.104 36237
5276.487 35520
5276.871 35908
5277.255 34752
5277.639 35697
5278.022 35762
5278.406 36779
5278.790 35751
5279.174 35273
5279.558 36166
5279.942 35564
5280.325 35973
5280.709 35021
5281.093 36353
5281.477 35926
5281.861 35943
5282.245 35912
5282.629 34393
5283.013 35433
5283.397 34450
5283.781 35766
5284.165 35781
5284.549 35963
5284.933 34936
5285.317 34363
5285.701 35561
5286.085 35118
5286.469 36363
5286.853 35092
5287.237 35459
5287.621 35039
5288.006 35973
5288.390 36036
5288.774 35110
5289.158 34666
5289.542 34617
5289.926 34883
5290.311 34465
5290.695 36054
5291.079 36249
5291.463 36398
5291.848 36192
5292.232 35415
5292.616 35165
5293.001 34295
5293.385 35025
5293.769 34762
5294.154 35209
5294.538 35174
5294.922 34309
5295.307 35676
5295.691 35376
5296.076 37561
5296.460 35217
5296.845 36673
5297.229 35577
5297.614 34822
5297.998 35777
5298.383 34968
5298.767 35615
5299.152 36129
5299.536 36511
5299.921 36346
5300.305 35506
5300.690 36609
5301.075 35967
5301.459 36543
5301.844 34691
5302.229 34927
5302.613 33878
5302.998 34731
5303.383 34724
5303.767 35069
5304.152 35705
5304.537 36287
5304.922 35469
5305.306 35515
5305.691 36767
5306.076 35191
5306.461 36507
5306.846 35144
5307.231 36063
5307.615 35761
5308.000 35326
5308.385 34938
5308.770 34824
5309.155 35988
5309.540 34381
5309.925 35470
5310.310 36223
5310.695 35438
5311.080 34706
5311.465 34521
5311.850 35648
5312.235 34525
5312.620 36600
5313.005 35448
5313.390 37354
5313.775 35062
5314.160 34162
5314.545 36159
5314.930 36213
5315.316 35576
5315.701 36666
5316.086 36884
5316.471 36135
5316.856 36755
5317.241 37057
5317.627 35824
5318.012 36322
5318.397 35595
5318.782 36513
5319.168 35993
5319.553 37410
5319.938 35770
5320.324 35628
5320.709 36439
5321.094 35895
5321.480 36223
5321.865 34267
5322.251 35091
5322.636 37059
5323.021 38140
5323.407 37123
5323.792 36967
5324.178 36101
5324.563 35001
5324.949 35185
5325.334 35605
5325.720 35945
5326.105 36660
5326.491 36969
5326.876 36087
5327.262 36585
5327.648 37493
5328.033 36389
5328.419 35152
5328.804 35801
5329.190 36841
5329.576 36313
5329.961 37006
5330.347 37339
5330.733 36328
5331.119 36347
5331.504 34858
5331.890 35287
5332.276 36319
5332.662 36522
5333.047 37253
5333.433 35543
5333.819 35578
5334.205 34935
5334.591 35704
5334.976 36642
5335.362 38098
5335.748 37078
5336.134 37297
5336.520 35844
5336.906 35560
5337.292 35258
5337.678 36667
5338.064 36355
5338.450 36826
5338.836 37548
5339.222 37492
5339.608 37597
5339.994 36551
5340.380 36453
5340.766 37895
5341.152 36750
5341.538 35684
5341.924 37082
5342.311 37190
5342.697 36430
5343.083 37137
5343.469 37074
5343.855 36108
5344.241 37135
5344.628 37534
5345.014 37821
5345.400 36548
5345.786 37231
5346.173 36733
5346.559 36996
5346.945 37191
5347.331 37749
5347.718 38265
5348.104 37568
5348.490 37670
5348.877 37091
5349.263 37489
5349.650 38791
5350.036 36839
5350.422 38156
5350.809 37660
5351.195 38455
5351.582 38018
5351.968 38220
5352.355 37847
5352.741 36947
5353.128 36664
5353.514 38621
5353.901 38363
5354.287 36991
5354.674 37435
5355.061 36190
5355.447 36574
5355.834 36737
5356.221 37609
5356.607 37410
5356.994 36280
5357.380 37625
5357.767 36432
5358.154 36962
5358.541 38281
5358.927 38569
5359.314 38588
5359.701 37111
5360.088 37345
5360.474 37534
5360.861 37900
5361.248 38037
5361.635 38816
5362.022 39055
5362.409 38199
5362.795 37765
5363.182 37611
5363.569 37408
5363.956 37522
5364.343 38377
5364.730 37828
5365.117 38686
5365.504 38163
5365.891 38435
5366.278 39134
5366.665 37981
5367.052 38217
5367.439 37341
5367.826 38943
5368.213 38465
5368.600 38585
5368.987 38253
5369.374 37968
5369.762 38154
5370.149 38072
5370.536 38846
5370.923 38401
5371.310 38831
5371.697 37964
5372.085 35940
5372.472 37890
5372.859 36397
5373.246 38208
5373.634 38016
5374.021 39364
5374.408 40456
5374.796 38653
5375.183 38760
5375.570 38379
5375.958 37427
5376.345 37314
5376.732 39808
5377.120 38248
5377.507 38161
5377.895 37672
5378.282 38693
5378.669 39052
5379.057 38850
5379.444 38208
5379.832 38355
5380.219 39042
5380.607 38546
5380.994 37959
5381.382 39005
5381.770 39407
5382.157 41487
5382.545 41226
5382.932 40967
5383.320 40456
5383.708 41402
5384.095 41382
5384.483 40781
5384.871 41514
5385.258 41467
5385.646 42069
5386.034 42328
5386.421 43375
5386.809 41495
5387.197 43186
5387.585 43457
5387.973 43319
5388.360 42125
5388.748 42205
5389.136 43375
5389.524 41565
5389.912 41320
5390.300 40805
5390.687 41133
5391.075 41193
5391.463 40457
5391.851 40032
5392.239 39298
5392.627 41023
5393.015 39638
5393.403 39161
5393.791 40455
5394.179 39259
5394.567 39053
5394.955 38793
5395.343 38647
5395.731 37962
5396.119 38225
5396.508 37736
5396.896 39521
5397.284 38842
5397.672 38252
5398.060 38029
5398.448 38214
5398.836 37827
5399.225 36060
5399.613 36784
5400.001 37862
5400.389 38956
5400.778 37091
5401.166 37177
5401.554 38342
5401.942 38070
5402.331 38160
5402.719 38336
5403.107 40022
5403.496 38659
5403.884 37258
5404.272 38240
5404.661 38406
5405.049 36980
5405.438 38222
5405.826 37937
5406.215 36062
5406.603 37761
5406.992 38886
5407.380 37685
5407.769 37511
5408.157 36219
5408.546 37210
5408.934 35375
5409.323 37358
5409.711 37425
5410.100 38225
5410.489 37342
5410.877 37955
5411.266 38352
5411.654 36892
5412.043 37425
5412.432 36657
5412.820 36788
5413.209 36645
5413.598 37494
5413.987 36634
5414.375 36292
5414.764 36333
5415.153 36800
5415.542 36918
5415.931 35543
5416.319 37219
5416.708 37658
5417.097 35812
5417.486 35665
5417.875 35523
5418.264 37218
5418.653 37181
5419.041 36986
5419.430 37246
5419.819 37839
5420.208 37540
5420.597 36891
5420.986 36851
5421.375 35886
5421.764 37087
5422.153 36767
5422.542 37525
5422.931 37292
5423.320 36542
5423.710 36753
5424.099 37013
5424.488 36725
5424.877 36569
5425.266 36635
5425.655 34801
5426.044 37094
5426.434 36569
5426.823 36466
5427.212 36792
5427.601 35746
5427.990 36274
5428.380 35272
5428.769 35620
5429.158 36918
5429.548 36718
5429.937 37076
5430.326 36328
5430.716 36597
5431.105 36019
5431.494 37098
5431.884 37004
5432.273 38486
5432.662 36613
5433.052 35886
5433.441 36043
5433.831 36768
5434.220 36185
5434.610 36306
5434.999 36240
5435.389 35850
5435.778 38201
5436.168 38055
5436.557 35955
5436.947 36972
5437.337 36300
5437.726 35725
5438.116 35331
5438.505 35780
5438.895 35923
5439.285 36229
5439.674 37213
5440.064 35577
5440.454 34583
5440.843 35247
5441.233 36714
5441.623 35268
5442.013 37417
5442.402 36840
5442.792 36404
5443.182 36033
5443.572 37021
5443.962 37217
5444.351 35328
5444.741 36899
5445.131 35656
5445.521 36479
5445.911 35561
5446.301 36746
5446.691 37119
5447.081 35175
5447.471 36200
5447.861 36201
5448.250 34662
5448.640 35983
5449.030 36998
5449.420 36256
5449.811 35423
5450.201 37109
5450.591 35806
5450.981 35988
5451.371 35695
5451.761 35996
5452.151 37222
5452.541 36296
5452.931 36810
5453.321 35448
5453.712 36208
5454.102 36370
5454.492 35762
5454.882 34822
5455.272 37150
5455.663 37115
5456.053 36843
5456.443 36954
5456.834 36462
5457.224 36824
5457.614 35888
5458.004 35708
5458.395 36417
5458.785 36354
5459.176 37028
5459.566 36157
5459.956 36776
5460.347 36451
5460.737 35693
5461.128 34552
5461.518 37327
5461.908 36733
5462.299 37198
5462.689 36336
5463.080 36877
5463.471 35808
5463.861 35834
5464.252 35943
5464.642 35664
5465.033 37564
5465.423 37881
5465.814 37047
5466.205 36785
5466.595 37173
5466.986 38120
5467.377 37141
5467.767 35622
5468.158 36887
5468.549 36821
5468.939 36304
5469.330 36095
5469.721 37313
5470.112 36875
5470.502 37129
5470.893 37319
5471.284 37197
5471.675 37184
5472.066 36529
5472.456 35886
5472.847 35743
5473.238 36651
5473.629 35730
5474.020 36496
5474.411 36839
5474.802 36261
5475.193 36328
5475.584 35387
5475.975 36429
5476.366 35796
5476.757 35004
5477.148 35992
5477.539 36421
5477.930 36002
5478.321 36570
5478.712 36394
5479.103 35589
5479.494 36125
5479.885 35578
5480.276 35259
5480.668 35005
5481.059 36226
5481.450 36283
5481.841 36449
5482.232 35536
5482.623 34434
5483.015 33907
5483.406 34154
5483.797 35455
5484.188 35807
5484.580 36365
5484.971 36115
5485.362 35722
5485.754 34923
5486.145 34917
5486.536 35162
5486.928 34403
5487.319 36786
5487.711 37159
5488.102 35962
5488.493 36254
5488.885 35535
5489.276 36617
5489.668 36121
5490.059 35974
5490.451 33676
5490.842 36063
5491.234 36186
5491.625 35947
5492.017 34141
5492.408 35310
5492.800 34080
5493.192 35235
5493.583 35987
5493.975 35555
5494.366 36605
5494.758 35685
5495.150 36080
5495.541 35216
5495.933 35160
5496.325 35113
5496.717 35027
5497.108 36447
5497.500 36496
5497.892 36615
5498.284 36176
5498.675 36039
5499.067 36334
5499.459 34671
5499.851 35179
5500.243 35109
5500.635 35862
5501.026 35102
5501.418 35896
5501.810 34303
5502.202 34411
5502.594 35469
5502.986 35383
5503.378 35327
5503.770 35838
5504.162 36323
5504.554 36658
5504.946 34508
5505.338 34476
5505.730 35223
5506.122 35342
5506.514 34925
5506.906 36259
5507.298 36360
5507.691 36102
5508.083 36113
5508.475 35788
5508.867 37490
5509.259 36433
5509.651 35906
5510.044 36566
5510.436 36434
5510.828 35406
5511.220 34944
5511.613 35060
5512.005 34830
5512.397 36429
5512.789 35370
5513.182 36109
5513.574 35264
5513.966 37440
5514.359 34587
5514.751 35381
5515.143 37880
5515.536 36839
5515.928 37102
5516.321 36033
5516.713 36427
5517.106 37243
5517.498 35447
5517.891 35112
5518.283 34161
5518.676 35409
5519.068 35177
5519.461 35337
5519.853 34083
5520.246 34988
5520.638 35582
5521.031 35683
5521.424 35944
5521.816 36904
5522.209 37007
5522.601 36021
5522.994 36081
5523.387 35196
5523.779 36360
5524.172 36131
5524.565 37046
5524.958 37083
5525.350 36141
5525.743 35889
5526.136 36565
5526.529 35263
5526.922 36103
5527.314 36972
5527.707 35816
5528.100 34974
5528.493 35525
5528.886 35954
5529.279 35637
5529.672 35626
5530.065 36187
5530.457 36299
5530.850 36977
5531.243 34273
5531.636 34842
5532.029 35608
5532.422 35765
5532.815 36187
5533.208 37009
5533.601 38096
5533.995 37564
5534.388 36385
5534.781 36291
5535.174 35326
5535.567 36538
5535.960 35647
5536.353 37300
5536.746 37246
5537.140 37468
5537.533 36335
5537.926 36011
5538.319 35790
5538.712 35609
5539.106 35951
5539.499 35633
5539.892 36106
5540.285 35819
5540.679 36580
5541.072 35508
5541.465 36252
5541.859 36698
5542.252 36403
5542.645 37139
5543.039 35397
5543.432 37252
5543.826 36395
5544.219 36609
5544.612 35311
5545.006 35674
5545.399 36741
5545.793 35876
5546.186 36147
5546.580 37450
5546.973 36583
5547.367 35328
5547.761 35688
5548.154 36667
5548.548 35861
5548.941 36034
5549.335 36672
5549.729 37002
5550.122 37350
5550.516 37248
5550.909 36676
5551.303 35640
5551.697 36342
5552.091 36106
5552.484 36412
5552.878 35937
5553.272 37193
5553.666 37741
5554.059 35725
5554.453 35860
5554.847 34245
5555.241 36984
5555.635 36472
5556.028 38230
5556.422 38073
5556.816 36422
5557.210 37758
5557.604 36676
5557.998 37053
5558.392 35312
5558.786 36618
5559.180 36623
5559.574 37388
5559.968 37021
5560.362 36172
5560.756 35619
5561.150 35942
5561.544 35987
5561.938 35401
5562.332 36991
5562.726 34857
5563.120 36651
5563.514 36682
5563.908 35487
5564.303 36424
5564.697 36312
5565.091 37573
5565.485 36961
5565.879 37415
5566.273 36653
5566.668 36493
5567.062 36527
5567.456 37281
5567.851 37553
5568.245 37717
5568.639 38992
5569.033 37715
5569.428 37458
5569.822 37718
5570.216 38310
5570.611 37075
5571.005 37243
5571.400 36188
5571.794 37475
5572.188 36635
5572.583 35794
5572.977 36594
5573.372 36609
5573.766 37356
5574.161 36744
5574.555 36975
5574.950 36746
5575.344 36740
5575.739 37029
5576.134 37869
5576.528 37876
5576.923 36605
5577.317 36618
5577.712 37946
5578.107 38350
5578.501 38240
5578.896 36957
5579.291 38061
5579.685 37653
5580.080 38537
5580.475 38721
5580.869 38427
5581.264 39398
5581.659 36838
5582.054 37004
5582.449 38641
5582.843 39047
5583.238 38557
5583.633 39052
5584.028 39077
5584.423 37623
5584.818 39232
5585.212 38660
5585.607 38980
5586.002 38756
5586.397 39251
5586.792 40717
5587.187 39541
5587.582 40681
5587.977 41191
5588.372 40945
5588.767 39823
5589.162 41090
5589.557 40950
5589.952 41601
5590.347 40865
5590.742 40578
5591.138 40872
5591.533 41234
5591.928 41694
5592.323 41066
5592.718 43347
5593.113 41234
5593.509 42208
5593.904 41796
5594.299 41798
5594.694 42512
5595.089 40418
5595.485 41218
5595.880 40822
5596.275 40893
5596.671 40853
5597.066 40561
5597.461 40193
5597.857 39817
5598.252 42543
5598.647 41266
5599.043 41662
5599.438 40697
5599.833 40729
5600.229 39502
5600.624 39542
5601.020 40570
5601.415 39586
5601.811 40194
5602.206 39929
5602.602 40609
5602.997 40133
5603.393 39941
5603.788 41307
5604.184 41690
5604.580 41631
5604.975 40986
5605.371 41416
5605.766 41998
5606.162 40362
5606.558 41270
5606.953 40177
5607.349 41617
5607.745 41053
5608.140 41665
5608.536 42266
5608.932 42778
5609.328 41789
5609.723 41792
5610.119 42116
5610.515 41506
5610.911 41417
5611.307 41016
5611.702 43378
5612.098 43212
5612.494 42554
5612.890 43233
5613.286 41457
5613.682 41323
5614.078 41212
5614.474 41822
5614.870 41875
5615.266 43603
5615.662 42716
5616.058 42771
5616.454 44629
5616.850 44737
5617.246 43925
5617.642 45025
5618.038 45206
5618.434 45557
5618.830 45868
5619.226 46112
5619.622 46835
5620.018 47542
5620.414 48363
5620.811 49672
5621.207 49696
5621.603 51395
5621.999 51371
5622.395 51744
5622.792 51706
5623.188 52298
5623.584 52479
5623.980 53320
5624.377 55352
5624.773 57179
5625.169 56288
5625.566 56316
5625.962 56650
5626.358 55972
5626.755 54559
5627.151 53835
5627.548 55259
5627.944 55690
5628.340 54447
5628.737 53152
5629.133 51761
5629.530 51688
5629.926 50477
5630.323 47768
5630.719 46795
5631.116 46692
5631.512 46640
5631.909 46121
5632.305 47534
5632.702 45216
5633.099 44643
5633.495 43644
5633.892 42954
5634.289 44169
5634.685 42291
5635.082 41854
5635.479 42242
5635.875 42740
5636.272 42104
5636.669 41208
5637.065 40395
5637.462 42282
5637.859 41634
5638.256 40581
5638.653 39933
5639.049 40850
5639.446 40119
5639.843 39877
5640.240 40590
5640.637 40722
5641.034 40233
5641.430 40534
5641.827 40370
5642.224 40610
5642.621 40477
5643.018 39644
5643.415 38780
5643.812 38510
5644.209 39939
5644.606 39257
5645.003 39776
5645.400 41117
5645.797 39549
5646.194 39706
5646.591 39674
5646.988 40152
5647.386 38864
5647.783 39480
5648.180 40493
5648.577 40063
5648.974 39504
5649.371 38893
5649.769 37788
5650.166 37874
5650.563 38669
5650.960 37624
5651.357 39613
5651.755 37389
5652.152 39031
5652.549 39400
5652.947 38483
5653.344 39790
5653.741 38848
5654.139 38112
5654.536 38118
5654.933 37435
5655.331 37658
5655.728 38629
5656.126 37978
5656.523 37385
5656.920 37944
5657.318 38214
5657.715 38610
5658.113 37409
5658.510 37525
5658.908 38436
5659.305 37887
5659.703 37290
5660.100 37458
5660.498 37210
5660.896 36749
5661.293 37106
5661.691 37791
5662.088 38297
5662.486 37298
5662.884 36419
5663.281 36001
5663.679 36907
5664.077 37705
5664.475 36490
5664.872 37127
5665.270 37063
5665.668 37400
5666.066 35726
5666.463 35237
5666.861 35283
5667.259 36585
5667.657 36483
5668.055 35451
5668.452 36198
5668.850 35940
5669.248 36219
5669.646 36248
5670.044 36287
5670.442 37240
5670.840 35995
5671.238 36813
5671.636 36395
5672.034 38418
5672.432 37655
5672.830 35750
5673.228 36331
5673.626 36087
5674.024 36970
5674.422 36039
5674.820 36163
5675.218 35626
5675.616 38076
5676.014 37308
5676.412 36979
5676.811 36449
5677.209 36747
5677.607 37704
5678.005 36997
5678.403 36346
5678.802 36735
5679.200 35519
5679.598 36424
5679.996 35989
5680.395 34896
5680.793 34477
5681.191 36043
5681.589 36226
5681.988 36455
5682.386 35969
5682.785 35991
5683.183 35513
5683.581 35320
5683.980 36032
5684.378 35649
5684.777 35085
5685.175 35680
5685.573 37082
5685.972 35578
5686.370 35224
5686.769 35563
5687.167 35683
5687.566 34963
5687.965 36069
5688.363 35748
5688.762 35105
5689.160 37012
5689.559 36461
5689.957 36128
5690.356 36752
5690.755 35264
5691.153 35558
5691.552 36101
5691.951 36698
5692.349 35529
5692.748 34988
5693.147 35699
5693.546 35544
5693.944 37738
5694.343 37224
5694.742 38075
5695.141 37741
5695.540 38465
5695.938 36371
5696.337 35270
5696.736 35461
5697.135 35037
5697.534 37086
5697.933 36548
5698.332 36244
5698.731 35991
5699.129 37256
5699.528 36074
5699.927 36548
5700.326 36243
5700.725 36878
5701.124 37231
5701.523 36546
5701.922 38689
5702.321 37266
5702.721 37195
5703.120 37899
5703.519 37900
5703.918 39144
5704.317 38446
5704.716 37779
5705.115 37888
5705.514 38757
5705.914 37004
5706.313 37249
5706.712 36546
5707.111 38883
5707.510 38830
5707.910 36870
5708.309 37201
5708.708 37488
5709.108 37593
5709.507 37581
5709.906 36265
5710.305 35533
5710.705 35435
5711.104 36240
5711.504 35862
5711.903 35648
5712.302 35404
5712.702 35314
5713.101 34416
5713.501 33907
5713.900 36240
5714.300 34536
5714.699 36303
5715.099 36315
5715.498 35950
5715.898 36230
5716.297 35523
5716.697 35827
5717.096 34774
5717.496 35487
5717.895 35531
5718.295 35827
5718.695 35584
5719.094 35249
5719.494 35130
5719.894 36389
5720.293 34649
5720.693 35073
5721.093 35930
5721.493 35005
5721.892 36488
5722.292 34415
5722.692 34989
5723.092 35525
5723.491 34950
5723.891 34793
5724.291 34278
5724.691 34996
5725.091 36146
5725.491 35640
5725.890 34796
5726.290 33666
5726.690 34341
5727.090 34448
5727.490 35179
5727.890 35592
5728.290 35643
5728.690 35270
5729.090 35485
5729.490 35337
5729.890 35326
5730.290 34566
5730.690 33631
5731.090 34809
5731.490 34730
5731.890 35853
5732.291 34841
5732.691 34746
5733.091 34839
5733.491 32562
5733.891 35025
5734.291 33994
5734.691 33610
5735.092 34524
5735.492 35280
5735.892 34334
5736.292 34398
5736.693 34360
5737.093 33888
5737.493 33987
5737.894 34435
5738.294 34251
5738.694 35580
5739.095 34311
5739.495 33964
5739.895 34287
5740.296 34562
5740.696 34429
5741.096 34223
5741.497 33967
5741.897 34905
5742.298 35636
5742.698 35222
5743.099 34880
5743.499 33785
5743.900 35492
5744.300 33640
5744.701 34587
5745.101 34173
5745.502 34539
5745.903 34313
5746.303 33391
5746.704 34874
5747.104 34911
5747.505 34715
5747.906 33826
5748.306 34917
5748.707 34214
5749.108 34153
5749.509 33202
5749.909 34433
5750.310 33907
5750.711 32526
5751.112 33721
5751.512 34115
5751.913 34956
5752.314 35959
5752.715 34710
5753.116 34508
5753.516 34305
5753.917 34694
5754.318 33133
5754.719 34393
5755.120 34262
5755.521 34041
5755.922 33327
5756.323 33350
5756.724 33749
5757.125 33890
5757.526 34049
5757.927 33367
5758.328 34362
5758.729 34289
5759.130 33954
5759.531 33798
5759.932 33261
5760.333 33746
5760.734 33468
5761.135 34912
5761.537 32735
5761.938 35154
5762.339 34086
5762.740 35298
5763.141 34350
5763.542 33933
5763.944 34398
5764.345 34026
5764.746 34950
5765.147 34474
5765.549 33684
5765.950 34522
5766.351 33969
5766.753 34914
5767.154 35032
5767.555 35756
5767.957 33910
5768.358 34021
5768.759 36313
5769.161 34674
5769.562 34577
5769.964 34588
5770.365 34328
5770.767 35009
5771.168 34291
5771.570 33419
5771.971 35264
5772.373 34078
5772.774 33821
5773.176 34505
5773.577 33747
5773.979 34691
5774.380 32681
5774.782 32960
5775.184 33932
5775.585 34365
5775.987 34853
5776.389 33500
5776.790 32970
5777.192 33127
5777.594 34250
5777.995 35237
5778.397 35863
5778.799 35372
5779.201 33933
5779.602 34149
5780.004 33869
5780.406 33844
5780.808 33613
5781.210 34295
5781.611 33173
5782.013 35029
5782.415 33814
5782.817 33932
5783.219 34771
5783.621 34825
5784.023 34537
5784.425 34031
5784.827 34712
5785.229 35052
5785.631 35234
5786.033 35532
5786.435 33860
5786.837 33484
5787.239 33471
5787.641 34345
5788.043 33493
5788.445 35329
5788.847 35489
5789.249 34492
5789.651 34992
5790.053 34203
5790.456 33831
5790.858 34926
5791.260 34313
5791.662 33169
5792.064 35097
5792.467 33737
5792.869 32225
5793.271 33200
5793.673 32916
5794.076 33551
5794.478 34053
5794.880 33365
5795.282 33563
5795.685 34167
5796.087 33637
5796.490 33358
5796.892 33152
5797.294 33904
5797.697 34370
5798.099 33995
5798.502 34851
5798.904 33855
5799.306 33428
5799.709 32543
5800.111 32335
5800.514 32823
5800.916 32704
5801.319 33936
5801.722 32638
5802.124 34712
5802.527 33589
5802.929 32611
5803.332 34318
5803.734 32861
5804.137 34506
5804.540 33457
5804.942 33170
5805.345 33199
5805.748 34495
5806.150 33668
5806.553 33308
5806.956 34268
5807.359 33517
5807.761 33969
5808.164 34666
5808.567 34693
5808.970 33447
5809.373 33840
5809.775 32906
5810.178 32923
5810.581 32886
5810.984 32785
5811.387 32971
5811.790 32386
5812.193 33129
5812.596 32798
5812.999 32235
5813.402 32226
5813.805 31102
5814.207 33564
5814.610 32697
5815.014 32700
5815.417 33649
5815.820 33711
5816.223 33635
5816.626 33093
5817.029 32145
5817.432 34437
5817.835 34746
5818.238 31935
5818.641 34222
5819.044 32896
5819.448 32902
5819.851 31911
5820.254 32797
5820.657 34043
5821.060 31875
5821.464 33149
5821.867 32114
5822.270 33268
5822.673 33198
5823.077 32896
5823.480 33514
5823.883 32412
5824.287 34169
5824.690 33183
5825.093 33862
5825.497 34202
5825.900 33948
5826.304 32060
5826.707 32450
5827.110 32835
5827.514 31968
5827.917 33194
5828.321 31912
5828.724 32623
5829.128 33316
5829.531 33018
5829.935 33397
5830.338 32608
5830.742 32166
5831.146 33080
5831.549 33717
5831.953 32238
5832.356 33118
5832.760 33541
5833.164 34619
5833.567 33478
5833.971 32512
5834.375 32584
5834.778 32663
5835.182 33296
5835.586 33319
5835.990 32989
5836.393 34170
5836.797 33165
5837.201 32031
5837.605 32858
5838.009 33812
5838.412 33767
5838.816 34375
5839.220 34226
5839.624 33700
5840.028 33251
5840.432 32594
5840.836 33184
5841.240 33111
5841.644 33025
5842.047 32739
5842.451 34199
5842.855 34320
5843.259 33369
5843.663 33296
5844.067 33307
5844.472 33345
5844.876 33249
5845.280 32945
5845.684 33512
5846.088 33259
5846.492 33834
5846.896 32304
5847.300 32529
5847.704 32275
5848.109 32563
5848.513 31105
5848.917 32520
5849.321 33263
5849.725 32255
5850.130 31221
5850.534 32141
5850.938 32505
5851.342 32626
5851.747 32439
5852.151 32064
5852.555 34064
5852.960 33840
5853.364 33723
5853.768 32500
5854.173 31889
5854.577 32999
5854.982 32376
5855.386 33100
5855.790 34076
5856.195 33343
5856.599 32933
5857.004 32341
5857.408 32641
5857.813 32695
5858.217 32821
5858.622 32597
5859.026 33144
5859.431 32485
5859.836 32981
5860.240 33118
5860.645 31513
5861.049 33433
5861.454 32603
5861.859 32708
5862.263 32193
5862.668 34036
5863.073 32783
5863.477 32973
5863.882 33210
5864.287 33086
5864.692 33020
5865.096 32052
5865.501 32669
5865.906 32207
5866.311 32897
5866.716 32774
5867.120 32096
5867.525 32567
5867.930 31862
5868.335 33064
5868.740 32198
5869.145 32961
5869.550 33462
5869.955 32736
5870.360 32070
5870.764 32044
5871.169 32635
5871.574 32532
5871.979 31521
5872.384 31052
5872.789 33918
5873.195 32288
5873.600 32875
5874.005 33751
5874.410 32304
5874.815 34048
5875.220 32172
5875.625 31999
5876.030 31693
5876.435 32568
5876.841 32108
5877.246 32141
5877.651 33097
5878.056 32281
5878.461 31602
5878.867 31751
5879.272 33368
5879.677 33316
5880.082 32748
5880.488 31558
5880.893 31237
5881.298 32589
5881.704 31640
5882.109 31433
5882.514 29983
5882.920 31548
5883.325 32796
5883.731 31815
5884.136 32824
5884.541 32688
5884.947 32669
5885.352 31818
5885.758 32189
5886.163 32464
5886.569 31942
5886.974 31304
5887.380 32293
5887.785 32098
5888.191 31430
5888.597 31170
5889.002 31677
5889.408 32103
5889.813 33625
5890.219 33181
5890.625 31272
5891.030 31059
5891.436 32411
5891.842 32655
5892.247 31690
5892.653 31486
5893.059 31917
5893.465 31997
5893.870 32456
5894.276 33071
5894.682 32033
5895.088 32811
5895.494 31950
5895.899 32938
5896.305 33413
5896.711 32644
5897.117 33189
5897.523 32071
5897.929 32885
5898.335 32327
5898.741 32377
5899.147 32394
5899.553 34194
5899.959 33865
5900.365 32947
5900.771 32080
5901.177 30911
5901.583 31826
5901.989 31946
5902.395 32170
5902.801 31668
5903.207 32418
5903.613 33500
5904.019 32671
5904.425 33426
5904.831 32186
5905.237 32787
5905.644 32469
5906.050 31781
5906.456 32523
5906.862 31715
5907.268 32559
5907.675 31375
5908.081 32118
5908.487 31599
5908.894 32803
5909.300 32219
5909.706 32037
5910.112 32137
5910.519 33044
5910.925 31610
5911.332 31520
5911.738 32033
5912.144 31470
5912.551 32627
5912.957 32541
5913.364 32353
5913.770 32510
5914.176 32683
5914.583 32256
5914.989 32415
5915.396 32982
5915.803 31275
5916.209 32327
5916.616 32527
5917.022 32498
5917.429 31760
5917.835 31266
5918.242 30913
5918.649 31689
5919.055 31818
5919.462 32642
5919.869 33896
5920.275 33334
5920.682 32832
5921.089 31556
5921.495 31297
5921.902 31891
5922.309 31680
5922.716 32369
5923.122 30831
5923.529 32548
5923.936 31949
5924.343 30547
5924.750 31151
5925.156 31618
5925.563 32679
5925.970 32103
5926.377 32854
5926.784 32973
5927.191 33103
5927.598 32296
5928.005 31745
5928.412 32051
5928.819 31727
5929.226 31991
5929.633 32967
5930.040 33234
5930.447 33728
5930.854 32216
5931.261 32096
5931.668 31976
5932.075 32869
5932.482 32467
5932.889 31384
5933.296 30698
5933.703 32346
5934.111 32452
5934.518 31453
5934.925 33051
5935.332 31961
5935.739 32379
5936.147 31350
5936.554 31130
5936.961 31191
5937.368 32047
5937.776 31839
5938.183 31723
5938.590 31490
5938.998 32202
5939.405 31474
5939.812 31933
5940.220 33046
5940.627 33050
5941.034 32178
5941.442 31971
5941.849 32872
5942.257 33086
5942.664 31498
5943.072 31525
5943.479 32098
5943.887 32176
5944.294 32249
5944.702 31847
5945.109 31851
5945.517 31863
5945.924 32160
5946.332 30090
5946.740 31047
5947.147 31989
5947.555 32600
5947.962 31492
5948.370 31444
5948.778 31345
5949.185 30265
5949.593 30765
5950.001 31733
5950.409 31874
5950.816 31882
5951.224 31941
5951.632 31834
5952.040 31449
5952.447 32292
5952.855 32510
5953.263 33141
5953.671 32640
5954.079 33691
5954.487 32855
5954.894 32135
5955.302 32618
5955.710 31712
5956.118 32183
5956.526 31428
5956.934 30875
5957.342 32287
5957.750 32013
5958.158 31971
5958.566 32053
5958.974 32276
5959.382 32003
5959.790 32290
5960.198 31965
5960.606 32552
5961.014 31864
5961.422 32524
5961.830 31621
5962.239 30171
5962.647 30949
5963.055 32249
5963.463 32849
5963.871 31458
5964.279 32243
5964.688 31786
5965.096 31754
5965.504 31228
5965.912 31057
5966.321 31992
5966.729 31195
5967.137 33278
5967.546 31555
5967.954 31413
5968.362 31707
5968.771 31508
5969.179 32685
5969.587 32256
5969.996 31292
5970.404 31113
5970.813 32086
5971.221 31471
5971.629 32282
5972.038 32455
5972.446 30938
5972.855 31506
5973.263 29710
5973.672 32119
5974.080 30205
5974.489 32242
5974.898 32450
5975.306 31859
5975.715 32523
5976.123 31679
5976.532 31224
5976.941 31127
5977.349 31522
5977.758 30848
5978.167 31446
5978.575 31795
5978.984 31943
5979.393 30496
5979.802 30264
5980.210 31142
5980.619 30980
5981.028 31096
5981.437 32585
5981.845 31696
5982.254 31702
5982.663 31210
5983.072 31586
5983.481 30643
5983.890 32312
5984.299 30838
5984.707 32604
5985.116 31799
5985.525 31203
5985.934 31891
5986.343 30503
5986.752 31746
5987.161 31261
5987.570 31361
5987.979 32315
5988.388 32014
5988.797 31271
5989.206 31073
5989.615 31357
5990.025 30304
5990.434 31158
5990.843 32005
5991.252 32142
5991.661 31632
5992.070 31114
5992.479 32072
5992.889 31743
5993.298 31853
5993.707 31584
5994.116 31712
5994.525 30210
5994.935 31859
5995.344 31346
5995.753 30517
5996.163 31339
5996.572 31805
5996.981 31719
5997.391 31298
5997.800 32355
5998.209 32016
5998.619 32059
5999.028 32667
5999.437 30736
5999.847 32175
6000.256 32122
6000.666 31630
6001.075 29793
6001.485 31087
6001.894 31779
6002.304 31664
6002.713 32198
6003.123 31293
6003.532 30929
6003.942 31247
6004.352 32369
6004.761 31704
6005.171 33384
6005.580 32534
6005.990 31606
6006.400 31011
6006.809 30308
6007.219 31279
6007.629 31142
6008.038 30711
6008.448 31139
6008.858 31725
6009.268 32397
6009.677 30980
6010.087 31494
6010.497 30823
6010.907 31677
6011.317 31114
6011.726 31977
6012.136 32008
6012.546 32122
6012.956 31986
6013.366 31595
6013.776 32996
6014.186 32340
6014.596 32438
6015.006 31523
6015.416 32518
6015.826 31774
6016.236 31771
6016.646 31381
6017.056 30544
6017.466 32538
6017.876 30951
6018.286 31204
6018.696 30573
6019.106 30349
6019.516 31841
6019.926 31945
6020.336 31536
6020.746 30916
6021.157 31599
6021.567 30477
6021.977 31077
6022.387 32702
6022.797 31939
6023.208 32492
6023.618 31761
6024.028 31940
6024.438 31513
6024.849 31913
6025.259 31737
6025.669 32514
6026.080 31864
6026.490 31992
6026.900 32372
6027.311 32689
6027.721 32396
6028.131 31305
6028.542 31814
6028.952 31415
6029.363 31831
6029.773 32633
6030.184 31555
6030.594 31146
6031.005 31124
6031.415 30912
6031.826 31321
6032.236 32481
6032.647 33147
6033.057 32557
6033.468 32542
6033.879 32089
6034.289 33001
6034.700 32772
6035.110 32642
6035.521 31853
6035.932 32326
6036.342 32148
6036.753 31268
6037.164 32748
6037.575 32033
6037.985 32612
6038.396 32318
6038.807 32089
6039.218 32836
6039.628 33391
6040.039 33384
6040.450 33010
6040.861 33501
6041.272 31177
6041.683 32591
6042.093 32729
6042.504 33197
6042.915 33186
6043.326 32979
6043.737 32196
6044.148 31890
6044.559 32648
6044.970 31704
6045.381 31690
6045.792 33380
6046.203 33591
6046.614 32387
6047.025 31570
6047.436 32581
6047.847 32464
6048.258 33727
6048.669 32235
6049.081 32598
6049.492 32356
6049.903 32548
6050.314 32368
6050.725 32121
6051.136 32504
6051.548 31458
6051.959 32309
6052.370 32985
6052.781 33836
6053.193 33146
6053.604 32588
6054.015 32769
6054.426 32744
6054.838 32884
6055.249 32356
6055.660 33344
6056.072 33415
6056.483 32233
6056.895 32297
6057.306 32697
6057.717 32473
6058.129 31448
6058.540 33891
6058.952 32229
6059.363 32441
6059.775 32688
6060.186 33179
6060.598 33286
6061.009 31878
6061.421 32459
6061.832 32871
6062.244 32791
6062.655 32121
6063.067 33794
6063.479 33720
6063.890 34086
6064.302 32976
6064.714 32837
6065.125 33755
6065.537 33568
6065.949 33941
6066.360 34044
6066.772 34336
6067.184 34152
6067.596 33433
6068.007 33288
6068.419 32699
6068.831 33656
6069.243 33085
6069.655 32813
6070.066 32283
6070.478 33743
6070.890 34374
6071.302 33409
6071.714 32767
6072.126 33219
6072.538 33305
6072.950 32609
6073.362 33124
6073.774 32606
6074.186 33387
6074.598 33327
6075.010 33318
6075.422 33583
6075.834 32203
6076.246 32656
6076.658 33244
6077.070 33223
6077.482 33115
6077.894 32943
6078.306 32595
6078.718 32889
6079.130 33574
6079.543 32315
6079.955 32194
6080.367 32425
6080.779 33650
6081.191 32738
6081.604 32442
6082.016 32366
6082.428 33061
6082.840 32912
6083.253 32061
6083.665 33359
6084.077 33242
6084.490 34034
6084.902 33118
6085.314 31645
6085.727 31210
6086.139 30950
6086.552 31847
6086.964 31792
6087.376 32541
6087.789 32819
6088.201 32391
6088.614 31720
6089.026 31631
6089.439 33498
6089.851 31698
6090.264 32898
6090.676 33664
6091.089 33670
6091.501 33611
6091.914 33517
6092.327 33875
6092.739 32790
6093.152 32874
6093.565 34300
6093.977 34276
6094.390 34221
6094.803 33446
6095.215 33892
6095.628 33234
6096.041 33627
6096.453 32602
6096.866 33681
6097.279 32882
6097.692 34650
6098.105 33397
6098.517 33219
6098.930 34120
6099.343 32365
6099.756 33872
6100.169 33609
6100.582 33427
6100.995 34902
6101.407 34452
6101.820 34194
6102.233 34729
6102.646 33855
6103.059 34418
6103.472 35670
6103.885 34374
6104.298 35567
6104.711 34477
6105.124 34612
6105.537 32973
6105.950 33917
6106.363 33712
6106.777 33998
6107.190 34505
6107.603 33337
6108.016 35076
6108.429 34635
6108.842 33304
6109.255 34746
6109.669 33437
6110.082 33346
6110.495 32205
6110.908 33076
6111.322 34154
6111.735 34266
6112.148 34262
6112.561 32087
6112.975 32930
6113.388 32564
6113.801 33684
6114.215 32765
6114.628 34064
6115.041 32870
6115.455 32979
6115.868 32397
6116.282 33207
6116.695 31899
6117.108 31890
6117.522 32837
6117.935 32354
6118.349 34271
6118.762 34092
6119.176 32687
6119.589 32127
6120.003 32485
6120.417 32689
6120.830 31467
6121.244 32970
6121.657 33125
6122.071 32689
6122.485 32728
6122.898 32045
6123.312 31993
6123.726 33104
6124.139 32887
6124.553 32429
6124.967 32838
6125.380 33334
6125.794 32449
6126.208 31886
6126.622 31081
6127.035 32618
6127.449 31856
6127.863 31005
6128.277 31130
6128.691 32580
6129.105 32270
6129.518 31060
6129.932 31377
6130.346 30167
6130.760 31811
6131.174 31711
6131.588 31689
6132.002 32318
6132.416 32445
6132.830 31694
6133.244 30421
6133.658 31527
6134.072 31700
6134.486 31242
6134.900 32296
6135.314 32370
6135.728 32365
6136.142 32371
6136.556 30729
6136.970 31112
6137.385 31823
6137.799 31086
6138.213 33084
6138.627 32330
6139.041 33219
6139.456 33220
6139.870 31963
6140.284 31358
6140.698 31602
6141.112 32441
6141.527 30865
6141.941 31176
6142.355 31134
6142.770 31895
6143.184 31502
6143.598 31394
6144.013 32321
6144.427 32430
6144.842 32032
6145.256 30909
6145.670 31511
6146.085 31863
6146.499 31744
6146.914 32625
6147.328 32409
6147.743 31940
6148.157 31719
6148.572 31093
6148.986 31683
6149.401 32320
6149.815 31395
6150.230 31270
6150.644 31946
6151.059 30293
6151.474 30552
6151.888 31655
6152.303 32223
6152.718 31931
6153.132 32274
6153.547 31613
6153.962 30920
6154.376 32842
6154.791 31775
6155.206 32283
6155.621 31746
6156.035 32887
6156.450 31374
6156.865 31868
6157.280 31804
6157.695 31234
6158.109 31507
6158.524 31628
6158.939 32015
6159.354 30448
6159.769 31700
6160.184 30522
6160.599 31220
6161.014 31480
6161.429 31173
6161.844 30624
6162.259 30576
6162.674 30114
6163.089 30348
6163.504 30832
6163.919 31021
6164.334 29359
6164.749 31532
6165.164 30954
6165.579 30644
6165.994 31195
6166.409 31910
6166.824 31253
6167.240 31328
6167.655 30091
6168.070 30482
6168.485 30797
6168.900 29999
6169.316 31367
6169.731 29692
6170.146 31240
6170.561 30741
6170.977 31784
6171.392 31157
6171.807 31723
6172.223 32755
6172.638 31607
6173.053 30861
6173.469 31118
6173.884 30896
6174.299 30925
6174.715 30497
6175.130 30807
6175.546 30921
6175.961 31326
6176.376 30818
6176.792 31631
6177.207 32061
6177.623 31115
6178.038 31869
6178.454 30799
6178.870 30370
6179.285 31330
6179.701 30928
6180.116 30092
6180.532 32821
6180.948 31147
6181.363 30717
6181.779 31584
6182.194 30973
6182.610 31232
6183.026 30580
6183.442 31783
6183.857 30621
6184.273 31652
6184.689 31290
6185.104 30696
6185.520 30915
6185.936 31430
6186.352 31699
6186.768 30645
6187.183 31432
6187.599 31065
6188.015 32125
6188.431 31001
6188.847 30950
6189.263 30406
6189.679 31044
6190.095 31093
6190.511 30393
6190.927 31931
6191.343 30491
6191.759 30555
6192.175 30999
6192.591 30351
6193.007 31984
6193.423 29373
6193.839 29971
6194.255 30742
6194.671 31481
6195.087 32110
6195.503 30600
6195.919 31093
6196.335 30439
6196.751 31057
6197.168 30189
6197.584 31473
6198.000 30347
6198.416 31034
6198.832 31060
6199.249 30791
6199.665 30177
6200.081 30296
6200.497 31364
6200.914 31055
6201.330 32565
6201.746 31570
6202.163 31371
6202.579 30778
6202.995 30143
6203.412 31718
6203.828 29879
6204.245 30254
6204.661 31053
6205.077 30949
6205.494 29944
6205.910 30546
6206.327 30168
6206.743 30048
6207.160 30356
6207.576 29632
6207.993 30505
6208.409 30406
6208.826 31557
6209.243 31849
6209.659 30669
6210.076 30083
6210.492 29793
6210.909 30828
6211.326 30410
6211.742 32040
6212.159 30976
6212.576 29845
6212.992 31035
6213.409 30278
6213.826 30359
6214.243 28946
6214.659 29371
6215.076 30509
6215.493 31039
6215.910 30476
6216.327 31255
6216.743 31208
6217.160 30188
6217.577 30049
6217.994 30432
6218.411 31327
6218.828 31520
6219.245 31819
6219.662 29861
6220.079 30162
6220.496 30435
6220.913 30630
6221.330 31397
6221.747 30201
6222.164 30703
6222.581 30007
6222.998 30603
6223.415 30227
6223.832 30287
6224.249 29954
6224.666 29895
6225.083 29689
6225.500 30724
6225.917 30139
6226.334 31294
6226.752 30573
6227.169 30258
6227.586 30383
6228.003 30956
6228.420 31482
6228.838 31299
6229.255 31695
6229.672 31694
6230.089 30281
6230.507 30031
6230.924 30674
6231.341 30518
6231.759 31273
6232.176 30065
6232.593 30892
6233.011 30094
6233.428 29424
6233.846 29910
6234.263 29958
6234.680 30712
6235.098 29672
6235.515 30272
6235.933 30421
6236.350 31123
6236.768 31054
6237.185 30826
6237.603 29926
6238.021 29867
6238.438 31210
6238.856 30065
6239.273 30649
6239.691 31093
6240.108 31863
6240.526 31200
6240.944 31103
6241.361 30791
6241.779 30657
6242.197 30725
6242.614 30791
6243.032 30958
6243.450 29878
6243.868 30602
6244.285 31241
6244.703 29773
6245.121 30671
6245.539 30473
6245.957 31290
6246.374 31220
6246.792 31557
6247.210 31273
6247.628 30357
6248.046 30665
6248.464 30518
6248.882 30814
6249.300 30137
6249.718 31110
6250.136 31685
6250.554 30798
6250.972 31202
6251.390 30200
6251.808 31140
6252.226 30988
6252.644 30493
6253.062 30057
6253.480 30933
6253.898 30248
6254.316 29850
6254.734 31137
6255.152 29875
6255.570 30946
6255.988 30910
6256.407 30500
6256.825 31461
6257.243 32109
6257.661 30836
6258.079 30092
6258.498 30628
6258.916 30144
6259.334 31019
6259.753 30098
6260.171 31086
6260.589 30985
6261.007 30670
6261.426 30955
6261.844 30404
6262.263 30764
6262.681 30892
6263.099 30988
6263.518 30474
6263.936 31747
6264.355 31093
6264.773 30412
6265.192 30576
6265.610 30374
6266.028 31057
6266.447 30380
6266.866 29857
6267.284 31613
6267.703 30336
6268.121 30874
6268.540 29494
6268.958 29749
6269.377 29632
6269.796 30751
6270.214 31226
6270.633 30633
6271.052 30859
6271.470 30677
6271.889 30926
6272.308 30649
6272.726 30339
6273.145 29915
6273.564 30499
6273.983 29710
6274.401 31786
6274.820 31214
6275.239 29037
6275.658 30421
6276.077 30599
6276.495 31757
6276.914 31419
6277.333 30869
6277.752 30741
6278.171 31126
6278.590 30599
6279.009 29702
6279.428 29805
6279.847 29937
6280.266 31755
6280.685 30385
6281.104 31762
6281.523 31180
6281.942 30680
6282.361 30206
6282.780 30680
6283.199 30952
6283.618 30509
6284.037 31120
6284.456 31171
6284.875 33285
6285.294 31888
6285.714 30988
6286.133 31119
6286.552 29012
6286.971 31699
6287.390 30115
6287.810 31153
6288.229 31535
6288.648 31010
6289.067 30469
6289.487 29428
6289.906 30270
6290.325 30377
6290.745 31091
6291.164 30269
6291.583 30976
6292.003 30656
6292.422 30595
6292.841 29540
6293.261 30421
6293.680 29921
6294.100 30093
6294.519 30311
6294.939 29485
6295.358 31405
6295.778 31385
6296.197 30999
6296.617 31391
6297.036 29743
6297.456 31215
6297.875 29300
6298.295 30025
6298.715 30173
6299.134 30618
6299.554 31699
6299.973 31234
6300.393 31147
6300.813 30069
6301.232 30553
6301.652 30592
6302.072 31335
6302.492 30161
6302.911 30873
6303.331 30908
6303.751 30430
6304.171 31194
6304.590 30287
6305.010 29874
6305.430 29507
6305.850 30902
6306.270 30020
6306.690 30622
6307.109 30737
6307.529 30137
6307.949 31262
6308.369 29817
6308.789 30464
6309.209 30700
6309.629 30902
6310.049 29509
6310.469 29942
6310.889 30109
6311.309 29502
6311.729 31167
6312.149 30377
6312.569 30811
6312.989 30925
6313.409 30688
6313.829 30227
6314.249 29345
6314.670 29726
6315.090 29668
6315.510 30858
6315.930 29065
6316.350 29682
6316.770 29843
6317.191 30392
6317.611 30581
6318.031 30022
6318.451 30694
6318.872 29874
6319.292 31038
6319.712 31551
6320.133 31039
6320.553 31704
6320.973 31035
6321.394 31063
6321.814 30671
6322.234 30430
6322.655 30116
6323.075 30597
6323.496 30899
6323.916 29436
6324.337 30195
6324.757 30424
6325.177 31043
6325.598 29588
6326.018 30665
6326.439 30136
6326.860 31110
6327.280 31547
6327.701 30894
6328.121 31082
6328.542 30471
6328.962 31070
6329.383 30687
6329.804 30781
6330.224 30602
6330.645 30887
6331.066 31038
6331.486 31105
6331.907 30215
6332.328 29840
6332.749 30666
6333.169 30412
6333.590 31084
6334.011 30500
6334.432 30327
6334.852 30314
6335.273 31486
6335.694 30692
6336.115 29897
6336.536 30451
6336.957 29498
6337.378 30617
6337.799 30754
6338.219 30985
6338.640 30520
6339.061 29893
6339.482 30493
6339.903 29738
6340.324 30849
6340.745 30221
6341.166 30096
6341.587 30138
6342.008 29099
6342.429 30035
6342.851 29995
6343.272 30065
6343.693 30431
6344.114 30556
6344.535 30357
6344.956 31171
6345.377 30419
6345.798 30118
6346.220 30377
6346.641 30336
6347.062 30969
6347.483 29818
6347.905 31002
6348.326 31579
6348.747 30505
6349.168 30459
6349.590 29422
6350.011 28947
6350.432 28699
6350.854 29357
6351.275 30422
6351.696 30138
6352.118 30060
6352.539 29930
6352.961 30766
6353.382 30453
6353.803 31101
6354.225 30992
6354.646 31644
6355.068 31662
6355.489 30834
6355.911 30085
6356.332 29234
6356.754 30158
6357.175 29282
6357.597 30269
6358.019 29855
6358.440 30733
6358.862 31456
6359.283 30203
6359.705 30375
6360.127 29380
6360.548 30321
6360.970 29514
6361.392 30083
6361.814 30225
6362.235 30740
6362.657 30946
6363.079 30028
6363.500 31166
6363.922 30508
6364.344 30102
6364.766 29768
6365.188 31452
6365.610 30416
6366.031 30432
6366.453 30235
6366.875 29836
6367.297 30232
6367.719 30248
6368.141 31163
6368.563 30269
6368.985 31063
6369.407 30054
6369.829 30021
6370.251 30063
6370.673 29871
6371.095 30884
6371.517 30030
6371.939 29890
6372.361 30696
6372.783 30745
6373.205 30839
6373.627 29890
6374.049 30623
6374.471 30736
6374.894 30393
6375.316 29851
6375.738 30351
6376.160 30487
6376.582 29996
6377.004 29207
6377.427 30107
6377.849 30592
6378.271 29822
6378.694 29889
6379.116 29681
6379.538 30771
6379.960 30374
6380.383 30378
6380.805 30681
6381.227 29892
6381.650 29276
6382.072 29379
6382.495 30245
6382.917 30441
6383.339 30665
6383.762 30400
6384.184 29928
6384.607 29903
6385.029 30243
6385.452 31340
6385.874 29547
6386.297 30704
6386.719 30876
6387.142 30853
6387.565 30584
6387.987 29166
6388.410 29621
6388.832 29428
6389.255 29863
6389.678 29188
6390.100 30863
6390.523 30599
6390.946 30081
6391.368 30235
6391.791 29785
6392.214 30397
6392.636 30358
6393.059 29544
6393.482 30154
6393.905 29889
6394.328 29873
6394.750 30270
6395.173 29126
6395.596 30531
6396.019 29720
6396.442 29687
6396.865 29791
6397.288 29554
6397.710 29824
6398.133 29847
6398.556 29307
6398.979 30302
6399.402 29897
6399.825 30704
6400.248 30129
6400.671 31504
6401.094 30283
6401.517 30106
6401.940 30002
6402.363 29396
6402.786 30465
6403.210 29882
6403.633 29577
6404.056 30042
6404.479 31322
6404.902 30037
6405.325 28989
6405.748 29948
6406.172 29033
6406.595 29479
6407.018 29231
6407.441 29241
6407.865 30480
6408.288 29401
6408.711 29850
6409.134 29140
6409.558 29666
6409.981 29321
6410.404 30541
6410.828 30403
6411.251 30158
6411.674 29999
6412.098 29776
6412.521 29732
6412.945 28660
6413.368 30170
6413.791 29613
6414.215 31049
6414.638 30342
6415.062 30607
6415.485 29906
6415.909 29878
6416.332 30757
6416.756 29741
6417.180 30841
6417.603 29506
6418.027 30044
6418.450 30720
6418.874 30105
6419.298 29626
6419.721 29667
6420.145 29461
6420.569 30034
6420.992 29388
6421.416 29121
6421.840 29262
6422.263 29990
6422.687 30033
6423.111 29389
6423.535 29400
6423.958 29412
6424.382 30250
6424.806 31055
6425.230 29442
6425.654 29401
6426.078 29320
6426.501 28907
6426.925 28714
6427.349 29127
6427.773 30465
6428.197 29272
6428.621 29290
6429.045 31091
6429.469 30704
6429.893 30022
6430.317 29982
6430.741 29946
6431.165 29164
6431.589 29711
6432.013 29258
6432.437 29861
6432.861 29912
6433.285 30192
6433.709 30321
6434.133 30072
6434.558 29937
6434.982 28727
6435.406 28836
6435.830 29546
6436.254 29578
6436.678 29116
6437.103 29400
6437.527 29850
6437.951 28863
6438.375 29377
6438.800 29620
6439.224 29528
6439.648 29752
6440.073 30080
6440.497 29055
6440.921 29342
6441.346 29374
6441.770 29505
6442.194 30157
6442.619 29440
6443.043 30207
6443.468 29434
6443.892 29576
6444.317 29339
6444.741 29103
6445.166 29777
6445.590 29208
6446.015 29409
6446.439 29293
6446.864 30105
6447.288 30589
6447.713 29807
6448.137 29584
6448.562 29127
6448.987 29263
6449.411 29849
6449.836 30273
6450.261 29290
6450.685 29474
6451.110 29123
6451.535 29755
6451.959 30083
6452.384 29097
6452.809 30601
6453.234 29148
6453.658 31122
6454.083 30405
6454.508 29970
6454.933 28994
6455.358 29194
6455.782 29670
6456.207 29183
6456.632 29812
6457.057 29964
6457.482 30354
6457.907 29628
6458.332 30039
6458.757 29653
6459.182 30002
6459.607 30337
6460.032 29366
6460.457 29881
6460.882 29365
6461.307 28712
6461.732 29599
6462.157 29166
6462.582 29210
6463.007 28689
6463.432 29547
6463.857 29074
6464.282 30510
6464.707 30792
6465.132 29733
6465.558 29658
6465.983 29114
6466.408 29733
6466.833 30294
6467.258 29835
6467.684 29318
6468.109 29615
6468.534 30312
6468.959 28009
6469.385 28600
6469.810 28794
6470.235 29854
6470.661 30053
6471.086 30206
6471.511 30463
6471.937 29834
6472.362 29359
6472.788 29334
6473.213 29105
6473.638 29395
6474.064 30105
6474.489 28837
6474.915 30204
6475.340 29857
6475.766 29236
6476.191 28782
6476.617 28618
6477.042 30319
6477.468 28981
6477.894 29613
6478.319 29926
6478.745 30431
6479.170 29433
6479.596 28643
6480.022 28522
6480.447 30205
6480.873 30808
6481.299 30008
6481.724 30436
6482.150 30403
6482.576 30238
6483.002 29283
6483.427 30242
6483.853 29824
6484.279 28437
6484.705 29873
6485.131 29578
6485.556 30295
6485.982 30011
6486.408 29205
6486.834 30468
6487.260 29111
6487.686 30083
6488.112 28785
6488.538 28231
6488.963 29060
6489.389 29256
6489.815 30861
6490.241 30296
6490.667 28658
6491.093 29127
6491.519 29237
6491.945 29952
6492.372 30966
6492.798 29535
6493.224 28911
6493.650 29004
6494.076 29366
6494.502 29750
6494.928 29275
6495.354 29463
6495.780 29443
6496.207 30025
6496.633 31267
6497.059 30666
6497.485 30459
6497.912 29361
6498.338 30851
6498.764 28986
6499.190 29833
6499.617 29518
6500.043 29937
6500.469 30561
6500.896 28464
6501.322 29465
6501.748 27843
6502.175 28596
6502.601 29220
6503.027 30028
6503.454 29645
6503.880 29085
6504.307 29751
6504.733 28793
6505.160 29399
6505.586 29561
6506.013 29976
6506.439 28980
6506.866 29867
6507.292 29428
6507.719 29793
6508.145 30052
6508.572 28939
6508.999 29950
6509.425 29112
6509.852 30008
6510.279 29281
6510.705 30176
6511.132 29721
6511.559 28554
6511.985 29673
6512.412 30104
6512.839 29996
6513.265 29427
6513.692 30635
6514.119 29616
6514.546 29886
6514.973 29796
6515.399 29846
6515.826 30097
6516.253 29724
6516.680 29364
6517.107 28645
6517.534 30001
6517.961 29989
6518.388 29658
6518.814 29714
6519.241 29355
6519.668 29936
6520.095 29767
6520.522 29899
6520.949 29906
6521.376 29925
6521.803 28886
6522.230 28730
6522.657 29181
6523.085 29527
6523.512 29256
6523.939 29865
6524.366 30245
6524.793 30751
6525.220 29406
6525.647 28969
6526.074 28947
6526.502 29928
6526.929 29625
6527.356 29942
6527.783 29472
6528.210 28744
6528.638 28971
6529.065 28101
6529.492 29751
6529.920 28703
6530.347 29488
6530.774 29008
6531.202 28508
6531.629 28444
6532.056 29432
6532.484 29628
6532.911 29617
6533.338 29431
6533.766 29278
6534.193 30510
6534.621 29416
6535.048 29818
6535.476 30096
6535.903 29747
6536.331 28902
6536.758 29772
6537.186 29712
6537.613 29341
6538.041 30179
6538.468 28736
6538.896 30289
6539.324 29943
6539.751 28841
6540.179 29118
6540.607 29533
6541.034 29864
6541.462 28964
6541.890 29551
6542.317 30178
6542.745 29095
6543.173 30115
6543.601 29019
6544.028 29120
6544.456 28948
6544.884 29245
6545.312 28860
6545.739 30037
6546.167 29913
6546.595 29004
6547.023 29011
6547.451 29639
6547.879 29642
6548.307 29070
6548.735 29914
6549.163 28527
6549.590 30515
6550.018 30252
6550.446 30218
6550.874 29718
6551.302 29192
6551.730 29468
6552.158 29335
6552.586 30128
6553.015 29872
6553.443 29812
6553.871 28982
6554.299 29117
6554.727 29252
6555.155 28775
6555.583 28565
6556.011 28335
6556.439 29514
6556.868 29567
6557.296 30023
6557.724 29799
6558.152 29164
6558.581 28709
6559.009 28451
6559.437 29158
6559.865 28855
6560.294 29913
6560.722 29431
6561.150 29495
6561.579 29410
6562.007 29036
6562.435 30287
6562.864 29601
6563.292 29721
6563.721 30286
6564.149 29491
6564.577 29606
6565.006 29665
6565.434 28955
6565.863 28657
6566.291 29436
6566.720 29104
6567.148 30168
6567.577 29871
6568.005 29106
6568.434 28440
6568.863 28672
6569.291 29403
6569.720 29209
6570.148 29750
6570.577 29361
6571.006 29255
6571.434 29939
6571.863 29228
6572.292 30218
6572.720 29906
6573.149 29515
6573.578 29389
6574.007 29354
6574.435 29742
6574.864 29718
6575.293 29681
6575.722 29061
6576.151 30172
6576.579 29548
6577.008 29853
6577.437 29274
6577.866 29053
6578.295 29360
6578.724 28993
6579.153 28820
6579.582 29303
6580.011 29470
6580.440 29116
6580.869 29672
6581.298 29370
6581.727 29957
6582.156 29362
6582.585 29255
6583.014 29475
6583.443 28576
6583.872 29278
6584.301 28245
6584.730 30245
6585.159 29501
6585.588 29754
6586.017 29176
6586.446 28847
6586.876 30021
6587.305 29822
6587.734 29681
6588.163 29401
6588.592 29238
6589.022 29376
6589.451 29386
6589.880 28929
6590.310 28539
6590.739 28910
6591.168 29020
6591.597 29394
6592.027 29219
6592.456 30346
6592.886 30316
6593.315 29409
6593.744 29378
6594.174 29065
6594.603 29258
6595.033 28125
6595.462 28711
6595.892 29457
6596.321 29126
6596.751 29971
6597.180 28770
6597.610 29586
6598.039 28859
6598.469 29130
6598.898 29612
6599.328 29754
6599.757 29434
6600.187 29624
6600.617 28475
6601.046 28075
6601.476 29384
6601.906 27927
6602.335 29623
6602.765 28668
6603.195 29783
6603.624 29334
6604.054 29031
6604.484 29400
6604.914 28710
6605.343 29407
6605.773 28481
6606.203 29446
6606.633 29928
6607.063 29794
6607.493 29644
6607.922 27882
6608.352 28572
6608.782 28830
6609.212 29548
6609.642 30585
6610.072 29311
6610.502 29605
6610.932 28863
6611.362 29626
6611.792 29514
6612.222 28476
6612.652 28980
6613.082 30678
6613.512 29137
6613.942 30480
6614.372 29415
6614.802 29668
6615.232 30859
6615.662 28579
6616.092 30064
6616.523 28106
6616.953 28328
6617.383 29878
6617.813 30101
6618.243 30010
6618.674 29136
6619.104 30028
6619.534 29331
6619.964 29061
6620.395 29523
6620.825 29610
6621.255 29431
6621.685 30169
6622.116 30744
6622.546 28987
6622.976 29960
6623.407 29224
6623.837 29314
6624.268 27487
6624.698 29818
6625.128 29692
6625.559 30352
6625.989 30066
6626.420 29162
6626.850 29333
6627.281 28200
6627.711 29349
6628.142 30036
6628.572 30043
6629.003 30243
6629.434 29445
6629.864 29492
6630.295 29410
6630.725 30342
6631.156 30064
6631.587 30008
6632.017 29296
6632.448 29726
6632.879 29793
6633.309 29336
6633.740 28948
6634.171 29661
6634.601 29912
6635.032 28614
6635.463 30163
6635.894 30676
6636.325 29872
6636.755 29668
6637.186 28601
6637.617 29760
6638.048 28661
6638.479 30093
6638.910 29704
6639.340 29647
6639.771 29330
6640.202 28677
6640.633 29476
6641.064 28800
6641.495 30166
6641.926 28606
6642.357 29376
6642.788 30588
6643.219 29737
6643.650 30060
6644.081 30377
6644.512 29801
6644.943 28855
6645.374 30025
6645.806 29735
6646.237 30467
6646.668 30483
6647.099 29779
6647.530 30042
6647.961 29625
6648.393 29905
6648.824 29336
6649.255 29576
6649.686 29509
6650.117 30673
6650.549 30275
6650.980 29405
6651.411 29677
6651.843 29421
6652.274 30304
6652.705 29267
6653.137 29811
6653.568 30080
6653.999 30235
6654.431 29224
6654.862 30024
6655.293 29330
6655.725 28963
6656.156 29797
6656.588 29253
6657.019 31207
6657.451 30111
6657.882 29135
6658.314 30055
6658.745 29563
6659.177 29658
6659.608 28722
6660.040 30149
6660.472 30644
6660.903 30157
6661.335 29592
6661.766 29027
6662.198 29858
6662.630 29672
6663.061 30309
6663.493 29767
6663.925 30231
6664.356 29927
6664.788 29161
6665.220 28784
6665.652 29073
6666.083 29375
6666.515 28688
6666.947 29797
6667.379 28344
6667.811 30626
6668.242 30305
6668.674 29663
6669.106 29668
6669.538 29207
6669.970 28903
6670.402 28844
6670.834 29915
6671.266 30517
6671.698 30309
6672.130 30385
6672.562 29466
6672.994 28366
6673.426 28669
6673.858 28600
6674.290 28141
6674.722 29951
6675.154 29802
6675.586 29917
6676.018 29299
6676.450 28856
6676.882 29182
6677.314 29039
6677.746 29547
6678.179 28664
6678.611 30173
6679.043 28979
6679.475 28276
6679.907 29770
6680.340 28975
6680.772 29403
6681.204 28211
6681.636 28745
6682.069 29500
6682.501 29841
6682.933 29557
6683.366 29420
6683.798 29192
6684.230 29161
6684.663 29650
6685.095 29250
6685.528 30002
6685.960 29371
6686.392 29299
6686.825 29633
6687.257 29161
6687.690 29123
6688.122 29155
6688.555 30426
6688.987 29082
6689.420 28500
6689.852 28940
6690.285 29673
6690.717 29587
6691.150 29169
6691.583 28880
6692.015 28753
6692.448 29274
6692.881 28994
6693.313 29456
6693.746 29063
6694.179 29858
6694.611 30041
6695.044 29257
6695.477 29428
6695.909 29135
6696.342 29775
6696.775 30179
6697.208 29769
6697.641 28786
6698.073 28724
6698.506 29095
6698.939 29274
6699.372 29599
6699.805 29333
6700.238 30203
6700.671 29955
6701.103 29489
6701.536 29672
6701.969 28437
6702.402 29610
6702.835 29803
6703.268 29473
6703.701 29751
6704.134 29947
6704.567 30268
6705.000 29063
6705.433 29346
6705.866 29638
6706.299 30303
6706.733 28818
6707.166 28383
6707.599 29116
6708.032 29079
6708.465 27984
6708.898 28857
6709.331 28657
6709.765 29719
6710.198 29012
6710.631 28369
6711.064 29677
6711.498 29309
6711.931 29048
6712.364 29781
6712.797 28529
6713.231 29343
6713.664 29092
6714.097 29294
6714.531 29912
6714.964 30688
6715.397 29564
6715.831 30403
6716.264 29266
6716.698 29775
6717.131 29749
6717.564 29831
6717.998 29562
6718.431 29522
6718.865 29145
6719.298 29583
6719.732 29074
6720.165 29311
6720.599 29216
6721.033 30030
6721.466 30739
6721.900 29855
6722.333 29707
6722.767 29391
6723.201 28658
6723.634 28100
6724.068 29759
6724.502 28456
6724.935 29875
6725.369 29629
6725.803 30057
6726.236 29543
6726.670 29457
6727.104 28871
6727.538 28751
6727.971 29008
6728.405 28968
6728.839 29391
6729.273 29003
6729.707 28877
6730.141 28232
6730.574 28104
6731.008 29105
6731.442 29109
6731.876 29062
6732.310 28364
6732.744 29565
6733.178 29308
6733.612 28745
6734.046 28728
6734.480 27851
6734.914 28320
6735.348 28118
6735.782 29088
6736.216 29104
6736.650 29590
6737.084 29437
6737.518 28571
6737.952 28919
6738.387 28725
6738.821 29855
6739.255 28388
6739.689 28920
6740.123 29741
6740.557 29400
6740.992 28075
6741.426 28981
6741.860 28565
6742.294 28147
6742.729 29863
6743.163 29056
6743.597 28817
6744.031 29496
6744.466 28916
6744.900 28442
6745.334 28569
6745.769 28444
6746.203 27948
6746.638 28834
6747.072 29036
6747.506 29011
6747.941 28494
6748.375 28354
6748.810 28955
6749.244 29398
6749.679 29582
6750.113 29165
6750.548 29084
6750.982 29173
6751.417 28960
6751.851 29031
6752.286 28626
6752.721 29532
6753.155 29551
6753.590 28680
6754.024 28724
6754.459 28180
6754.894 28759
6755.328 28928
6755.763 28845
6756.198 28799
6756.632 30570
6757.067 29342
6757.502 28787
6757.937 29535
6758.371 29301
6758.806 29528
6759.241 29372
6759.676 29872
6760.111 29792
6760.546 29761
6760.980 28610
6761.415 29677
6761.850 29828
6762.285 29145
6762.720 29560
6763.155 29460
6763.590 29431
6764.025 28763
6764.460 29803
6764.895 29844
6765.330 31371
6765.765 30767
6766.200 29891
6766.635 29709
6767.070 29049
6767.505 29635
6767.940 29611
6768.375 29158
6768.810 29386
6769.245 30030
6769.680 29526
6770.116 29484
6770.551 29232
6770.986 28973
6771.421 29351
6771.856 29592
6772.292 29629
6772.727 30943
6773.162 30352
6773.597 28993
6774.033 28978
6774.468 29194
6774.903 30349
6775.339 30232
6775.774 28610
6776.209 29876
6776.645 29644
6777.080 29318
6777.515 29811
6777.951 28533
6778.386 29334
6778.822 29501
6779.257 29555
6779.693 28988
6780.128 30266
6780.564 29141
6780.999 28757
6781.435 29454
6781.870 29011
6782.306 29932
6782.741 29640
6783.177 30696
6783.612 29615
6784.048 30331
6784.484 29667
6784.919 29067
6785.355 29793
6785.791 29702
6786.226 29857
6786.662 28260
6787.098 30059
6787.533 30554
6787.969 28916
6788.405 30517
6788.841 29118
6789.276 29959
6789.712 29331
6790.148 28936
6790.584 28896
6791.020 28854
6791.455 29004
6791.891 28307
6792.327 28976
6792.763 28673
6793.199 29268
6793.635 28980
6794.071 29535
6794.507 29773
6794.943 29486
6795.379 29261
6795.815 28737
6796.251 29249
6796.687 28670
6797.123 29243
6797.559 29395
6797.995 30179
6798.431 29831
6798.867 29281
6799.303 29202
6799.739 29279
6800.175 29805
6800.611 29221
6801.048 29876
6801.484 29471
6801.920 29570
6802.356 30329
6802.792 28804
6803.229 29079
6803.665 29439
6804.101 29739
6804.537 28746
6804.974 29060
6805.410 29373
6805.846 28666
6806.283 28453
6806.719 29612
6807.155 29462
6807.592 29267
6808.028 29340
6808.464 29463
6808.901 29425
6809.337 29542
6809.774 28346
6810.210 28699
6810.647 28575
6811.083 29447
6811.520 28867
6811.956 28994
6812.393 28628
6812.829 28944
6813.266 28815
6813.702 28655
6814.139 29723
6814.575 29283
6815.012 29626
6815.449 29108
6815.885 29547
6816.322 29771
6816.759 29602
6817.195 28922
6817.632 27535
6818.069 28900
6818.505 28419
6818.942 28508
6819.379 28801
6819.816 29655
6820.252 30143
6820.689 29544
6821.126 29584
6821.563 29135
6822.000 30118
6822.436 29670
6822.873 28825
6823.310 28390
6823.747 29230
6824.184 28869
6824.621 28143
6825.058 29434
6825.495 29099
6825.932 29626
6826.369 29400
6826.806 28783
6827.243 28963
6827.680 28893
6828.117 28499
6828.554 28713
6828.991 28800
6829.428 28471
6829.865 29000
6830.302 29542
6830.739 29926
6831.176 29804
6831.614 28017
6832.051 29464
6832.488 28905
6832.925 28978
6833.362 28852
6833.799 28416
6834.237 28898
6834.674 29000
6835.111 28348
6835.548 28051
6835.986 28489
6836.423 28724
6836.860 29459
6837.298 28417
6837.735 29429
6838.172 29609
6838.610 29079
6839.047 28584
6839.484 28812
6839.922 28246
6840.359 28231
6840.797 28429
6841.234 28622
6841.672 29490
6842.109 29136
6842.547 29079
6842.984 29176
6843.422 27699
6843.859 28425
6844.297 28253
6844.734 28979
6845.172 29670
6845.610 29086
6846.047 28594
6846.485 28529
6846.922 28965
6847.360 28725
6847.798 28718
6848.235 28248
6848.673 29450
6849.111 28973
6849.549 29143
6849.986 29399
6850.424 28883
6850.862 28663
6851.300 28072
6851.737 29266
6852.175 28922
6852.613 29384
6853.051 29337
6853.489 29197
6853.927 29335
6854.364 29166
6854.802 30523
6855.240 29237
6855.678 28327
6856.116 29536
6856.554 29199
6856.992 29520
6857.430 28571
6857.868 29103
6858.306 27989
6858.744 28426
6859.182 28248
6859.620 29578
6860.058 29518
6860.496 28995
6860.934 28058
6861.372 27893
6861.810 27993
6862.249 27962
6862.687 28495
6863.125 27373
6863.563 29605
6864.001 29228
6864.439 29553
6864.878 29278
6865.316 28913
6865.754 28849
6866.192 28632
6866.631 28715
6867.069 30090
6867.507 29798
6867.946 28673
6868.384 28529
6868.822 28617
6869.261 28796
6869.699 28818
6870.137 27783
6870.576 28885
6871.014 28408
6871.453 29036
6871.891 28463
6872.329 29099
6872.768 28771
6873.206 28681
6873.645 28749
6874.083 28170
6874.522 29115
6874.960 28682
6875.399 28374
6875.838 28804
6876.276 28008
6876.715 28343
6877.153 27707
6877.592 28930
6878.031 29232
6878.469 30381
6878.908 28435
6879.347 28064
6879.785 28178
6880.224 28150
6880.663 28959
6881.102 28643
6881.540 29421
6881.979 28592
6882.418 28450
6882.857 28842
6883.295 28381
6883.734 29002
6884.173 28786
6884.612 29064
6885.051 28915
6885.490 29876
6885.929 28714
6886.367 28757
6886.806 29683
6887.245 28935
6887.684 30140
6888.123 29186
6888.562 29461
6889.001 29147
6889.440 29222
6889.879 28289
6890.318 29229
6890.757 28415
6891.196 28136
6891.635 29038
6892.075 28110
6892.514 29171
6892.953 29053
6893.392 29491
6893.831 28421
6894.270 28944
6894.709 28673
6895.149 28675
6895.588 29316
6896.027 27831
6896.466 29524
6896.905 29087
6897.345 27714
6897.784 28509
6898.223 27388
6898.663 28182
6899.102 27810
6899.541 29608
6899.981 29608
6900.420 30015
6900.859 30944
6901.299 29369
6901.738 29701
6902.177 28564
6902.617 29417
6903.056 28426
6903.496 28806
6903.935 28472
6904.375 28462
6904.814 28022
6905.254 27672
6905.693 28001
6906.133 27722
6906.572 28649
6907.012 28705
6907.452 29562
6907.891 27982
6908.331 28310
6908.770 28520
6909.210 28125
6909.650 29074
6910.089 27988
6910.529 29229
6910.969 29473
6911.408 29956
6911.848 29199
6912.288 28522
6912.728 28638
6913.167 28306
6913.607 29128
6914.047 28549
6914.487 28431
6914.927 29239
6915.366 28848
6915.806 28908
6916.246 28145
6916.686 28009
6917.126 28440
6917.566 28507
6918.006 28432
6918.446 29643
6918.886 28503
6919.326 27885
6919.766 28224
6920.206 27851
6920.646 28993
6921.086 27009
6921.526 28409
6921.966 28660
6922.406 27857
6922.846 28328
6923.286 27809
6923.726 29761
6924.166 29135
6924.606 28955
6925.046 28481
6925.487 27800
6925.927 29173
6926.367 29310
6926.807 28953
6927.247 29263
6927.688 29028
6928.128 29056
6928.568 28319
6929.008 26977
6929.449 30039
6929.889 29084
6930.329 28332
6930.770 28428
6931.210 28328
6931.650 28606
6932.091 27741
6932.531 29049
6932.972 28712
6933.412 28554
6933.852 27602
6934.293 27007
6934.733 28322
6935.174 29094
6935.614 28504
6936.055 28961
6936.495 28707
6936.936 28515
6937.376 28428
6937.817 28092
6938.257 28420
6938.698 28668
6939.139 28321
6939.579 29027
6940.020 28748
6940.461 29615
6940.901 28643
6941.342 27837
6941.783 28343
6942.223 27159
6942.664 28325
6943.105 28532
6943.545 28899
6943.986 28440
6944.427 28980
6944.868 28968
6945.309 27407
6945.749 28472
6946.190 28275
6946.631 28492
6947.072 27778
6947.513 28970
6947.954 29296
6948.394 28839
6948.835 27749
6949.276 28006
6949.717 28329
6950.158 27869
6950.599 28569
6951.040 27828
6951.481 28900
6951.922 28756
6952.363 27769
6952.804 28831
6953.245 28027
6953.686 28648
6954.127 27565
6954.569 27813
6955.010 29350
6955.451 28551
6955.892 28761
6956.333 28010
6956.774 28270
6957.215 28666
6957.657 28630
6958.098 28102
6958.539 29007
6958.980 28858
6959.421 28757
6959.863 28823
6960.304 27137
6960.745 27867
6961.187 27801
6961.628 29615
6962.069 27950
6962.511 29702
6962.952 28634
6963.393 28319
6963.835 28551
6964.276 27157
6964.718 29041
6965.159 27963
6965.600 28753
6966.042 28667
6966.483 28513
6966.925 27954
6967.366 27538
6967.808 28407
6968.249 28213
6968.691 28310
6969.132 28029
6969.574 28722
6970.016 28724
6970.457 29295
6970.899 27444
6971.341 28366
6971.782 28580
6972.224 27875
6972.665 28864
6973.107 27983
6973.549 28324
6973.991 28999
6974.432 28561
6974.874 28028
6975.316 27198
6975.758 28383
6976.199 28498
6976.641 28696
6977.083 27965
6977.525 27539
6977.967 28154
6978.408 28474
6978.850 27049
6979.292 27949
6979.734 28985
6980.176 29517
6980.618 28649
6981.060 28458
6981.502 28548
6981.944 27975
6982.386 27708
6982.828 27759
6983.270 27353
6983.712 28286
6984.154 28387
6984.596 28980
6985.038 28765
6985.480 27831
6985.922 28631
6986.364 27204
6986.806 28364
6987.249 27980
6987.691 28408
6988.133 29062
6988.575 28976
6989.017 28520
6989.459 27914
6989.902 27900
6990.344 27589
6990.786 28145
6991.228 27323
6991.671 28467
6992.113 28843
6992.555 29081
6992.998 28363
6993.440 28350
6993.882 27733
6994.325 28469
6994.767 29188
6995.209 27157
6995.652 28737
6996.094 28221
6996.537 27830
6996.979 28656
6997.422 27795
6997.864 28372
6998.307 27748
6998.749 27949
6999.192 28173
6999.634 27929
7000.077 28221
7000.519 28474
7000.962 28484
7001.404 27650
7001.847 28427
7002.290 28270
7002.732 28784
7003.175 28919
7003.618 27665
7004.060 27517
7004.503 28157
7004.946 28112
7005.388 27689
7005.831 28085
7006.274 28238
7006.717 28949
7007.159 28230
7007.602 28225
7008.045 28295
7008.488 27465
7008.931 27827
7009.373 27204
7009.816 27897
7010.259 28199
7010.702 27984
7011.145 28702
7011.588 27755
7012.031 28642
7012.474 28273
7012.917 29141
7013.360 28527
7013.803 28741
7014.246 28379
7014.689 28037
7015.132 28328
7015.575 27441
7016.018 28993
7016.461 27908
7016.904 28436
7017.347 27093
7017.790 28883
7018.233 27820
7018.676 28062
7019.120 28945
7019.563 28527
7020.006 28942
7020.449 28551
7020.892 28719
7021.335 28508
7021.779 28853
7022.222 28051
7022.665 27493
7023.109 28620
7023.552 28009
7023.995 28494
7024.438 28140
7024.882 29257
7025.325 28337
7025.769 28450
7026.212 28364
7026.655 28121
7027.099 29459
7027.542 27836
7027.986 27997
7028.429 27638
7028.872 28118
7029.316 28225
7029.759 28056
7030.203 28673
7030.646 27140
7031.090 28733
7031.534 27429
7031.977 27782
7032.421 29554
7032.864 28741
7033.308 28055
7033.751 28124
7034.195 28515
7034.639 27654
7035.082 27781
7035.526 28005
7035.970 27679
7036.413 28805
7036.857 28131
7037.301 28118
7037.745 27386
7038.188 28029
7038.632 27715
7039.076 28361
7039.520 27702
7039.964 28526
7040.407 27897
7040.851 27768
7041.295 28618
7041.739 28099
7042.183 28285
7042.627 27787
7043.071 27982
7043.515 28294
7043.959 28673
7044.403 27661
7044.847 27720
7045.291 28204
7045.735 28119
7046.179 28171
7046.623 27179
7047.067 28039
7047.511 29555
7047.955 27939
7048.399 28303
7048.843 28242
7049.287 28431
7049.731 28384
7050.175 28267
7050.619 27957
7051.064 28566
7051.508 28839
7051.952 29051
7052.396 28826
7052.840 27408
7053.285 28105
7053.729 28009
7054.173 29087
7054.617 29175
7055.062 27906
7055.506 28645
7055.950 27834
7056.395 27866
7056.839 27732
7057.283 28644
7057.728 27219
7058.172 27391
7058.617 27561
7059.061 28542
7059.506 27569
7059.950 27816
7060.394 28250
7060.839 27806
7061.283 28452
7061.728 27815
7062.172 28650
7062.617 28323
7063.062 27833
7063.506 28309
7063.951 27461
7064.395 28680
7064.840 28201
7065.284 29219
7065.729 28935
7066.174 29779
7066.618 27736
7067.063 27692
7067.508 27851
7067.952 27748
7068.397 28530
7068.842 28298
7069.287 29232
7069.731 28828
7070.176 27842
7070.621 27873
7071.066 27810
7071.511 27583
7071.955 27227
7072.400 29110
7072.845 27944
7073.290 28636
7073.735 28847
7074.180 28941
7074.625 28689
7075.070 27562
7075.515 28234
7075.960 28047
7076.405 28117
7076.850 28011
7077.295 28465
7077.740 28269
7078.185 27895
7078.630 28880
7079.075 28982
7079.520 28529
7079.965 27089
7080.410 29106
7080.855 29672
7081.300 28792
7081.745 28227
7082.191 28095
7082.636 28051
7083.081 27321
7083.526 27721
7083.971 28106
7084.417 28948
7084.862 28894
7085.307 27887
7085.752 28381
7086.198 27323
7086.643 28394
7087.088 28689
7087.533 28667
7087.979 28581
7088.424 28182
7088.870 30174
7089.315 28869
7089.760 28603
7090.206 27939
7090.651 28725
7091.097 28533
7091.542 28531
7091.988 28404
7092.433 28996
7092.879 29094
7093.324 27810
7093.770 28529
7094.215 27216
7094.661 28453
7095.106 28439
7095.552 30001
7095.997 29495
7096.443 28652
7096.889 28356
7097.334 28279
7097.780 28706
7098.226 27855
7098.671 28270
7099.117 28298
7099.563 29042
7100.008 28887
7100.454 28311
7100.900 28569
7101.346 28197
7101.791 29543
7102.237 28331
7102.683 29221
7103.129 28615
7103.575 28159
7104.020 27294
7104.466 28134
7104.912 28429
7105.358 29023
7105.804 27775
7106.250 27214
7106.696 28955
7107.142 28376
7107.588 29462
7108.034 28762
7108.480 27379
7108.926 28307
7109.372 28272
7109.818 28299
7110.264 29034
7110.710 28435
7111.156 28235
7111.602 28051
7112.048 28883
7112.494 29317
7112.940 29359
7113.387 28390
7113.833 28822
7114.279 28503
7114.725 28207
7115.171 28086
7115.617 28877
7116.064 28900
7116.510 28711
7116.956 29566
7117.402 28074
7117.849 28600
7118.295 28830
7118.741 28301
7119.188 28317
7119.634 27502
7120.080 28616
7120.527 28169
7120.973 28901
7121.420 28674
7121.866 28799
7122.312 28316
7122.759 28024
7123.205 28469
7123.652 28260
7124.098 29145
7124.545 28381
7124.991 28324
7125.438 28020
7125.884 27315
7126.331 27150
7126.777 27815
7127.224 27877
7127.671 27457
7128.117 28034
7128.564 26790
7129.010 28093
7129.457 27932
7129.904 28531
7130.350 29565
7130.797 29219
7131.244 29039
7131.691 28211
7132.137 27899
7132.584 29115
7133.031 29093
7133.478 27653
7133.924 27266
7134.371 28693
7134.818 28350
7135.265 29143
7135.712 28411
7136.159 29551
7136.606 29217
7137.052 28941
7137.499 27693
7137.946 28132
7138.393 28937
7138.840 27772
7139.287 27920
7139.734 27839
7140.181 29192
7140.628 28651
7141.075 28436
7141.522 29223
7141.969 27550
7142.416 28805
7142.863 27562
7143.310 28151
7143.757 27876
7144.205 28484
7144.652 28024
7145.099 27192
7145.546 28618
7145.993 28880
7146.440 28136
7146.888 26548
7147.335 27778
7147.782 28352
7148.229 28747
7148.677 27941
7149.124 28195
7149.571 28572
7150.018 27779
7150.466 28149
7150.913 27620
7151.360 29185
7151.808 28390
7152.255 27878
7152.703 28299
7153.150 27746
7153.597 29927
7154.045 28571
7154.492 28213
7154.940 28034
7155.387 29182
7155.835 28609
7156.282 28452
7156.730 29210
7157.177 28180
7157.625 29104
7158.072 28625
7158.520 28420
7158.967 28167
7159.415 28459
7159.863 28286
7160.310 27671
7160.758 28140
7161.206 27882
7161.653 29487
7162.101 28854
7162.549 29202
7162.996 29094
7163.444 28437
7163.892 29426
7164.340 27819
7164.787 28614
7165.235 27870
7165.683 28393
7166.131 28645
7166.578 28822
7167.026 28840
7167.474 28356
7167.922 28512
7168.370 28872
7168.818 29087
7169.266 28398
7169.714 29205
7170.162 29231
7170.610 28275
7171.058 28185
7171.505 29441
7171.953 28859
7172.401 28092
7172.850 28446
7173.298 28913
7173.746 29569
7174.194 28814
7174.642 28780
7175.090 29214
7175.538 27627
7175.986 29001
7176.434 29270
7176.882 29844
7177.330 29512
7177.779 28904
7178.227 29724
7178.675 28385
7179.123 29439
7179.572 28764
7180.020 27893
7180.468 28431
7180.916 28772
7181.365 29687
7181.813 29305
7182.261 28095
7182.710 28142
7183.158 28720
7183.606 27642
7184.055 28909
7184.503 28254
7184.951 29986
7185.400 29313
7185.848 28596
7186.297 28883
7186.745 27762
7187.194 29511
7187.642 28731
7188.091 28755
7188.539 28679
7188.988 29151
7189.436 28967
7189.885 27837
7190.333 28737
7190.782 27605
7191.231 28555
7191.679 27803
7192.128 29030
7192.576 28445
7193.025 29344
7193.474 28872
7193.922 28116
7194.371 28652
7194.820 28449
7195.269 28139
7195.717 27369
7196.166 29655
7196.615 28919
7197.064 27927
7197.512 28103
7197.961 27715
7198.410 28961
7198.859 28497
7199.308 28063
7199.757 28737
7200.205 28665
7200.654 28644
7201.103 27782
7201.552 28930
7202.001 28822
7202.450 29536
7202.899 28872
7203.348 29451
7203.797 28022
7204.246 27517
7204.695 28654
7205.144 27845
7205.593 28923
7206.042 28204
7206.491 29522
7206.940 27886
7207.390 29308
7207.839 29099
7208.288 27931
7208.737 29411
7209.186 28236
7209.635 29030
7210.084 27860
7210.534 27895
7210.983 28816
7211.432 28647
7211.881 28382
7212.331 28371
7212.780 29068
7213.229 28171
7213.678 28267
7214.128 28335
7214.577 29197
7215.026 28171
7215.476 28794
7215.925 28223
7216.375 28383
7216.824 28091
7217.273 28413
7217.723 28865
7218.172 27365
7218.622 29591
7219.071 29131
7219.521 28305
7219.970 28928
7220.420 28139
7220.869 28384
7221.319 27935
7221.768 28969
7222.218 28274
7222.668 27854
7223.117 27952
7223.567 27857
7224.016 28924
7224.466 28512
7224.916 28037
7225.365 27754
7225.815 29062
7226.265 28194
7226.714 28717
7227.164 29066
7227.614 28527
7228.064 27638
7228.513 27476
7228.963 28001
7229.413 28357
7229.863 29618
7230.313 28336
7230.763 28663
7231.212 28128
7231.662 27828
7232.112 28674
7232.562 28131
7233.012 28951
7233.462 28441
7233.912 28749
7234.362 28151
7234.812 27421
7235.262 28123
7235.712 27328
7236.162 29125
7236.612 27810
7237.062 28084
7237.512 28039
7237.962 28019
7238.412 27352
7238.862 27300
7239.312 28475
7239.762 27615
7240.212 28413
7240.663 27705
7241.113 28377
7241.563 28118
7242.013 27623
7242.463 27954
7242.914 27310
7243.364 29296
7243.814 28236
7244.264 27946
7244.715 28236
7245.165 28156
7245.615 28552
7246.066 27117
7246.516 27773
7246.966 27969
7247.417 28956
7247.867 28590
7248.317 28923
7248.768 29044
7249.218 28054
7249.669 29013
7250.119 27686
7250.570 28337
7251.020 27303
7251.471 29025
7251.921 28170
7252.372 28679
7252.822 28534
7253.273 28081
7253.723 28461
7254.174 27352
7254.624 28287
7255.075 26998
7255.526 28173
7255.976 27661
7256.427 28115
7256.878 28162
7257.328 27790
7257.779 27914
7258.230 28228
7258.680 28152
7259.131 27164
7259.582 28651
7260.033 28250
7260.483 28015
7260.934 27995
7261.385 28114
7261.836 27651
7262.287 27868
7262.737 28399
7263.188 27918
7263.639 28552
7264.090 27934
7264.541 27097
7264.992 28077
7265.443 27647
7265.894 28313
7266.345 27049
7266.796 28278
7267.247 29540
7267.698 28827
7268.149 28707
7268.600 28211
7269.051 28160
7269.502 28728
7269.953 28179
7270.404 28398
7270.855 28864
7271.306 28596
7271.757 28622
7272.208 28247
7272.659 26973
7273.111 26951
7273.562 28026
7274.013 29365
7274.464 28804
7274.915 28953
7275.367 28508
7275.818 27853
7276.269 26910
7276.721 26719
7277.172 28518
7277.623 28253
7278.074 27993
7278.526 27724
7278.977 28156
7279.428 27867
7279.880 27628
7280.331 28488
7280.783 27884
7281.234 27210
7281.686 28424
7282.137 28627
7282.588 28748
7283.040 27977
7283.491 27816
7283.943 27229
7284.394 27935
7284.846 27273
7285.298 28320
7285.749 27355
7286.201 28200
7286.652 28937
7287.104 27699
7287.555 27562
7288.007 26954
7288.459 28759
7288.910 26603
7289.362 27711
7289.814 27795
7290.265 27957
7290.717 28146
7291.169 26760
7291.621 28068
7292.072 27803
7292.524 28129
7292.976 27769
7293.428 28045
7293.880 27798
7294.331 27736
7294.783 27835
7295.235 26940
7295.687 26887
7296.139 26563
7296.591 28446
7297.043 27603
7297.495 28587
7297.947 27274
7298.399 26964
7298.851 27744
7299.303 26665
7299.755 27504
7300.207 27062
7300.659 27806
7301.111 28504
7301.563 27932
7302.015 27951
7302.467 26879
7302.919 27791
7303.371 28003
7303.823 28206
7304.275 27527
7304.727 27890
7305.180 27475
7305.632 27849
7306.084 27957
7306.536 28150
7306.988 27812
7307.441 26804
7307.893 28379
7308.345 27440
7308.798 28610
7309.250 28728
7309.702 27985
7310.154 27548
7310.607 27513
7311.059 28857
7311.512 27571
7311.964 27814
7312.416 27718
7312.869 27927
7313.321 27622
7313.774 27113
7314.226 27842
7314.678 28652
7315.131 28700
7315.583 26843
7316.036 27856
7316.488 28164
7316.941 28097
7317.394 27533
7317.846 27795
7318.299 28299
7318.751 27626
7319.204 27791
7319.657 27610
7320.109 28018
7320.562 27735
7321.014 28036
7321.467 27211
7321.920 27910
7322.373 28520
7322.825 27862
7323.278 28260
7323.731 27639
7324.184 28318
7324.636 28278
7325.089 27621
7325.542 27882
7325.995 27606
7326.448 27788
7326.900 26346
7327.353 27368
7327.806 28141
7328.259 28294
7328.712 27896
7329.165 27379
7329.618 27647
7330.071 27919
7330.524 28261
7330.977 27535
7331.430 29008
7331.883 27910
7332.336 27973
7332.789 27608
7333.242 27712
7333.695 28007
7334.148 27658
7334.601 27675
7335.054 28311
7335.507 27725
7335.960 28267
7336.413 27368
7336.867 27420
7337.320 27270
7337.773 27726
7338.226 27383
7338.679 27941
7339.133 28431
7339.586 27397
7340.039 28109
7340.492 28180
7340.946 26900
7341.399 27121
7341.852 28756
7342.306 28436
7342.759 28282
7343.212 28392
7343.666 27574
7344.119 28300
7344.572 27621
7345.026 28179
7345.479 27096
7345.933 27916
7346.386 28065
7346.840 27725
7347.293 28418
7347.747 27457
7348.200 27332
7348.654 27786
7349.107 27345
7349.561 27583
7350.014 27975
7350.468 27726
7350.922 28448
7351.375 27522
7351.829 27153
7352.282 27389
7352.736 27384
7353.190 28223
7353.643 27302
7354.097 28243
7354.551 27151
7355.004 27692
7355.458 27633
7355.912 27531
7356.366 27685
7356.820 26743
7357.273 27565
7357.727 27735
7358.181 27670
7358.635 27500
7359.089 27812
7359.542 27159
7359.996 26917
7360.450 27882
7360.904 27094
7361.358 27931
7361.812 28790
7362.266 28448
7362.720 27225
7363.174 28182
7363.628 27626
7364.082 27880
7364.536 28339
7364.990 27326
7365.444 28662
7365.898 28268
7366.352 28148
7366.806 28369
7367.260 27393
7367.714 27687
7368.169 26172
7368.623 27302
7369.077 27765
7369.531 27914
7369.985 27978
7370.439 28011
7370.894 27487
7371.348 27811
7371.802 27221
7372.256 26682
7372.711 28173
7373.165 28289
7373.619 29076
7374.074 27808
7374.528 27586
7374.982 26993
7375.437 27740
7375.891 28085
7376.345 27474
7376.800 28502
7377.254 28535
7377.709 28619
7378.163 27647
7378.617 27432
7379.072 28479
7379.526 26743
7379.981 27931
7380.435 27951
7380.890 28203
7381.345 27358
7381.799 27219
7382.254 27589
7382.708 27576
7383.163 27786
7383.617 26517
7384.072 27712
7384.527 28224
7384.981 28050
7385.436 28087
7385.891 27224
7386.345 28165
7386.800 27328
7387.255 29263
7387.710 27687
7388.164 28304
7388.619 27954
7389.074 26855
7389.529 26794
7389.983 27250
7390.438 29058
7390.893 27775
7391.348 27716
7391.803 27710
7392.258 28503
7392.713 28572
7393.168 27299
7393.622 27856
7394.077 27297
7394.532 28010
7394.987 27490
7395.442 28674
7395.897 27864
7396.352 28763
7396.807 27112
7397.262 27375
7397.717 27362
7398.172 28026
7398.628 28893
7399.083 27502
7399.538 28810
7399.993 27993
7400.448 27020
7400.903 27500
7401.358 27120
7401.813 28528
7402.269 26895
7402.724 27810
7403.179 28461
7403.634 28236
7404.090 28429
7404.545 28064
7405.000 28497
7405.455 28164
7405.911 28280
7406.366 27363
7406.821 28550
7407.277 28376
7407.732 28192
7408.187 27270
7408.643 28071
7409.098 27802
7409.554 27469
7410.009 28178
7410.464 27448
7410.920 29127
7411.375 28114
7411.831 27977
7412.286 29106
7412.742 28262
7413.197 27866
7413.653 27334
7414.109 28153
7414.564 28592
7415.020 29266
7415.475 28227
7415.931 27629
7416.387 27496
7416.842 27946
7417.298 29096
7417.754 28915
7418.209 28966
7418.665 29003
7419.121 28159
7419.576 27765
7420.032 27939
7420.488 27975
7420.944 28496
7421.399 29901
7421.855 29223
7422.311 29932
7422.767 28510
7423.223 28414
7423.678 28428
7424.134 28697
7424.590 29439
7425.046 29176
7425.502 29802
7425.958 29483
7426.414 30840
7426.870 29959
7427.326 29671
7427.782 29333
7428.238 29643
7428.694 29204
7429.150 28418
7429.606 30017
7430.062 29553
7430.518 29871
7430.974 30599
7431.430 29552
7431.886 30363
7432.342 31041
7432.799 30235
7433.255 29961
7433.711 31042
7434.167 30099
7434.623 30694
7435.079 32822
7435.536 30447
7435.992 32660
7436.448 31084
7436.904 32113
7437.361 31616
7437.817 32332
7438.273 30845
7438.730 31526
7439.186 31817
7439.642 31238
7440.099 32230
7440.555 30630
7441.011 31029
7441.468 30898
7441.924 31121
7442.381 30539
7442.837 29860
7443.294 29690
7443.750 29554
7444.206 29665
7444.663 29474
7445.120 29991
7445.576 29922
7446.033 30090
7446.489 29622
7446.946 29280
7447.402 29262
7447.859 28751
7448.316 29472
7448.772 29384
7449.229 28805
7449.685 28846
7450.142 28742
7450.599 28923
7451.056 29203
7451.512 27638
7451.969 28283
7452.426 29021
7452.882 29355
7453.339 29314
7453.796 29212
7454.253 28005
7454.710 28830
7455.166 27984
7455.623 28053
7456.080 28541
7456.537 29369
7456.994 28586
7457.451 28296
7457.908 28402
7458.365 28007
7458.822 29207
7459.279 28461
7459.735 29250
7460.192 29425
7460.649 28483
7461.106 28753
7461.563 28141
7462.021 28783
7462.478 28408
7462.935 28697
7463.392 28092
7463.849 29461
7464.306 28368
7464.763 28567
7465.220 27645
7465.677 26860
7466.135 28133
7466.592 27756
7467.049 28125
7467.506 27017
7467.963 28415
7468.421 28124
7468.878 28203
7469.335 27581
7469.792 27598
7470.250 28207
7470.707 27658
7471.164 27647
7471.622 27931
7472.079 28677
7472.536 27517
7472.994 28148
7473.451 27643
7473.908 27931
7474.366 28300
7474.823 27387
7475.281 28503
7475.738 28025
7476.196 27680
7476.653 27114
7477.111 27624
7477.568 27867
7478.026 27032
7478.483 28370
7478.941 27668
7479.398 28835
7479.856 28110
7480.314 26862
7480.771 27275
7481.229 26878
7481.687 28325
7482.144 26924
7482.602 28180
7483.060 28351
7483.517 28538
7483.975 28414
7484.433 27566
7484.890 27261
7485.348 27085
7485.806 27650
7486.264 27076
7486.722 27797
7487.179 28422
7487.637 27649
7488.095 27719
7488.553 27749
7489.011 27047
7489.469 26758
7489.927 27710
7490.384 28258
7490.842 28997
7491.300 27628
7491.758 26953
7492.216 27218
7492.674 26490
7493.132 28095
7493.590 26756
7494.048 27056
7494.506 27514
7494.964 27913
7495.422 27368
7495.881 27429
7496.339 28280
7496.797 27975
7497.255 28025
7497.713 27233
7498.171 27791
7498.629 28259
7499.088 26769
7499.546 27234
7500.004 27280
7500.462 27476
7500.920 26755
7501.379 27076
7501.837 27478
7502.295 28027
7502.753 28234
7503.212 28515
7503.670 27796
7504.128 26614
7504.587 28070
7505.045 28382
7505.504 27583
7505.962 27979
7506.420 28602
7506.879 27377
7507.337 27682
7507.796 27781
7508.254 27122
7508.713 27422
7509.171 26622
7509.630 28360
7510.088 27706
7510.547 28748
7511.005 27673
7511.464 27021
7511.922 27184
7512.381 26934
7512.840 27320
7513.298 27775
7513.757 28762
7514.215 28138
7514.674 28019
7515.133 27030
7515.591 27381
7516.050 26924
7516.509 26648
7516.968 27738
7517.426 28111
7517.885 28050
7518.344 27815
7518.803 27763
7519.261 27538
7519.720 27301
7520.179 27543
7520.638 26747
7521.097 27244
7521.556 27511
7522.015 27512
7522.474 27716
7522.932 26990
7523.391 26762
7523.850 25564
7524.309 27645
7524.768 27510
7525.227 28500
7525.686 28218
7526.145 27566
7526.604 28626
7527.063 26555
7527.522 27195
7527.981 26977
7528.441 27660
7528.900 28174
7529.359 28450
7529.818 27597
7530.277 27513
7530.736 27543
7531.195 28052
7531.654 28325
7532.114 27283
7532.573 27700
7533.032 27565
7533.491 27927
7533.951 26880
7534.410 27480
7534.869 27340
7535.328 26937
7535.788 27099
7536.247 26653
7536.706 27733
7537.166 27186
7537.625 27066
7538.085 27084
7538.544 26130
7539.003 27057
7539.463 26993
7539.922 27690
7540.382 28228
7540.841 28640
7541.301 27320
7541.760 26552
7542.220 26703
7542.679 26712
7543.139 26596
7543.598 26764
7544.058 28622
7544.517 27670
7544.977 28213
7545.437 27611
7545.896 27466
7546.356 27662
7546.815 26301
7547.275 27653
7547.735 25987
7548.195 28403
7548.654 27576
7549.114 27325
7549.574 27434
7550.033 27540
7550.493 27301
7550.953 26236
7551.413 26903
7551.873 27750
7552.332 27350
7552.792 27666
7553.252 27050
7553.712 27834
7554.172 27252
7554.632 27488
7555.092 26923
7555.551 27038
7556.011 27453
7556.471 26908
7556.931 27313
7557.391 27568
7557.851 27057
7558.311 27375
7558.771 27290
7559.231 26490
7559.691 27653
7560.151 27311
7560.612 27147
7561.072 27515
7561.532 26525
7561.992 26648
7562.452 26317
7562.912 27047
7563.372 26886
7563.832 26918
7564.293 26533
7564.753 26834
7565.213 27301
7565.673 26488
7566.133 27330
7566.594 27071
7567.054 28003
7567.514 28085
7567.975 27319
7568.435 27916
7568.895 27526
7569.356 26543
7569.816 26778
7570.276 26686
7570.737 26518
7571.197 27474
7571.657 27403
7572.118 26002
7572.578 27408
7573.039 26231
7573.499 27437
7573.960 25991
7574.420 27128
7574.881 28104
7575.341 27687
7575.802 27914
7576.262 26781
7576.723 26469
7577.184 27455
7577.644 26588
7578.105 25616
7578.565 26580
7579.026 27685
7579.487 26495
7579.947 27189
7580.408 26478
7580.869 26964
7581.329 26182
7581.790 27370
7582.251 26095
7582.712 28108
7583.172 27648
7583.633 26651
7584.094 27589
7584.555 26246
7585.016 27491
7585.476 26731
7585.937 27232
7586.398 27850
7586.859 27367
7587.320 27178
7587.781 27380
7588.242 26768
7588.703 26556
7589.164 27440
7589.625 26810
7590.086 26476
7590.547 27615
7591.008 28231
7591.469 27535
7591.930 27474
7592.391 26731
7592.852 26115
7593.313 26811
7593.774 26262
7594.235 27978
7594.696 27592
7595.157 26231
7595.618 26967
7596.080 26804
7596.541 27084
7597.002 27233
7597.463 27248
7597.924 26833
7598.386 27094
7598.847 26683
7599.308 26601
7599.769 27407
7600.231 26976
7600.692 27508
7601.153 26522
7601.615 27131
7602.076 27371
7602.537 27195
7602.999 26884
7603.460 26814
7603.921 26813
7604.383 26890
7604.844 27355
7605.306 26799
7605.767 27462
7606.229 28097
7606.690 27430
7607.152 26890
7607.613 25946
7608.075 27447
7608.536 26977
7608.998 27998
7609.459 27810
7609.921 28419
7610.382 27937
7610.844 26923
7611.306 26741
7611.767 26931
7612.229 27679
7612.691 27398
7613.152 27549
7613.614 28236
7614.076 26254
7614.537 26782
7614.999 26605
7615.461 27069
7615.923 27462
7616.384 27824
7616.846 25682
7617.308 26761
7617.770 26944
7618.232 27101
7618.694 27664
7619.155 26819
7619.617 27791
7620.079 27080
7620.541 27036
7621.003 26918
7621.465 27256
7621.927 26890
7622.389 27450
7622.851 27154
7623.313 26311
7623.775 26821
7624.237 26375
7624.699 27364
7625.161 27364
7625.623 27611
7626.085 27279
7626.547 26198
7627.009 26178
7627.471 27095
7627.934 27891
7628.396 26075
7628.858 26907
7629.320 27558
7629.782 26693
7630.244 27407
7630.707 26373
7631.169 27819
7631.631 27150
7632.093 26865
7632.556 26852
7633.018 27552
7633.480 27261
7633.943 26356
7634.405 27247
7634.867 26858
7635.330 27741
7635.792 26609
7636.254 26621
7636.717 27504
7637.179 27516
7637.642 27340
7638.104 27398
7638.567 27173
7639.029 26555
7639.492 27141
7639.954 26830
7640.417 28422
7640.879 27682
7641.342 28530
7641.804 27909
7642.267 26674
7642.729 28141
7643.192 26944
7643.655 27508
7644.117 27631
7644.580 27902
7645.042 28495
7645.505 28098
7645.968 28168
7646.431 27388
7646.893 28250
7647.356 27211
7647.819 27821
7648.281 27971
7648.744 28363
7649.207 27920
7649.670 27531
7650.133 26981
7650.595 26413
7651.058 27897
7651.521 27775
7651.984 27964
7652.447 27498
7652.910 26366
7653.373 27541
7653.836 26785
7654.299 27283
7654.761 26394
7655.224 27474
7655.687 27956
7656.150 27893
7656.613 27141
7657.076 27252
7657.539 26713
7658.003 26888
7658.466 27171
7658.929 26808
7659.392 27524
7659.855 26751
7660.318 27544
7660.781 25999
7661.244 27042
7661.707 27156
7662.171 27153
7662.634 27797
7663.097 27262
7663.560 28386
7664.023 27859
7664.487 26633
7664.950 27227
7665.413 26145
7665.877 27492
7666.340 26915
7666.803 26961
7667.267 27348
7667.730 27833
7668.193 28228
7668.657 27223
7669.120 27574
7669.583 26673
7670.047 26510
7670.510 26777
7670.974 27559
7671.437 26990
7671.901 26628
7672.364 26857
7672.828 26457
7673.291 26747
7673.755 26156
7674.218 27214
7674.682 26474
7675.145 27220
7675.609 27717
7676.073 27270
7676.536 27643
7677.000 27006
7677.463 27917
7677.927 26588
7678.391 27370
7678.854 27663
7679.318 27155
7679.782 27803
7680.246 26758
7680.709 26917
7681.173 26860
7681.637 27194
7682.101 27123
7682.564 26628
7683.028 26529
7683.492 26934
7683.956 27490
7684.420 26541
7684.884 26805
7685.348 27171
7685.811 27169
7686.275 26085
7686.739 27336
7687.203 26874
7687.667 26232
7688.131 26782
7688.595 26488
7689.059 28031
7689.523 26445
7689.987 26240
7690.451 26811
7690.915 26441
7691.379 26493
7691.843 26324
7692.307 27018
7692.772 26912
7693.236 26591
7693.700 26922
7694.164 26756
7694.628 26984
7695.092 27715
7695.557 27202
7696.021 25769
7696.485 27094
7696.949 26104
7697.413 26817
7697.878 26214
7698.342 26704
7698.806 26266
7699.271 26089
7699.735 26948
7700.199 25691
7700.664 26512
7701.128 26193
7701.592 26206
7702.057 26573
7702.521 26628
7702.986 26658
7703.450 26697
7703.914 26275
7704.379 26716
7704.843 27325
7705.308 26506
7705.772 27478
7706.237 27057
7706.701 26391
7707.166 25578
7707.631 26437
7708.095 26426
7708.560 25747
7709.024 26928
7709.489 26414
7709.954 28348
7710.418 27257
7710.883 26745
7711.348 26235
7711.812 26029
7712.277 27433
7712.742 26607
7713.206 26803
7713.671 27101
7714.136 26979
7714.601 26961
7715.065 26594
7715.530 26827
7715.995 26140
7716.460 27299
7716.925 26332
7717.390 27347
7717.854 27321
7718.319 27353
7718.784 27395
7719.249 26481
7719.714 26474
7720.179 26986
7720.644 27230
7721.109 26834
7721.574 27891
7722.039 27134
7722.504 26540
7722.969 26634
7723.434 26041
7723.899 27036
7724.364 25928
7724.829 26036
7725.294 26516
7725.759 27668
7726.225 26909
7726.690 27026
7727.155 27213
7727.620 26752
7728.085 27296
7728.550 26913
7729.016 26752
7729.481 26533
7729.946 26905
7730.411 26410
7730.877 26745
7731.342 26994
7731.807 26473
7732.272 26849
7732.738 26986
7733.203 27846
7733.668 26746
7734.134 25902
7734.599 25984
7735.065 25279
7735.530 27455
7735.995 26214
7736.461 27117
7736.926 27038
7737.392 26761
7737.857 27213
7738.323 26521
7738.788 27268
7739.254 27267
7739.719 26994
7740.185 26643
7740.650 27133
7741.116 26602
7741.582 26504
7742.047 26388
7742.513 26262
7742.978 26938
7743.444 26259
7743.910 26283
7744.375 25984
7744.841 27512
7745.307 26509
7745.773 26790
7746.238 26683
7746.704 25769
7747.170 26966
7747.636 26770
7748.101 27168
7748.567 27243
7749.033 27742
7749.499 26767
7749.965 26006
7750.430 26653
7750.896 26120
7751.362 25497
7751.828 26477
7752.294 27331
7752.760 27445
7753.226 27859
7753.692 26810
7754.158 27372
7754.624 27171
7755.090 25975
7755.556 27286
7756.022 26077
7756.488 26733
7756.954 26454
7757.420 26105
7757.886 26909
7758.352 25600
7758.818 27458
7759.284 25896
7759.751 26558
7760.217 26564
7760.683 26814
7761.149 26529
7761.615 25985
7762.082 26292
7762.548 25807
7763.014 27217
7763.480 26407
7763.947 27019
7764.413 27429
7764.879 27166
7765.345 27003
7765.812 26601
7766.278 26669
7766.744 26596
7767.211 26950
7767.677 26122
7768.144 27038
7768.610 27010
7769.076 26074
7769.543 26317
7770.009 25748
7770.476 27353
7770.942 26453
7771.409 26361
7771.875 27235
7772.342 26936
7772.808 25670
7773.275 25159
7773.741 26765
7774.208 26414
7774.675 26874
7775.141 26228
7775.608 26447
7776.074 27216
7776.541 27249
7777.008 26869
7777.474 26517
7777.941 26377
7778.408 25772
7778.875 27222
7779.341 27226
7779.808 27504
7780.275 26875
7780.742 27000
7781.208 27462
7781.675 25610
7782.142 27285
7782.609 26471
7783.076 25866
7783.543 26575
7784.009 26859
7784.476 26598
7784.943 26647
7785.410 26370
7785.877 26676
7786.344 27011
7786.811 26049
7787.278 27531
7787.745 27458
7788.212 26971
7788.679 26923
7789.146 25911
7789.613 27244
7790.080 26520
7790.547 27130
7791.014 26801
7791.481 27103
7791.948 26813
7792.416 25717
7792.883 26832
7793.350 26387
7793.817 27264
7794.284 26076
7794.751 26926
7795.219 27136
7795.686 27195
7796.153 26825
7796.620 25765
7797.088 27067
7797.555 26538
7798.022 26352
7798.490 26831
7798.957 26921
7799.424 27436
7799.892 27739
7800.359 26786
7800.826 27261
7801.294 26683
7801.761 26536
7802.229 27675
7802.696 25911
7803.164 27025
7803.631 27173
7804.098 26742
7804.566 26581
7805.033 26516
7805.501 27354
7805.969 26599
7806.436 27180
7806.904 27303
7807.371 26554
7807.839 26578
7808.306 26113
7808.774 27096
7809.242 26908
7809.709 26394
7810.177 26052
7810.645 27119
7811.112 26328
7811.580 26509
7812.048 26840
7812.516 26518
7812.983 26766
7813.451 26572
7813.919 26238
7814.387 26196
7814.854 27731
7815.322 27579
7815.790 26796
7816.258 27668
7816.726 26228
7817.194 27611
7817.662 26378
7818.129 26538
7818.597 26775
7819.065 26409
7819.533 26696
7820.001 27255
7820.469 27384
7820.937 26992
7821.405 26713
7821.873 26325
7822.341 26707
7822.809 26673
7823.277 27642
7823.745 27321
7824.214 26952
7824.682 26832
7825.150 27428
7825.618 26813
7826.086 26212
7826.554 27722
7827.022 28311
7827.491 27160
7827.959 26459
7828.427 26927
7828.895 27669
7829.363 26602
7829.832 27045
7830.300 26923
7830.768 26658
7831.237 26743
7831.705 27665
7832.173 27584
7832.642 27738
7833.110 26567
7833.578 26955
7834.047 27703
7834.515 26508
7834.984 26323
7835.452 25446
7835.920 26546
7836.389 26887
7836.857 26121
7837.326 26201
7837.794 26260
7838.263 27831
7838.731 27562
7839.200 26595
7839.668 27096
7840.137 25891
7840.606 26955
7841.074 26158
7841.543 26464
7842.011 26637
7842.480 27451
7842.949 26919
7843.417 26313
7843.886 26175
7844.355 27188
7844.823 26296
7845.292 26697
7845.761 27178
7846.230 27767
7846.698 26828
7847.167 26406
7847.636 26481
7848.105 26643
7848.574 25882
7849.042 26856
7849.511 25894
7849.980 27008
7850.449 26916
7850.918 26698
7851.387 26644
7851.856 26393
7852.325 26539
7852.794 25911
7853.263 26562
7853.732 27035
7854.201 27692
7854.670 26764
7855.139 26201
7855.608 26649
7856.077 27126
7856.546 27123
7857.015 26301
7857.484 27209
7857.953 27310
7858.422 27426
7858.891 26223
7859.360 26363
7859.830 27013
7860.299 26524
7860.768 26969
7861.237 26767
7861.706 28343
7862.176 26852
7862.645 26057
7863.114 26702
7863.583 25781
7864.053 26564
7864.522 26659
7864.991 27497
7865.461 27381
7865.930 27701
7866.399 26399
7866.869 26926
7867.338 26499
7867.808 26429
7868.277 27177
7868.746 26381
7869.216 26978
7869.685 26758
7870.155 26873
7870.624 26829
7871.094 26983
7871.563 27049
7872.033 26399
7872.502 26491
7872.972 26669
7873.441 28363
7873.911 27454
7874.381 26535
7874.850 27456
7875.320 26789
7875.790 27568
7876.259 26802
7876.729 26702
7877.199 26909
7877.668 26974
7878.138 26681
7878.608 25690
7879.077 27000
7879.547 26626
7880.017 26563
7880.487 26582
7880.957 27050
7881.426 27611
7881.896 26520
7882.366 26339
7882.836 25602
7883.306 26955
7883.776 26064
7884.246 26608
7884.715 26318
7885.185 27644
7885.655 27551
7886.125 26466
7886.595 28014
7887.065 26925
7887.535 27212
7888.005 26008
7888.475 27013
7888.945 26825
7889.415 26438
7889.885 26894
7890.355 26562
7890.826 26655
7891.296 26614
7891.766 26770
7892.236 26564
7892.706 27519
7893.176 27587
7893.646 27758
7894.117 26789
7894.587 26663
7895.057 26558
7895.527 26115
7895.998 27494
7896.468 26730
7896.938 27745
7897.408 27408
7897.879 26541
7898.349 26600
7898.819 25681
7899.290 27034
7899.760 26648
7900.230 27823
7900.701 27375
7901.171 27919
7901.642 26882
7902.112 25765
7902.582 25952
7903.053 26548
7903.523 27014
7903.994 27694
7904.464 27563
7904.935 27811
7905.405 27970
7905.876 27106
7906.347 26100
7906.817 27384
7907.288 27170
7907.758 27418
7908.229 27086
7908.700 28103
7909.170 26974
7909.641 26547
7910.112 26512
7910.582 25728
7911.053 27601
7911.524 26323
7911.994 26680
7912.465 27455
7912.936 27189
7913.407 27266
7913.877 26957
7914.348 27091
7914.819 27563
7915.290 27255
7915.761 26559
7916.232 27552
7916.702 26976
7917.173 26547
7917.644 26481
7918.115 26987
7918.586 27847
7919.057 27113
7919.528 26897
7919.999 26980
7920.470 27423
7920.941 26838
7921.412 26234
7921.883 26835
7922.354 25778
7922.825 28157
7923.296 26950
7923.767 26622
7924.238 27736
7924.709 27296
7925.181 26291
7925.652 26666
7926.123 26655
7926.594 26983
7927.065 27767
7927.536 27721
7928.008 27126
7928.479 28288
7928.950 27035
7929.421 26510
7929.893 26998
7930.364 27565
7930.835 27593
7931.306 27672
7931.778 27145
7932.249 28069
7932.720 27474
7933.192 26285
7933.663 27252
7934.135 26645
7934.606 27343
7935.077 27124
7935.549 27661
7936.020 27393
7936.492 27356
7936.963 27154
7937.435 26927
7937.906 27998
7938.378 26961
7938.849 28015
7939.321 26715
7939.792 27474
7940.264 28029
7940.736 28243
7941.207 27123
7941.679 27091
7942.150 27925
7942.622 27302
7943.094 27869
7943.565 26840
7944.037 27263
7944.509 26659
7944.980 26828
7945.452 28191
7945.924 26794
7946.396 27619
7946.867 26832
7947.339 27253
7947.811 26960
7948.283 27448
7948.755 27633
7949.227 26717
7949.698 27565
7950.170 27024
7950.642 26242
7951.114 27408
7951.586 28286
7952.058 27807
7952.530 26749
7953.002 26423
7953.474 26771
7953.946 26980
7954.418 27200
7954.890 27098
7955.362 27894
7955.834 28284
7956.306 27798
7956.778 27662
7957.250 28320
7957.722 26989
7958.194 27700
7958.666 26570
7959.139 26915
7959.611 27872
7960.083 27710
7960.555 28088
7961.027 27250
7961.499 26859
7961.972 26969
7962.444 27445
7962.916 27933
7963.388 28364
7963.861 28072
7964.333 28219
7964.805 27556
7965.278 27235
7965.750 27196
7966.222 27283
7966.695 27385
7967.167 26935
7967.639 27969
7968.112 27737
7968.584 26818
7969.057 28148
7969.529 25878
7970.002 27190
7970.474 26598
7970.947 27144
7971.419 28342
7971.892 28650
7972.364 28368
7972.837 27432
7973.309 27441
7973.782 27504
7974.254 27589
7974.727 26464
7975.200 27277
7975.672 28091
7976.145 28204
7976.618 26723
7977.090 26557
7977.563 27247
7978.036 27884
7978.508 27980
7978.981 27902
7979.454 28299
7979.927 27437
7980.399 27449
7980.872 27492
7981.345 27234
7981.818 27230
7982.291 26574
7982.764 28345
7983.236 28208
7983.709 27955
7984.182 27692
7984.655 27064
7985.128 28335
7985.601 27625
7986.074 28176
7986.547 27073
7987.020 27411
7987.493 27894
7987.966 28431
7988.439 27550
7988.912 26943
7989.385 28077
7989.858 28354
7990.331 28464
7990.804 28203
7991.277 28272
7991.750 28243
7992.223 28216
7992.697 28538
7993.170 27987
7993.643 28327
7994.116 26983
7994.589 28458
7995.062 28288
7995.536 28724
7996.009 28457
7996.482 28270
7996.955 28943
7997.429 28263
7997.902 29075
7998.375 27843
7998.849 28495
7999.322 28853
7999.795 29061
8000.269 28605
8000.742 28882
8001.216 28522
8001.689 27902
8002.162 29074
8002.636 29226
8003.109 30461
8003.583 29248
8004.056 28756
8004.530 28666
8005.003 28169
8005.477 28066
8005.950 28339
8006.424 28805
8006.897 29099
8007.371 29296
8007.845 29218
8008.318 28209
8008.792 28743
8009.265 28656
8009.739 28793
8010.213 28065
8010.686 28746
8011.160 29584
8011.634 29375
8012.108 29378
8012.581 29036
8013.055 29117
8013.529 29585
8014.003 29848
8014.476 29449
8014.950 31284
8015.424 29902
8015.898 29312
8016.372 28896
8016.846 27911
8017.319 29375
8017.793 28771
8018.267 29261
8018.741 29412
8019.215 29492
8019.689 30192
8020.163 30115
8020.637 29608
8021.111 30309
8021.585 31444
8022.059 29483
8022.533 29259
8023.007 29806
8023.481 29739
8023.955 29826
8024.429 29396
8024.903 28914
8025.377 29258
8025.852 30392
8026.326 29594
8026.800 31046
8027.274 30513
8027.748 30976
8028.222 30869
8028.697 29529
8029.171 30671
8029.645 30824
8030.119 31116
8030.594 30724
8031.068 30459
8031.542 30873
8032.017 31090
8032.491 30729
8032.965 31118
8033.440 31189
8033.914 30348
8034.388 31350
8034.863 31057
8035.337 30505
8035.812 31563
8036.286 31041
8036.761 30321
8037.235 30425
8037.709 32081
8038.184 32079
8038.658 32721
8039.133 32246
8039.608 31194
8040.082 31700
8040.557 32269
8041.031 33208
8041.506 31600
8041.980 32287
8042.455 33228
8042.930 32945
8043.404 31811
8043.879 31256
8044.354 31077
8044.828 30884
8045.303 32320
8045.778 32372
8046.253 33338
8046.727 33229
8047.202 32259
8047.677 31652
8048.152 34215
8048.626 33336
8049.101 32203
8049.576 33525
8050.051 33556
8050.526 34689
8051.001 34152
8051.476 33947
8051.951 34621
8052.425 33079
8052.900 34353
8053.375 33442
8053.850 34939
8054.325 33994
8054.800 34667
8055.275 35000
8055.750 34750
8056.225 34368
8056.700 34439
8057.175 34521
8057.651 34712
8058.126 34978
8058.601 35133
8059.076 35011
8059.551 35643
8060.026 35117
8060.501 34260
8060.976 33840
8061.452 35564
8061.927 35541
8062.402 36231
8062.877 36244
8063.353 35330
8063.828 36476
8064.303 33851
8064.778 36388
8065.254 35161
8065.729 35860
8066.204 38493
8066.680 37446
8067.155 35819
8067.630 36212
8068.106 38678
8068.581 38046
8069.057 37865
8069.532 37316
8070.007 37303
8070.483 38925
8070.958 38506
8071.434 37637
8071.909 36582
8072.385 37270
8072.860 37137
8073.336 38223
8073.812 38630
8074.287 39726
8074.763 40131
8075.238 39204
8075.714 39449
8076.189 38514
8076.665 39618
8077.141 39585
8077.616 40227
8078.092 39519
8078.568 40429
8079.044 41026
8079.519 39648
8079.995 38244
8080.471 39226
8080.947 40594
8081.422 39846
8081.898 40664
8082.374 40058
8082.850 40641
8083.326 42035
8083.801 40764
8084.277 41163
8084.753 40641
8085.229 41408
8085.705 40177
8086.181 40748
8086.657 40164
8087.133 39404
8087.609 39958
8088.085 38971
8088.561 40920
8089.037 40004
8089.513 40794
8089.989 40209
8090.465 40777
8090.941 40938
8091.417 39270
8091.893 40899
8092.369 40759
8092.845 39835
8093.321 40134
8093.798 40666
8094.274 38979
8094.750 38415
8095.226 39454
8095.702 38514
8096.179 38482
8096.655 37334
8097.131 39475
8097.607 39008
8098.084 38199
8098.560 37990
8099.036 38214
8099.512 38994
8099.989 37640
8100.465 39141
8100.942 37844
8101.418 36868
8101.894 36958
8102.371 36508
8102.847 36539
8103.324 36761
8103.800 37235
8104.276 37124
8104.753 37622
8105.229 37034
8105.706 38230
8106.182 37613
8106.659 37904
8107.136 37571
8107.612 36825
8108.089 38138
8108.565 38865
8109.042 38310
8109.518 35859
8109.995 37887
8110.472 38199
8110.948 38582
8111.425 37833
8111.902 36458
8112.378 38251
8112.855 38575
8113.332 38428
8113.809 38637
8114.285 37308
8114.762 37697
8115.239 37717
8115.716 39022
8116.193 38618
8116.669 38600
8117.146 39284
8117.623 40151
8118.100 41007
8118.577 39944
8119.054 39661
8119.531 39050
8120.008 39027
8120.484 39965
8120.961 39285
8121.438 38527
8121.915 40944
8122.392 41283
8122.869 38294
8123.346 40999
8123.823 40916
8124.301 41083
8124.778 40739
8125.255 40475
8125.732 42882
8126.209 43243
8126.686 43152
8127.163 41993
8127.640 42539
8128.117 42885
8128.595 43584
8129.072 43314
8129.549 43672
8130.026 44818
8130.503 43200
8130.981 45042
8131.458 43796
8131.935 43041
8132.413 43333
8132.890 43482
8133.367 42987
8133.845 44316
8134.322 43259
8134.799 42313
8135.277 43174
8135.754 40836
8136.231 44021
8136.709 42362
8137.186 43070
8137.664 42539
8138.141 41686
8138.619 41958
8139.096 41051
8139.574 40778
8140.051 40858
8140.529 40829
8141.006 39185
8141.484 39700
8141.961 38822
8142.439 38420
8142.917 37223
8143.394 36845
8143.872 37870
8144.349 38102
8144.827 37329
8145.305 37725
8145.782 38688
8146.260 38393
8146.738 36352
8147.216 36126
8147.693 35286
8148.171 35804
8148.649 35097
8149.127 34739
8149.604 35944
8150.082 34772
8150.560 34102
8151.038 33369
8151.516 34262
8151.994 33540
8152.472 34241
8152.949 33667
8153.427 34609
8153.905 34356
8154.383 33992
8154.861 33455
8155.339 32895
8155.817 33004
8156.295 32459
8156.773 33879
8157.251 33570
8157.729 32943
8158.207 33181
8158.685 32233
8159.163 33161
8159.642 32156
8160.120 32325
8160.598 31593
8161.076 32680
8161.554 31220
8162.032 31417
8162.510 32890
8162.989 32021
8163.467 31307
8163.945 30896
8164.423 31790
8164.902 31375
8165.380 32096
8165.858 32441
8166.336 31860
8166.815 31385
8167.293 30368
8167.771 31077
8168.250 30341
8168.728 30689
8169.206 30807
8169.685 32047
8170.163 31789
8170.642 31717
8171.120 31829
8171.599 30594
8172.077 32035
8172.555 31176
8173.034 31814
8173.512 31836
8173.991 31709
8174.470 32066
8174.948 32547
8175.427 31765
8175.905 31774
8176.384 31494
8176.862 31412
8177.341 30879
8177.820 32644
8178.298 32816
8178.777 32004
8179.256 32546
8179.734 32417
8180.213 32473
8180.692 32907
8181.171 32487
8181.649 32606
8182.128 33111
8182.607 32028
8183.086 32456
8183.564 32091
8184.043 33016
8184.522 31661
8185.001 32174
8185.480 32438
8185.959 32198
8186.437 31608
8186.916 31401
8187.395 31328
8187.874 32013
8188.353 31234
8188.832 30068
8189.311 30362
8189.790 30038
8190.269 29849
8190.748 29528
8191.227 28789
8191.706 30203
8192.185 29704
8192.664 30299
8193.143 28683
8193.623 29816
8194.102 29853
8194.581 29176
8195.060 28784
8195.539 28292
8196.018 29271
8196.497 29009
8196.977 29436
8197.456 30544
8197.935 29646
8198.414 29525
8198.894 28580
8199.373 29538
8199.852 29085
8200.331 29319
8200.811 28537
8201.290 29361
8201.769 29418
8202.249 28981
8202.728 28882
8203.207 29723
8203.687 29076
8204.166 28346
8204.646 29200
8205.125 29068
8205.605 29870
8206.084 28202
8206.564 28851
8207.043 29403
8207.523 28207
8208.002 29942
8208.482 27870
8208.961 28559
8209.441 27992
8209.920 28357
8210.400 28002
8210.879 27974
8211.359 27929
8211.839 28128
8212.318 28369
8212.798 28758
8213.278 28157
8213.757 28180
8214.237 27317
8214.717 27294
8215.197 27567
8215.676 27532
8216.156 27019
8216.636 28088
8217.116 27963
8217.595 28316
8218.075 27857
8218.555 28461
8219.035 27639
8219.515 27010
8219.995 27532
8220.475 27231
8220.954 28277
8221.434 28266
8221.914 27249
8222.394 27928
8222.874 27552
8223.354 28659
8223.834 27966
8224.314 28623
8224.794 27884
8225.274 27771
8225.754 27992
8226.234 28312
8226.714 27864
8227.195 25976
8227.675 27873
8228.155 26796
8228.635 27550
8229.115 26546
8229.595 28249
8230.075 27227
8230.556 26578
8231.036 27191
8231.516 26565
8231.996 27643
8232.476 27151
8232.957 27418
8233.437 27578
8233.917 27659
8234.398 27736
8234.878 26998
8235.358 27218
8235.838 26564
8236.319 26935
8236.799 26139
8237.280 26900
8237.760 27355
8238.240 27074
8238.721 26177
8239.201 26887
8239.682 27304
8240.162 26910
8240.643 27551
8241.123 26585
8241.604 26850
8242.084 27227
8242.565 26557
8243.045 26106
8243.526 26475
8244.006 27363
8244.487 26385
8244.968 27502
8245.448 27917
8245.929 27879
8246.410 27071
8246.890 26955
8247.371 26322
8247.852 26654
8248.332 27336
8248.813 26864
8249.294 27924
8249.775 27158
8250.255 27216
8250.736 26397
8251.217 26294
8251.698 27004
8252.179 26506
8252.659 27169
8253.140 25707
8253.621 27740
8254.102 27258
8254.583 26775
8255.064 26510
8255.545 26693
8256.026 27428
8256.507 26410
8256.987 27508
8257.468 26201
8257.949 27705
8258.430 27144
8258.911 26895
8259.393 26857
8259.874 26307
8260.355 26332
8260.836 26785
8261.317 27215
8261.798 26774
8262.279 26084
8262.760 25923
8263.241 25319
8263.722 25461
8264.204 25424
8264.685 27146
8265.166 25771
8265.647 26618
8266.128 26217
8266.610 25867
8267.091 25467
8267.572 25435
8268.054 26180
8268.535 25666
8269.016 25417
8269.497 26225
8269.979 26732
8270.460 25802
8270.942 25296
8271.423 26396
8271.904 25632
8272.386 26195
8272.867 26404
8273.349 26819
8273.830 27084
8274.312 27082
8274.793 26112
8275.275 25429
8275.756 25985
8276.238 25756
8276.719 25880
8277.201 25678
8277.682 26748
8278.164 26829
8278.645 25655
8279.127 26101
8279.609 25768
8280.090 26334
8280.572 25418
8281.054 26049
8281.535 25791
8282.017 26316
8282.499 26309
8282.980 25278
8283.462 26072
8283.944 26581
8284.426 26506
8284.907 26873
8285.389 27284
8285.871 26470
8286.353 26601
8286.835 25629
8287.317 25445
8287.798 25889
8288.280 25975
8288.762 27405
8289.244 25066
8289.726 26082
8290.208 25907
8290.690 25622
8291.172 26116
8291.654 25724
8292.136 26067
8292.618 25225
8293.100 25177
8293.582 26219
8294.064 26396
8294.546 26385
8295.028 26126
8295.510 26227
8295.992 26054
8296.474 26535
8296.957 25510
8297.439 26831
8297.921 26420
8298.403 26407
8298.885 25203
8299.367 25366
8299.850 25933
8300.332 26025
8300.814 25486
8301.296 26165
8301.779 26668
8302.261 26810
8302.743 25909
8303.226 26484
8303.708 25450
8304.190 26924
8304.673 26058
8305.155 26087
8305.637 26259
8306.120 26149
8306.602 26256
8307.085 25317
8307.567 25460
8308.050 25765
8308.532 25814
8309.015 25460
8309.497 26146
8309.980 26354
8310.462 25483
8310.945 25588
8311.427 25285
8311.910 25479
8312.392 24794
8312.875 25602
8313.358 24557
8313.840 26363
8314.323 26205
8314.805 25818
8315.288 26202
8315.771 25130
8316.254 25606
8316.736 25187
8317.219 24770
8317.702 24946
8318.184 26350
8318.667 25106
8319.150 25630
8319.633 26211
8320.116 26115
8320.598 25180
8321.081 25379
8321.564 26421
8322.047 26198
8322.530 25974
8323.013 25937
8323.496 25879
8323.979 25228
8324.462 24842
8324.944 26195
8325.427 26147
8325.910 26433
8326.393 26170
8326.876 25463
8327.359 25213
8327.843 24337
8328.326 26134
8328.809 25402
8329.292 26448
8329.775 25597
8330.258 26191
8330.741 25657
8331.224 25172
8331.707 24738
8332.190 24081
8332.674 26095
8333.157 25943
8333.640 25971
8334.123 26185
8334.607 26080
8335.090 25721
8335.573 25575
8336.056 25594
8336.540 25426
8337.023 25464
8337.506 25161
8337.990 26171
8338.473 26148
8338.956 25051
8339.440 25836
8339.923 24813
8340.406 25519
8340.890 25341
8341.373 25180
8341.857 26176
8342.340 25777
8342.824 25067
8343.307 24795
8343.791 25745
8344.274 25122
8344.758 24978
8345.241 25457
8345.725 26644
8346.208 26445
8346.692 26539
8347.176 25435
8347.659 25827
8348.143 25778
8348.626 24907
8349.110 26669
8349.594 26676
8350.077 26317
8350.561 26619
8351.045 24446
8351.529 25239
8352.012 24715
8352.496 25908
8352.980 24688
8353.464 25875
8353.947 26730
8354.431 26076
8354.915 25917
8355.399 25089
8355.883 25339
8356.367 25424
8356.851 25280
8357.334 25675
8357.818 25912
8358.302 25537
8358.786 25780
8359.270 25794
8359.754 26019
8360.238 25796
8360.722 24431
8361.206 25455
8361.690 25666
8362.174 26738
8362.658 26013
8363.142 25514
8363.626 25661
8364.111 24789
8364.595 25699
8365.079 25827
8365.563 25847
8366.047 26365
8366.531 25834
8367.015 25975
8367.500 25973
8367.984 26129
8368.468 25444
8368.952 25328
8369.437 25335
8369.921 25723
8370.405 25752
8370.889 25208
8371.374 24889
8371.858 25282
8372.342 24923
8372.827 25446
8373.311 25754
8373.795 24873
8374.280 26227
8374.764 26271
8375.249 25187
8375.733 26037
8376.218 25487
8376.702 25870
8377.186 24989
8377.671 25956
8378.155 25615
8378.640 25778
8379.125 25312
8379.609 25626
8380.094 25948
8380.578 25323
8381.063 25416
8381.547 25470
8382.032 26083
8382.517 26182
8383.001 25530
8383.486 25115
8383.971 25524
8384.455 24743
8384.940 25011
8385.425 25836
8385.909 25185
8386.394 25601
8386.879 25718
8387.364 25641
8387.849 25626
8388.333 24811
8388.818 25727
8389.303 24936
8389.788 24503
8390.273 25236
8390.758 25403
8391.242 24653
8391.727 24822
8392.212 25539
8392.697 25770
8393.182 26333
8393.667 26117
8394.152 26144
8394.637 25670
8395.122 25888
8395.607 25790
8396.092 25788
8396.577 26495
8397.062 25371
8397.547 25616
8398.032 25491
8398.517 26279
8399.003 25825
8399.488 25949
8399.973 26081
8400.458 24573
8400.943 26207
8401.428 25346
8401.914 25818
8402.399 26215
8402.884 26170
8403.369 25985
8403.854 24583
8404.340 25459
8404.825 24941
8405.310 25872
8405.796 25279
8406.281 26447
8406.766 26430
8407.252 25791
8407.737 25492
8408.222 25581
8408.708 24805
8409.193 24887
8409.679 25918
8410.164 25353
8410.649 26210
8411.135 26225
8411.620 25264
8412.106 25884
8412.591 25013
8413.077 25791
8413.562 24626
8414.048 25288
8414.534 26050
8415.019 26252
8415.505 25688
8415.990 25481
8416.476 24920
8416.962 25026
8417.447 25963
8417.933 25895
8418.419 25881
8418.904 25609
8419.390 25336
8419.876 25966
8420.361 25119
8420.847 25634
8421.333 24566
8421.819 25127
8422.305 25694
8422.790 26384
8423.276 25823
8423.762 25343
8424.248 25125
8424.734 24832
8425.220 25747
8425.705 25681
8426.191 25821
8426.677 25592
8427.163 26426
8427.649 25089
8428.135 25127
8428.621 25171
8429.107 24795
8429.593 25712
8430.079 24860
8430.565 25930
8431.051 25655
8431.537 25313
8432.023 25266
8432.509 24745
8432.996 25640
8433.482 24533
8433.968 25503
8434.454 24895
8434.940 26130
8435.426 25842
8435.912 25137
8436.399 25630
8436.885 24759
8437.371 25788
8437.857 24898
8438.344 26293
8438.830 26232
8439.316 26024
8439.802 25635
8440.289 25307
8440.775 25362
8441.261 26070
8441.748 25776
8442.234 25083
8442.720 26119
8443.207 25285
8443.693 25306
8444.180 25281
8444.666 25283
8445.153 25788
8445.639 25035
8446.126 26230
8446.612 25895
8447.099 26650
8447.585 25443
8448.072 25636
8448.558 25553
8449.045 24806
8449.531 25963
8450.018 24871
8450.505 26039
8450.991 25934
8451.478 26099
8451.964 26067
8452.451 24854
8452.938 25908
8453.424 25562
8453.911 25445
8454.398 24632
8454.885 25814
8455.371 26064
8455.858 26281
8456.345 25544
8456.832 25044
8457.319 25284
8457.805 24879
8458.292 25369
8458.779 24509
8459.266 25855
8459.753 25529
8460.240 24981
8460.727 25065
8461.213 24982
8461.700 25463
8462.187 24821
8462.674 24759
8463.161 25291
8463.648 25703
8464.135 25565
8464.622 25372
8465.109 25375
8465.596 25167
8466.083 25819
8466.571 25437
8467.058 25437
8467.545 25601
8468.032 25846
8468.519 25069
8469.006 25503
8469.493 25622
8469.980 25362
8470.468 26387
8470.955 25288
8471.442 25891
8471.929 26367
8472.417 26012
8472.904 26876
8473.391 24686
8473.878 24417
8474.366 24946
8474.853 25159
8475.340 25627
8475.828 25514
8476.315 25188
8476.802 25074
8477.290 25645
8477.777 25005
8478.265 25633
8478.752 24691
8479.239 26371
8479.727 27227
8480.214 25619
8480.702 26326
8481.189 25309
8481.677 24764
8482.164 25299
8482.652 26052
8483.139 25452
8483.627 27351
8484.115 26255
8484.602 24940
8485.090 25867
8485.577 24650
8486.065 26057
8486.553 25235
8487.040 25034
8487.528 25497
8488.016 25700
8488.504 25424
8488.991 25427
8489.479 25049
8489.967 24776
8490.454 24975
8490.942 24891
8491.430 25635
8491.918 25642
8492.406 25911
8492.894 25622
8493.381 24927
8493.869 25488
8494.357 25549
8494.845 25403
8495.333 25066
8495.821 25934
8496.309 25582
8496.797 25254
8497.285 25884
8497.773 25430
8498.261 25967
8498.749 24739
8499.237 25942
8499.725 25296
8500.213 25814
8500.701 24874
8501.189 25436
8501.677 25458
8502.165 25770
8502.653 25152
8503.141 25288
8503.630 26285
8504.118 25642
8504.606 24892
8505.094 25184
8505.582 25451
8506.070 25863
8506.559 24992
8507.047 25501
8507.535 24974
8508.023 26133
8508.512 24668
8509.000 25811
8509.488 25497
8509.977 25132
8510.465 25768
8510.953 25521
8511.442 25759
8511.930 25198
8512.419 25651
8512.907 25223
8513.395 24059
8513.884 24823
8514.372 25927
8514.861 25190
8515.349 24454
8515.838 25276
8516.326 25698
8516.815 25142
8517.303 24723
8517.792 24833
8518.281 24677
8518.769 24987
8519.258 25208
8519.746 24079
8520.235 25268
8520.724 25145
8521.212 24856
8521.701 25637
8522.190 24335
8522.678 25303
8523.167 24707
8523.656 25547
8524.144 25826
8524.633 25327
8525.122 25474
8525.611 25262
8526.100 24826
8526.588 24979
8527.077 25475
8527.566 24470
8528.055 25346
8528.544 25763
8529.033 25711
8529.522 25157
8530.010 25243
8530.499 25598
8530.988 25262
8531.477 25812
8531.966 25232
8532.455 26125
8532.944 24637
8533.433 24677
8533.922 25521
8534.411 24574
8534.900 25806
8535.389 24706
8535.878 24402
8536.368 24873
8536.857 25240
8537.346 24245
8537.835 24541
8538.324 24630
8538.813 24443
8539.302 24285
8539.792 24157
8540.281 25287
8540.770 25600
8541.259 24656
8541.749 24343
8542.238 24601
8542.727 25387
8543.216 24266
8543.706 25225
8544.195 24256
8544.684 26356
8545.174 25715
8545.663 25923
8546.152 25619
8546.642 24526
8547.131 25847
8547.621 23981
8548.110 25002
8548.599 25461
8549.089 25429
8549.578 25366
8550.068 25193
8550.557 26179
8551.047 26019
8551.536 25712
8552.026 24719
8552.516 25982
8553.005 25062
8553.495 25324
8553.984 25237
8554.474 24458
8554.964 25408
8555.453 25134
8555.943 24967
8556.433 25117
8556.922 26217
8557.412 25224
8557.902 24835
8558.391 25166
8558.881 25041
8559.371 27069
8559.861 25333
8560.350 25724
8560.840 25285
8561.330 24876
8561.820 24352
8562.310 24100
8562.800 25132
8563.289 25344
8563.779 25580
8564.269 25537
8564.759 25529
8565.249 25858
8565.739 25298
8566.229 24842
8566.719 25200
8567.209 25600
8567.699 25201
8568.189 24760
8568.679 24685
8569.169 25648
8569.659 24744
8570.149 24874
8570.639 25245
8571.129 24737
8571.619 24761
8572.109 24638
8572.600 24967
8573.090 25609
8573.580 25884
8574.070 25986
8574.560 25033
8575.051 25334
8575.541 25091
8576.031 26229
8576.521 25058
8577.011 26048
8577.502 25975
8577.992 26164
8578.482 24875
8578.973 24896
8579.463 23716
8579.953 24983
8580.444 24706
8580.934 24357
8581.425 25791
8581.915 26042
8582.405 25546
8582.896 25843
8583.386 24950
8583.877 25417
8584.367 24588
8584.858 25557
8585.348 25086
8585.839 25253
8586.329 24904
8586.820 25350
8587.310 25292
8587.801 25379
8588.291 25739
8588.782 24776
8589.273 25344
8589.763 24897
8590.254 24263
8590.745 24519
8591.235 24663
8591.726 25217
8592.217 24280
8592.707 25157
8593.198 25126
8593.689 25605
8594.180 25212
8594.670 25434
8595.161 25437
8595.652 24886
8596.143 25744
8596.634 24561
8597.125 25334
8597.615 25853
8598.106 25972
8598.597 25027
8599.088 24820
8599.579 25247
8600.070 25122
8600.561 25600
8601.052 24726
8601.543 25760
8602.034 26164
8602.525 25242
8603.016 25211
8603.507 25292
8603.998 25093
8604.489 25129
8604.980 25017
8605.471 24949
8605.962 26030
8606.453 25873
8606.944 24753
8607.435 25355
8607.927 24676
8608.418 25672
8608.909 24612
8609.400 25518
8609.891 26348
8610.383 25042
8610.874 25269
8611.365 24773
8611.856 25036
8612.348 25025
8612.839 25151
8613.330 25265
8613.822 25761
8614.313 26088
8614.804 26396
8615.296 25380
8615.787 26365
8616.278 25528
8616.770 24395
8617.261 24953
8617.753 24126
8618.244 25422
8618.736 25037
8619.227 25522
8619.719 25789
8620.210 25412
8620.702 25390
8621.193 24494
8621.685 26217
8622.176 26938
8622.668 25877
8623.159 25557
8623.651 25121
8624.143 24788
8624.634 26246
8625.126 25178
8625.618 25849
8626.109 25939
8626.601 25871
8627.093 25540
8627.584 25365
8628.076 25239
8628.568 25596
8629.060 24736
8629.551 26129
8630.043 25594
8630.535 26048
8631.027 25663
8631.519 25491
8632.010 25161
8632.502 24173
8632.994 25472
8633.486 25230
8633.978 25025
8634.470 24990
8634.962 25720
8635.454 26236
8635.946 25276
8636.438 26522
8636.930 25357
8637.422 26272
8637.914 24653
8638.406 25861
8638.898 26095
8639.390 24936
8639.882 24893
8640.374 25650
8640.866 25497
8641.358 25372
8641.850 25310
8642.343 25128
8642.835 25852
8643.327 26547
8643.819 25222
8644.311 26079
8644.803 25355
8645.296 26021
8645.788 25238
8646.280 25291
8646.772 25176
8647.265 25081
8647.757 25259
8648.249 25366
8648.742 25331
8649.234 25410
8649.726 24877
8650.219 25323
8650.711 25226
8651.203 25903
8651.696 25854
8652.188 25203
8652.681 25123
8653.173 25690
8653.666 25376
8654.158 25601
8654.651 24891
8655.143 26287
8655.636 25678
8656.128 25565
8656.621 26032
8657.113 25134
8657.606 25964
8658.099 24937
8658.591 24963
8659.084 25457
8659.576 25911
8660.069 25092
8660.562 24788
8661.054 25170
8661.547 25293
8662.040 25743
8662.533 25595
8663.025 26134
8663.518 25389
8664.011 25321
8664.504 24919
8664.996 24898
8665.489 25136
8665.982 24652
8666.475 25778
8666.968 25828
8667.461 26536
8667.953 25882
8668.446 25226
8668.939 26420
8669.432 24372
8669.925 25362
8670.418 24172
8670.911 25418
8671.404 25326
8671.897 25456
8672.390 25644
8672.883 25284
8673.376 25071
8673.869 25404
8674.362 25713
8674.855 24845
8675.348 25220
8675.841 26028
8676.334 25560
8676.828 25136
8677.321 25311
8677.814 25435
8678.307 25816
8678.800 26023
8679.293 25485
8679.787 25865
8680.280 25598
8680.773 25460
8681.266 25489
8681.760 25262
8682.253 25953
8682.746 25451
8683.240 26060
8683.733 26260
8684.226 25951
8684.720 25074
8685.213 24920
8685.706 25776
8686.200 26005
8686.693 27046
8687.187 26055
8687.680 26168
8688.173 26312
8688.667 25689
8689.160 25831
8689.654 25087
8690.147 25334
8690.641 25278
8691.134 26249
8691.628 25352
8692.122 25629
8692.615 25724
8693.109 25375
8693.602 25092
8694.096 24856
8694.590 25199
8695.083 24504
8695.577 24898
8696.071 25593
8696.564 25942
8697.058 25280
8697.552 24673
8698.046 24817
8698.539 25652
8699.033 25680
8699.527 25048
8700.021 26213
8700.514 26209
8701.008 24821
8701.502 24561
8701.996 26013
8702.490 25287
8702.984 24936
8703.478 26116
8703.971 25685
8704.465 27347
8704.959 26534
8705.453 26058
8705.947 25915
8706.441 24968
8706.935 26014
8707.429 24994
8707.923 25922
8708.417 25963
8708.911 25468
8709.405 26037
8709.899 25903
8710.394 26316
8710.888 26824
8711.382 26606
8711.876 26309
8712.370 26851
8712.864 26829
8713.358 26428
8713.853 25801
8714.347 25709
8714.841 25931
8715.335 26014
8715.829 26692
8716.324 26245
8716.818 27035
8717.312 26303
8717.807 25813
8718.301 26437
8718.795 25864
8719.290 27145
8719.784 25966
8720.278 26932
8720.773 26971
8721.267 26793
8721.762 26902
8722.256 26766
8722.750 27024
8723.245 27092
8723.739 26976
8724.234 26899
8724.728 27336
8725.223 28115
8725.717 26682
8726.212 26818
8726.706 27048
8727.201 27577
8727.696 26843
8728.190 26823
8728.685 25942
8729.179 28374
8729.674 26360
8730.169 26757
8730.663 26673
8731.158 25823
8731.653 26141
8732.148 26319
8732.642 26226
8733.137 27157
8733.632 26712
8734.127 27006
8734.621 25166
8735.116 26071
8735.611 25551
8736.106 25694
8736.601 25391
8737.095 26909
8737.590 26376
8738.085 26195
8738.580 25303
8739.075 25617
8739.570 25879
8740.065 25411
8740.560 25496
8741.055 25200
8741.550 25974
8742.045 25375
8742.540 25424
8743.035 25421
8743.530 25719
8744.025 25837
8744.520 25318
8745.015 26346
8745.510 25823
8746.005 26129
8746.500 26169
8746.995 25828
8747.491 26181
8747.986 25914
8748.481 26141
8748.976 25233
8749.471 25704
8749.967 25257
8750.462 25437
8750.957 25771
8751.452 24179
8751.948 24364
8752.443 24602
8752.938 25295
8753.433 24291
8753.929 26083
8754.424 26337
8754.920 24948
8755.415 26019
8755.910 23557
8756.406 25068
8756.901 24386
8757.397 25106
8757.892 25149
8758.387 25318
8758.883 25738
8759.378 25163
8759.874 25556
8760.369 24868
8760.865 25580
8761.360 25068
8761.856 25475
8762.352 25349
8762.847 25634
8763.343 25243
8763.838 24696
8764.334 24971
8764.830 24564
8765.325 25139
8765.821 24407
8766.317 25972
8766.812 25430
8767.308 24683
8767.804 25296
8768.300 24567
8768.795 25542
8769.291 24349
8769.787 25069
8770.283 25255
8770.779 25837
8771.274 25714
8771.770 25312
8772.266 25664
8772.762 24953
8773.258 25464
8773.754 24155
8774.250 25084
8774.746 25493
8775.241 25641
8775.737 25305
8776.233 24396
8776.729 25141
8777.225 24752
8777.721 25733
8778.217 24555
8778.713 25624
8779.209 25509
8779.706 25163
8780.202 25271
8780.698 24316
8781.194 25141
8781.690 24564
8782.186 25390
8782.682 25189
8783.178 24926
8783.675 25332
8784.171 24428
8784.667 25145
8785.163 25582
8785.659 23885
8786.156 23785
8786.652 24928
8787.148 25562
8787.645 25456
8788.141 24614
8788.637 24791
8789.134 24963
8789.630 24539
8790.126 25477
8790.623 24949
8791.119 25557
8791.615 25353
8792.112 24720
8792.608 25597
8793.105 24377
8793.601 25571
8794.098 25099
8794.594 25210
8795.091 25365
8795.587 25834
8796.084 25261
8796.580 25357
8797.077 25821
8797.573 24828
8798.070 25320
8798.567 25225
8799.063 25499
8799.560 24834
8800.056 25319
8800.553 25700
8801.050 24502
8801.546 24622
8802.043 24598
8802.540 25537
8803.037 25440
8803.533 27245
8804.030 25401
8804.527 24612
8805.024 24946
8805.520 23773
8806.017 25703
8806.514 24528
8807.011 24792
8807.508 25400
8808.005 25765
8808.502 25175
8808.998 24729
8809.495 25163
8809.992 25005
8810.489 25480
8810.986 24524
8811.483 25456
8811.980 25395
8812.477 25091
8812.974 24953
8813.471 25124
8813.968 25245
8814.465 24943
8814.962 25243
8815.459 24565
8815.957 25426
8816.454 24619
8816.951 24657
8817.448 24967
8817.945 24094
8818.442 25027
8818.939 23798
8819.437 25300
8819.934 24260
8820.431 25266
8820.928 24588
8821.426 24164
8821.923 24646
8822.420 24985
8822.917 24757
8823.415 24607
8823.912 25356
8824.409 24367
8824.907 24421
8825.404 24001
8825.901 24356
8826.399 24725
8826.896 24452
8827.394 25330
8827.891 24009
8828.389 24848
8828.886 24629
8829.384 24735
8829.881 24389
8830.379 23565
8830.876 24874
8831.374 23998
8831.871 24179
8832.369 24396
8832.866 24853
8833.364 24703
8833.861 24473
8834.359 24576
8834.857 24511
8835.354 25097
8835.852 24816
8836.350 25253
8836.847 25222
8837.345 24626
8837.843 24006
8838.341 24359
8838.838 23990
8839.336 24427
8839.834 24320
8840.332 23903
8840.829 25279
8841.327 24852
8841.825 23647
8842.323 24630
8842.821 24629
8843.319 25459
8843.817 23314
8844.314 24529
8844.812 24924
8845.310 24878
8845.808 23734
8846.306 24300
8846.804 25334
8847.302 25011
8847.800 25244
8848.298 24524
8848.796 25126
8849.294 25419
8849.792 25310
8850.290 24992
8850.788 24317
8851.287 24178
8851.785 23736
8852.283 24486
8852.781 24194
8853.279 25252
8853.777 25237
8854.275 24947
8854.774 24394
8855.272 24146
8855.770 25283
8856.268 24579
8856.767 24807
8857.265 24624
8857.763 25286
8858.261 25258
8858.760 24801
8859.258 24862
8859.756 24501
8860.255 24846
8860.753 24920
8861.252 25894
8861.750 25777
8862.248 25338
8862.747 24338
8863.245 24515
8863.744 24855
8864.242 24409
8864.741 25086
8865.239 24537
8865.738 25455
8866.236 24792
8866.735 24669
8867.233 24820
8867.732 24601
8868.230 24856
8868.729 24023
8869.228 24555
8869.726 24945
8870.225 25036
8870.723 24705
8871.222 24245
8871.721 23772
8872.219 23851
8872.718 24465
8873.217 23742
8873.716 25352
8874.214 24759
8874.713 24561
8875.212 24417
8875.711 24049
8876.210 23991
8876.708 23803
8877.207 24537
8877.706 24198
8878.205 24688
8878.704 25091
8879.203 25034
8879.702 24055
8880.200 23664
8880.699 24743
8881.198 24627
8881.697 23705
8882.196 24589
8882.695 24400
8883.194 24186
8883.693 23844
8884.192 25038
8884.691 25067
8885.190 24541
8885.690 24351
8886.189 23962
8886.688 24639
8887.187 23931
8887.686 24439
8888.185 24527
8888.684 24261
8889.183 24648
8889.683 24485
8890.182 24242
8890.681 25059
8891.180 24840
8891.680 24456
8892.179 24387
8892.678 24389
8893.177 25120
8893.677 23379
8894.176 24237
8894.675 24291
8895.175 24871
8895.674 24948
8896.173 24562
8896.673 23995
8897.172 24098
8897.672 24684
8898.171 24124
8898.670 24798
8899.170 24737
8899.669 24914
8900.169 25130
8900.668 24652
8901.168 25067
8901.667 24213
8902.167 24599
8902.666 23828
8903.166 25216
8903.666 25209
8904.165 24017
8904.665 25110
8905.164 24095
8905.664 25790
8906.164 24151
8906.663 24522
8907.163 24162
8907.663 24499
8908.162 24165
8908.662 23740
8909.162 24264
8909.662 24049
8910.161 24474
8910.661 24412
8911.161 25013
8911.661 24603
8912.161 25032
8912.660 24373
8913.160 24811
8913.660 24745
8914.160 24294
8914.660 24663
8915.160 24379
8915.660 25512
8916.160 24334
8916.660 25009
8917.160 24920
8917.660 23979
8918.160 24526
8918.660 23710
8919.160 24621
8919.660 25007
8920.160 25029
8920.660 24788
8921.160 24820
8921.660 24599
8922.160 24687
8922.660 25100
8923.160 24905
8923.660 24986
8924.161 24701
8924.661 25141
8925.161 24291
8925.661 24257
8926.161 24776
8926.662 24397
8927.162 24668
8927.662 24280
8928.162 25256
8928.663 24993
8929.163 24724
8929.663 24661
8930.164 23891
8930.664 25627
8931.164 23748
8931.665 24716
8932.165 24521
8932.665 24502
8933.166 24667
8933.666 24214
8934.167 24686
8934.667 24064
8935.168 24557
8935.668 24514
8936.169 25367
8936.669 25309
8937.170 24639
8937.670 23980
8938.171 24850
8938.671 24766
8939.172 23944
8939.673 24860
8940.173 24552
8940.674 25444
8941.174 25424
8941.675 24647
8942.176 24995
8942.676 24430
8943.177 24849
8943.678 23644
8944.179 23469
8944.679 24153
8945.180 25140
8945.681 24614
8946.182 23772
8946.682 24447
8947.183 24126
8947.684 24463
8948.185 24341
8948.686 25314
8949.187 24914
8949.688 25138
8950.188 25115
8950.689 24757
8951.190 23889
8951.691 24119
8952.192 25051
8952.693 24795
8953.194 25151
8953.695 25969
8954.196 24202
8954.697 24376
8955.198 24357
8955.699 25431
8956.200 24999
8956.701 25216
8957.202 25238
8957.704 25127
8958.205 24954
8958.706 23600
8959.207 24771
8959.708 24426
8960.209 24207
8960.710 24537
8961.212 25930
8961.713 25229
8962.214 24872
8962.715 25075
8963.217 24313
8963.718 24915
8964.219 24842
8964.720 26077
8965.222 24633
8965.723 25194
8966.224 26030
8966.726 24929
8967.227 24119
8967.729 24485
8968.230 25262
8968.731 24596
8969.233 24705
8969.734 25192
8970.236 25174
8970.737 25019
8971.239 24576
8971.740 24916
8972.242 25176
8972.743 24932
8973.245 24223
8973.746 25257
8974.248 24700
8974.750 24727
8975.251 24125
8975.753 23956
8976.254 23778
8976.756 24107
8977.258 25053
8977.759 25191
8978.261 25652
8978.763 25645
8979.264 24174
8979.766 25101
8980.268 24353
8980.770 24550
8981.271 24606
8981.773 24603
8982.275 25255
8982.777 25044
8983.279 24986
8983.781 24340
8984.282 24507
8984.784 24854
8985.286 24854
8985.788 24477
8986.290 25870
8986.792 24681
8987.294 25242
8987.796 24932
8988.298 23903
8988.800 24338
8989.302 24423
8989.804 24228
8990.306 24334
8990.808 25298
8991.310 25561
8991.812 24801
8992.314 25449
8992.816 24029
8993.318 24815
8993.820 24745
8994.322 25332
8994.825 25313
8995.327 25683
8995.829 25041
8996.331 24079
8996.833 24453
8997.336 24960
8997.838 24923
8998.340 24335
8998.842 24843
8999.345 24672
8999.847 24950
9000.349 24489
9000.851 24448
9001.354 25680
9001.856 24694
9002.359 25275
9002.861 24244
9003.363 24980
9003.866 24928
9004.368 24563
9004.871 24879
9005.373 24691
9005.875 24998
9006.378 22973
9006.880 23989
9007.383 24335
9007.885 24992
9008.388 24683
9008.891 24465
9009.393 24802
9009.896 25235
9010.398 25514
9010.901 24498
9011.403 24767
9011.906 25301
9012.409 25040
9012.911 25228
9013.414 24888
9013.917 24258
9014.419 24887
9014.922 24914
9015.425 24528
9015.928 25791
9016.430 24386
9016.933 24941
9017.436 24512
9017.939 24327
9018.442 25032
9018.944 24151
9019.447 24871
9019.950 25062
9020.453 25371
9020.956 24329
9021.459 24287
9021.962 25113
9022.465 25187
9022.968 25454
9023.471 23898
9023.974 24967
9024.476 24871
9024.979 25176
9025.482 24846
9025.986 24752
9026.489 24941
9026.992 24143
9027.495 25772
9027.998 24881
9028.501 26604
9029.004 25581
9029.507 25122
9030.010 25995
9030.513 24658
9031.017 25519
9031.520 24862
9032.023 25118
9032.526 25050
9033.029 25513
9033.533 25204
9034.036 24810
9034.539 25283
9035.042 25143
9035.546 25839
9036.049 25616
9036.552 26276
9037.056 26342
9037.559 25936
9038.062 25372
9038.566 25192
9039.069 25324
9039.573 24397
9040.076 25550
9040.579 25761
9041.083 26267
9041.586 25355
9042.090 25400
9042.593 25215
9043.097 25181
9043.600 25498
9044.104 24676
9044.607 25707
9045.111 25693
9045.615 25486
9046.118 25544
9046.622 25080
9047.125 25244
9047.629 25097
9048.133 25669
9048.636 24593
9049.140 25394
9049.644 25795
9050.147 26268
9050.651 25200
9051.155 23879
9051.659 24329
9052.162 23929
9052.666 24709
9053.170 23869
9053.674 24598
9054.178 25433
9054.681 25144
9055.185 24565
9055.689 24480
9056.193 25002
9056.697 25052
9057.201 25598
9057.705 25233
9058.209 25408
9058.713 25575
9059.216 25436
9059.720 24778
9060.224 24390
9060.728 25209
9061.232 24142
9061.736 24491
9062.241 24667
9062.745 24884
9063.249 25192
9063.753 24543
9064.257 25221
9064.761 24296
9065.265 25844
9065.769 24209
9066.273 25240
9066.778 24891
9067.282 24461
9067.786 25025
9068.290 24143
9068.794 23958
9069.299 22967
9069.803 24988
9070.307 24466
9070.811 24613
9071.316 24843
9071.820 24310
9072.324 24535
9072.829 24542
9073.333 24101
9073.837 24745
9074.342 25596
9074.846 24499
9075.351 25005
9075.855 23736
9076.359 23777
9076.864 24534
9077.368 23820
9077.873 24308
9078.377 24272
9078.882 25237
9079.386 24390
9079.891 24688
9080.395 24540
9080.900 24063
9081.405 24680
9081.909 23718
9082.414 24442
9082.918 24021
9083.423 24459
9083.928 24482
9084.432 23192
9084.937 23679
9085.442 23580
9085.946 24535
9086.451 24818
9086.956 24614
9087.461 24898
9087.965 24734
9088.470 23713
9088.975 24035
9089.480 24247
9089.985 23108
9090.489 24265
9090.994 23550
9091.499 25217
9092.004 24625
9092.509 24261
9093.014 24225
9093.519 23841
9094.024 24423
9094.529 24061
9095.034 25027
9095.539 24798
9096.044 24540
9096.549 24420
9097.054 23683
9097.559 24434
9098.064 23934
9098.569 25032
9099.074 24613
9099.579 25257
9100.084 24723
9100.589 24084
9101.094 23436
9101.599 24069
9102.105 23961
9102.610 24448
9103.115 24659
9103.620 24371
9104.125 25261
9104.631 24186
9105.136 24241
9105.641 24492
9106.146 22963
9106.652 24516
9107.157 23382
9107.662 23972
9108.168 24566
9108.673 24684
9109.178 24948
9109.684 23865
9110.189 23915
9110.694 24079
9111.200 23888
9111.705 24316
9112.211 25058
9112.716 24570
9113.222 24586
9113.727 23785
9114.233 23810
9114.738 23948
9115.244 23664
9115.749 24890
9116.255 23995
9116.760 24819
9117.266 24493
9117.771 23687
9118.277 24282
9118.783 23384
9119.288 24626
9119.794 23764
9120.300 24267
9120.805 24467
9121.311 24410
9121.817 23906
9122.322 23831
9122.828 24259
9123.334 23733
9123.840 23857
9124.345 24178
9124.851 24242
9125.357 24659
9125.863 24008
9126.369 24128
9126.875 23723
9127.380 24498
9127.886 24585
9128.392 25132
9128.898 23825
9129.404 25173
9129.910 24514
9130.416 24070
9130.922 24034
9131.428 23367
9131.934 24273
9132.440 23964
9132.946 24527
9133.452 24778
9133.958 24873
9134.464 24196
9134.970 23429
9135.476 24088
9135.982 23651
9136.488 24372
9136.995 23797
9137.501 24144
9138.007 24558
9138.513 24000
9139.019 23491
9139.525 24248
9140.032 23743
9140.538 24332
9141.044 23808
9141.550 23573
9142.057 24335
9142.563 24215
9143.069 23741
9143.576 24030
9144.082 23418
9144.588 24476
9145.095 23877
9145.601 24355
9146.107 25082
9146.614 24656
9147.120 23869
9147.627 23418
9148.133 23686
9148.639 24447
9149.146 25088
9149.652 24727
9150.159 24574
9150.665 24255
9151.172 24191
9151.678 24360
9152.185 23228
9152.692 24362
9153.198 23439
9153.705 23805
9154.211 23399
9154.718 25438
9155.225 23850
9155.731 23298
9156.238 24154
9156.745 23226
9157.251 24289
9157.758 23230
9158.265 23831
9158.772 24349
9159.278 24172
9159.785 24454
9160.292 24607
9160.799 24310
9161.305 24284
9161.812 25210
9162.319 23890
9162.826 24195
9163.333 23571
9163.840 24032
9164.347 24328
9164.854 24045
9165.360 24091
9165.867 23536
9166.374 24059
9166.881 23274
9167.388 24569
9167.895 24921
9168.402 24628
9168.909 24735
9169.416 24266
9169.923 24797
9170.430 23721
9170.938 24169
9171.445 24058
9171.952 24749
9172.459 23952
9172.966 23230
9173.473 24012
9173.980 23754
9174.487 24392
9174.995 24233
9175.502 25270
9176.009 24716
9176.516 24424
9177.024 23997
9177.531 23709
9178.038 24775
9178.545 24169
9179.053 25198
9179.560 24264
9180.067 25212
9180.575 24927
9181.082 23969
9181.589 24087
9182.097 23262
9182.604 23797
9183.112 23267
9183.619 24097
9184.127 23884
9184.634 24838
9185.141 24989
9185.649 23977
9186.156 24252
9186.664 23603
9187.171 23912
9187.679 23845
9188.187 24867
9188.694 24612
9189.202 23989
9189.709 24106
9190.217 23928
9190.725 23808
9191.232 23318
9191.740 24351
9192.248 24344
9192.755 24795
9193.263 25039
9193.771 24594
9194.278 24341
9194.786 23289
9195.294 24343
9195.802 24241
9196.309 24654
9196.817 24736
9197.325 25009
9197.833 24975
9198.341 23760
9198.849 24543
9199.356 24443
9199.864 23748
9200.372 23891
9200.880 24940
9201.388 24768
9201.896 24215
9202.404 24102
9202.912 23418
9203.420 24159
9203.928 24196
9204.436 24361
9204.944 23160
9205.452 24505
9205.960 24384
9206.468 23880
9206.976 24570
9207.484 23912
9207.992 24049
9208.500 23532
9209.009 23557
9209.517 24225
9210.025 23958
9210.533 24241
9211.041 23251
9211.550 23697
9212.058 23467
9212.566 24164
9213.074 24597
9213.582 24581
9214.091 24539
9214.599 24554
9215.107 24304
9215.616 23869
9216.124 24390
9216.632 24055
9217.141 24421
9217.649 23969
9218.157 24592
9218.666 23896
9219.174 23403
9219.683 24646
9220.191 23826
9220.700 24344
9221.208 24769
9221.717 24362
9222.225 25056
9222.734 24205
9223.242 25060
9223.751 24809
9224.259 25035
9224.768 24792
9225.276 24991
9225.785 24177
9226.294 25215
9226.802 25082
9227.311 24673
9227.820 24658
9228.328 24426
9228.837 24450
9229.346 23640
9229.854 23901
9230.363 23461
9230.872 25443
9231.381 25202
9231.889 24857
9232.398 25220
9232.907 24943
9233.416 24740
9233.925 23851
9234.433 24355
9234.942 24082
9235.451 24378
9235.960 24499
9236.469 24394
9236.978 24328
9237.487 23951
9237.996 24325
9238.505 24279
9239.014 24626
9239.523 24839
9240.032 24672
9240.541 24147
9241.050 24247
9241.559 24702
9242.068 24271
9242.577 24896
9243.086 23964
9243.595 24928
9244.104 25206
9244.613 24056
9245.122 24271
9245.632 24391
9246.141 24603
9246.650 23649
9247.159 23928
9247.668 24512
9248.178 25004
9248.687 24139
9249.196 23669
9249.705 24057
9250.215 24831
9250.724 24367
9251.233 24015
9251.742 24273
9252.252 24888
9252.761 24783
9253.271 25290
9253.780 24780
9254.289 25290
9254.799 25121
9255.308 24580
9255.818 24389
9256.327 25157
9256.836 25216
9257.346 24265
9257.855 25468
9258.365 24048
9258.874 25167
9259.384 24737
9259.894 24547
9260.403 25511
9260.913 25163
9261.422 24393
9261.932 24595
9262.442 24971
9262.951 24699
9263.461 25029
9263.970 24509
9264.480 25261
9264.990 25244
9265.500 25842
9266.009 24443
9266.519 24343
9267.029 24985
9267.538 25133
9268.048 25599
9268.558 24269
9269.068 25979
9269.578 25558
9270.088 25234
9270.597 25009
9271.107 23638
9271.617 24618
9272.127 24441
9272.637 25427
9273.147 25078
9273.657 26077
9274.167 25530
9274.677 24351
9275.187 25348
9275.697 24802
9276.207 25092
9276.717 24889
9277.227 25853
9277.737 26215
9278.247 25056
9278.757 24799
9279.267 24456
9279.777 25021
9280.287 24828
9280.797 25338
9281.307 24682
9281.818 26287
9282.328 25678
9282.838 25642
9283.348 25298
9283.858 24539
9284.368 25595
9284.879 24296
9285.389 24943
9285.899 24675
9286.410 25154
9286.920 25004
9287.430 24177
9287.940 24314
9288.451 24368
9288.961 24661
9289.472 23877
9289.982 24803
9290.492 24899
9291.003 24830
9291.513 24852
9292.024 24090
9292.534 23948
9293.044 24437
9293.555 25104
9294.065 24212
9294.576 24996
9295.087 25000
9295.597 24726
9296.108 25104
9296.618 24051
9297.129 24998
9297.639 24530
9298.150 24066
9298.661 24915
9299.171 25144
9299.682 24279
9300.193 24391
9300.703 24599
9301.214 24875
9301.725 25108
9302.235 24278
9302.746 24795
9303.257 25000
9303.768 24826
9304.278 24713
9304.789 24932
9305.300 25292
9305.811 24674
9306.322 25425
9306.832 25060
9307.343 26354
9307.854 24899
9308.365 24942
9308.876 24732
9309.387 24181
9309.898 24550
9310.409 23876
9310.920 24874
9311.431 24462
9311.942 25315
9312.453 25089
9312.964 24209
9313.475 24996
9313.986 24854
9314.497 25272
9315.008 24600
9315.519 25373
9316.030 25113
9316.541 25053
9317.052 24168
9317.563 24399
9318.075 24810
9318.586 24651
9319.097 24944
9319.608 24997
9320.119 25656
9320.631 24087
9321.142 24425
9321.653 24659
9322.164 23595
9322.676 23903
9323.187 24550
9323.698 24791
9324.210 25310
9324.721 25362
9325.232 24951
9325.744 24336
9326.255 24345
9326.766 24001
9327.278 24371
9327.789 24042
9328.301 25058
9328.812 25189
9329.324 24856
9329.835 24128
9330.347 23787
9330.858 23900
9331.370 23544
9331.881 24822
9332.393 24533
9332.904 25288
9333.416 24618
9333.928 24340
9334.439 25195
9334.951 23677
9335.462 24699
9335.974 24084
9336.486 24239
9336.997 24639
9337.509 24479
9338.021 24176
9338.533 24161
9339.044 23976
9339.556 23525
9340.068 24769
9340.580 24109
9341.091 24690
9341.603 24601
9342.115 24615
9342.627 24232
9343.139 24073
9343.651 24204
9344.162 24580
9344.674 25244
9345.186 23837
9345.698 24541
9346.210 24684
9346.722 24361
9347.234 25172
9347.746 24005
9348.258 25246
9348.770 24832
9349.282 25419
9349.794 25326
9350.306 25183
9350.818 24417
9351.330 24508
9351.842 24667
9352.354 24189
9352.866 24995
9353.379 24254
9353.891 26152
9354.403 25325
9354.915 25028
9355.427 24307
9355.939 23725
9356.452 23741
9356.964 23600
9357.476 25472
9357.988 24326
9358.501 25222
9359.013 24701
9359.525 23993
9360.038 23595
9360.550 24256
9361.062 24588
9361.575 24064
9362.087 24729
9362.599 25159
9363.112 25520
9363.624 24625
9364.137 24795
9364.649 25008
9365.162 24882
9365.674 25736
9366.186 24500
9366.699 25330
9367.211 25382
9367.724 24504
9368.237 24613
9368.749 23796
9369.262 24202
9369.774 23829
9370.287 24714
9370.799 24515
9371.312 26032
9371.825 25102
9372.337 24462
9372.850 24931
9373.363 24691
9373.875 25515
9374.388 24714
9374.901 24889
9375.414 25167
9375.926 25512
9376.439 25032
9376.952 24878
9377.465 24708
9377.978 24810
9378.490 24934
9379.003 24227
9379.516 25103
9380.029 24960
9380.542 24694
9381.055 23860
9381.568 23917
9382.081 24161
9382.593 24012
9383.106 24625
9383.619 24056
9384.132 24977
9384.645 25465
9385.158 24128
9385.671 24475
9386.184 23837
9386.697 25229
9387.211 24609
9387.724 24500
9388.237 24369
9388.750 25310
9389.263 24340
9389.776 23804
9390.289 25005
9390.802 24621
9391.316 24031
9391.829 24164
9392.342 24801
9392.855 25672
9393.368 24803
9393.882 24261
9394.395 23415
9394.908 24580
9395.421 24380
9395.935 24284
9396.448 23746
9396.961 25051
9397.475 24669
9397.988 24007
9398.501 24731
9399.015 24486
9399.528 25206
9400.042 24356
9400.555 24802
9401.069 25583
9401.582 25207
9402.095 25146
9402.609 24530
9403.122 24788
9403.636 24698
9404.150 24853
9404.663 24138
9405.177 24777
9405.690 25092
9406.204 24423
9406.717 23937
9407.231 23935
9407.745 25595
9408.258 24996
9408.772 24934
9409.286 23987
9409.799 24904
9410.313 25111
9410.827 24699
9411.340 24581
9411.854 24462
9412.368 25329
9412.882 24504
9413.395 25358
9413.909 25636
9414.423 25207
9414.937 25185
9415.451 23879
9415.965 25281
9416.478 25387
9416.992 25356
9417.506 25147
9418.020 25893
9418.534 25855
9419.048 24971
9419.562 24286
9420.076 24012
9420.590 25000
9421.104 24788
9421.618 24039
9422.132 25012
9422.646 25943
9423.160 25504
9423.674 25150
9424.188 24488
9424.702 24371
9425.216 25529
9425.731 23497
9426.245 25060
9426.759 24806
9427.273 25388
9427.787 24446
9428.301 24924
9428.816 24475
9429.330 24649
9429.844 24854
9430.358 25534
9430.873 24956
9431.387 25355
9431.901 25104
9432.415 25627
9432.930 24861
9433.444 24605
9433.958 24069
9434.473 25320
9434.987 24031
9435.502 25289
9436.016 25277
9436.530 25413
9437.045 24507
9437.559 24386
9438.074 25514
9438.588 24508
9439.103 24749
9439.617 24725
9440.132 25438
9440.646 25891
9441.161 25335
9441.675 25217
9442.190 24374
9442.704 25514
9443.219 25074
9443.734 24996
9444.248 25039
9444.763 25544
9445.278 25056
9445.792 25219
9446.307 25393
9446.822 23799
9447.336 24904
9447.851 25008
9448.366 25282
9448.881 24555
9449.395 25483
9449.910 25740
9450.425 25007
9450.940 25940
9451.455 25125
9451.969 25001
9452.484 25427
9452.999 25559
9453.514 25348
9454.029 25150
9454.544 25307
9455.059 26288
9455.574 25550
9456.089 24681
9456.604 25704
9457.119 25733
9457.634 26059
9458.149 25764
9458.664 25604
9459.179 25084
9459.694 25137
9460.209 26116
9460.724 25878
9461.239 26913
9461.754 25642
9462.269 25355
9462.784 26211
9463.300 24737
9463.815 25734
9464.330 25518
9464.845 25213
9465.360 26002
9465.876 26137
9466.391 26223
9466.906 25348
9467.421 25697
9467.937 26292
9468.452 26933
9468.967 25451
9469.482 26313
9469.998 25664
9470.513 25823
9471.029 26193
9471.544 24911
9472.059 25804
9472.575 24795
9473.090 25484
9473.606 24482
9474.121 25664
9474.636 26612
9475.152 25531
9475.667 26288
9476.183 25386
9476.698 26964
9477.214 25976
9477.730 25630
9478.245 26324
9478.761 26292
9479.276 25903
9479.792 24855
9480.308 25951
9480.823 25481
9481.339 26795
9481.854 25547
9482.370 26377
9482.886 26651
9483.402 26471
9483.917 26663
9484.433 25945
9484.949 26045
9485.464 26185
9485.980 26520
9486.496 25849
9487.012 28234
9487.528 27355
9488.043 26621
9488.559 27097
9489.075 25823
9489.591 26664
9490.107 25673
9490.623 26306
9491.139 26554
9491.655 26994
9492.171 26742
9492.687 26879
9493.203 26404
9493.719 25769
9494.235 27256
9494.751 25985
9495.267 26578
9495.783 27811
9496.299 26869
9496.815 25923
9497.331 25776
9497.847 26457
9498.363 25889
9498.879 27293
9499.395 26626
9499.911 27248
9500.428 27020
9500.944 27614
9501.460 27278
9501.976 26299
9502.492 27011
9503.009 26022
9503.525 26901
9504.041 28041
9504.558 27591
9505.074 27202
9505.590 25897
9506.106 26607
9506.623 26654
9507.139 27266
9507.656 26832
9508.172 27508
9508.688 27582
9509.205 27412
9509.721 27094
9510.238 27134
9510.754 27585
9511.270 28037
9511.787 28945
9512.303 28051
9512.820 28265
9513.336 27867
9513.853 28333
9514.370 27849
9514.886 27598
9515.403 28760
9515.919 28534
9516.436 29108
9516.953 29141
9517.469 29637
9517.986 28659
9518.502 27912
9519.019 27596
9519.536 28261
9520.053 28193
9520.569 28311
9521.086 28525
9521.603 29177
9522.120 27949
9522.636 28306
9523.153 27841
9523.670 27623
9524.187 26452
9524.704 27135
9525.220 26737
9525.737 27633
9526.254 28045
9526.771 27806
9527.288 27867
9527.805 27225
9528.322 26948
9528.839 27677
9529.356 27185
9529.873 27241
9530.390 26597
9530.907 26769
9531.424 26308
9531.941 27296
9532.458 27365
9532.975 26999
9533.492 27313
9534.009 27197
9534.526 26657
9535.043 26762
9535.560 25673
9536.077 25843
9536.595 26661
9537.112 26103
9537.629 27227
9538.146 26098
9538.663 27666
9539.181 26515
9539.698 26132
9540.215 26853
9540.732 26008
9541.250 27233
9541.767 25940
9542.284 26319
9542.802 26304
9543.319 26944
9543.836 26652
9544.354 25877
9544.871 25947
9545.388 26725
9545.906 27401
9546.423 26686
9546.941 27279
9547.458 27427
9547.976 27150
9548.493 26558
9549.011 25904
9549.528 26605
9550.046 26879
9550.563 26832
9551.081 25723
9551.598 27410
9552.116 27360
9552.633 27866
9553.151 27165
9553.669 25729
9554.186 27211
9554.704 26037
9555.222 27501
9555.739 27330
9556.257 26988
9556.775 26739
9557.292 26023
9557.810 27017
9558.328 27757
9558.846 27242
9559.363 26905
9559.881 27158
9560.399 28453
9560.917 28021
9561.435 27365
9561.953 27206
9562.470 26788
9562.988 26584
9563.506 26884
9564.024 27134
9564.542 28263
9565.060 27472
9565.578 26707
9566.096 27563
9566.614 26483
9567.132 26677
9567.650 26434
9568.168 26914
9568.686 27018
9569.204 27000
9569.722 26045
9570.240 25672
9570.758 26178
9571.276 25587
9571.794 25756
9572.313 26634
9572.831 26371
9573.349 27017
9573.867 26050
9574.385 25279
9574.903 25927
9575.422 26219
9575.940 25421
9576.458 26440
9576.976 25977
9577.495 27779
9578.013 26733
9578.531 26387
9579.050 26256
9579.568 25125
9580.086 26160
9580.605 25479
9581.123 26227
9581.641 26933
9582.160 27406
9582.678 25880
9583.197 25564
9583.715 25496
9584.233 26887
9584.752 26734
9585.270 25623
9585.789 26377
9586.307 26326
9586.826 26451
9587.344 26214
9587.863 25624
9588.382 25745
9588.900 26237
9589.419 26434
9589.937 26046
9590.456 27353
9590.975 26712
9591.493 26262
9592.012 26460
9592.531 25356
9593.049 25930
9593.568 25589
9594.087 26827
9594.606 26111
9595.124 27079
9595.643 26637
9596.162 25803
9596.681 26308
9597.199 26046
9597.718 26750
9598.237 26505
9598.756 26262
9599.275 26281
9599.794 26642
9600.313 25841
9600.832 26035
9601.350 26166
9601.869 25558
9602.388 26691
9602.907 25602
9603.426 26921
9603.945 25838
9604.464 26353
9604.983 26191
9605.502 25001
9606.021 26030
9606.540 25994
9607.059 26284
9607.579 26106
9608.098 26721
9608.617 26221
9609.136 25236
9609.655 26192
9610.174 26057
9610.693 26402
9611.213 26248
9611.732 25802
9612.251 25354
9612.770 25960
9613.290 26090
9613.809 26026
9614.328 25491
9614.847 24748
9615.367 25731
9615.886 25689
9616.405 26926
9616.925 26185
9617.444 25779
9617.963 26106
9618.483 25283
9619.002 26215
9619.522 25483
9620.041 26056
9620.560 25863
9621.080 26071
9621.599 26035
9622.119 25277
9622.638 26197
9623.158 25918
9623.677 26070
9624.197 26155
9624.717 26335
9625.236 26189
9625.756 26077
9626.275 25011
9626.795 25492
9627.315 25888
9627.834 26273
9628.354 26292
9628.873 25275
9629.393 25801
9629.913 25404
9630.433 25231
9630.952 26195
9631.472 25225
9631.992 25878
9632.512 25578
9633.031 26318
9633.551 25447
9634.071 25622
9634.591 25159
9635.111 25144
9635.630 26244
9636.150 25665
9636.670 25543
9637.190 25138
9637.710 25338
9638.230 25733
9638.750 26278
9639.270 24970
9639.790 25220
9640.310 24940
9640.830 25860
9641.350 25852
9641.870 25181
9642.390 26077
9642.910 24990
9643.430 25452
9643.950 25975
9644.470 25092
9644.990 25839
9645.510 24794
9646.031 25115
9646.551 25391
9647.071 25595
9647.591 25301
9648.111 25512
9648.631 25759
9649.152 25439
9649.672 25194
9650.192 24279
9650.712 25840
9651.233 25880
9651.753 25677
9652.273 25288
9652.794 25216
9653.314 24852
9653.834 25343
9654.355 26232
9654.875 25530
9655.395 25675
9655.916 25254
9656.436 25784
9656.957 25711
9657.477 25118
9657.998 26025
9658.518 25468
9659.039 25352
9659.559 25888
9660.080 26367
9660.600 26036
9661.121 24934
9661.641 24695
9662.162 25590
9662.682 26107
9663.203 25599
9663.724 25713
9664.244 25588
9664.765 25064
9665.285 25368
9665.806 24604
9666.327 25801
9666.848 24934
9667.368 25748
9667.889 25742
9668.410 26033
9668.930 25682
9669.451 24940
9669.972 25653
9670.493 25467
9671.014 26216
9671.534 25162
9672.055 24729
9672.576 25582
9673.097 26118
9673.618 25857
9674.139 24665
9674.660 26008
9675.181 24907
9675.702 25324
9676.223 25189
9676.744 25778
9677.265 25114
9677.786 26223
9678.307 25536
9678.828 25366
9679.349 25243
9679.870 24934
9680.391 25475
9680.912 25117
9681.433 25577
9681.954 25518
9682.475 25633
9682.996 25712
9683.517 24621
9684.039 25266
9684.560 24281
9685.081 24897
9685.602 25266
9686.123 25899
9686.645 25586
9687.166 24765
9687.687 26253
9688.208 25006
9688.730 25102
9689.251 25660
9689.772 26788
9690.294 25715
9690.815 25670
9691.336 24933
9691.858 25312
9692.379 25662
9692.901 25216
9693.422 25785
9693.943 24959
9694.465 25830
9694.986 25831
9695.508 25658
9696.029 25180
9696.551 25586
9697.072 26095
9697.594 25895
9698.115 25616
9698.637 25882
9699.159 24774
9699.680 25443
9700.202 25509
9700.723 24935
9701.245 24710
9701.767 24538
9702.288 25249
9702.810 26123
9703.332 26047
9703.853 26045
9704.375 25432
9704.897 24983
9705.419 25177
9705.940 24413
9706.462 25657
9706.984 24540
9707.506 26167
9708.027 26082
9708.549 25165
9709.071 25161
9709.593 24363
9710.115 24641
9710.637 24643
9711.159 24916
9711.681 25314
9712.203 26013
9712.724 25211
9713.246 24175
9713.768 24042
9714.290 24274
9714.812 25559
9715.334 24938
9715.856 26208
9716.378 24849
9716.901 25016
9717.423 25184
9717.945 24553
9718.467 25573
9718.989 24694
9719.511 25309
9720.033 24370
9720.555 25830
9721.077 25036
9721.600 24828
9722.122 25305
9722.644 24159
9723.166 25622
9723.689 24743
9724.211 25062
9724.733 25604
9725.255 25370
9725.778 25538
9726.300 24917
9726.822 25388
9727.345 24072
9727.867 25506
9728.389 24154
9728.912 25115
9729.434 24914
9729.956 24368
9730.479 25536
9731.001 25436
9731.524 24776
9732.046 24524
9732.569 25518
9733.091 25107
9733.614 26007
9734.136 25691
9734.659 25107
9735.181 25116
9735.704 24930
9736.227 26230
9736.749 24476
9737.272 24873
9737.794 25267
9738.317 25249
9738.840 24503
9739.362 24653
9739.885 24846
9740.408 24512
9740.930 25506
9741.453 25186
9741.976 25778
9742.499 25901
9743.021 25696
9743.544 25049
9744.067 25641
9744.590 25015
9745.112 24413
9745.635 24820
9746.158 24406
9746.681 25818
9747.204 25587
9747.727 25273
9748.250 25531
9748.773 24920
9749.296 25201
9749.818 25285
9750.341 24352
9750.864 25415
9751.387 25725
9751.910 25796
9752.433 24370
9752.956 25230
9753.480 24071
9754.003 25536
9754.526 24668
9755.049 25851
9755.572 25286
9756.095 24713
9756.618 24975
9757.141 24885
9757.664 25184
9758.188 24988
9758.711 25420
9759.234 25292
9759.757 25707
9760.280 26050
9760.804 24585
9761.327 25061
9761.850 24601
9762.373 25064
9762.897 24750
9763.420 24402
9763.943 25398
9764.467 25033
9764.990 24998
9765.513 24983
9766.037 24942
9766.560 24512
9767.084 25276
9767.607 24557
9768.130 25647
9768.654 25288
9769.177 24836
9769.701 25323
9770.224 24466
9770.748 24431
9771.271 24368
9771.795 25084
9772.318 24403
9772.842 25220
9773.366 25255
9773.889 24306
9774.413 24450
9774.936 24572
9775.460 24607
9775.984 24979
9776.507 24862
9777.031 24762
9777.555 25469
9778.078 24175
9778.602 24000
9779.126 25298
9779.650 25722
9780.173 24948
9780.697 24341
9781.221 24620
9781.745 25356
9782.269 24573
9782.792 24868
9783.316 24933
9783.840 25425
9784.364 24621
9784.888 25237
9785.412 24113
9785.936 24779
9786.460 24977
9786.984 24775
9787.508 24953
9788.032 24028
9788.556 24891
9789.080 23902
9789.604 23698
9790.128 24480
9790.652 24741
9791.176 24783
9791.700 23819
9792.224 24861
9792.748 24908
9793.272 24876
9793.796 23707
9794.320 24520
9794.845 24569
9795.369 23942
9795.893 23675
9796.417 23971
9796.941 24510
9797.466 24177
9797.990 24912
9798.514 23768
9799.038 24884
9799.563 24944
9800.087 24068
9800.611 24682
9801.136 22768
9801.660 25037
9802.184 24028
9802.709 24572
9803.233 25247
9803.757 25033
9804.282 24555
9804.806 23971
9805.331 23904
9805.855 23936
9806.380 24137
9806.904 24728
9807.429 25523
9807.953 24890
9808.478 24611
9809.002 24223
9809.527 24409
9810.051 24868
9810.576 24577
9811.101 24435
9811.625 24008
9812.150 25215
9812.674 24744
9813.199 24220
9813.724 24602
9814.248 24590
9814.773 25178
9815.298 24298
9815.823 23913
9816.347 25203
9816.872 24685
9817.397 25180
9817.922 24058
9818.446 24330
9818.971 24102
9819.496 24382
9820.021 24877
9820.546 24687
9821.071 24576
9821.595 24273
9822.120 24722
9822.645 24600
9823.170 24170
9823.695 24583
9824.220 24830
9824.745 25024
9825.270 25337
9825.795 24718
9826.320 24103
9826.845 24991
9827.370 24322
9827.895 24645
9828.420 24784
9828.945 25254
9829.470 24169
9829.995 24464
9830.521 24289
9831.046 23988
9831.571 25117
9832.096 24017
9832.621 24564
9833.146 24172
9833.672 24538
9834.197 24822
9834.722 24947
9835.247 23800
9835.772 24207
9836.298 24793
9836.823 24447
9837.348 24287
9837.874 23990
9838.399 24781
9838.924 24289
9839.450 23796
9839.975 23940
9840.500 23547
9841.026 24416
9841.551 24204
9842.077 24306
9842.602 24323
9843.128 24836
9843.653 24905
9844.179 24284
9844.704 23770
9845.230 24114
9845.755 24483
9846.281 24380
9846.806 24691
9847.332 24473
9847.857 24544
9848.383 24136
9848.909 24177
9849.434 24407
9849.960 24524
9850.485 25028
9851.011 24507
9851.537 25195
9852.063 25357
9852.588 24444
9853.114 25057
9853.640 23985
9854.165 24116
9854.691 23786
9855.217 24427
9855.743 24232
9856.269 24111
9856.794 24157
9857.320 23684
9857.846 24423
9858.372 24004
9858.898 24955
9859.424 24490
9859.950 25035
9860.476 24217
9861.002 24711
9861.528 24373
9862.053 24352
9862.579 23684
9863.105 23572
9863.631 24805
9864.157 24295
9864.684 24469
9865.210 24368
9865.736 24618
9866.262 24328
9866.788 24429
9867.314 25414
9867.840 24037
9868.366 24514
9868.892 24539
9869.418 24789
9869.945 24799
9870.471 24457
9870.997 24593
9871.523 23821
9872.050 24645
9872.576 24572
9873.102 24356
9873.628 24914
9874.155 24812
9874.681 24912
9875.207 24454
9875.734 23721
9876.260 22923
9876.786 25061
9877.313 24535
9877.839 25022
9878.365 24606
9878.892 24432
9879.418 23686
9879.945 23234
9880.471 24871
9880.998 23610
9881.524 23593
9882.051 24057
9882.577 24831
9883.104 24817
9883.630 23906
9884.157 24456
9884.683 24313
9885.210 24988
9885.737 24573
9886.263 24414
9886.790 24575
9887.316 24436
9887.843 24021
9888.370 23647
9888.896 24342
9889.423 23042
9889.950 24119
9890.477 24149
9891.003 24505
9891.530 24001
9892.057 23507
9892.584 24147
9893.110 23192
9893.637 24260
9894.164 23084
9894.691 24056
9895.218 24577
9895.745 24364
9896.272 24075
9896.798 23883
9897.325 23218
9897.852 24220
9898.379 24733
9898.906 24420
9899.433 24887
9899.960 24135
9900.487 23987
9901.014 23297
9901.541 23565
9902.068 24045
9902.595 24128
9903.122 24913
9903.649 24155
9904.177 25417
9904.704 24519
9905.231 24839
9905.758 24543
9906.285 23217
9906.812 24265
9907.339 24054
9907.867 24701
9908.394 24506
9908.921 24212
9909.448 24400
9909.975 24249
9910.503 24317
9911.030 23676
9911.557 24100
9912.085 24335
9912.612 24447
9913.139 24110
9913.667 24522
9914.194 23833
9914.721 23089
9915.249 22964
9915.776 23558
9916.304 24585
9916.831 23958
9917.358 25022
9917.886 24214
9918.413 23865
9918.941 24011
9919.468 23339
9919.996 23988
9920.523 23594
9921.051 24637
9921.579 24762
9922.106 24251
9922.634 23976
9923.161 23490
9923.689 23951
9924.217 23979
9924.744 23903
9925.272 23908
9925.800 24535
9926.327 25242
9926.855 24134
9927.383 24415
9927.910 24390
9928.438 24715
9928.966 24520
9929.494 24336
9930.021 23689
9930.549 24090
9931.077 24020
9931.605 23416
9932.133 24486
9932.661 23333
9933.188 24215
9933.716 22777
9934.244 24068
9934.772 23891
9935.300 24212
9935.828 24230
9936.356 23214
9936.884 24151
9937.412 23523
9937.940 23800
9938.468 23637
9938.996 24695
9939.524 24469
9940.052 24325
9940.580 24101
9941.108 23277
9941.636 24156
9942.164 22920
9942.693 23153
9943.221 23628
9943.749 24513
9944.277 24575
9944.805 24197
9945.333 24305
9945.862 23573
9946.390 24427
9946.918 23777
9947.446 25040
9947.975 24978
9948.503 24240
9949.031 23733
9949.560 23714
9950.088 24265
9950.616 23576
9951.145 24599
9951.673 23778
9952.201 23890
9952.730 24473
9953.258 23662
9953.786 23723
9954.315 23201
9954.843 23635
9955.372 23546
9955.900 24748
9956.429 23854
9956.957 24168
9957.486 24484
9958.014 23891
9958.543 24284
9959.071 23812
9959.600 23463
9960.129 24462
9960.657 24015
9961.186 23416
9961.715 24055
9962.243 23747
9962.772 23510
9963.300 24329
9963.829 24173
9964.358 24901
9964.887 24038
9965.415 24395
9965.944 24357
9966.473 24078
9967.002 23809
9967.530 23706
9968.059 24438
9968.588 24485
9969.117 23920
9969.646 23462
9970.175 23904
9970.703 24503
9971.232 23708
9971.761 24208
9972.290 23599
9972.819 24103
9973.348 23309
9973.877 23729
9974.406 23931
9974.935 24681
9975.464 24255
9975.993 23472
9976.522 23258
9977.051 23955
9977.580 24202
9978.109 24403
9978.638 23986
9979.167 23852
9979.696 24407
9980.226 23878
9980.755 23884
9981.284 23602
9981.813 23334
9982.342 23859
9982.871 23841
9983.401 25320
9983.930 24474
9984.459 23831
9984.988 23827
9985.518 22980
9986.047 25139
9986.576 24331
9987.106 24311
9987.635 24510
9988.164 24701
9988.694 24168
9989.223 23741
9989.752 23648
9990.282 23615
9990.811 24214
9991.341 24065
9991.870 25150
9992.399 23846
9992.929 24304
9993.458 24168
9993.988 23544
9994.517 23683
9995.047 24097
9995.576 24493
9996.106 23437
9996.636 24749
9997.165 24326
9997.695 24081
9998.224 24541
9998.754 23767
9999.284 24894
9999.813 24524
10000.343 23610
10000.873 24100
10001.402 25208
10001.932 24165
10002.462 23583
10002.991 23473
10003.521 24278
10004.051 24655
10004.581 23357
10005.111 24297
10005.640 24343
10006.170 24048
10006.700 23974
10007.230 23977
