# Supplementary material for: The N-terminal PA domains of signal-peptide-peptidase-like 2 (SPPL2) proteases impact on TNFα cleavage
Source: Commun Biol. 2025 Apr 30;8:686. doi: 10.1038/s42003-025-08102-y (PMC12043953; doi:10.1038/s42003-025-08102-y)
Supplement: Supplementary file 4 — Supplementary Data 2 [file 42003_2025_8102_MOESM4_ESM.zip › MALDI-TOF data/C7.3 2aI2b TNFa C19.txt]

1997.505 63398
1997.740 63763
1997.975 64923
1998.210 66281
1998.445 63993
1998.679 63992
1998.914 61805
1999.149 63421
1999.384 63244
1999.619 63646
1999.854 62619
2000.089 62584
2000.324 62380
2000.559 63255
2000.794 62679
2001.029 63858
2001.264 65082
2001.499 65066
2001.734 65562
2001.969 66472
2002.204 63672
2002.439 64104
2002.674 63165
2002.909 63669
2003.144 63417
2003.379 63644
2003.614 63997
2003.850 62790
2004.085 64765
2004.320 62925
2004.555 60494
2004.790 60964
2005.026 61526
2005.261 62321
2005.496 63150
2005.731 62159
2005.967 62274
2006.202 62533
2006.437 62440
2006.673 61573
2006.908 64238
2007.143 61568
2007.379 63547
2007.614 63169
2007.850 63930
2008.085 63530
2008.320 63087
2008.556 61833
2008.791 62861
2009.027 61417
2009.262 61826
2009.498 64769
2009.733 67083
2009.969 64948
2010.204 63407
2010.440 64413
2010.675 63722
2010.911 64437
2011.147 63429
2011.382 65632
2011.618 63802
2011.853 62096
2012.089 63123
2012.325 64129
2012.560 65063
2012.796 64105
2013.032 63041
2013.268 62455
2013.503 64111
2013.739 64276
2013.975 64636
2014.211 61270
2014.446 61830
2014.682 62792
2014.918 63703
2015.154 64363
2015.390 63705
2015.626 64491
2015.861 63755
2016.097 61982
2016.333 61882
2016.569 60206
2016.805 61869
2017.041 62409
2017.277 63277
2017.513 63511
2017.749 65764
2017.985 65003
2018.221 62052
2018.457 59700
2018.693 62251
2018.929 62538
2019.165 60902
2019.401 62428
2019.637 63770
2019.873 62588
2020.109 63410
2020.346 62317
2020.582 63140
2020.818 63282
2021.054 64818
2021.290 64888
2021.527 65783
2021.763 63928
2021.999 63921
2022.235 66722
2022.472 67610
2022.708 65285
2022.944 64721
2023.180 67132
2023.417 68214
2023.653 69063
2023.889 67181
2024.126 69098
2024.362 72825
2024.599 71375
2024.835 72700
2025.071 73609
2025.308 76898
2025.544 72746
2025.781 71865
2026.017 73038
2026.254 71007
2026.490 72584
2026.727 71673
2026.963 72473
2027.200 70896
2027.436 69685
2027.673 70315
2027.909 71894
2028.146 70933
2028.383 68467
2028.619 68867
2028.856 69490
2029.093 70874
2029.329 66723
2029.566 67000
2029.803 66761
2030.039 67637
2030.276 67728
2030.513 65086
2030.750 66238
2030.986 65380
2031.223 65820
2031.460 69008
2031.697 65534
2031.934 65702
2032.170 66031
2032.407 67705
2032.644 64635
2032.881 67002
2033.118 66052
2033.355 65733
2033.592 65400
2033.829 66227
2034.066 64091
2034.303 64242
2034.540 64453
2034.777 65595
2035.014 66810
2035.251 67636
2035.488 64763
2035.725 65129
2035.962 66988
2036.199 66839
2036.436 68436
2036.673 67172
2036.910 65943
2037.147 67062
2037.384 67596
2037.622 65227
2037.859 68960
2038.096 66050
2038.333 66645
2038.570 66321
2038.808 66183
2039.045 65723
2039.282 64380
2039.519 63257
2039.757 62909
2039.994 65055
2040.231 62518
2040.469 62587
2040.706 61578
2040.943 64316
2041.181 62426
2041.418 63385
2041.655 63920
2041.893 63395
2042.130 63650
2042.368 62910
2042.605 62319
2042.843 62499
2043.080 63329
2043.318 64405
2043.555 63364
2043.793 62968
2044.030 62868
2044.268 61403
2044.505 64595
2044.743 64157
2044.980 65062
2045.218 65206
2045.456 65125
2045.693 64197
2045.931 67962
2046.169 67309
2046.406 65547
2046.644 67341
2046.882 66831
2047.119 68521
2047.357 65311
2047.595 67083
2047.833 68361
2048.070 67948
2048.308 66134
2048.546 67547
2048.784 67793
2049.022 66703
2049.260 67483
2049.497 63995
2049.735 61023
2049.973 60401
2050.211 61928
2050.449 59706
2050.687 62086
2050.925 63599
2051.163 62844
2051.401 62198
2051.639 63227
2051.877 65045
2052.115 65187
2052.353 62826
2052.591 61470
2052.829 65407
2053.067 63492
2053.305 61679
2053.543 62154
2053.781 63629
2054.019 61290
2054.258 62146
2054.496 60154
2054.734 64215
2054.972 66979
2055.210 62836
2055.448 63349
2055.687 60977
2055.925 62980
2056.163 61884
2056.401 65602
2056.640 64773
2056.878 62817
2057.116 64478
2057.355 62217
2057.593 64548
2057.831 65273
2058.070 64864
2058.308 64793
2058.546 61639
2058.785 64419
2059.023 65455
2059.262 64352
2059.500 62672
2059.739 64424
2059.977 63061
2060.216 64026
2060.454 64530
2060.693 62197
2060.931 63136
2061.170 64544
2061.408 61645
2061.647 62600
2061.885 62765
2062.124 62455
2062.363 63404
2062.601 64762
2062.840 62775
2063.078 59514
2063.317 58864
2063.556 61485
2063.795 62306
2064.033 61465
2064.272 61491
2064.511 61354
2064.749 60026
2064.988 62047
2065.227 61334
2065.466 62955
2065.705 62007
2065.943 59853
2066.182 60410
2066.421 61666
2066.660 60563
2066.899 62809
2067.138 64293
2067.377 65097
2067.616 61575
2067.855 57925
2068.094 63087
2068.332 60800
2068.571 62183
2068.810 61227
2069.049 61459
2069.288 61333
2069.527 65757
2069.767 63617
2070.006 63418
2070.245 64225
2070.484 62731
2070.723 61191
2070.962 61355
2071.201 62257
2071.440 60977
2071.679 61946
2071.919 61544
2072.158 61245
2072.397 62711
2072.636 61572
2072.875 61937
2073.115 63258
2073.354 65154
2073.593 66254
2073.833 64236
2074.072 62852
2074.311 60556
2074.550 60447
2074.790 61883
2075.029 62170
2075.269 59105
2075.508 57151
2075.747 60341
2075.987 59595
2076.226 58528
2076.466 57742
2076.705 60963
2076.944 62218
2077.184 62219
2077.423 60368
2077.663 57465
2077.903 58959
2078.142 59841
2078.382 59966
2078.621 59328
2078.861 60762
2079.100 60444
2079.340 60092
2079.580 59238
2079.819 60480
2080.059 60726
2080.299 59540
2080.538 59989
2080.778 60323
2081.018 61098
2081.257 59726
2081.497 61806
2081.737 60778
2081.977 57949
2082.216 61418
2082.456 59881
2082.696 61101
2082.936 59956
2083.176 62575
2083.415 56986
2083.655 59015
2083.895 61064
2084.135 61930
2084.375 61757
2084.615 58328
2084.855 60620
2085.095 59969
2085.335 63236
2085.575 61592
2085.815 60194
2086.055 62483
2086.295 61083
2086.535 60870
2086.775 62076
2087.015 62267
2087.255 59095
2087.495 57587
2087.735 60714
2087.975 59392
2088.215 61118
2088.455 58641
2088.696 61554
2088.936 59332
2089.176 58311
2089.416 60397
2089.656 60262
2089.897 58370
2090.137 59700
2090.377 62545
2090.617 60228
2090.858 61676
2091.098 62071
2091.338 60560
2091.578 61175
2091.819 58254
2092.059 62521
2092.300 61994
2092.540 61707
2092.780 61138
2093.021 63573
2093.261 63286
2093.502 60089
2093.742 58963
2093.982 61531
2094.223 63348
2094.463 61177
2094.704 61778
2094.944 60547
2095.185 62028
2095.426 62906
2095.666 61462
2095.907 59599
2096.147 63076
2096.388 61795
2096.628 62389
2096.869 61294
2097.110 63078
2097.350 59691
2097.591 60045
2097.832 60305
2098.072 63550
2098.313 62801
2098.554 63627
2098.795 63337
2099.035 58091
2099.276 59916
2099.517 63006
2099.758 62867
2099.999 59796
2100.239 58352
2100.480 60707
2100.721 62378
2100.962 60947
2101.203 60830
2101.444 60228
2101.685 61323
2101.926 64139
2102.166 61013
2102.407 61328
2102.648 58512
2102.889 60441
2103.130 60175
2103.371 64034
2103.612 62204
2103.853 60431
2104.094 59992
2104.335 59673
2104.577 63120
2104.818 60026
2105.059 60122
2105.300 60979
2105.541 61269
2105.782 59895
2106.023 59676
2106.264 60090
2106.506 62900
2106.747 61500
2106.988 61747
2107.229 61691
2107.471 61171
2107.712 62015
2107.953 63094
2108.194 60618
2108.436 60694
2108.677 60802
2108.918 60581
2109.160 57476
2109.401 58120
2109.642 59806
2109.884 60186
2110.125 60475
2110.367 59650
2110.608 61122
2110.849 60750
2111.091 58187
2111.332 60212
2111.574 60399
2111.815 59217
2112.057 58788
2112.298 58949
2112.540 57761
2112.781 58831
2113.023 60641
2113.265 58860
2113.506 58386
2113.748 58328
2113.989 59737
2114.231 61356
2114.473 61463
2114.714 61881
2114.956 60760
2115.198 61453
2115.439 62048
2115.681 59595
2115.923 58550
2116.165 61486
2116.406 60255
2116.648 59692
2116.890 62033
2117.132 60574
2117.374 61135
2117.615 61871
2117.857 61621
2118.099 60052
2118.341 60388
2118.583 61346
2118.825 61784
2119.067 61940
2119.309 62260
2119.551 61389
2119.793 60621
2120.035 60255
2120.277 58136
2120.519 59545
2120.761 57966
2121.003 59702
2121.245 62663
2121.487 61405
2121.729 59866
2121.971 63098
2122.213 59818
2122.455 60731
2122.697 60689
2122.939 60537
2123.181 60251
2123.424 61744
2123.666 60778
2123.908 63337
2124.150 60911
2124.392 61436
2124.635 61912
2124.877 63138
2125.119 62389
2125.361 63338
2125.604 62595
2125.846 58972
2126.088 59468
2126.331 59675
2126.573 60971
2126.815 60075
2127.058 60660
2127.300 59353
2127.543 59017
2127.785 58833
2128.027 61053
2128.270 61450
2128.512 60024
2128.755 61085
2128.997 59378
2129.240 59247
2129.482 59762
2129.725 60126
2129.967 59837
2130.210 58217
2130.453 60389
2130.695 60458
2130.938 61849
2131.180 62168
2131.423 61235
2131.666 60272
2131.908 60106
2132.151 58129
2132.394 59057
2132.636 59772
2132.879 59675
2133.122 58913
2133.365 60271
2133.607 60263
2133.850 59982
2134.093 59521
2134.336 57378
2134.578 60663
2134.821 59770
2135.064 60994
2135.307 59463
2135.550 58690
2135.793 56450
2136.036 58852
2136.279 58839
2136.521 60307
2136.764 60834
2137.007 59228
2137.250 61597
2137.493 59719
2137.736 57828
2137.979 56235
2138.222 56433
2138.465 60867
2138.708 60538
2138.951 60043
2139.195 60343
2139.438 59815
2139.681 59438
2139.924 58072
2140.167 56404
2140.410 59486
2140.653 56890
2140.896 58487
2141.140 60789
2141.383 56878
2141.626 55217
2141.869 58529
2142.113 59552
2142.356 60851
2142.599 59337
2142.842 60078
2143.086 61603
2143.329 59786
2143.572 59715
2143.816 60233
2144.059 58818
2144.302 57376
2144.546 58328
2144.789 59867
2145.033 58268
2145.276 60477
2145.519 58447
2145.763 57520
2146.006 59196
2146.250 58942
2146.493 60800
2146.737 58790
2146.980 59607
2147.224 58952
2147.467 59578
2147.711 59166
2147.955 60843
2148.198 60070
2148.442 58133
2148.685 60411
2148.929 62205
2149.173 59611
2149.416 59976
2149.660 59436
2149.904 57327
2150.147 58852
2150.391 58159
2150.635 58868
2150.879 58856
2151.122 58755
2151.366 57475
2151.610 57420
2151.854 60300
2152.098 57832
2152.341 58548
2152.585 60890
2152.829 58634
2153.073 58448
2153.317 61669
2153.561 57924
2153.805 58993
2154.049 59094
2154.293 59942
2154.537 58954
2154.781 57694
2155.025 57020
2155.269 58887
2155.513 61459
2155.757 58175
2156.001 56985
2156.245 57691
2156.489 57897
2156.733 55525
2156.977 60129
2157.221 59543
2157.465 61334
2157.709 60456
2157.953 59191
2158.198 58886
2158.442 56830
2158.686 59760
2158.930 59365
2159.174 57265
2159.419 60171
2159.663 60691
2159.907 59862
2160.151 59901
2160.396 59023
2160.640 58650
2160.884 57127
2161.129 59040
2161.373 60012
2161.617 62640
2161.862 61538
2162.106 60694
2162.351 60047
2162.595 58712
2162.839 61065
2163.084 58034
2163.328 58666
2163.573 59622
2163.817 61697
2164.062 58236
2164.306 60357
2164.551 59382
2164.795 58705
2165.040 60389
2165.285 57702
2165.529 61042
2165.774 58950
2166.018 58176
2166.263 57647
2166.508 59030
2166.752 59343
2166.997 59690
2167.242 58536
2167.486 58195
2167.731 58460
2167.976 58070
2168.221 59527
2168.465 58886
2168.710 59076
2168.955 57949
2169.200 58367
2169.444 58087
2169.689 58669
2169.934 59401
2170.179 57342
2170.424 60742
2170.669 59728
2170.914 60888
2171.159 57528
2171.403 60458
2171.648 61132
2171.893 59974
2172.138 57344
2172.383 58616
2172.628 57893
2172.873 57468
2173.118 59120
2173.363 57681
2173.608 59082
2173.853 58198
2174.099 56920
2174.344 55831
2174.589 55635
2174.834 56797
2175.079 56479
2175.324 59838
2175.569 59602
2175.814 61853
2176.060 58997
2176.305 58374
2176.550 59666
2176.795 58811
2177.041 60863
2177.286 59587
2177.531 58273
2177.776 59171
2178.022 58474
2178.267 57424
2178.512 58245
2178.758 58975
2179.003 58052
2179.248 57675
2179.494 59661
2179.739 59112
2179.985 59125
2180.230 58409
2180.475 59042
2180.721 58551
2180.966 59596
2181.212 58750
2181.457 59050
2181.703 57239
2181.948 58869
2182.194 58530
2182.440 59220
2182.685 60029
2182.931 57103
2183.176 58028
2183.422 56201
2183.667 57368
2183.913 58466
2184.159 60953
2184.404 58309
2184.650 59102
2184.896 59245
2185.142 60001
2185.387 60131
2185.633 60888
2185.879 61680
2186.124 60311
2186.370 59635
2186.616 58587
2186.862 58528
2187.108 62398
2187.354 61124
2187.599 61062
2187.845 58765
2188.091 59499
2188.337 60238
2188.583 58356
2188.829 58401
2189.075 55720
2189.321 56480
2189.567 57716
2189.813 59811
2190.059 59851
2190.305 60362
2190.551 59539
2190.797 58716
2191.043 56377
2191.289 56019
2191.535 56753
2191.781 57101
2192.027 58280
2192.273 59696
2192.519 58688
2192.765 59311
2193.012 60201
2193.258 58889
2193.504 57575
2193.750 57681
2193.996 56293
2194.243 59290
2194.489 60554
2194.735 58019
2194.981 56599
2195.228 57439
2195.474 58008
2195.720 55334
2195.966 58679
2196.213 59545
2196.459 56081
2196.706 58499
2196.952 57212
2197.198 57554
2197.445 57338
2197.691 58007
2197.938 59041
2198.184 58695
2198.430 59188
2198.677 61652
2198.923 60132
2199.170 59305
2199.416 58550
2199.663 56689
2199.910 59676
2200.156 59066
2200.403 59692
2200.649 58004
2200.896 55440
2201.142 57254
2201.389 57327
2201.636 58346
2201.882 55976
2202.129 59228
2202.376 60009
2202.622 59392
2202.869 60789
2203.116 60165
2203.363 58136
2203.609 57171
2203.856 57684
2204.103 60274
2204.350 61821
2204.597 59754
2204.843 58553
2205.090 60961
2205.337 60565
2205.584 59026
2205.831 57481
2206.078 56716
2206.325 56766
2206.572 59097
2206.819 59484
2207.065 59955
2207.312 60486
2207.559 59287
2207.806 60961
2208.053 57964
2208.300 56384
2208.548 57323
2208.795 58634
2209.042 59296
2209.289 56605
2209.536 58219
2209.783 59250
2210.030 59094
2210.277 58077
2210.524 60494
2210.771 60355
2211.019 59898
2211.266 57627
2211.513 57989
2211.760 58466
2212.007 58317
2212.255 58293
2212.502 60285
2212.749 59890
2212.997 59683
2213.244 57995
2213.491 60221
2213.739 59775
2213.986 59733
2214.233 56950
2214.481 57653
2214.728 57301
2214.975 57933
2215.223 57917
2215.470 57977
2215.718 59147
2215.965 59545
2216.213 58665
2216.460 57957
2216.708 60459
2216.955 61267
2217.203 58207
2217.450 57597
2217.698 57754
2217.945 58563
2218.193 59752
2218.440 60475
2218.688 60553
2218.936 61080
2219.183 61469
2219.431 58646
2219.679 60020
2219.926 58828
2220.174 61203
2220.422 61479
2220.669 61175
2220.917 61491
2221.165 60456
2221.413 59772
2221.660 59582
2221.908 58506
2222.156 57245
2222.404 56193
2222.652 59518
2222.900 62867
2223.147 61190
2223.395 57415
2223.643 56355
2223.891 57547
2224.139 58312
2224.387 58162
2224.635 58742
2224.883 56847
2225.131 57644
2225.379 57012
2225.627 58684
2225.875 58235
2226.123 57339
2226.371 58510
2226.619 57697
2226.867 56052
2227.115 59273
2227.363 61270
2227.611 59297
2227.859 58846
2228.108 60561
2228.356 58371
2228.604 59964
2228.852 57758
2229.100 57765
2229.349 60838
2229.597 58394
2229.845 59272
2230.093 60708
2230.342 59035
2230.590 56224
2230.838 57366
2231.086 57342
2231.335 56944
2231.583 58681
2231.831 56653
2232.080 57975
2232.328 58985
2232.577 59605
2232.825 59583
2233.073 59078
2233.322 59063
2233.570 61745
2233.819 61195
2234.067 60103
2234.316 57782
2234.564 58026
2234.813 57389
2235.061 57164
2235.310 59071
2235.558 56552
2235.807 56550
2236.056 57901
2236.304 60382
2236.553 58022
2236.801 58809
2237.050 59886
2237.299 55950
2237.547 58253
2237.796 57207
2238.045 57967
2238.293 58854
2238.542 57998
2238.791 59901
2239.040 58900
2239.288 58291
2239.537 59005
2239.786 58224
2240.035 59931
2240.284 59200
2240.533 58006
2240.781 59035
2241.030 58374
2241.279 59239
2241.528 58761
2241.777 59917
2242.026 58823
2242.275 55642
2242.524 55193
2242.773 55651
2243.022 55797
2243.271 56591
2243.520 53618
2243.769 57375
2244.018 57012
2244.267 57006
2244.516 59130
2244.765 57902
2245.014 63217
2245.263 58736
2245.512 56162
2245.761 56523
2246.011 57006
2246.260 57614
2246.509 58246
2246.758 58120
2247.007 56863
2247.257 57099
2247.506 58288
2247.755 58366
2248.004 58731
2248.254 59716
2248.503 60025
2248.752 62347
2249.002 61801
2249.251 61616
2249.500 59626
2249.750 58179
2249.999 58365
2250.248 59591
2250.498 58922
2250.747 61285
2250.997 60628
2251.246 59625
2251.495 59416
2251.745 57709
2251.994 58365
2252.244 59217
2252.493 60873
2252.743 56410
2252.993 57097
2253.242 57597
2253.492 57036
2253.741 55573
2253.991 56963
2254.240 59163
2254.490 60271
2254.740 58352
2254.989 55655
2255.239 57321
2255.489 59084
2255.738 59172
2255.988 59801
2256.238 59765
2256.488 59983
2256.737 60866
2256.987 60068
2257.237 57892
2257.487 58878
2257.736 57136
2257.986 59922
2258.236 58113
2258.486 57963
2258.736 57900
2258.986 56188
2259.236 57332
2259.486 54832
2259.735 58948
2259.985 56288
2260.235 57474
2260.485 58117
2260.735 59602
2260.985 58247
2261.235 58050
2261.485 54599
2261.735 56037
2261.985 59278
2262.235 58296
2262.485 56415
2262.736 58361
2262.986 57050
2263.236 55904
2263.486 55920
2263.736 56977
2263.986 54964
2264.236 57580
2264.487 57353
2264.737 55705
2264.987 55495
2265.237 54858
2265.487 57518
2265.738 57484
2265.988 57317
2266.238 57382
2266.489 58590
2266.739 57974
2266.989 58250
2267.240 58904
2267.490 57790
2267.740 58008
2267.991 55935
2268.241 55256
2268.491 56904
2268.742 59460
2268.992 58519
2269.243 56321
2269.493 56332
2269.744 55295
2269.994 57616
2270.245 57014
2270.495 57338
2270.746 57577
2270.996 57421
2271.247 56568
2271.497 55852
2271.748 55195
2271.999 54742
2272.249 56711
2272.500 55286
2272.751 58302
2273.001 57642
2273.252 58531
2273.503 58305
2273.753 56978
2274.004 55363
2274.255 55326
2274.505 56787
2274.756 59485
2275.007 56510
2275.258 54854
2275.509 56748
2275.759 57148
2276.010 55327
2276.261 58607
2276.512 56300
2276.763 57460
2277.014 58537
2277.265 58043
2277.516 56590
2277.766 56404
2278.017 56849
2278.268 60703
2278.519 56868
2278.770 55044
2279.021 58190
2279.272 56775
2279.523 54526
2279.774 56141
2280.025 57780
2280.276 57814
2280.528 56849
2280.779 55358
2281.030 54921
2281.281 57591
2281.532 57815
2281.783 58554
2282.034 55289
2282.286 56749
2282.537 57550
2282.788 56035
2283.039 58231
2283.290 55739
2283.542 57515
2283.793 56306
2284.044 55119
2284.295 55776
2284.547 55635
2284.798 56907
2285.049 58139
2285.301 57249
2285.552 57677
2285.804 56725
2286.055 58200
2286.306 56447
2286.558 57194
2286.809 57079
2287.061 57794
2287.312 58788
2287.564 59823
2287.815 58171
2288.067 56992
2288.318 53877
2288.570 54821
2288.821 56231
2289.073 54694
2289.324 58547
2289.576 56437
2289.827 57144
2290.079 57330
2290.331 56955
2290.582 57102
2290.834 57716
2291.086 58278
2291.337 57168
2291.589 58936
2291.841 61162
2292.092 60981
2292.344 58699
2292.596 57617
2292.848 57823
2293.099 59137
2293.351 59902
2293.603 55364
2293.855 57005
2294.107 56790
2294.359 56243
2294.610 57634
2294.862 56142
2295.114 57325
2295.366 55482
2295.618 55447
2295.870 56174
2296.122 58220
2296.374 55823
2296.626 54325
2296.878 55862
2297.130 54836
2297.382 55985
2297.634 56967
2297.886 58182
2298.138 58968
2298.390 56834
2298.642 57582
2298.894 57011
2299.146 57318
2299.399 56486
2299.651 54426
2299.903 56024
2300.155 57490
2300.407 56845
2300.659 56277
2300.912 58021
2301.164 56541
2301.416 55755
2301.668 53678
2301.921 56625
2302.173 57643
2302.425 56281
2302.678 55993
2302.930 53898
2303.182 55648
2303.435 54880
2303.687 54920
2303.939 56264
2304.192 56831
2304.444 57560
2304.697 56695
2304.949 55489
2305.201 56827
2305.454 55302
2305.706 54522
2305.959 55321
2306.211 57601
2306.464 55645
2306.716 56239
2306.969 55875
2307.222 56432
2307.474 54379
2307.727 56349
2307.979 53012
2308.232 55809
2308.485 55706
2308.737 57643
2308.990 57731
2309.243 56170
2309.495 56690
2309.748 56904
2310.001 55462
2310.253 56911
2310.506 57632
2310.759 57379
2311.012 56380
2311.265 58390
2311.517 57337
2311.770 57226
2312.023 56728
2312.276 56967
2312.529 54801
2312.782 56553
2313.034 56219
2313.287 55351
2313.540 55709
2313.793 54519
2314.046 55474
2314.299 56404
2314.552 55877
2314.805 56217
2315.058 59993
2315.311 54368
2315.564 56062
2315.817 56183
2316.070 57324
2316.323 57840
2316.576 57554
2316.829 57445
2317.083 58965
2317.336 56807
2317.589 58098
2317.842 56028
2318.095 56875
2318.348 54502
2318.602 56633
2318.855 55228
2319.108 58176
2319.361 55780
2319.614 54676
2319.868 56571
2320.121 54956
2320.374 56347
2320.628 54889
2320.881 56868
2321.134 56950
2321.388 57107
2321.641 58539
2321.894 55659
2322.148 57782
2322.401 58998
2322.655 56548
2322.908 56311
2323.161 55544
2323.415 56214
2323.668 55105
2323.922 56149
2324.175 55738
2324.429 55736
2324.682 57570
2324.936 56919
2325.189 56649
2325.443 58154
2325.697 58289
2325.950 57942
2326.204 57198
2326.458 56018
2326.711 57660
2326.965 55746
2327.218 55919
2327.472 56415
2327.726 56178
2327.980 56278
2328.233 57525
2328.487 56328
2328.741 54225
2328.995 55007
2329.248 55166
2329.502 58671
2329.756 57241
2330.010 53997
2330.264 53889
2330.517 55366
2330.771 55258
2331.025 56099
2331.279 57525
2331.533 57968
2331.787 55822
2332.041 55951
2332.295 55810
2332.549 57579
2332.803 55194
2333.057 56805
2333.311 53986
2333.565 54498
2333.819 55991
2334.073 55951
2334.327 56798
2334.581 55737
2334.835 55419
2335.089 54597
2335.343 56614
2335.597 57011
2335.852 55561
2336.106 57080
2336.360 55582
2336.614 57875
2336.868 55779
2337.123 56561
2337.377 57302
2337.631 57354
2337.885 57017
2338.140 57173
2338.394 56499
2338.648 55942
2338.902 56800
2339.157 55151
2339.411 56583
2339.666 55475
2339.920 55647
2340.174 55052
2340.429 56918
2340.683 55910
2340.938 56325
2341.192 57374
2341.446 56288
2341.701 56280
2341.955 54718
2342.210 55194
2342.464 56193
2342.719 57929
2342.973 55780
2343.228 54781
2343.483 54182
2343.737 55928
2343.992 56573
2344.246 57765
2344.501 60185
2344.756 59627
2345.010 59489
2345.265 59400
2345.520 57714
2345.774 56706
2346.029 57236
2346.284 57842
2346.538 58518
2346.793 58598
2347.048 60140
2347.303 55569
2347.558 58481
2347.812 58591
2348.067 58264
2348.322 54690
2348.577 54697
2348.832 59024
2349.087 57151
2349.341 56050
2349.596 54233
2349.851 55563
2350.106 55819
2350.361 55702
2350.616 54999
2350.871 55621
2351.126 53145
2351.381 54156
2351.636 55082
2351.891 54403
2352.146 55873
2352.401 54663
2352.656 54627
2352.911 55436
2353.166 53142
2353.422 56165
2353.677 55476
2353.932 55789
2354.187 55101
2354.442 54874
2354.697 56584
2354.953 57415
2355.208 54723
2355.463 55388
2355.718 54505
2355.974 53800
2356.229 53757
2356.484 54603
2356.739 55840
2356.995 53313
2357.250 57735
2357.505 56034
2357.761 54789
2358.016 56554
2358.271 57474
2358.527 57468
2358.782 54052
2359.038 55808
2359.293 56187
2359.549 58573
2359.804 57877
2360.059 56798
2360.315 56157
2360.570 54854
2360.826 56478
2361.082 54589
2361.337 55985
2361.593 58294
2361.848 55665
2362.104 54947
2362.359 55668
2362.615 55416
2362.871 56636
2363.126 57499
2363.382 54984
2363.638 55112
2363.893 56277
2364.149 54943
2364.405 55896
2364.660 54335
2364.916 54583
2365.172 55572
2365.428 55982
2365.684 55100
2365.939 55442
2366.195 55679
2366.451 56011
2366.707 54611
2366.963 54472
2367.219 53218
2367.474 56360
2367.730 56063
2367.986 56023
2368.242 55820
2368.498 55435
2368.754 53416
2369.010 54476
2369.266 53933
2369.522 56848
2369.778 55369
2370.034 56414
2370.290 56009
2370.546 54560
2370.802 54545
2371.058 53474
2371.314 54410
2371.570 55480
2371.827 56759
2372.083 57815
2372.339 54893
2372.595 56407
2372.851 53994
2373.107 53261
2373.364 55929
2373.620 55993
2373.876 55616
2374.132 55905
2374.389 54155
2374.645 55735
2374.901 56469
2375.157 57026
2375.414 57347
2375.670 56430
2375.926 57239
2376.183 56019
2376.439 54719
2376.696 55348
2376.952 56093
2377.208 56162
2377.465 56479
2377.721 54851
2377.978 55271
2378.234 55697
2378.491 55781
2378.747 54761
2379.004 55570
2379.260 54261
2379.517 54839
2379.773 55901
2380.030 56219
2380.286 54769
2380.543 54459
2380.800 55642
2381.056 55685
2381.313 55934
2381.570 55784
2381.826 53791
2382.083 55440
2382.340 53329
2382.596 53161
2382.853 55724
2383.110 53986
2383.367 54953
2383.623 54344
2383.880 53752
2384.137 55791
2384.394 54656
2384.651 54963
2384.907 55908
2385.164 54486
2385.421 54074
2385.678 56252
2385.935 54936
2386.192 53344
2386.449 53834
2386.706 54229
2386.963 54424
2387.219 55646
2387.476 54545
2387.733 54421
2387.990 54288
2388.247 55498
2388.505 56655
2388.762 55543
2389.019 56193
2389.276 55220
2389.533 53099
2389.790 54373
2390.047 55046
2390.304 55224
2390.561 57284
2390.818 55245
2391.076 55237
2391.333 56772
2391.590 56956
2391.847 55757
2392.104 54546
2392.362 55151
2392.619 54072
2392.876 54339
2393.133 54305
2393.391 55369
2393.648 54331
2393.905 54018
2394.163 54706
2394.420 53441
2394.677 56421
2394.935 55445
2395.192 55554
2395.450 56285
2395.707 55333
2395.965 56559
2396.222 55021
2396.479 55826
2396.737 53860
2396.994 56219
2397.252 54701
2397.509 56636
2397.767 55164
2398.025 55061
2398.282 55118
2398.540 53174
2398.797 55716
2399.055 55657
2399.312 55420
2399.570 55898
2399.828 53910
2400.085 54122
2400.343 54790
2400.601 55090
2400.859 55725
2401.116 54348
2401.374 54912
2401.632 53692
2401.889 54255
2402.147 55666
2402.405 54721
2402.663 54141
2402.921 54288
2403.178 53798
2403.436 54424
2403.694 53524
2403.952 54289
2404.210 53726
2404.468 54377
2404.726 53051
2404.984 53349
2405.242 54154
2405.500 54274
2405.758 53835
2406.016 52973
2406.274 53247
2406.532 53052
2406.790 51727
2407.048 51914
2407.306 51862
2407.564 53620
2407.822 54557
2408.080 54950
2408.338 53092
2408.596 53925
2408.854 56219
2409.112 55368
2409.371 54959
2409.629 55207
2409.887 55177
2410.145 53981
2410.403 53507
2410.662 55206
2410.920 55946
2411.178 56719
2411.436 53588
2411.695 55533
2411.953 56297
2412.211 54494
2412.470 54439
2412.728 55984
2412.986 55273
2413.245 55687
2413.503 55485
2413.762 52826
2414.020 54633
2414.278 54740
2414.537 55708
2414.795 54403
2415.054 55758
2415.312 54373
2415.571 52737
2415.829 54294
2416.088 54598
2416.346 52863
2416.605 50552
2416.864 53271
2417.122 54057
2417.381 53855
2417.639 55390
2417.898 55690
2418.157 54920
2418.415 54962
2418.674 54050
2418.933 54149
2419.191 53985
2419.450 55133
2419.709 55068
2419.967 53137
2420.226 52041
2420.485 56361
2420.744 56315
2421.003 55050
2421.261 53822
2421.520 55831
2421.779 54808
2422.038 53944
2422.297 55041
2422.556 54715
2422.815 56081
2423.073 55882
2423.332 54467
2423.591 54679
2423.850 55863
2424.109 56585
2424.368 54266
2424.627 53194
2424.886 54967
2425.145 52774
2425.404 53621
2425.663 56906
2425.922 55218
2426.181 52398
2426.441 54964
2426.700 55205
2426.959 54740
2427.218 53007
2427.477 55511
2427.736 54935
2427.995 55879
2428.255 53610
2428.514 52219
2428.773 53910
2429.032 53725
2429.291 57247
2429.551 56360
2429.810 54281
2430.069 55139
2430.329 54078
2430.588 54161
2430.847 52659
2431.107 54050
2431.366 54994
2431.625 54591
2431.885 54368
2432.144 54959
2432.403 56036
2432.663 55007
2432.922 55572
2433.182 52234
2433.441 54002
2433.701 54176
2433.960 53197
2434.220 53698
2434.479 57073
2434.739 55692
2434.998 55443
2435.258 56997
2435.518 54357
2435.777 55447
2436.037 55008
2436.296 55835
2436.556 55016
2436.816 54681
2437.075 55381
2437.335 53929
2437.595 55798
2437.854 53209
2438.114 53233
2438.374 52177
2438.634 54922
2438.893 54685
2439.153 55558
2439.413 56143
2439.673 55761
2439.933 53611
2440.192 52801
2440.452 56556
2440.712 55526
2440.972 55509
2441.232 57654
2441.492 56602
2441.752 56036
2442.012 55680
2442.272 54508
2442.531 55412
2442.791 56721
2443.051 55950
2443.311 54564
2443.571 53873
2443.831 52054
2444.092 52340
2444.352 54327
2444.612 54817
2444.872 54428
2445.132 54325
2445.392 56709
2445.652 56955
2445.912 54315
2446.172 52989
2446.433 53442
2446.693 52168
2446.953 55038
2447.213 53072
2447.473 53142
2447.734 53397
2447.994 53394
2448.254 55152
2448.514 54073
2448.775 54367
2449.035 52690
2449.295 54019
2449.556 55388
2449.816 54624
2450.076 57240
2450.337 56005
2450.597 52774
2450.858 53792
2451.118 55480
2451.378 54600
2451.639 56066
2451.899 52526
2452.160 53753
2452.420 55694
2452.681 53708
2452.941 55736
2453.202 54921
2453.462 56019
2453.723 53486
2453.984 55041
2454.244 56553
2454.505 55373
2454.765 54364
2455.026 54273
2455.287 53485
2455.547 53606
2455.808 54516
2456.069 55266
2456.329 54411
2456.590 54699
2456.851 57375
2457.112 54286
2457.372 56759
2457.633 54368
2457.894 53949
2458.155 55617
2458.415 56128
2458.676 55224
2458.937 55788
2459.198 53156
2459.459 54131
2459.720 54975
2459.981 57474
2460.242 55986
2460.502 54873
2460.763 54221
2461.024 54877
2461.285 56085
2461.546 54116
2461.807 55133
2462.068 52592
2462.329 54858
2462.590 54497
2462.851 55488
2463.112 53466
2463.374 51105
2463.635 52745
2463.896 53444
2464.157 54898
2464.418 53835
2464.679 55099
2464.940 54897
2465.202 54044
2465.463 53829
2465.724 52871
2465.985 52184
2466.246 54350
2466.508 54362
2466.769 53160
2467.030 53947
2467.291 52715
2467.553 53398
2467.814 54318
2468.075 53042
2468.337 54192
2468.598 52956
2468.859 54405
2469.121 54123
2469.382 56119
2469.644 54720
2469.905 53295
2470.167 54532
2470.428 56077
2470.689 53661
2470.951 53574
2471.212 54141
2471.474 53944
2471.736 52356
2471.997 53693
2472.259 53822
2472.520 55344
2472.782 55435
2473.043 52736
2473.305 55004
2473.567 55479
2473.828 55659
2474.090 54183
2474.352 55482
2474.613 55105
2474.875 55456
2475.137 54275
2475.398 53267
2475.660 52598
2475.922 54000
2476.184 53746
2476.445 52221
2476.707 52423
2476.969 52676
2477.231 52938
2477.493 52689
2477.755 53854
2478.016 54202
2478.278 51860
2478.540 53059
2478.802 55319
2479.064 54278
2479.326 53821
2479.588 54308
2479.850 52897
2480.112 52488
2480.374 54479
2480.636 52915
2480.898 55135
2481.160 53606
2481.422 50637
2481.684 54029
2481.946 52736
2482.208 53463
2482.470 52384
2482.732 51902
2482.994 52877
2483.257 52376
2483.519 53848
2483.781 55224
2484.043 54798
2484.305 55532
2484.568 55619
2484.830 53868
2485.092 55594
2485.354 54355
2485.617 54270
2485.879 54038
2486.141 53137
2486.403 55148
2486.666 54364
2486.928 52998
2487.190 53458
2487.453 54374
2487.715 54675
2487.978 54544
2488.240 52414
2488.502 54310
2488.765 55304
2489.027 53602
2489.290 53136
2489.552 52780
2489.815 56056
2490.077 55738
2490.340 55046
2490.602 53955
2490.865 54292
2491.127 55988
2491.390 53127
2491.653 53804
2491.915 54649
2492.178 54830
2492.440 54898
2492.703 53967
2492.966 54123
2493.228 55920
2493.491 54662
2493.754 51671
2494.017 52968
2494.279 51965
2494.542 54171
2494.805 54254
2495.068 51819
2495.330 52479
2495.593 54506
2495.856 54022
2496.119 50865
2496.382 52079
2496.644 51510
2496.907 53580
2497.170 53372
2497.433 53894
2497.696 53939
2497.959 51853
2498.222 54141
2498.485 55339
2498.748 52856
2499.011 49683
2499.274 51463
2499.537 51308
2499.800 52731
2500.063 53143
2500.326 52206
2500.589 50610
2500.852 51888
2501.115 52201
2501.378 52862
2501.641 53595
2501.905 52774
2502.168 52904
2502.431 52754
2502.694 51553
2502.957 52380
2503.221 51891
2503.484 50812
2503.747 53305
2504.010 53742
2504.273 54474
2504.537 51243
2504.800 52706
2505.063 51599
2505.327 51397
2505.590 52790
2505.853 51917
2506.117 52926
2506.380 53721
2506.643 54958
2506.907 54292
2507.170 55433
2507.434 53575
2507.697 53586
2507.961 53490
2508.224 52973
2508.488 50530
2508.751 52488
2509.015 52396
2509.278 50751
2509.542 52372
2509.805 51341
2510.069 52519
2510.332 50516
2510.596 52576
2510.860 51945
2511.123 54261
2511.387 53917
2511.651 52793
2511.914 51447
2512.178 52686
2512.442 53971
2512.705 52598
2512.969 55419
2513.233 54579
2513.497 50647
2513.760 50931
2514.024 51326
2514.288 51239
2514.552 52106
2514.816 53157
2515.079 53316
2515.343 53087
2515.607 52425
2515.871 51035
2516.135 54544
2516.399 53548
2516.663 53285
2516.927 51939
2517.191 52970
2517.455 54138
2517.719 52045
2517.983 52796
2518.247 52784
2518.511 50685
2518.775 51859
2519.039 52004
2519.303 51914
2519.567 53856
2519.831 53449
2520.095 52426
2520.359 52373
2520.623 54096
2520.887 53671
2521.152 51610
2521.416 52608
2521.680 52327
2521.944 53864
2522.208 51654
2522.473 49361
2522.737 51327
2523.001 51741
2523.265 54116
2523.530 52035
2523.794 51709
2524.058 52176
2524.323 53026
2524.587 53046
2524.851 53535
2525.116 53106
2525.380 51871
2525.644 51651
2525.909 52169
2526.173 53466
2526.438 52331
2526.702 54587
2526.967 55607
2527.231 55149
2527.496 54406
2527.760 55036
2528.025 53963
2528.289 54990
2528.554 55217
2528.818 54297
2529.083 55330
2529.347 55534
2529.612 55201
2529.877 53404
2530.141 54305
2530.406 54362
2530.671 55418
2530.935 55658
2531.200 54246
2531.465 54866
2531.729 54634
2531.994 54565
2532.259 52560
2532.524 53589
2532.789 53733
2533.053 54421
2533.318 53906
2533.583 55520
2533.848 55292
2534.113 57492
2534.377 54866
2534.642 54163
2534.907 52064
2535.172 54027
2535.437 53473
2535.702 52439
2535.967 53539
2536.232 52539
2536.497 51745
2536.762 52686
2537.027 54384
2537.292 52951
2537.557 52606
2537.822 52800
2538.087 51458
2538.352 52606
2538.617 52654
2538.882 53348
2539.147 52324
2539.413 53852
2539.678 53125
2539.943 53296
2540.208 52986
2540.473 51421
2540.738 53447
2541.004 52927
2541.269 52149
2541.534 51693
2541.799 52578
2542.065 51380
2542.330 53646
2542.595 53045
2542.860 53848
2543.126 52692
2543.391 51871
2543.656 52928
2543.922 53600
2544.187 53778
2544.453 52775
2544.718 53728
2544.983 54646
2545.249 53390
2545.514 54975
2545.780 51748
2546.045 54398
2546.311 54422
2546.576 53629
2546.842 52234
2547.107 53679
2547.373 51183
2547.638 50008
2547.904 50832
2548.170 51142
2548.435 51698
2548.701 53675
2548.966 52010
2549.232 52229
2549.498 53729
2549.763 54724
2550.029 52701
2550.295 52185
2550.561 52541
2550.826 53031
2551.092 50479
2551.358 50424
2551.624 51569
2551.889 51256
2552.155 52544
2552.421 51907
2552.687 52844
2552.953 52073
2553.218 52393
2553.484 51666
2553.750 51339
2554.016 52003
2554.282 52577
2554.548 54132
2554.814 53138
2555.080 53570
2555.346 53068
2555.612 52849
2555.878 53237
2556.144 52453
2556.410 52282
2556.676 51678
2556.942 51683
2557.208 52195
2557.474 51716
2557.740 51806
2558.006 52612
2558.272 53375
2558.539 51048
2558.805 49761
2559.071 51624
2559.337 52114
2559.603 53157
2559.869 51968
2560.136 51126
2560.402 52654
2560.668 53233
2560.934 52773
2561.201 53638
2561.467 52251
2561.733 53166
2562.000 52224
2562.266 52408
2562.532 53162
2562.799 50990
2563.065 52123
2563.331 50742
2563.598 53755
2563.864 53964
2564.131 53381
2564.397 53131
2564.664 52055
2564.930 53096
2565.197 52692
2565.463 51724
2565.730 51136
2565.996 53319
2566.263 54993
2566.529 54132
2566.796 53855
2567.062 51393
2567.329 52848
2567.596 52109
2567.862 53292
2568.129 52885
2568.395 52681
2568.662 52500
2568.929 53193
2569.195 52795
2569.462 50984
2569.729 52259
2569.996 52800
2570.262 52424
2570.529 52247
2570.796 53958
2571.063 52404
2571.330 53344
2571.596 52042
2571.863 51302
2572.130 53225
2572.397 52296
2572.664 52595
2572.931 53273
2573.198 52116
2573.465 50514
2573.731 50349
2573.998 53577
2574.265 52654
2574.532 51120
2574.799 52588
2575.066 52387
2575.333 52454
2575.600 49332
2575.867 51931
2576.135 52516
2576.402 52740
2576.669 50524
2576.936 50917
2577.203 51239
2577.470 50124
2577.737 51387
2578.004 50438
2578.272 51677
2578.539 51884
2578.806 52448
2579.073 51552
2579.340 53718
2579.608 54897
2579.875 55248
2580.142 51059
2580.409 49386
2580.677 52068
2580.944 50511
2581.211 51592
2581.479 51583
2581.746 50886
2582.013 52823
2582.281 51171
2582.548 51105
2582.816 49012
2583.083 50402
2583.350 51292
2583.618 52474
2583.885 52259
2584.153 51791
2584.420 52423
2584.688 50397
2584.955 50467
2585.223 52690
2585.491 53196
2585.758 50983
2586.026 52829
2586.293 52106
2586.561 51994
2586.828 52462
2587.096 51772
2587.364 50204
2587.631 49901
2587.899 51107
2588.167 50611
2588.435 51145
2588.702 51157
2588.970 52650
2589.238 52589
2589.505 53534
2589.773 54535
2590.041 56662
2590.309 54684
2590.577 53051
2590.845 52094
2591.112 53403
2591.380 51971
2591.648 49936
2591.916 50406
2592.184 51805
2592.452 50966
2592.720 52893
2592.988 54563
2593.256 53073
2593.524 52576
2593.792 49972
2594.060 52261
2594.328 49556
2594.596 51264
2594.864 51400
2595.132 49711
2595.400 50858
2595.668 51807
2595.936 51255
2596.204 51420
2596.472 51502
2596.740 50705
2597.009 49667
2597.277 51686
2597.545 51758
2597.813 52241
2598.081 50536
2598.349 50749
2598.618 50583
2598.886 50894
2599.154 51488
2599.423 53282
2599.691 52315
2599.959 51772
2600.227 50313
2600.496 53463
2600.764 51766
2601.033 53669
2601.301 51388
2601.569 52574
2601.838 51025
2602.106 51573
2602.375 51397
2602.643 50623
2602.911 51850
2603.180 51064
2603.448 50573
2603.717 51595
2603.985 53964
2604.254 52112
2604.523 52380
2604.791 52997
2605.060 50352
2605.328 52470
2605.597 50296
2605.865 50209
2606.134 50567
2606.403 52047
2606.671 50292
2606.940 52249
2607.209 50428
2607.477 50822
2607.746 50994
2608.015 50544
2608.284 51808
2608.552 52057
2608.821 51495
2609.090 51288
2609.359 52924
2609.628 53041
2609.896 53036
2610.165 52482
2610.434 49549
2610.703 52109
2610.972 51567
2611.241 53620
2611.510 50642
2611.779 51445
2612.048 50599
2612.316 52724
2612.585 52793
2612.854 53314
2613.123 51902
2613.392 51891
2613.661 51583
2613.930 50682
2614.200 52329
2614.469 50629
2614.738 50759
2615.007 51342
2615.276 52209
2615.545 51210
2615.814 52878
2616.083 51939
2616.352 52001
2616.622 52299
2616.891 52511
2617.160 51633
2617.429 53349
2617.698 51582
2617.968 50807
2618.237 48960
2618.506 50549
2618.776 51346
2619.045 52195
2619.314 50038
2619.584 51014
2619.853 53060
2620.122 50418
2620.392 52630
2620.661 52343
2620.930 50295
2621.200 52087
2621.469 51438
2621.739 51872
2622.008 49693
2622.278 50992
2622.547 48523
2622.817 49226
2623.086 49585
2623.356 50105
2623.625 49349
2623.895 51928
2624.164 52277
2624.434 50224
2624.703 52682
2624.973 50057
2625.243 51236
2625.512 50721
2625.782 51485
2626.052 49969
2626.321 51956
2626.591 52606
2626.861 51946
2627.130 52129
2627.400 51184
2627.670 52313
2627.940 51645
2628.210 50461
2628.479 53629
2628.749 54083
2629.019 52888
2629.289 51141
2629.559 51802
2629.829 50222
2630.098 52975
2630.368 51953
2630.638 51164
2630.908 52472
2631.178 53234
2631.448 51440
2631.718 51410
2631.988 51291
2632.258 49034
2632.528 51177
2632.798 51873
2633.068 53648
2633.338 51816
2633.608 52671
2633.878 52817
2634.148 51632
2634.418 52342
2634.688 52399
2634.959 51895
2635.229 50748
2635.499 51977
2635.769 51708
2636.039 50532
2636.309 49772
2636.580 49538
2636.850 50916
2637.120 50903
2637.390 53145
2637.661 52715
2637.931 52921
2638.201 51580
2638.472 51960
2638.742 50847
2639.012 50743
2639.283 50016
2639.553 51033
2639.823 50955
2640.094 50299
2640.364 52282
2640.635 50593
2640.905 50377
2641.175 51866
2641.446 51790
2641.716 52942
2641.987 52105
2642.257 51367
2642.528 52129
2642.798 51481
2643.069 50501
2643.340 50928
2643.610 49535
2643.881 51266
2644.151 52284
2644.422 52207
2644.693 52117
2644.963 51243
2645.234 49382
2645.505 50761
2645.775 51050
2646.046 48930
2646.317 51908
2646.587 51976
2646.858 51060
2647.129 51648
2647.400 50519
2647.671 51908
2647.941 53335
2648.212 51408
2648.483 51338
2648.754 50351
2649.025 50517
2649.296 51430
2649.566 50849
2649.837 50875
2650.108 49778
2650.379 51534
2650.650 50686
2650.921 51636
2651.192 51551
2651.463 52175
2651.734 51585
2652.005 51312
2652.276 51264
2652.547 52065
2652.818 51012
2653.089 51927
2653.360 51969
2653.631 49987
2653.903 51240
2654.174 52902
2654.445 50476
2654.716 51226
2654.987 51213
2655.258 52546
2655.530 53641
2655.801 52559
2656.072 51017
2656.343 51341
2656.614 53454
2656.886 52009
2657.157 51739
2657.428 50381
2657.700 50169
2657.971 51784
2658.242 53453
2658.514 53274
2658.785 50943
2659.056 50826
2659.328 50608
2659.599 51897
2659.871 52789
2660.142 54232
2660.413 51968
2660.685 50476
2660.956 51559
2661.228 49657
2661.499 52220
2661.771 49278
2662.042 51746
2662.314 52093
2662.586 50674
2662.857 52130
2663.129 51152
2663.400 51141
2663.672 49987
2663.944 51716
2664.215 49698
2664.487 52212
2664.759 53175
2665.030 50775
2665.302 51134
2665.574 51653
2665.845 52502
2666.117 51055
2666.389 51100
2666.661 49524
2666.932 49476
2667.204 50315
2667.476 49429
2667.748 51272
2668.020 49987
2668.292 50730
2668.563 49090
2668.835 52986
2669.107 51818
2669.379 53237
2669.651 52897
2669.923 51323
2670.195 50785
2670.467 50687
2670.739 52136
2671.011 50909
2671.283 53334
2671.555 53452
2671.827 51767
2672.099 52236
2672.371 51262
2672.643 51408
2672.915 51470
2673.187 51419
2673.459 51702
2673.732 52048
2674.004 52361
2674.276 51024
2674.548 51776
2674.820 51649
2675.092 52460
2675.365 51360
2675.637 50189
2675.909 51647
2676.181 51665
2676.454 52731
2676.726 50156
2676.998 50705
2677.271 50562
2677.543 50957
2677.815 49990
2678.088 51381
2678.360 52822
2678.632 51612
2678.905 51358
2679.177 50656
2679.450 49939
2679.722 48969
2679.995 50581
2680.267 52210
2680.539 52606
2680.812 52672
2681.084 53186
2681.357 51615
2681.630 51446
2681.902 52539
2682.175 49663
2682.447 50812
2682.720 51115
2682.992 50212
2683.265 52124
2683.538 49752
2683.810 50633
2684.083 51350
2684.356 51285
2684.628 52239
2684.901 50802
2685.174 51571
2685.447 50234
2685.719 51501
2685.992 52476
2686.265 51071
2686.538 49399
2686.811 51121
2687.083 50593
2687.356 50815
2687.629 50879
2687.902 50781
2688.175 51462
2688.448 52305
2688.721 54158
2688.993 51269
2689.266 52118
2689.539 52153
2689.812 54846
2690.085 52105
2690.358 51899
2690.631 51165
2690.904 52315
2691.177 53336
2691.450 52978
2691.723 54751
2691.997 53500
2692.270 52642
2692.543 52692
2692.816 52477
2693.089 52507
2693.362 51695
2693.635 51588
2693.908 51086
2694.182 52551
2694.455 50831
2694.728 50854
2695.001 52763
2695.274 52631
2695.548 51125
2695.821 50316
2696.094 53093
2696.368 52626
2696.641 51739
2696.914 52261
2697.188 52275
2697.461 54404
2697.734 50863
2698.008 49267
2698.281 51278
2698.554 52606
2698.828 51753
2699.101 51629
2699.375 52796
2699.648 51924
2699.922 51300
2700.195 52352
2700.469 50145
2700.742 49616
2701.016 51639
2701.289 52689
2701.563 51193
2701.837 52677
2702.110 51627
2702.384 53035
2702.657 55058
2702.931 54146
2703.205 52738
2703.478 51735
2703.752 53246
2704.026 53505
2704.299 50930
2704.573 51777
2704.847 51020
2705.121 50905
2705.394 51281
2705.668 53616
2705.942 51354
2706.216 51285
2706.489 51579
2706.763 52422
2707.037 50961
2707.311 52583
2707.585 51385
2707.859 51386
2708.133 51704
2708.407 52217
2708.681 51810
2708.954 51997
2709.228 52891
2709.502 52341
2709.776 51781
2710.050 51386
2710.324 51974
2710.598 53039
2710.872 49575
2711.147 49332
2711.421 48702
2711.695 52765
2711.969 51495
2712.243 52239
2712.517 51009
2712.791 50422
2713.065 49598
2713.339 50070
2713.614 49892
2713.888 50229
2714.162 52003
2714.436 50579
2714.711 51197
2714.985 49657
2715.259 51532
2715.533 49928
2715.808 51183
2716.082 51305
2716.356 47964
2716.631 49345
2716.905 50313
2717.179 50656
2717.454 50823
2717.728 49054
2718.002 49492
2718.277 51095
2718.551 50352
2718.826 50968
2719.100 51327
2719.375 52634
2719.649 52238
2719.924 52108
2720.198 52317
2720.473 51089
2720.747 50502
2721.022 54560
2721.296 51554
2721.571 51124
2721.846 50428
2722.120 52315
2722.395 52362
2722.670 50097
2722.944 51830
2723.219 51748
2723.494 50803
2723.768 50434
2724.043 51083
2724.318 53228
2724.592 48915
2724.867 52007
2725.142 51587
2725.417 51336
2725.692 52456
2725.966 50095
2726.241 51467
2726.516 51050
2726.791 50474
2727.066 49864
2727.341 47719
2727.615 49104
2727.890 50317
2728.165 51943
2728.440 52141
2728.715 50855
2728.990 51576
2729.265 52330
2729.540 52158
2729.815 51703
2730.090 50753
2730.365 51676
2730.640 51783
2730.915 51562
2731.190 51514
2731.466 51515
2731.741 49861
2732.016 49596
2732.291 52590
2732.566 50548
2732.841 52310
2733.116 52976
2733.392 50393
2733.667 51588
2733.942 51342
2734.217 50923
2734.492 52248
2734.768 51773
2735.043 51177
2735.318 51876
2735.594 50739
2735.869 48990
2736.144 51567
2736.420 50588
2736.695 52217
2736.970 51603
2737.246 51268
2737.521 50130
2737.797 50414
2738.072 51931
2738.347 51945
2738.623 50143
2738.898 50699
2739.174 51299
2739.449 49611
2739.725 50093
2740.000 51030
2740.276 49485
2740.551 50784
2740.827 50453
2741.103 50552
2741.378 50498
2741.654 51757
2741.929 49948
2742.205 50924
2742.481 49508
2742.756 49033
2743.032 51712
2743.308 51394
2743.583 49601
2743.859 49993
2744.135 52534
2744.411 51103
2744.686 50424
2744.962 51207
2745.238 51840
2745.514 51948
2745.790 52134
2746.065 51056
2746.341 51035
2746.617 50217
2746.893 50411
2747.169 52341
2747.445 51084
2747.721 48906
2747.997 49068
2748.273 50068
2748.549 49881
2748.825 51448
2749.101 50672
2749.377 51222
2749.653 50870
2749.929 52158
2750.205 50807
2750.481 50403
2750.757 50728
2751.033 49279
2751.309 51435
2751.585 50712
2751.861 49436
2752.137 49374
2752.414 50224
2752.690 49157
2752.966 52209
2753.242 52583
2753.518 50521
2753.795 50516
2754.071 48689
2754.347 50038
2754.623 49140
2754.900 49926
2755.176 49552
2755.452 51529
2755.729 49542
2756.005 49999
2756.281 49617
2756.558 49810
2756.834 52343
2757.110 50715
2757.387 49480
2757.663 48679
2757.940 49506
2758.216 50562
2758.493 51608
2758.769 50324
2759.046 50048
2759.322 49312
2759.599 50085
2759.875 50686
2760.152 52114
2760.428 49444
2760.705 50296
2760.981 50755
2761.258 49853
2761.535 50229
2761.811 50746
2762.088 49107
2762.365 51577
2762.641 51056
2762.918 52490
2763.195 51553
2763.471 52234
2763.748 50996
2764.025 49377
2764.302 48665
2764.578 50127
2764.855 48242
2765.132 49792
2765.409 49473
2765.686 50251
2765.962 50520
2766.239 49335
2766.516 50694
2766.793 49994
2767.070 49035
2767.347 49389
2767.624 51417
2767.901 50480
2768.178 49720
2768.455 49099
2768.732 49984
2769.009 50234
2769.286 50110
2769.563 50358
2769.840 49721
2770.117 50113
2770.394 50622
2770.671 50832
2770.948 49424
2771.225 50672
2771.502 49425
2771.779 49612
2772.057 50819
2772.334 49975
2772.611 49859
2772.888 50278
2773.165 51539
2773.443 49785
2773.720 51082
2773.997 49763
2774.274 50366
2774.552 51698
2774.829 50051
2775.106 50115
2775.384 48749
2775.661 48889
2775.938 48956
2776.216 50521
2776.493 51394
2776.770 51426
2777.048 49543
2777.325 50690
2777.603 51449
2777.880 49968
2778.158 50420
2778.435 51313
2778.713 51381
2778.990 48571
2779.268 49103
2779.545 50473
2779.823 50214
2780.100 50302
2780.378 51229
2780.655 48007
2780.933 48151
2781.211 49247
2781.488 50988
2781.766 51822
2782.043 50079
2782.321 48798
2782.599 50672
2782.877 50857
2783.154 49741
2783.432 50410
2783.710 50329
2783.987 50991
2784.265 51233
2784.543 51804
2784.821 50216
2785.099 51741
2785.376 52349
2785.654 52270
2785.932 54964
2786.210 53155
2786.488 52697
2786.766 49981
2787.044 52328
2787.322 50847
2787.600 50160
2787.878 50743
2788.156 50859
2788.434 52067
2788.712 52219
2788.990 52356
2789.268 52575
2789.546 51605
2789.824 49773
2790.102 51213
2790.380 48768
2790.658 52022
2790.936 50689
2791.214 50327
2791.492 51835
2791.770 49955
2792.049 48921
2792.327 48856
2792.605 48381
2792.883 49697
2793.161 49559
2793.440 50030
2793.718 48729
2793.996 50889
2794.274 49452
2794.553 50248
2794.831 50741
2795.109 53382
2795.388 49915
2795.666 50508
2795.944 50504
2796.223 49280
2796.501 47336
2796.779 47973
2797.058 48143
2797.336 49149
2797.615 51225
2797.893 51937
2798.172 49971
2798.450 51815
2798.729 49658
2799.007 50364
2799.286 48330
2799.564 49141
2799.843 51409
2800.121 50332
2800.400 49335
2800.679 51699
2800.957 51468
2801.236 49345
2801.514 51698
2801.793 51184
2802.072 50726
2802.350 50576
2802.629 49537
2802.908 49221
2803.187 50045
2803.465 51024
2803.744 48419
2804.023 50483
2804.302 50451
2804.580 53063
2804.859 50914
2805.138 49712
2805.417 49931
2805.696 49844
2805.975 51366
2806.253 48926
2806.532 49819
2806.811 50920
2807.090 50111
2807.369 52201
2807.648 50356
2807.927 49517
2808.206 48462
2808.485 50665
2808.764 51384
2809.043 50400
2809.322 51622
2809.601 51541
2809.880 51592
2810.159 49315
2810.438 50450
2810.717 48186
2810.997 48529
2811.276 50652
2811.555 50726
2811.834 50703
2812.113 49357
2812.392 50038
2812.672 47993
2812.951 49794
2813.230 48982
2813.509 49485
2813.788 51202
2814.068 49445
2814.347 49758
2814.626 49667
2814.906 50498
2815.185 50742
2815.464 50037
2815.744 49939
2816.023 49485
2816.302 48214
2816.582 51772
2816.861 51344
2817.141 49639
2817.420 50311
2817.700 49872
2817.979 51693
2818.258 50219
2818.538 50876
2818.817 50949
2819.097 52191
2819.377 49871
2819.656 50860
2819.936 51815
2820.215 50578
2820.495 51423
2820.774 50872
2821.054 50970
2821.334 52915
2821.613 51179
2821.893 51431
2822.173 50616
2822.452 51711
2822.732 50185
2823.012 51544
2823.292 51393
2823.571 51130
2823.851 50257
2824.131 51300
2824.411 51822
2824.690 49992
2824.970 49422
2825.250 52023
2825.530 52604
2825.810 51357
2826.090 50545
2826.370 50234
2826.649 49069
2826.929 50574
2827.209 50203
2827.489 49955
2827.769 50203
2828.049 51550
2828.329 51584
2828.609 49655
2828.889 52521
2829.169 49461
2829.449 50699
2829.729 49369
2830.009 49933
2830.289 50717
2830.570 51680
2830.850 51434
2831.130 49493
2831.410 48690
2831.690 48037
2831.970 49235
2832.250 49878
2832.531 49239
2832.811 48206
2833.091 49031
2833.371 50076
2833.652 50461
2833.932 51044
2834.212 49926
2834.492 51145
2834.773 51405
2835.053 50518
2835.333 51389
2835.614 49821
2835.894 51050
2836.174 49684
2836.455 47441
2836.735 47333
2837.016 48171
2837.296 49150
2837.577 49012
2837.857 48582
2838.137 48757
2838.418 49175
2838.698 49189
2838.979 48633
2839.260 49322
2839.540 50523
2839.821 49550
2840.101 51903
2840.382 50716
2840.662 49756
2840.943 51560
2841.224 51098
2841.504 51083
2841.785 50989
2842.066 50057
2842.346 50944
2842.627 50877
2842.908 49604
2843.188 50143
2843.469 46786
2843.750 48839
2844.031 49162
2844.312 49386
2844.592 49481
2844.873 49597
2845.154 50460
2845.435 49544
2845.716 49196
2845.997 50339
2846.277 50750
2846.558 51256
2846.839 50790
2847.120 49885
2847.401 49993
2847.682 48404
2847.963 49379
2848.244 48574
2848.525 49886
2848.806 51503
2849.087 49646
2849.368 50245
2849.649 50009
2849.930 49902
2850.211 48222
2850.492 48950
2850.773 48821
2851.055 49523
2851.336 49978
2851.617 49991
2851.898 49676
2852.179 49764
2852.460 50376
2852.742 48953
2853.023 51603
2853.304 50950
2853.585 52189
2853.867 50370
2854.148 50286
2854.429 53088
2854.710 51535
2854.992 51508
2855.273 51422
2855.554 50789
2855.836 51418
2856.117 51665
2856.399 52016
2856.680 51081
2856.961 51162
2857.243 51674
2857.524 51794
2857.806 52000
2858.087 52878
2858.369 53373
2858.650 52124
2858.932 52664
2859.213 52053
2859.495 51627
2859.776 52268
2860.058 52071
2860.339 51919
2860.621 49937
2860.903 50575
2861.184 52180
2861.466 53555
2861.748 51530
2862.029 50800
2862.311 49480
2862.593 49524
2862.874 51931
2863.156 49751
2863.438 49984
2863.720 50524
2864.001 50505
2864.283 50654
2864.565 48001
2864.847 48785
2865.129 48917
2865.410 49073
2865.692 50012
2865.974 49090
2866.256 47626
2866.538 50704
2866.820 51100
2867.102 49092
2867.384 49182
2867.666 50671
2867.948 51257
2868.230 49971
2868.512 49482
2868.794 49245
2869.076 50309
2869.358 48189
2869.640 49572
2869.922 50676
2870.204 49751
2870.486 50220
2870.768 49836
2871.050 52134
2871.332 52112
2871.614 50714
2871.897 49144
2872.179 51670
2872.461 49853
2872.743 48341
2873.025 49497
2873.308 49535
2873.590 50955
2873.872 51268
2874.154 50698
2874.437 48936
2874.719 51265
2875.001 49394
2875.284 48896
2875.566 52012
2875.848 50109
2876.131 50571
2876.413 49999
2876.695 50339
2876.978 50685
2877.260 51058
2877.543 50805
2877.825 50839
2878.108 49382
2878.390 49251
2878.673 50425
2878.955 49526
2879.238 50676
2879.520 51602
2879.803 51112
2880.085 49278
2880.368 49315
2880.650 50890
2880.933 51814
2881.216 50040
2881.498 49296
2881.781 51459
2882.064 52234
2882.346 48671
2882.629 50774
2882.912 50621
2883.194 51668
2883.477 49445
2883.760 51762
2884.043 51413
2884.325 50606
2884.608 49940
2884.891 51148
2885.174 52068
2885.457 50553
2885.740 48870
2886.022 47365
2886.305 48296
2886.588 50438
2886.871 50299
2887.154 50572
2887.437 48632
2887.720 48393
2888.003 49572
2888.286 48293
2888.569 49098
2888.852 50153
2889.135 50247
2889.418 48079
2889.701 48164
2889.984 47762
2890.267 50752
2890.550 51488
2890.833 51777
2891.116 51695
2891.399 51742
2891.683 50158
2891.966 49186
2892.249 49549
2892.532 51425
2892.815 50096
2893.098 48128
2893.382 49925
2893.665 51072
2893.948 49738
2894.231 51377
2894.515 51413
2894.798 49144
2895.081 48322
2895.365 50117
2895.648 51001
2895.931 50794
2896.215 49619
2896.498 49242
2896.782 48970
2897.065 48218
2897.348 50074
2897.632 50470
2897.915 52796
2898.199 53306
2898.482 51678
2898.766 49713
2899.049 49670
2899.333 49634
2899.616 49643
2899.900 49348
2900.183 48958
2900.467 50086
2900.751 48955
2901.034 48488
2901.318 49797
2901.601 50516
2901.885 47457
2902.169 48113
2902.452 47932
2902.736 47984
2903.020 48407
2903.303 49034
2903.587 48456
2903.871 50224
2904.155 49881
2904.438 48787
2904.722 50290
2905.006 51203
2905.290 52448
2905.574 51712
2905.858 50740
2906.141 49609
2906.425 48506
2906.709 48426
2906.993 49620
2907.277 47818
2907.561 50188
2907.845 48700
2908.129 49792
2908.413 50335
2908.697 50100
2908.981 50193
2909.265 49548
2909.549 50793
2909.833 50811
2910.117 50232
2910.401 48592
2910.685 49961
2910.969 50407
2911.253 49981
2911.537 50807
2911.821 49117
2912.106 50617
2912.390 52507
2912.674 49479
2912.958 50364
2913.242 49327
2913.527 48952
2913.811 48542
2914.095 47211
2914.379 48649
2914.664 50758
2914.948 50700
2915.232 50666
2915.517 50166
2915.801 48355
2916.085 47896
2916.370 49730
2916.654 49420
2916.938 50929
2917.223 51354
2917.507 48754
2917.792 47887
2918.076 48724
2918.361 49385
2918.645 48175
2918.929 48629
2919.214 46929
2919.498 48119
2919.783 48798
2920.068 48436
2920.352 46441
2920.637 47903
2920.921 49413
2921.206 48484
2921.490 48666
2921.775 49170
2922.060 50415
2922.344 50524
2922.629 48494
2922.914 50347
2923.198 48419
2923.483 50341
2923.768 48265
2924.053 47777
2924.337 50045
2924.622 50242
2924.907 48744
2925.192 48953
2925.477 47217
2925.761 48706
2926.046 48594
2926.331 48445
2926.616 48148
2926.901 49301
2927.186 48588
2927.471 48243
2927.756 48370
2928.040 49243
2928.325 49079
2928.610 47662
2928.895 49436
2929.180 47578
2929.465 49358
2929.750 51340
2930.035 49491
2930.320 50418
2930.606 48328
2930.891 51048
2931.176 49097
2931.461 50376
2931.746 48196
2932.031 49772
2932.316 50893
2932.601 49739
2932.887 49279
2933.172 49955
2933.457 50046
2933.742 49866
2934.027 49987
2934.313 48629
2934.598 48160
2934.883 47687
2935.168 49493
2935.454 50283
2935.739 49937
2936.024 49265
2936.310 49783
2936.595 49568
2936.881 51412
2937.166 50211
2937.451 48500
2937.737 48240
2938.022 48690
2938.308 48958
2938.593 49852
2938.878 51187
2939.164 50889
2939.449 50046
2939.735 48081
2940.021 51175
2940.306 49252
2940.592 49721
2940.877 48006
2941.163 48970
2941.448 48988
2941.734 49208
2942.020 48840
2942.305 50547
2942.591 50876
2942.877 49346
2943.162 49871
2943.448 50216
2943.734 48929
2944.019 49356
2944.305 47727
2944.591 47028
2944.877 47722
2945.162 49337
2945.448 49041
2945.734 47595
2946.020 49823
2946.306 50646
2946.591 49417
2946.877 48758
2947.163 49298
2947.449 48815
2947.735 47859
2948.021 48815
2948.307 48504
2948.593 49434
2948.879 49185
2949.165 49141
2949.451 50055
2949.737 50247
2950.023 48998
2950.309 48742
2950.595 49988
2950.881 49300
2951.167 49145
2951.453 48481
2951.739 49458
2952.025 48879
2952.311 49359
2952.598 51082
2952.884 50459
2953.170 49132
2953.456 48184
2953.742 49747
2954.028 49851
2954.315 50448
2954.601 46666
2954.887 48147
2955.173 49703
2955.460 50073
2955.746 49690
2956.032 48178
2956.319 49591
2956.605 49228
2956.891 49849
2957.178 49580
2957.464 49910
2957.751 48595
2958.037 49704
2958.323 47755
2958.610 48526
2958.896 48516
2959.183 46099
2959.469 48376
2959.756 47829
2960.042 48619
2960.329 48194
2960.615 48707
2960.902 47898
2961.188 47942
2961.475 50139
2961.762 50508
2962.048 48426
2962.335 49371
2962.621 49114
2962.908 48470
2963.195 48372
2963.481 48552
2963.768 46573
2964.055 48187
2964.342 47468
2964.628 48845
2964.915 49114
2965.202 48156
2965.489 49621
2965.775 48533
2966.062 49019
2966.349 47452
2966.636 47726
2966.923 48213
2967.209 50322
2967.496 48493
2967.783 49506
2968.070 48318
2968.357 47892
2968.644 49008
2968.931 48102
2969.218 47906
2969.505 48890
2969.792 47953
2970.079 49398
2970.366 48678
2970.653 49148
2970.940 49771
2971.227 49643
2971.514 47674
2971.801 49051
2972.088 49589
2972.375 49583
2972.662 48553
2972.950 47447
2973.237 47445
2973.524 47118
2973.811 48906
2974.098 48820
2974.386 48680
2974.673 49272
2974.960 48588
2975.247 48873
2975.534 47373
2975.822 50535
2976.109 48182
2976.396 47913
2976.684 48272
2976.971 49001
2977.258 49537
2977.546 49465
2977.833 48528
2978.121 48664
2978.408 49498
2978.695 48314
2978.983 48554
2979.270 48934
2979.558 49710
2979.845 49134
2980.133 48395
2980.420 47875
2980.708 47698
2980.995 47399
2981.283 47365
2981.570 48469
2981.858 48599
2982.145 47907
2982.433 48713
2982.721 47255
2983.008 49850
2983.296 48352
2983.584 48151
2983.871 49215
2984.159 49344
2984.447 48765
2984.734 46759
2985.022 47795
2985.310 48383
2985.598 48844
2985.885 47175
2986.173 49796
2986.461 48074
2986.749 48213
2987.037 49743
2987.324 46893
2987.612 46098
2987.900 49862
2988.188 50124
2988.476 49556
2988.764 47264
2989.052 49228
2989.340 47510
2989.628 49640
2989.916 46895
2990.204 48310
2990.492 46978
2990.780 45597
2991.068 48705
2991.356 47591
2991.644 47816
2991.932 45802
2992.220 47706
2992.508 45752
2992.796 47896
2993.084 48164
2993.372 49263
2993.661 49131
2993.949 48567
2994.237 47588
2994.525 46462
2994.813 48302
2995.101 48494
2995.390 50338
2995.678 48511
2995.966 48534
2996.254 49592
2996.543 47749
2996.831 46699
2997.119 46315
2997.408 48232
2997.696 46697
2997.984 46573
2998.273 45491
2998.561 47254
2998.850 46942
2999.138 48719
2999.426 48380
2999.715 48194
3000.003 48794
3000.292 49707
3000.580 49542
3000.869 49134
3001.157 49305
3001.446 48781
3001.734 47113
3002.023 46890
3002.312 46783
3002.600 48530
3002.889 48005
3003.177 51116
3003.466 49913
3003.755 48897
3004.043 50267
3004.332 47340
3004.621 45515
3004.909 47144
3005.198 47905
3005.487 49571
3005.775 48218
3006.064 50234
3006.353 47074
3006.642 48067
3006.931 48730
3007.219 50011
3007.508 48981
3007.797 49899
3008.086 49497
3008.375 49549
3008.664 49501
3008.953 47859
3009.241 47822
3009.530 45923
3009.819 48048
3010.108 46335
3010.397 48844
3010.686 48225
3010.975 49051
3011.264 48984
3011.553 46203
3011.842 47007
3012.131 46886
3012.420 48519
3012.709 49474
3012.998 48943
3013.288 48409
3013.577 48885
3013.866 49137
3014.155 50227
3014.444 48641
3014.733 47532
3015.023 48461
3015.312 47600
3015.601 47046
3015.890 47269
3016.179 47564
3016.469 47563
3016.758 45944
3017.047 47331
3017.337 48793
3017.626 48326
3017.915 48035
3018.205 51011
3018.494 50731
3018.783 49338
3019.073 49458
3019.362 48507
3019.651 47743
3019.941 48205
3020.230 48365
3020.520 48120
3020.809 49415
3021.099 49133
3021.388 47813
3021.678 49658
3021.967 49078
3022.257 50311
3022.546 50355
3022.836 50237
3023.125 48849
3023.415 47108
3023.705 47026
3023.994 48879
3024.284 48594
3024.574 48244
3024.863 47029
3025.153 49503
3025.443 48029
3025.732 48210
3026.022 48658
3026.312 50001
3026.602 49649
3026.891 50091
3027.181 46448
3027.471 48377
3027.761 48699
3028.050 46084
3028.340 48290
3028.630 48362
3028.920 49167
3029.210 48561
3029.500 50069
3029.790 50837
3030.080 49223
3030.370 48197
3030.659 48080
3030.949 48673
3031.239 47109
3031.529 49232
3031.819 50371
3032.109 50555
3032.399 49029
3032.690 48828
3032.980 49206
3033.270 48453
3033.560 48993
3033.850 48356
3034.140 47476
3034.430 48649
3034.720 48202
3035.010 49617
3035.301 47625
3035.591 47505
3035.881 47508
3036.171 47237
3036.461 48225
3036.752 48771
3037.042 49203
3037.332 49355
3037.622 49873
3037.913 49239
3038.203 49740
3038.493 48233
3038.784 48165
3039.074 48192
3039.364 49129
3039.655 48295
3039.945 47621
3040.236 49436
3040.526 48031
3040.816 47642
3041.107 47166
3041.397 47724
3041.688 47385
3041.978 47382
3042.269 48547
3042.559 48056
3042.850 50288
3043.140 48362
3043.431 48869
3043.722 48762
3044.012 50089
3044.303 49076
3044.593 47551
3044.884 48345
3045.175 46141
3045.465 48753
3045.756 47677
3046.047 50034
3046.337 49696
3046.628 48553
3046.919 49359
3047.210 49460
3047.500 48463
3047.791 47445
3048.082 48379
3048.373 48804
3048.664 49528
3048.954 50183
3049.245 48951
3049.536 48392
3049.827 47662
3050.118 48623
3050.409 50473
3050.700 52039
3050.991 50847
3051.281 50838
3051.572 51146
3051.863 49614
3052.154 49581
3052.445 50074
3052.736 49241
3053.027 48111
3053.318 47727
3053.610 47813
3053.901 49038
3054.192 50470
3054.483 49727
3054.774 49881
3055.065 50593
3055.356 50863
3055.647 51459
3055.938 50464
3056.230 49839
3056.521 51246
3056.812 51121
3057.103 49587
3057.395 50315
3057.686 48972
3057.977 51577
3058.268 48750
3058.560 49849
3058.851 50123
3059.142 49926
3059.434 50189
3059.725 49797
3060.016 49304
3060.308 50190
3060.599 51865
3060.890 51666
3061.182 52974
3061.473 52586
3061.765 51333
3062.056 51608
3062.348 51727
3062.639 51373
3062.931 50253
3063.222 54096
3063.514 53805
3063.805 56286
3064.097 58373
3064.388 57137
3064.680 58431
3064.972 61340
3065.263 64378
3065.555 65932
3065.846 69204
3066.138 70355
3066.430 73926
3066.721 75390
3067.013 77079
3067.305 82663
3067.597 84831
3067.888 84399
3068.180 82989
3068.472 84711
3068.764 84645
3069.055 83206
3069.347 83614
3069.639 82051
3069.931 83804
3070.223 82346
3070.515 83646
3070.807 82154
3071.098 75773
3071.390 73382
3071.682 71319
3071.974 69426
3072.266 66677
3072.558 65391
3072.850 64857
3073.142 64049
3073.434 64084
3073.726 62456
3074.018 60405
3074.310 59000
3074.602 57263
3074.894 56178
3075.186 53365
3075.479 56113
3075.771 55452
3076.063 55217
3076.355 53261
3076.647 55352
3076.939 52904
3077.232 53810
3077.524 52397
3077.816 53885
3078.108 53456
3078.400 53068
3078.693 50246
3078.985 51031
3079.277 50628
3079.570 51464
3079.862 52212
3080.154 52652
3080.447 51016
3080.739 53020
3081.031 51617
3081.324 53677
3081.616 56146
3081.908 53842
3082.201 53487
3082.493 54523
3082.786 54150
3083.078 56318
3083.371 56714
3083.663 56965
3083.956 58485
3084.248 58390
3084.541 55981
3084.833 54540
3085.126 55965
3085.419 55797
3085.711 56580
3086.004 56774
3086.296 56639
3086.589 54700
3086.882 55416
3087.174 56578
3087.467 54177
3087.760 56805
3088.052 55562
3088.345 54460
3088.638 54148
3088.931 53473
3089.223 55220
3089.516 55417
3089.809 56231
3090.102 55653
3090.395 55794
3090.687 55383
3090.980 55560
3091.273 54223
3091.566 54286
3091.859 54300
3092.152 53271
3092.445 52709
3092.738 53498
3093.031 54560
3093.324 54842
3093.617 52468
3093.910 51582
3094.203 49097
3094.496 50582
3094.789 50520
3095.082 51778
3095.375 52023
3095.668 51858
3095.961 50968
3096.254 51140
3096.547 50585
3096.840 53573
3097.133 49998
3097.427 51613
3097.720 52154
3098.013 49936
3098.306 49530
3098.599 50868
3098.893 49796
3099.186 49667
3099.479 50483
3099.772 49872
3100.066 50759
3100.359 51301
3100.652 49901
3100.946 48563
3101.239 49912
3101.532 49071
3101.826 48281
3102.119 48717
3102.412 49319
3102.706 49607
3102.999 50391
3103.293 49823
3103.586 48620
3103.880 48643
3104.173 49938
3104.467 50120
3104.760 50747
3105.054 52010
3105.347 50425
3105.641 49512
3105.934 51358
3106.228 50519
3106.521 51113
3106.815 52729
3107.109 53215
3107.402 52530
3107.696 49902
3107.990 50442
3108.283 49269
3108.577 50856
3108.871 49464
3109.164 49779
3109.458 49921
3109.752 51688
3110.046 52268
3110.339 52044
3110.633 52294
3110.927 48837
3111.221 48726
3111.515 47897
3111.809 48644
3112.102 47736
3112.396 50673
3112.690 51107
3112.984 50230
3113.278 48659
3113.572 46574
3113.866 47586
3114.160 49039
3114.454 46700
3114.748 48921
3115.042 48538
3115.336 48416
3115.630 48649
3115.924 48421
3116.218 47699
3116.512 48109
3116.806 47691
3117.100 48434
3117.394 49466
3117.688 49103
3117.983 48250
3118.277 46965
3118.571 47413
3118.865 48633
3119.159 49989
3119.453 47657
3119.748 47486
3120.042 48333
3120.336 47365
3120.630 47080
3120.925 46745
3121.219 48941
3121.513 48872
3121.808 46605
3122.102 46914
3122.396 47964
3122.691 46520
3122.985 46919
3123.280 48730
3123.574 49748
3123.868 48431
3124.163 48947
3124.457 48767
3124.752 48174
3125.046 49045
3125.341 48916
3125.635 50269
3125.930 48234
3126.224 47084
3126.519 48295
3126.813 46782
3127.108 48997
3127.403 48160
3127.697 48534
3127.992 48500
3128.286 47252
3128.581 48808
3128.876 47883
3129.170 47330
3129.465 49081
3129.760 48296
3130.054 48187
3130.349 47973
3130.644 47607
3130.939 46678
3131.233 47140
3131.528 46774
3131.823 48286
3132.118 47523
3132.413 46575
3132.708 48118
3133.002 50271
3133.297 47716
3133.592 47776
3133.887 48240
3134.182 47079
3134.477 48455
3134.772 48432
3135.067 47553
3135.362 47529
3135.657 46933
3135.952 48392
3136.247 47114
3136.542 48161
3136.837 47401
3137.132 47977
3137.427 47839
3137.722 48327
3138.017 50054
3138.312 47131
3138.607 46288
3138.902 46626
3139.198 48795
3139.493 47911
3139.788 47180
3140.083 47672
3140.378 46668
3140.674 48846
3140.969 48246
3141.264 46298
3141.559 45931
3141.855 47334
3142.150 47539
3142.445 48163
3142.741 48294
3143.036 48309
3143.331 48004
3143.627 45901
3143.922 46210
3144.217 48317
3144.513 46009
3144.808 47532
3145.104 49531
3145.399 49016
3145.695 48131
3145.990 47531
3146.285 49805
3146.581 49123
3146.877 48648
3147.172 48926
3147.468 47630
3147.763 48637
3148.059 51027
3148.354 49045
3148.650 49357
3148.946 47680
3149.241 50272
3149.537 49740
3149.832 48571
3150.128 47048
3150.424 46105
3150.720 49603
3151.015 51811
3151.311 49849
3151.607 49201
3151.902 48674
3152.198 49930
3152.494 49720
3152.790 47661
3153.086 47378
3153.381 48709
3153.677 48535
3153.973 46927
3154.269 46954
3154.565 48375
3154.861 48842
3155.157 47630
3155.453 46388
3155.749 46886
3156.045 48490
3156.340 48008
3156.636 47540
3156.932 47194
3157.228 46034
3157.524 46938
3157.821 47458
3158.117 47339
3158.413 47892
3158.709 47425
3159.005 46709
3159.301 47289
3159.597 47456
3159.893 47759
3160.189 46649
3160.485 46845
3160.782 46893
3161.078 45377
3161.374 46309
3161.670 45481
3161.966 46314
3162.263 45874
3162.559 47988
3162.855 48687
3163.152 47691
3163.448 47168
3163.744 47315
3164.041 47014
3164.337 47631
3164.633 47535
3164.930 48486
3165.226 47433
3165.522 48195
3165.819 47617
3166.115 50816
3166.412 49703
3166.708 49433
3167.005 48521
3167.301 47083
3167.598 46033
3167.894 47976
3168.191 49354
3168.487 47872
3168.784 49322
3169.080 47189
3169.377 47910
3169.673 48503
3169.970 46792
3170.267 46749
3170.563 48835
3170.860 50963
3171.157 48584
3171.453 48882
3171.750 47266
3172.047 47417
3172.343 47561
3172.640 47169
3172.937 47460
3173.234 45255
3173.531 45344
3173.827 48141
3174.124 49519
3174.421 47327
3174.718 49223
3175.015 48111
3175.311 47315
3175.608 47332
3175.905 45213
3176.202 47203
3176.499 48193
3176.796 48538
3177.093 48244
3177.390 47046
3177.687 46412
3177.984 47593
3178.281 47644
3178.578 48108
3178.875 48809
3179.172 50217
3179.469 45934
3179.766 48929
3180.063 46395
3180.360 46070
3180.657 47224
3180.955 46441
3181.252 46646
3181.549 46975
3181.846 44829
3182.143 45554
3182.440 47373
3182.738 47025
3183.035 47734
3183.332 49291
3183.629 48511
3183.927 48998
3184.224 47032
3184.521 46859
3184.819 45799
3185.116 46333
3185.413 47720
3185.711 46627
3186.008 47806
3186.305 46677
3186.603 47113
3186.900 48397
3187.198 47859
3187.495 47783
3187.792 47075
3188.090 46690
3188.387 46550
3188.685 45236
3188.982 45089
3189.280 46167
3189.577 47276
3189.875 46216
3190.173 46311
3190.470 47746
3190.768 48427
3191.065 47873
3191.363 46777
3191.661 47253
3191.958 47343
3192.256 47141
3192.554 47760
3192.851 47336
3193.149 49945
3193.447 48719
3193.744 49498
3194.042 49871
3194.340 47083
3194.638 47023
3194.936 48187
3195.233 50335
3195.531 48669
3195.829 48204
3196.127 46889
3196.425 47636
3196.723 48222
3197.021 48242
3197.318 48383
3197.616 47730
3197.914 48305
3198.212 46728
3198.510 47009
3198.808 48675
3199.106 48992
3199.404 47815
3199.702 48918
3200.000 47696
3200.298 48321
3200.596 48587
3200.894 48128
3201.192 48542
3201.491 48403
3201.789 46973
3202.087 48500
3202.385 47321
3202.683 46767
3202.981 44309
3203.279 45889
3203.578 48494
3203.876 47470
3204.174 47412
3204.472 45398
3204.771 45178
3205.069 44812
3205.367 46624
3205.665 45915
3205.964 48362
3206.262 50038
3206.560 48490
3206.859 46950
3207.157 47775
3207.455 48065
3207.754 47275
3208.052 48135
3208.351 48057
3208.649 46318
3208.948 47571
3209.246 45929
3209.545 47029
3209.843 45589
3210.142 46482
3210.440 44826
3210.739 48824
3211.037 48260
3211.336 47105
3211.634 46992
3211.933 46510
3212.231 47444
3212.530 46364
3212.829 47339
3213.127 48581
3213.426 47986
3213.725 48051
3214.023 46422
3214.322 46184
3214.621 46154
3214.920 45464
3215.218 47523
3215.517 48746
3215.816 46130
3216.115 46922
3216.413 46566
3216.712 45359
3217.011 45985
3217.310 46299
3217.609 48126
3217.908 46077
3218.207 46638
3218.505 45942
3218.804 46212
3219.103 46271
3219.402 46513
3219.701 45654
3220.000 46964
3220.299 46727
3220.598 47734
3220.897 48426
3221.196 48087
3221.495 45054
3221.794 46145
3222.093 44466
3222.392 47385
3222.691 45239
3222.991 48229
3223.290 47262
3223.589 47834
3223.888 47575
3224.187 47693
3224.486 46222
3224.786 46294
3225.085 45845
3225.384 45057
3225.683 45549
3225.982 46131
3226.282 47606
3226.581 47047
3226.880 45773
3227.180 45518
3227.479 44103
3227.778 45784
3228.078 46789
3228.377 47800
3228.676 47972
3228.976 46098
3229.275 46106
3229.575 45949
3229.874 45957
3230.173 45071
3230.473 45196
3230.772 44106
3231.072 45324
3231.371 46965
3231.671 45087
3231.970 45609
3232.270 44477
3232.570 46842
3232.869 45827
3233.169 47254
3233.468 45256
3233.768 45208
3234.068 45402
3234.367 46426
3234.667 46769
3234.967 46260
3235.266 45684
3235.566 45074
3235.866 45158
3236.165 48281
3236.465 47433
3236.765 45551
3237.065 44323
3237.364 45797
3237.664 44894
3237.964 44880
3238.264 45892
3238.564 47050
3238.864 47202
3239.163 47613
3239.463 45273
3239.763 44922
3240.063 46847
3240.363 44100
3240.663 43871
3240.963 45452
3241.263 45915
3241.563 47442
3241.863 45688
3242.163 46126
3242.463 45808
3242.763 45633
3243.063 45528
3243.363 46968
3243.663 47254
3243.963 45731
3244.263 45595
3244.563 44990
3244.864 44017
3245.164 45461
3245.464 46332
3245.764 45502
3246.064 47493
3246.364 46559
3246.665 46192
3246.965 47068
3247.265 45733
3247.565 46082
3247.866 44654
3248.166 45674
3248.466 45813
3248.767 47036
3249.067 44635
3249.367 45633
3249.668 46059
3249.968 45469
3250.268 45915
3250.569 46715
3250.869 44245
3251.170 46817
3251.470 45263
3251.771 44637
3252.071 44506
3252.372 44080
3252.672 45629
3252.973 45175
3253.273 44216
3253.574 46570
3253.874 45191
3254.175 45326
3254.475 44735
3254.776 43636
3255.077 46025
3255.377 45427
3255.678 46761
3255.978 46376
3256.279 45169
3256.580 45774
3256.880 44732
3257.181 46029
3257.482 43055
3257.783 45236
3258.083 44364
3258.384 46235
3258.685 45255
3258.986 45446
3259.287 46124
3259.587 44688
3259.888 44781
3260.189 44424
3260.490 46238
3260.791 44870
3261.092 45483
3261.393 44803
3261.694 44933
3261.994 46141
3262.295 46621
3262.596 45950
3262.897 43644
3263.198 43113
3263.499 43582
3263.800 43553
3264.101 45658
3264.402 44394
3264.704 46398
3265.005 44928
3265.306 44201
3265.607 43635
3265.908 44535
3266.209 44601
3266.510 44022
3266.811 44651
3267.113 42790
3267.414 44727
3267.715 46499
3268.016 46242
3268.317 45710
3268.619 46914
3268.920 45259
3269.221 44918
3269.522 45246
3269.824 44515
3270.125 45507
3270.426 44453
3270.728 46347
3271.029 47622
3271.330 46052
3271.632 46664
3271.933 46290
3272.235 43907
3272.536 45345
3272.838 44650
3273.139 43937
3273.440 45103
3273.742 45768
3274.043 44008
3274.345 45065
3274.646 43613
3274.948 44549
3275.250 43538
3275.551 45138
3275.853 43324
3276.154 44774
3276.456 45368
3276.758 45164
3277.059 46396
3277.361 45887
3277.662 43736
3277.964 43360
3278.266 44637
3278.568 45784
3278.869 46402
3279.171 46647
3279.473 43665
3279.775 46034
3280.076 46047
3280.378 45871
3280.680 46191
3280.982 46665
3281.284 44710
3281.585 47694
3281.887 44464
3282.189 43649
3282.491 44166
3282.793 42032
3283.095 44598
3283.397 45011
3283.699 45321
3284.001 44571
3284.303 46966
3284.605 45103
3284.907 44044
3285.209 44831
3285.511 43837
3285.813 45338
3286.115 45269
3286.417 46947
3286.719 46371
3287.021 43482
3287.323 44916
3287.625 46260
3287.927 43998
3288.230 43868
3288.532 44550
3288.834 44204
3289.136 46069
3289.438 45811
3289.741 42886
3290.043 44213
3290.345 45161
3290.647 45385
3290.950 44626
3291.252 45488
3291.554 45721
3291.857 45384
3292.159 45082
3292.461 44491
3292.764 43968
3293.066 46195
3293.368 45940
3293.671 44910
3293.973 44791
3294.276 44986
3294.578 44004
3294.881 45741
3295.183 46301
3295.486 46171
3295.788 45596
3296.091 45884
3296.393 45675
3296.696 44989
3296.998 43384
3297.301 42481
3297.603 45147
3297.906 44981
3298.209 46080
3298.511 45742
3298.814 45234
3299.117 46843
3299.419 46002
3299.722 46779
3300.025 45447
3300.327 45028
3300.630 43997
3300.933 44364
3301.236 44922
3301.538 45834
3301.841 44742
3302.144 43518
3302.447 44227
3302.750 44727
3303.053 45696
3303.355 44362
3303.658 45067
3303.961 45628
3304.264 45177
3304.567 45133
3304.870 44711
3305.173 45360
3305.476 44137
3305.779 45760
3306.082 48359
3306.385 46564
3306.688 46841
3306.991 44480
3307.294 45440
3307.597 43130
3307.900 45119
3308.203 43687
3308.506 44951
3308.809 44596
3309.112 45320
3309.416 45341
3309.719 45127
3310.022 45297
3310.325 44360
3310.628 44547
3310.931 44905
3311.235 45381
3311.538 47728
3311.841 46049
3312.144 45577
3312.448 46618
3312.751 44474
3313.054 45878
3313.358 44753
3313.661 44149
3313.964 43703
3314.268 46430
3314.571 45307
3314.874 45206
3315.178 44413
3315.481 44002
3315.785 43723
3316.088 44765
3316.392 44651
3316.695 47566
3316.999 47049
3317.302 47169
3317.606 47555
3317.909 45220
3318.213 44631
3318.516 45272
3318.820 44790
3319.123 47154
3319.427 46640
3319.731 45780
3320.034 46154
3320.338 45819
3320.642 46527
3320.945 45524
3321.249 45532
3321.553 47013
3321.856 47351
3322.160 45828
3322.464 45796
3322.768 46997
3323.071 46637
3323.375 46262
3323.679 46777
3323.983 47523
3324.287 47832
3324.590 47552
3324.894 46485
3325.198 46673
3325.502 45167
3325.806 47024
3326.110 47411
3326.414 46784
3326.718 48310
3327.022 46694
3327.326 47015
3327.630 45617
3327.934 47135
3328.238 46724
3328.542 46765
3328.846 45771
3329.150 46088
3329.454 45802
3329.758 44570
3330.062 46122
3330.366 45470
3330.670 45206
3330.974 44809
3331.278 46224
3331.583 46236
3331.887 46309
3332.191 45552
3332.495 45621
3332.799 45307
3333.104 44585
3333.408 45795
3333.712 45069
3334.016 46685
3334.321 44878
3334.625 45136
3334.929 44060
3335.234 45334
3335.538 46113
3335.842 45375
3336.147 46084
3336.451 45591
3336.756 46102
3337.060 45892
3337.364 44984
3337.669 44572
3337.973 43041
3338.278 45927
3338.582 46228
3338.887 44804
3339.191 47281
3339.496 46418
3339.800 46543
3340.105 46866
3340.410 45494
3340.714 45509
3341.019 46167
3341.323 45769
3341.628 45752
3341.933 45839
3342.237 44148
3342.542 43415
3342.847 45909
3343.151 44552
3343.456 45105
3343.761 45481
3344.066 44794
3344.370 47438
3344.675 46411
3344.980 46495
3345.285 46012
3345.589 45675
3345.894 45646
3346.199 43968
3346.504 45502
3346.809 44377
3347.114 44959
3347.419 44583
3347.723 44194
3348.028 45480
3348.333 45326
3348.638 44466
3348.943 45082
3349.248 46378
3349.553 44634
3349.858 45246
3350.163 43270
3350.468 43465
3350.773 44651
3351.078 45035
3351.383 46348
3351.689 43960
3351.994 44794
3352.299 44939
3352.604 44498
3352.909 43750
3353.214 44214
3353.519 45040
3353.825 44128
3354.130 44280
3354.435 45201
3354.740 45177
3355.046 43843
3355.351 43709
3355.656 45227
3355.961 44980
3356.267 45053
3356.572 43907
3356.877 46050
3357.183 45511
3357.488 43909
3357.793 42533
3358.099 45977
3358.404 46669
3358.710 44700
3359.015 45840
3359.320 44831
3359.626 44689
3359.931 45180
3360.237 44866
3360.542 43892
3360.848 44224
3361.153 47345
3361.459 43215
3361.764 44875
3362.070 43700
3362.376 45334
3362.681 44696
3362.987 44717
3363.292 44792
3363.598 43545
3363.904 43519
3364.209 43374
3364.515 41861
3364.821 44753
3365.127 44360
3365.432 43842
3365.738 43791
3366.044 45699
3366.350 46985
3366.655 45608
3366.961 43427
3367.267 45209
3367.573 45432
3367.879 44253
3368.184 43122
3368.490 42643
3368.796 45519
3369.102 44112
3369.408 44052
3369.714 44774
3370.020 44061
3370.326 42961
3370.632 43491
3370.938 43779
3371.244 44283
3371.550 46985
3371.856 45772
3372.162 44775
3372.468 45931
3372.774 45682
3373.080 43795
3373.386 42930
3373.692 43747
3373.998 44398
3374.304 44392
3374.610 42706
3374.917 44101
3375.223 44574
3375.529 43080
3375.835 42498
3376.141 41531
3376.448 45106
3376.754 42590
3377.060 44585
3377.366 43909
3377.673 44973
3377.979 44743
3378.285 44407
3378.592 45088
3378.898 44812
3379.204 45635
3379.511 44103
3379.817 46046
3380.124 44617
3380.430 43466
3380.736 42452
3381.043 44209
3381.349 44483
3381.656 43869
3381.962 43283
3382.269 45448
3382.575 45418
3382.882 43983
3383.188 45787
3383.495 45743
3383.801 42665
3384.108 44442
3384.415 42492
3384.721 43651
3385.028 44973
3385.334 44918
3385.641 44944
3385.948 46512
3386.254 45101
3386.561 45084
3386.868 45183
3387.175 44048
3387.481 42883
3387.788 43218
3388.095 42600
3388.402 45279
3388.708 44321
3389.015 44018
3389.322 45030
3389.629 43433
3389.936 42979
3390.243 44804
3390.549 44550
3390.856 44030
3391.163 44079
3391.470 42855
3391.777 44446
3392.084 43141
3392.391 43802
3392.698 43590
3393.005 42693
3393.312 43422
3393.619 43534
3393.926 43792
3394.233 44071
3394.540 44909
3394.847 42861
3395.154 44446
3395.461 44560
3395.768 46397
3396.076 43206
3396.383 42302
3396.690 44015
3396.997 43670
3397.304 45428
3397.611 43580
3397.919 45454
3398.226 44248
3398.533 44848
3398.840 45485
3399.148 44351
3399.455 43982
3399.762 43496
3400.069 44881
3400.377 44869
3400.684 45028
3400.992 47059
3401.299 45362
3401.606 45908
3401.914 44154
3402.221 43889
3402.528 45455
3402.836 45669
3403.143 44795
3403.451 45013
3403.758 44592
3404.066 44221
3404.373 44454
3404.681 43858
3404.988 43722
3405.296 43334
3405.603 44042
3405.911 45151
3406.219 43719
3406.526 45143
3406.834 43048
3407.142 44401
3407.449 44159
3407.757 44541
3408.064 44465
3408.372 44084
3408.680 44829
3408.988 43661
3409.295 43265
3409.603 42749
3409.911 43859
3410.219 43948
3410.526 43875
3410.834 44334
3411.142 43133
3411.450 42075
3411.758 41897
3412.066 43250
3412.373 41874
3412.681 43178
3412.989 43905
3413.297 45842
3413.605 45616
3413.913 46154
3414.221 45168
3414.529 43669
3414.837 43668
3415.145 43672
3415.453 42129
3415.761 42203
3416.069 43396
3416.377 43755
3416.685 43847
3416.993 45391
3417.301 44384
3417.609 44740
3417.918 44042
3418.226 44452
3418.534 43860
3418.842 43323
3419.150 43353
3419.458 42757
3419.767 44242
3420.075 43734
3420.383 44690
3420.691 42903
3421.000 43622
3421.308 43031
3421.616 44263
3421.924 43073
3422.233 43552
3422.541 42886
3422.849 42483
3423.158 44601
3423.466 45273
3423.775 44460
3424.083 44288
3424.391 43892
3424.700 44846
3425.008 44168
3425.317 45787
3425.625 43520
3425.934 45753
3426.242 46024
3426.551 46164
3426.859 43663
3427.168 43583
3427.476 44422
3427.785 43182
3428.094 44992
3428.402 43986
3428.711 45414
3429.019 45087
3429.328 44179
3429.637 44858
3429.945 44116
3430.254 43897
3430.563 42768
3430.871 44222
3431.180 44056
3431.489 42023
3431.798 44933
3432.106 44486
3432.415 44007
3432.724 43730
3433.033 45829
3433.342 42151
3433.651 44522
3433.959 44690
3434.268 44309
3434.577 43402
3434.886 42852
3435.195 43753
3435.504 43868
3435.813 43300
3436.122 43628
3436.431 45793
3436.740 42193
3437.049 43959
3437.358 43418
3437.667 42147
3437.976 43601
3438.285 42361
3438.594 42431
3438.903 43890
3439.212 46244
3439.521 43810
3439.830 42966
3440.139 42224
3440.449 42742
3440.758 44607
3441.067 42879
3441.376 43843
3441.685 44278
3441.995 44654
3442.304 43682
3442.613 43194
3442.922 44431
3443.232 42902
3443.541 44249
3443.850 42883
3444.160 44902
3444.469 43912
3444.778 43531
3445.088 44121
3445.397 45860
3445.706 46957
3446.016 44247
3446.325 42855
3446.635 42509
3446.944 44055
3447.253 43068
3447.563 42841
3447.872 43552
3448.182 43317
3448.491 43436
3448.801 43540
3449.111 45070
3449.420 42896
3449.730 44331
3450.039 44961
3450.349 44939
3450.658 44709
3450.968 42712
3451.278 43742
3451.587 44038
3451.897 46631
3452.207 45394
3452.516 45681
3452.826 44068
3453.136 45108
3453.446 43970
3453.755 44899
3454.065 44214
3454.375 43885
3454.685 45901
3454.995 45909
3455.304 45027
3455.614 44602
3455.924 45478
3456.234 44567
3456.544 43567
3456.854 42220
3457.164 43154
3457.474 42752
3457.783 43894
3458.093 43856
3458.403 44490
3458.713 44310
3459.023 44299
3459.333 44598
3459.643 44504
3459.953 43062
3460.263 42990
3460.574 43579
3460.884 44573
3461.194 43809
3461.504 42566
3461.814 43158
3462.124 45780
3462.434 44361
3462.744 43962
3463.055 42087
3463.365 44586
3463.675 44163
3463.985 45098
3464.295 44053
3464.606 43834
3464.916 43767
3465.226 43929
3465.536 44690
3465.847 43497
3466.157 45436
3466.467 43311
3466.778 44530
3467.088 44549
3467.398 45892
3467.709 44350
3468.019 43560
3468.330 44555
3468.640 43286
3468.951 42870
3469.261 43826
3469.572 44490
3469.882 44585
3470.192 45173
3470.503 43300
3470.814 41687
3471.124 44168
3471.435 41708
3471.745 44359
3472.056 43447
3472.366 43230
3472.677 44454
3472.988 44787
3473.298 43945
3473.609 44625
3473.920 42339
3474.230 44643
3474.541 43883
3474.852 43261
3475.162 42910
3475.473 43877
3475.784 45360
3476.095 45378
3476.405 44847
3476.716 44483
3477.027 43270
3477.338 44042
3477.649 44790
3477.960 42261
3478.270 42523
3478.581 42815
3478.892 43954
3479.203 42209
3479.514 44139
3479.825 43398
3480.136 44186
3480.447 42893
3480.758 44820
3481.069 44074
3481.380 44320
3481.691 44051
3482.002 43352
3482.313 44151
3482.624 43860
3482.935 43069
3483.246 43028
3483.557 44031
3483.868 43901
3484.179 42960
3484.491 43417
3484.802 42596
3485.113 42461
3485.424 43355
3485.735 43063
3486.047 44386
3486.358 43988
3486.669 43699
3486.980 44041
3487.292 44311
3487.603 43690
3487.914 44174
3488.225 43948
3488.537 43332
3488.848 41527
3489.159 41438
3489.471 40914
3489.782 42186
3490.094 45139
3490.405 43519
3490.716 44735
3491.028 43870
3491.339 43719
3491.651 43736
3491.962 41938
3492.274 42902
3492.585 41222
3492.897 43318
3493.208 43424
3493.520 43177
3493.832 42877
3494.143 42270
3494.455 42748
3494.766 45039
3495.078 42946
3495.390 43187
3495.701 45651
3496.013 44340
3496.325 43815
3496.636 43714
3496.948 43706
3497.260 43198
3497.571 42252
3497.883 43360
3498.195 42244
3498.507 44320
3498.818 43158
3499.130 42929
3499.442 42833
3499.754 42904
3500.066 43405
3500.378 42399
3500.690 45140
3501.001 44926
3501.313 45270
3501.625 44173
3501.937 42476
3502.249 42753
3502.561 43050
3502.873 45214
3503.185 43153
3503.497 43521
3503.809 43600
3504.121 43668
3504.433 44157
3504.745 44973
3505.057 44790
3505.369 43573
3505.681 43600
3505.994 43842
3506.306 44127
3506.618 43452
3506.930 43019
3507.242 43013
3507.554 42627
3507.867 44843
3508.179 44563
3508.491 43285
3508.803 43248
3509.115 43567
3509.428 43964
3509.740 43086
3510.052 44289
3510.365 42665
3510.677 44348
3510.989 43800
3511.302 43955
3511.614 43436
3511.926 44395
3512.239 44281
3512.551 43761
3512.864 43188
3513.176 44569
3513.489 42956
3513.801 42990
3514.113 45410
3514.426 44246
3514.738 43965
3515.051 45489
3515.364 44616
3515.676 44953
3515.989 43934
3516.301 43858
3516.614 43891
3516.926 43757
3517.239 42860
3517.552 41364
3517.864 42537
3518.177 43409
3518.490 42470
3518.802 42407
3519.115 42416
3519.428 42763
3519.741 43107
3520.053 42429
3520.366 42531
3520.679 41668
3520.992 43699
3521.304 43958
3521.617 42960
3521.930 44625
3522.243 43204
3522.556 43723
3522.869 43999
3523.182 41130
3523.494 43203
3523.807 42620
3524.120 44247
3524.433 43932
3524.746 42849
3525.059 42440
3525.372 41733
3525.685 43431
3525.998 42228
3526.311 43081
3526.624 42500
3526.937 42286
3527.250 43245
3527.563 43377
3527.877 42639
3528.190 42656
3528.503 40268
3528.816 42119
3529.129 42467
3529.442 43461
3529.755 44405
3530.069 44497
3530.382 43534
3530.695 43689
3531.008 42023
3531.322 45367
3531.635 44487
3531.948 44823
3532.261 44404
3532.575 45410
3532.888 41414
3533.201 42930
3533.515 42538
3533.828 42570
3534.141 42373
3534.455 42641
3534.768 41827
3535.082 42772
3535.395 42296
3535.709 41597
3536.022 42900
3536.335 43431
3536.649 43800
3536.962 43466
3537.276 42619
3537.590 42701
3537.903 42482
3538.217 42547
3538.530 43282
3538.844 42311
3539.157 41997
3539.471 42537
3539.785 41888
3540.098 42327
3540.412 44347
3540.726 42809
3541.039 42753
3541.353 43990
3541.667 44599
3541.980 42832
3542.294 44302
3542.608 44288
3542.922 44866
3543.236 44415
3543.549 43294
3543.863 43188
3544.177 44606
3544.491 44024
3544.805 43292
3545.119 42451
3545.432 44744
3545.746 44219
3546.060 44518
3546.374 44100
3546.688 44171
3547.002 45692
3547.316 43662
3547.630 43034
3547.944 42540
3548.258 43204
3548.572 43950
3548.886 43812
3549.200 43060
3549.514 43637
3549.828 43433
3550.142 42292
3550.456 41777
3550.771 44278
3551.085 43994
3551.399 44437
3551.713 43209
3552.027 42182
3552.341 42043
3552.656 43243
3552.970 44140
3553.284 42358
3553.598 43409
3553.913 43565
3554.227 43558
3554.541 41560
3554.855 41065
3555.170 42132
3555.484 41654
3555.798 42608
3556.113 43542
3556.427 44297
3556.742 42870
3557.056 44572
3557.370 42953
3557.685 42156
3557.999 42367
3558.314 44770
3558.628 43127
3558.943 42829
3559.257 44340
3559.572 42575
3559.886 42920
3560.201 44123
3560.515 44046
3560.830 43082
3561.145 45081
3561.459 45203
3561.774 43592
3562.088 42796
3562.403 42347
3562.718 42951
3563.032 43526
3563.347 43973
3563.662 43586
3563.976 41561
3564.291 43412
3564.606 42325
3564.921 42159
3565.235 42783
3565.550 44042
3565.865 43002
3566.180 42693
3566.495 43275
3566.810 42949
3567.124 43523
3567.439 43468
3567.754 42799
3568.069 42571
3568.384 42801
3568.699 41980
3569.014 41668
3569.329 44332
3569.644 43872
3569.959 42216
3570.274 40969
3570.589 43493
3570.904 41849
3571.219 43478
3571.534 43155
3571.849 43015
3572.164 43755
3572.479 43401
3572.794 44247
3573.109 43258
3573.424 43023
3573.740 43213
3574.055 42699
3574.370 43846
3574.685 44334
3575.000 43758
3575.316 43493
3575.631 43726
3575.946 42211
3576.261 41311
3576.577 43004
3576.892 43688
3577.207 42944
3577.522 42581
3577.838 43690
3578.153 42191
3578.468 42789
3578.784 41444
3579.099 41717
3579.415 42859
3579.730 44226
3580.046 43979
3580.361 41673
3580.676 43422
3580.992 42536
3581.307 41254
3581.623 40941
3581.938 41370
3582.254 42562
3582.569 43688
3582.885 43342
3583.201 41982
3583.516 42264
3583.832 42787
3584.147 41171
3584.463 41268
3584.779 42316
3585.094 43337
3585.410 42157
3585.726 44006
3586.041 42558
3586.357 43800
3586.673 42619
3586.989 42772
3587.304 43201
3587.620 42349
3587.936 41492
3588.252 42207
3588.567 41851
3588.883 42311
3589.199 42418
3589.515 42199
3589.831 42941
3590.147 43566
3590.463 42963
3590.778 41486
3591.094 42277
3591.410 41747
3591.726 41441
3592.042 43025
3592.358 41609
3592.674 43235
3592.990 43754
3593.306 44065
3593.622 42949
3593.938 40927
3594.254 41189
3594.570 41871
3594.887 43806
3595.203 43269
3595.519 43463
3595.835 42541
3596.151 41322
3596.467 41125
3596.783 42732
3597.100 40880
3597.416 41491
3597.732 42440
3598.048 42246
3598.364 44885
3598.681 44159
3598.997 43085
3599.313 43366
3599.630 42896
3599.946 43861
3600.262 42950
3600.579 43237
3600.895 43327
3601.211 42925
3601.528 42553
3601.844 40917
3602.161 42215
3602.477 41766
3602.793 42314
3603.110 44724
3603.426 43154
3603.743 41811
3604.059 42950
3604.376 44250
3604.692 40819
3605.009 43073
3605.325 42802
3605.642 42104
3605.959 42507
3606.275 42054
3606.592 42303
3606.908 43455
3607.225 42664
3607.542 44055
3607.858 42497
3608.175 42000
3608.492 42595
3608.808 43845
3609.125 42357
3609.442 41010
3609.759 41741
3610.075 43198
3610.392 41393
3610.709 42729
3611.026 44056
3611.343 41857
3611.659 42916
3611.976 41569
3612.293 43650
3612.610 42703
3612.927 44291
3613.244 43266
3613.561 44854
3613.878 43561
3614.195 43373
3614.512 43496
3614.829 42226
3615.146 42717
3615.463 42318
3615.780 42946
3616.097 41632
3616.414 44104
3616.731 42077
3617.048 41316
3617.365 41201
3617.682 40721
3617.999 42499
3618.316 41489
3618.633 40904
3618.951 42908
3619.268 41892
3619.585 41564
3619.902 41863
3620.219 42819
3620.537 41370
3620.854 42462
3621.171 41375
3621.488 44002
3621.806 43494
3622.123 43116
3622.440 42651
3622.758 42841
3623.075 44440
3623.392 42916
3623.710 42810
3624.027 42321
3624.344 43050
3624.662 42781
3624.979 41139
3625.297 40352
3625.614 41131
3625.932 41377
3626.249 40732
3626.567 41943
3626.884 41674
3627.202 43862
3627.519 42809
3627.837 42877
3628.154 41921
3628.472 42937
3628.789 44768
3629.107 41906
3629.425 42931
3629.742 42119
3630.060 42509
3630.378 41777
3630.695 42020
3631.013 40374
3631.331 41596
3631.648 42358
3631.966 42798
3632.284 43676
3632.602 43057
3632.919 43139
3633.237 43194
3633.555 41371
3633.873 43113
3634.191 42580
3634.509 44099
3634.826 42750
3635.144 43267
3635.462 43036
3635.780 42022
3636.098 43733
3636.416 43515
3636.734 42190
3637.052 43395
3637.370 43879
3637.688 43354
3638.006 42448
3638.324 43061
3638.642 42902
3638.960 41789
3639.278 40649
3639.596 42502
3639.914 44148
3640.232 43301
3640.550 42487
3640.868 41025
3641.187 42309
3641.505 41231
3641.823 43800
3642.141 41154
3642.459 43748
3642.777 45337
3643.096 44879
3643.414 42440
3643.732 41730
3644.050 41959
3644.369 41472
3644.687 42760
3645.005 43593
3645.324 42695
3645.642 42635
3645.960 42106
3646.279 42357
3646.597 42718
3646.916 41414
3647.234 41523
3647.552 42717
3647.871 41083
3648.189 41930
3648.508 42651
3648.826 41543
3649.145 43239
3649.463 41858
3649.782 43487
3650.100 42231
3650.419 41925
3650.737 41928
3651.056 42952
3651.375 41324
3651.693 42042
3652.012 42105
3652.330 42345
3652.649 41973
3652.968 42794
3653.286 43837
3653.605 43972
3653.924 43909
3654.243 44150
3654.561 42468
3654.880 42516
3655.199 42035
3655.518 42773
3655.836 42349
3656.155 43019
3656.474 42623
3656.793 41679
3657.112 41740
3657.430 41905
3657.749 41979
3658.068 43258
3658.387 42156
3658.706 43034
3659.025 41912
3659.344 41618
3659.663 41860
3659.982 41633
3660.301 42467
3660.620 42351
3660.939 42189
3661.258 42810
3661.577 42356
3661.896 42154
3662.215 40621
3662.534 41298
3662.853 41584
3663.172 42729
3663.491 43300
3663.811 43300
3664.130 43700
3664.449 43597
3664.768 42213
3665.087 41680
3665.406 42185
3665.726 43234
3666.045 43025
3666.364 42260
3666.683 42388
3667.003 42707
3667.322 41760
3667.641 41355
3667.961 41557
3668.280 40968
3668.599 43096
3668.919 42184
3669.238 43142
3669.558 41637
3669.877 41612
3670.196 41720
3670.516 42360
3670.835 41792
3671.155 41585
3671.474 41537
3671.794 42274
3672.113 42567
3672.433 42973
3672.752 42682
3673.072 42999
3673.391 40593
3673.711 40315
3674.030 41294
3674.350 42665
3674.670 42517
3674.989 44187
3675.309 40798
3675.629 41508
3675.948 41843
3676.268 42629
3676.588 41597
3676.907 41365
3677.227 41764
3677.547 42050
3677.867 43167
3678.186 40005
3678.506 41195
3678.826 42389
3679.146 41073
3679.466 42157
3679.785 42151
3680.105 41491
3680.425 40752
3680.745 41275
3681.065 40925
3681.385 41516
3681.705 41986
3682.025 41000
3682.345 41418
3682.665 40574
3682.985 42165
3683.305 40791
3683.625 40186
3683.945 41249
3684.265 42294
3684.585 40891
3684.905 40610
3685.225 41190
3685.545 43191
3685.865 42012
3686.185 42975
3686.505 39914
3686.826 41174
3687.146 41590
3687.466 42686
3687.786 42687
3688.106 43213
3688.427 43536
3688.747 42654
3689.067 41410
3689.387 40586
3689.708 41381
3690.028 39611
3690.348 43024
3690.668 43642
3690.989 44342
3691.309 42219
3691.630 42607
3691.950 42151
3692.270 41073
3692.591 42991
3692.911 41001
3693.232 42583
3693.552 43838
3693.872 42274
3694.193 42008
3694.513 40114
3694.834 38705
3695.154 40371
3695.475 42737
3695.796 42322
3696.116 43042
3696.437 42768
3696.757 42058
3697.078 42621
3697.398 42157
3697.719 43162
3698.040 40972
3698.360 41442
3698.681 42090
3699.002 41620
3699.322 42429
3699.643 40457
3699.964 41694
3700.285 40640
3700.605 41807
3700.926 41041
3701.247 41621
3701.568 42308
3701.889 42402
3702.209 42506
3702.530 40574
3702.851 40114
3703.172 40244
3703.493 41807
3703.814 41406
3704.135 42398
3704.456 42937
3704.777 41995
3705.097 42424
3705.418 40905
3705.739 43157
3706.060 42391
3706.381 41484
3706.702 42205
3707.023 42009
3707.345 42340
3707.666 43348
3707.987 42182
3708.308 40871
3708.629 40674
3708.950 40233
3709.271 41285
3709.592 40780
3709.913 42229
3710.235 40787
3710.556 40961
3710.877 41224
3711.198 40405
3711.519 41920
3711.841 42639
3712.162 42164
3712.483 41882
3712.805 40606
3713.126 42724
3713.447 41696
3713.768 42332
3714.090 39581
3714.411 42252
3714.733 40966
3715.054 43437
3715.375 42621
3715.697 40720
3716.018 41527
3716.340 40106
3716.661 41279
3716.983 40085
3717.304 39861
3717.626 40895
3717.947 40928
3718.269 40915
3718.590 41018
3718.912 41393
3719.233 41331
3719.555 41203
3719.876 40879
3720.198 41004
3720.520 41287
3720.841 41034
3721.163 42167
3721.485 40961
3721.806 41592
3722.128 41452
3722.450 42104
3722.772 42616
3723.093 41616
3723.415 40576
3723.737 40763
3724.059 41337
3724.380 41597
3724.702 43298
3725.024 42639
3725.346 43742
3725.668 42448
3725.990 42560
3726.311 42322
3726.633 42748
3726.955 41368
3727.277 41570
3727.599 41981
3727.921 40526
3728.243 42858
3728.565 43088
3728.887 41882
3729.209 40446
3729.531 41570
3729.853 41680
3730.175 39227
3730.497 40087
3730.819 41945
3731.141 41808
3731.463 42183
3731.786 42620
3732.108 41424
3732.430 41443
3732.752 42689
3733.074 43645
3733.396 43271
3733.719 43032
3734.041 42688
3734.363 42475
3734.685 41438
3735.007 41828
3735.330 42363
3735.652 41784
3735.974 40872
3736.297 42132
3736.619 41199
3736.941 41996
3737.264 41639
3737.586 40983
3737.908 41498
3738.231 41305
3738.553 41296
3738.876 42554
3739.198 43283
3739.521 42025
3739.843 41326
3740.166 41032
3740.488 39248
3740.811 41966
3741.133 40045
3741.456 41759
3741.778 41918
3742.101 41806
3742.423 41278
3742.746 41927
3743.069 40987
3743.391 41353
3743.714 41959
3744.036 42591
3744.359 42495
3744.682 43034
3745.005 41579
3745.327 42462
3745.650 41103
3745.973 42549
3746.295 42301
3746.618 41373
3746.941 42434
3747.264 43206
3747.587 42234
3747.909 39965
3748.232 41957
3748.555 41266
3748.878 42572
3749.201 42910
3749.524 43010
3749.847 41735
3750.170 41583
3750.492 41315
3750.815 40374
3751.138 39011
3751.461 40618
3751.784 40661
3752.107 40340
3752.430 42506
3752.753 42891
3753.076 42225
3753.400 43163
3753.723 41701
3754.046 41370
3754.369 40003
3754.692 40400
3755.015 40913
3755.338 41201
3755.661 40561
3755.985 41451
3756.308 41726
3756.631 41839
3756.954 42585
3757.277 43651
3757.601 43797
3757.924 43893
3758.247 41778
3758.570 40788
3758.894 41844
3759.217 41128
3759.540 40571
3759.864 43674
3760.187 42113
3760.510 41194
3760.834 42265
3761.157 41223
3761.481 41829
3761.804 40457
3762.128 42145
3762.451 40804
3762.774 41751
3763.098 41631
3763.421 43234
3763.745 41970
3764.068 41154
3764.392 40719
3764.716 40527
3765.039 40920
3765.363 41007
3765.686 42252
3766.010 41541
3766.334 40663
3766.657 41388
3766.981 41770
3767.304 40867
3767.628 42200
3767.952 41755
3768.276 41941
3768.599 43046
3768.923 42020
3769.247 41034
3769.571 42670
3769.894 41694
3770.218 41900
3770.542 43402
3770.866 43103
3771.190 41251
3771.513 42015
3771.837 41316
3772.161 42535
3772.485 43340
3772.809 42942
3773.133 42589
3773.457 42823
3773.781 43125
3774.105 42001
3774.429 42152
3774.753 42155
3775.077 40011
3775.401 41570
3775.725 41715
3776.049 42750
3776.373 44277
3776.697 42715
3777.021 42822
3777.345 40145
3777.669 40612
3777.993 40127
3778.317 42688
3778.642 43149
3778.966 43735
3779.290 42525
3779.614 41236
3779.938 41494
3780.263 40509
3780.587 41091
3780.911 40200
3781.235 42890
3781.560 41812
3781.884 42244
3782.208 43381
3782.533 42563
3782.857 43722
3783.181 42966
3783.506 41789
3783.830 43281
3784.154 40849
3784.479 42050
3784.803 42163
3785.128 42976
3785.452 42697
3785.777 42641
3786.101 42317
3786.426 44631
3786.750 41459
3787.075 42709
3787.399 42318
3787.724 42402
3788.048 42907
3788.373 41902
3788.697 41542
3789.022 41657
3789.347 41751
3789.671 41708
3789.996 44087
3790.321 43048
3790.645 41807
3790.970 42642
3791.295 43112
3791.619 43154
3791.944 40913
3792.269 41959
3792.594 42465
3792.918 42717
3793.243 42882
3793.568 42830
3793.893 42507
3794.218 42474
3794.543 43426
3794.867 42448
3795.192 43250
3795.517 43043
3795.842 44143
3796.167 43385
3796.492 42026
3796.817 43460
3797.142 42145
3797.467 44161
3797.792 43680
3798.117 42839
3798.442 42369
3798.767 42678
3799.092 43160
3799.417 42253
3799.742 41543
3800.067 42512
3800.392 42174
3800.717 42173
3801.042 43035
3801.368 43204
3801.693 43203
3802.018 43608
3802.343 42466
3802.668 43211
3802.993 42427
3803.319 42091
3803.644 43394
3803.969 43985
3804.294 43604
3804.620 41957
3804.945 44185
3805.270 41285
3805.596 43682
3805.921 43457
3806.246 42322
3806.572 43391
3806.897 43467
3807.222 43809
3807.548 43172
3807.873 42381
3808.199 42584
3808.524 42150
3808.850 40568
3809.175 42968
3809.501 42600
3809.826 41670
3810.152 41851
3810.477 41221
3810.803 43100
3811.128 43157
3811.454 43748
3811.779 43264
3812.105 43273
3812.431 42679
3812.756 43148
3813.082 44598
3813.408 44196
3813.733 43673
3814.059 42212
3814.385 43338
3814.710 42635
3815.036 43940
3815.362 45914
3815.688 44648
3816.013 44538
3816.339 45831
3816.665 44567
3816.991 45316
3817.317 46426
3817.643 44452
3817.968 44387
3818.294 45658
3818.620 44966
3818.946 45131
3819.272 45430
3819.598 46405
3819.924 44800
3820.250 45913
3820.576 44924
3820.902 45812
3821.228 47077
3821.554 47008
3821.880 46892
3822.206 46267
3822.532 46296
3822.858 46723
3823.184 45069
3823.510 44031
3823.836 43329
3824.162 43247
3824.489 44569
3824.815 44679
3825.141 43672
3825.467 43166
3825.793 45814
3826.119 44323
3826.446 44366
3826.772 42862
3827.098 44603
3827.424 43434
3827.751 42637
3828.077 43036
3828.403 42648
3828.730 42116
3829.056 43085
3829.382 43540
3829.709 44447
3830.035 43466
3830.361 42147
3830.688 44375
3831.014 44131
3831.341 44190
3831.667 43203
3831.994 42368
3832.320 41959
3832.647 43300
3832.973 42515
3833.300 43139
3833.626 43868
3833.953 44314
3834.279 43319
3834.606 43071
3834.932 42828
3835.259 43258
3835.586 42621
3835.912 42794
3836.239 43105
3836.566 44647
3836.892 42828
3837.219 44294
3837.546 43028
3837.872 42280
3838.199 43253
3838.526 44674
3838.853 44355
3839.179 44099
3839.506 41320
3839.833 43799
3840.160 43214
3840.487 44238
3840.813 44481
3841.140 43541
3841.467 42586
3841.794 44495
3842.121 43620
3842.448 42983
3842.775 42996
3843.102 44218
3843.429 43254
3843.756 42702
3844.083 44286
3844.410 44084
3844.737 43592
3845.064 43469
3845.391 42561
3845.718 43295
3846.045 44059
3846.372 42583
3846.699 42490
3847.026 42779
3847.353 43276
3847.680 43383
3848.007 42866
3848.335 43356
3848.662 43627
3848.989 42778
3849.316 41458
3849.643 42481
3849.971 43461
3850.298 43075
3850.625 42638
3850.952 42860
3851.280 41917
3851.607 42782
3851.934 41888
3852.262 41651
3852.589 42974
3852.916 42345
3853.244 42742
3853.571 40710
3853.899 41876
3854.226 42122
3854.553 42494
3854.881 42387
3855.208 42068
3855.536 41678
3855.863 42286
3856.191 44188
3856.518 42549
3856.846 42631
3857.173 43016
3857.501 45226
3857.829 44579
3858.156 44558
3858.484 44543
3858.811 43738
3859.139 43728
3859.467 43687
3859.794 44740
3860.122 42928
3860.450 42648
3860.777 44549
3861.105 45088
3861.433 44694
3861.761 45986
3862.088 45954
3862.416 45379
3862.744 46585
3863.072 45426
3863.399 44902
3863.727 44861
3864.055 42877
3864.383 43363
3864.711 42555
3865.039 43938
3865.367 44466
3865.695 42733
3866.022 43974
3866.350 43669
3866.678 43540
3867.006 42937
3867.334 44615
3867.662 43332
3867.990 43053
3868.318 42386
3868.646 43044
3868.974 43825
3869.302 41707
3869.631 41820
3869.959 42241
3870.287 42353
3870.615 42876
3870.943 42573
3871.271 42897
3871.599 43267
3871.928 44544
3872.256 44649
3872.584 43476
3872.912 43183
3873.240 42652
3873.569 41683
3873.897 41129
3874.225 41255
3874.553 41357
3874.882 41628
3875.210 42458
3875.538 42727
3875.867 42601
3876.195 43616
3876.523 41988
3876.852 40730
3877.180 40271
3877.509 43008
3877.837 43116
3878.166 43701
3878.494 43193
3878.823 41896
3879.151 41826
3879.479 43058
3879.808 43618
3880.137 42361
3880.465 41725
3880.794 41812
3881.122 41405
3881.451 42932
3881.779 42884
3882.108 43893
3882.437 41613
3882.765 42013
3883.094 41768
3883.423 41542
3883.751 42683
3884.080 41272
3884.409 43948
3884.737 41635
3885.066 41912
3885.395 42713
3885.724 42619
3886.052 40816
3886.381 42025
3886.710 42906
3887.039 42448
3887.368 42738
3887.697 41930
3888.025 41416
3888.354 41886
3888.683 41873
3889.012 41526
3889.341 40890
3889.670 43226
3889.999 42110
3890.328 41658
3890.657 42212
3890.986 42039
3891.315 42457
3891.644 41958
3891.973 42734
3892.302 40570
3892.631 42571
3892.960 41118
3893.289 43844
3893.618 42625
3893.947 42392
3894.277 41962
3894.606 41230
3894.935 43224
3895.264 41242
3895.593 42420
3895.922 42042
3896.252 42580
3896.581 43486
3896.910 42297
3897.239 42601
3897.569 42481
3897.898 42128
3898.227 40578
3898.557 42533
3898.886 41702
3899.215 42903
3899.545 42065
3899.874 42614
3900.203 41790
3900.533 41220
3900.862 42657
3901.192 41751
3901.521 42627
3901.851 42984
3902.180 42937
3902.510 43630
3902.839 41819
3903.169 42977
3903.498 42213
3903.828 41879
3904.157 42240
3904.487 43179
3904.816 41956
3905.146 44229
3905.476 43539
3905.805 43541
3906.135 41793
3906.464 40664
3906.794 41853
3907.124 42645
3907.453 44768
3907.783 43706
3908.113 43601
3908.443 43744
3908.772 41429
3909.102 42373
3909.432 43117
3909.762 42564
3910.092 42668
3910.421 42464
3910.751 42036
3911.081 42543
3911.411 42636
3911.741 40917
3912.071 41481
3912.401 41500
3912.731 42332
3913.060 42323
3913.390 41467
3913.720 41994
3914.050 41588
3914.380 42449
3914.710 42863
3915.040 43200
3915.370 41890
3915.700 43846
3916.031 42931
3916.361 41645
3916.691 42826
3917.021 41935
3917.351 43106
3917.681 42624
3918.011 41990
3918.341 42387
3918.672 42812
3919.002 44326
3919.332 42366
3919.662 41823
3919.992 40949
3920.323 41722
3920.653 42097
3920.983 42381
3921.313 42520
3921.644 41772
3921.974 41357
3922.304 41745
3922.635 42608
3922.965 42170
3923.295 42229
3923.626 42406
3923.956 42922
3924.287 43790
3924.617 42565
3924.948 42827
3925.278 42378
3925.608 41974
3925.939 40873
3926.269 41191
3926.600 41730
3926.930 42303
3927.261 43300
3927.592 42591
3927.922 43268
3928.253 43683
3928.583 42019
3928.914 42472
3929.245 42336
3929.575 42571
3929.906 43185
3930.236 43357
3930.567 43706
3930.898 42887
3931.229 42885
3931.559 44350
3931.890 42795
3932.221 43220
3932.552 42707
3932.882 41563
3933.213 41746
3933.544 41202
3933.875 42128
3934.206 41946
3934.536 43644
3934.867 43556
3935.198 44787
3935.529 45266
3935.860 43321
3936.191 43280
3936.522 43423
3936.853 42753
3937.184 42056
3937.515 41549
3937.846 42112
3938.177 42782
3938.508 43380
3938.839 41817
3939.170 42504
3939.501 41664
3939.832 41639
3940.163 41107
3940.494 43107
3940.825 42054
3941.156 43215
3941.488 42741
3941.819 42422
3942.150 42820
3942.481 41255
3942.812 42303
3943.143 41819
3943.475 43535
3943.806 41494
3944.137 42260
3944.468 41935
3944.800 41405
3945.131 43546
3945.462 42691
3945.794 43784
3946.125 43826
3946.456 43351
3946.788 42501
3947.119 41809
3947.451 41482
3947.782 41323
3948.113 45133
3948.445 41758
3948.776 43191
3949.108 44668
3949.439 43226
3949.771 44338
3950.102 42505
3950.434 43601
3950.765 41129
3951.097 42228
3951.428 42435
3951.760 42692
3952.092 42710
3952.423 42886
3952.755 41068
3953.086 42733
3953.418 42821
3953.750 43724
3954.081 43055
3954.413 43066
3954.745 43200
3955.077 42617
3955.408 42044
3955.740 41860
3956.072 42583
3956.404 43115
3956.735 42198
3957.067 42949
3957.399 41574
3957.731 41559
3958.063 41805
3958.395 40608
3958.726 42821
3959.058 41444
3959.390 40068
3959.722 41964
3960.054 43175
3960.386 43260
3960.718 41366
3961.050 40703
3961.382 40256
3961.714 40565
3962.046 41519
3962.378 41995
3962.710 40416
3963.042 41595
3963.374 41597
3963.706 41787
3964.038 42993
3964.370 42271
3964.703 41026
3965.035 41533
3965.367 42692
3965.699 44121
3966.031 41309
3966.363 42905
3966.696 43738
3967.028 42656
3967.360 40794
3967.692 41044
3968.025 42014
3968.357 42265
3968.689 43987
3969.022 42630
3969.354 42558
3969.686 42305
3970.019 43000
3970.351 41524
3970.683 43386
3971.016 44267
3971.348 43952
3971.681 42933
3972.013 42773
3972.345 42988
3972.678 40607
3973.010 42462
3973.343 43119
3973.675 42802
3974.008 43076
3974.340 44368
3974.673 43585
3975.006 41917
3975.338 41564
3975.671 42481
3976.003 43145
3976.336 42267
3976.669 43615
3977.001 41709
3977.334 42138
3977.667 43352
3977.999 42741
3978.332 43734
3978.665 42920
3978.997 42908
3979.330 43943
3979.663 42834
3979.996 42961
3980.328 42273
3980.661 42252
3980.994 41179
3981.327 43426
3981.660 44489
3981.993 44202
3982.326 44298
3982.658 43098
3982.991 43625
3983.324 42106
3983.657 42150
3983.990 42376
3984.323 42635
3984.656 42395
3984.989 44478
3985.322 42517
3985.655 42476
3985.988 43371
3986.321 42319
3986.654 45371
3986.987 42805
3987.320 43068
3987.653 43790
3987.987 42193
3988.320 42347
3988.653 41809
3988.986 41855
3989.319 42998
3989.652 44084
3989.986 44036
3990.319 43613
3990.652 43769
3990.985 44429
3991.318 44542
3991.652 42281
3991.985 43632
3992.318 43042
3992.652 43118
3992.985 42238
3993.318 43912
3993.652 42831
3993.985 42005
3994.318 42741
3994.652 43979
3994.985 45329
3995.319 45462
3995.652 45432
3995.985 44104
3996.319 43993
3996.652 44677
3996.986 43647
3997.319 43926
3997.653 43424
3997.986 44261
3998.320 43745
3998.654 44678
3998.987 43119
3999.321 43532
3999.654 43816
3999.988 42763
4000.322 43046
4000.655 41914
4000.989 42425
4001.323 43821
4001.656 43343
4001.990 43595
4002.324 42392
4002.657 43910
4002.991 43596
4003.325 43496
4003.659 43172
4003.992 44726
4004.326 45492
4004.660 44201
4004.994 43882
4005.328 44116
4005.662 43951
4005.996 44040
4006.329 44880
4006.663 43127
4006.997 44985
4007.331 46418
4007.665 44568
4007.999 44588
4008.333 43849
4008.667 45612
4009.001 44578
4009.335 45169
4009.669 44472
4010.003 45639
4010.337 44167
4010.671 43528
4011.005 45419
4011.339 45288
4011.674 45778
4012.008 45911
4012.342 48360
4012.676 48547
4013.010 46559
4013.344 45908
4013.678 45473
4014.013 45064
4014.347 45629
4014.681 45063
4015.015 45962
4015.350 47271
4015.684 47438
4016.018 45243
4016.353 48565
4016.687 46127
4017.021 46684
4017.356 46194
4017.690 45294
4018.024 46417
4018.359 47381
4018.693 45807
4019.028 45031
4019.362 46283
4019.696 45869
4020.031 46933
4020.365 46968
4020.700 47454
4021.034 47017
4021.369 45603
4021.703 45906
4022.038 46676
4022.372 46385
4022.707 46045
4023.042 46596
4023.376 44314
4023.711 47069
4024.046 47864
4024.380 46444
4024.715 46184
4025.049 47600
4025.384 48326
4025.719 46354
4026.054 46333
4026.388 48191
4026.723 48026
4027.058 48139
4027.393 47578
4027.727 46749
4028.062 46671
4028.397 49262
4028.732 48148
4029.067 47738
4029.402 48327
4029.736 47061
4030.071 48556
4030.406 47848
4030.741 49074
4031.076 46659
4031.411 49030
4031.746 48295
4032.081 49903
4032.416 48224
4032.751 48047
4033.086 48157
4033.421 46490
4033.756 48335
4034.091 48618
4034.426 45957
4034.761 47195
4035.096 48355
4035.431 48998
4035.766 48007
4036.102 48007
4036.437 49295
4036.772 47851
4037.107 48304
4037.442 50012
4037.778 50274
4038.113 50632
4038.448 50563
4038.783 49841
4039.119 50438
4039.454 50746
4039.789 49842
4040.124 51316
4040.460 50895
4040.795 51844
4041.130 51645
4041.466 51138
4041.801 51579
4042.137 50617
4042.472 50424
4042.807 50325
4043.143 50927
4043.478 50787
4043.814 53060
4044.149 52144
4044.485 54025
4044.820 52386
4045.156 54735
4045.491 52550
4045.827 53342
4046.162 53342
4046.498 53536
4046.833 52802
4047.169 51277
4047.505 53191
4047.840 51218
4048.176 53395
4048.512 54147
4048.847 54733
4049.183 54504
4049.519 55415
4049.854 57141
4050.190 54552
4050.526 55851
4050.862 57861
4051.197 59604
4051.533 60452
4051.869 58157
4052.205 62684
4052.541 64386
4052.876 65152
4053.212 68917
4053.548 72701
4053.884 72116
4054.220 75394
4054.556 78531
4054.892 81114
4055.228 82601
4055.564 87112
4055.900 88505
4056.236 89569
4056.572 94443
4056.908 92161
4057.244 95669
4057.580 97771
4057.916 97495
4058.252 95582
4058.588 96751
4058.924 95961
4059.260 92503
4059.596 91429
4059.932 94217
4060.269 90805
4060.605 89632
4060.941 85286
4061.277 83817
4061.613 81528
4061.950 80893
4062.286 78793
4062.622 74414
4062.958 73466
4063.295 69760
4063.631 69755
4063.967 68738
4064.303 65316
4064.640 63257
4064.976 63430
4065.312 62552
4065.649 61755
4065.985 60596
4066.322 60698
4066.658 59239
4066.995 56411
4067.331 58690
4067.667 56981
4068.004 56583
4068.340 57367
4068.677 57628
4069.013 57804
4069.350 55856
4069.686 55770
4070.023 56455
4070.360 56094
4070.696 55424
4071.033 59233
4071.369 57876
4071.706 57656
4072.043 57663
4072.379 55007
4072.716 55971
4073.053 57151
4073.389 58043
4073.726 56742
4074.063 57481
4074.400 57773
4074.736 55337
4075.073 57250
4075.410 55752
4075.747 56778
4076.083 57333
4076.420 57238
4076.757 57987
4077.094 56214
4077.431 58889
4077.768 59297
4078.105 58295
4078.442 55872
4078.778 57133
4079.115 57807
4079.452 58315
4079.789 58188
4080.126 57554
4080.463 56685
4080.800 55390
4081.137 55392
4081.474 56026
4081.811 55581
4082.149 57246
4082.486 58503
4082.823 57925
4083.160 56300
4083.497 56365
4083.834 53372
4084.171 56456
4084.508 53424
4084.846 55423
4085.183 56107
4085.520 56564
4085.857 55379
4086.194 53756
4086.532 51736
4086.869 53544
4087.206 54635
4087.543 53704
4087.881 53457
4088.218 53561
4088.555 53115
4088.893 53550
4089.230 51337
4089.567 51856
4089.905 50662
4090.242 54224
4090.580 51934
4090.917 52084
4091.255 53397
4091.592 53365
4091.930 53758
4092.267 53807
4092.604 54114
4092.942 55345
4093.280 57698
4093.617 55693
4093.955 57623
4094.292 59554
4094.630 60818
4094.967 62234
4095.305 63622
4095.643 64817
4095.980 64526
4096.318 66697
4096.656 67615
4096.993 71633
4097.331 73314
4097.669 74875
4098.006 77581
4098.344 77964
4098.682 79813
4099.020 80170
4099.357 81234
4099.695 80290
4100.033 78727
4100.371 78237
4100.709 77512
4101.047 76545
4101.384 78031
4101.722 77251
4102.060 77596
4102.398 72322
4102.736 72508
4103.074 70674
4103.412 70253
4103.750 67642
4104.088 64789
4104.426 62704
4104.764 62995
4105.102 61041
4105.440 58638
4105.778 57694
4106.116 56611
4106.454 56365
4106.792 55580
4107.130 54615
4107.468 53309
4107.807 53242
4108.145 51514
4108.483 52356
4108.821 51800
4109.159 50522
4109.497 52090
4109.836 49600
4110.174 50271
4110.512 50358
4110.850 50874
4111.189 50541
4111.527 50563
4111.865 50782
4112.204 49202
4112.542 49151
4112.880 51103
4113.219 49850
4113.557 51345
4113.895 50766
4114.234 49739
4114.572 50240
4114.911 49274
4115.249 48505
4115.588 51296
4115.926 50280
4116.265 50851
4116.603 50188
4116.942 50838
4117.280 50093
4117.619 48428
4117.957 50117
4118.296 51135
4118.634 51283
4118.973 50499
4119.312 52008
4119.650 49773
4119.989 49679
4120.327 50748
4120.666 51307
4121.005 51040
4121.343 50152
4121.682 50511
4122.021 51954
4122.360 50735
4122.698 51174
4123.037 51476
4123.376 50561
4123.715 49834
4124.054 49309
4124.392 47252
4124.731 47484
4125.070 49718
4125.409 47965
4125.748 48202
4126.087 48286
4126.426 47882
4126.765 46918
4127.103 47659
4127.442 47861
4127.781 48507
4128.120 46698
4128.459 45148
4128.798 46253
4129.137 45367
4129.476 46759
4129.815 43672
4130.155 45346
4130.494 45377
4130.833 45334
4131.172 44491
4131.511 44259
4131.850 44302
4132.189 43285
4132.528 45272
4132.868 45151
4133.207 44841
4133.546 43924
4133.885 43875
4134.224 44615
4134.564 44387
4134.903 44361
4135.242 44703
4135.581 46873
4135.921 45663
4136.260 45501
4136.599 45695
4136.939 45797
4137.278 44584
4137.617 43250
4137.957 43298
4138.296 45835
4138.636 46814
4138.975 45831
4139.315 46164
4139.654 44179
4139.993 44832
4140.333 45863
4140.672 45998
4141.012 45704
4141.351 44952
4141.691 46250
4142.031 45855
4142.370 45510
4142.710 44752
4143.049 45302
4143.389 44380
4143.729 43584
4144.068 44178
4144.408 45486
4144.748 44383
4145.087 44762
4145.427 44884
4145.767 45314
4146.106 43764
4146.446 43945
4146.786 43328
4147.126 44578
4147.465 44109
4147.805 43283
4148.145 42568
4148.485 42288
4148.825 41433
4149.164 43872
4149.504 45574
4149.844 42215
4150.184 43738
4150.524 43824
4150.864 43813
4151.204 43859
4151.544 41787
4151.884 41406
4152.224 40083
4152.564 40642
4152.904 43083
4153.244 42427
4153.584 42101
4153.924 43227
4154.264 43115
4154.604 42601
4154.944 42292
4155.284 42958
4155.624 43266
4155.964 41791
4156.305 43638
4156.645 43547
4156.985 42228
4157.325 42512
4157.665 41273
4158.005 42787
4158.346 41362
4158.686 43310
4159.026 43877
4159.366 42611
4159.707 42337
4160.047 43825
4160.387 43492
4160.728 41109
4161.068 41602
4161.408 43734
4161.749 43225
4162.089 43553
4162.430 41704
4162.770 42353
4163.110 41781
4163.451 42953
4163.791 41227
4164.132 41452
4164.472 43310
4164.813 44022
4165.153 44401
4165.494 44286
4165.834 43376
4166.175 42223
4166.515 41249
4166.856 41392
4167.197 42829
4167.537 42952
4167.878 43188
4168.219 44173
4168.559 41308
4168.900 42690
4169.241 41396
4169.581 42412
4169.922 43003
4170.263 43178
4170.603 42346
4170.944 40572
4171.285 42338
4171.626 42027
4171.966 42895
4172.307 42068
4172.648 42197
4172.989 41638
4173.330 42737
4173.671 42963
4174.011 43488
4174.352 43330
4174.693 41601
4175.034 41044
4175.375 40038
4175.716 41251
4176.057 40544
4176.398 41854
4176.739 42781
4177.080 39991
4177.421 41438
4177.762 40938
4178.103 41029
4178.444 40714
4178.785 43170
4179.126 41172
4179.467 40749
4179.809 41204
4180.150 40281
4180.491 42490
4180.832 40383
4181.173 41706
4181.514 41161
4181.856 40791
4182.197 40454
4182.538 40119
4182.879 40073
4183.220 40304
4183.562 40745
4183.903 40446
4184.244 41589
4184.586 41256
4184.927 39771
4185.268 40953
4185.610 38849
4185.951 41060
4186.292 40339
4186.634 41520
4186.975 41148
4187.317 41939
4187.658 41723
4188.000 40615
4188.341 41413
4188.683 40409
4189.024 40702
4189.366 41070
4189.707 41128
4190.049 41104
4190.390 42219
4190.732 41445
4191.073 40766
4191.415 39837
4191.756 40469
4192.098 39879
4192.440 40342
4192.781 41458
4193.123 42114
4193.465 40593
4193.806 42131
4194.148 40145
4194.490 40057
4194.832 40096
4195.173 40400
4195.515 41256
4195.857 40668
4196.199 41030
4196.540 39758
4196.882 40279
4197.224 39541
4197.566 39636
4197.908 39015
4198.250 40387
4198.592 39784
4198.933 40843
4199.275 39795
4199.617 41258
4199.959 41486
4200.301 41229
4200.643 42489
4200.985 41824
4201.327 43034
4201.669 42494
4202.011 40895
4202.353 41353
4202.695 41276
4203.037 41034
4203.380 40492
4203.722 40257
4204.064 40785
4204.406 41689
4204.748 41166
4205.090 39475
4205.432 40805
4205.775 39982
4206.117 40245
4206.459 40206
4206.801 40472
4207.143 40621
4207.486 40122
4207.828 41177
4208.170 40539
4208.513 41417
4208.855 40911
4209.197 42141
4209.539 40143
4209.882 40749
4210.224 40653
4210.567 40363
4210.909 40179
4211.251 39195
4211.594 41371
4211.936 40180
4212.279 38942
4212.621 40133
4212.964 40117
4213.306 40039
4213.649 40584
4213.991 41996
4214.334 39752
4214.676 41395
4215.019 40502
4215.361 41402
4215.704 42054
4216.047 40859
4216.389 40980
4216.732 40437
4217.075 40984
4217.417 41039
4217.760 41334
4218.103 40870
4218.445 40795
4218.788 40675
4219.131 40193
4219.473 40881
4219.816 40870
4220.159 40121
4220.502 40531
4220.845 40098
4221.187 39561
4221.530 40192
4221.873 39678
4222.216 39498
4222.559 40541
4222.902 39634
4223.245 40667
4223.588 39940
4223.930 39028
4224.273 39928
4224.616 39402
4224.959 41168
4225.302 40334
4225.645 39420
4225.988 39591
4226.331 40360
4226.674 39926
4227.017 40288
4227.361 39473
4227.704 38308
4228.047 38789
4228.390 39593
4228.733 39529
4229.076 38686
4229.419 39982
4229.762 39464
4230.106 40083
4230.449 39574
4230.792 38801
4231.135 39458
4231.478 38729
4231.822 39354
4232.165 39625
4232.508 39507
4232.852 39345
4233.195 40297
4233.538 41240
4233.882 39686
4234.225 39958
4234.568 38601
4234.912 40233
4235.255 40081
4235.598 39828
4235.942 40990
4236.285 39622
4236.629 39296
4236.972 38320
4237.316 38765
4237.659 38735
4238.003 39407
4238.346 39628
4238.690 39625
4239.033 38273
4239.377 39009
4239.720 38990
4240.064 39013
4240.408 39915
4240.751 39870
4241.095 41186
4241.439 39336
4241.782 40287
4242.126 39815
4242.470 38972
4242.813 38780
4243.157 38432
4243.501 39234
4243.845 40019
4244.188 41343
4244.532 39821
4244.876 39364
4245.220 39436
4245.563 38998
4245.907 39520
4246.251 38010
4246.595 38302
4246.939 40262
4247.283 39379
4247.627 38726
4247.971 38489
4248.314 38487
4248.658 39653
4249.002 40238
4249.346 39257
4249.690 39425
4250.034 39810
4250.378 40037
4250.722 40753
4251.066 38760
4251.410 38557
4251.755 38083
4252.099 38329
4252.443 38551
4252.787 40828
4253.131 39727
4253.475 40421
4253.819 40127
4254.163 39696
4254.508 40134
4254.852 40102
4255.196 39546
4255.540 39712
4255.885 40775
4256.229 38907
4256.573 39334
4256.917 38623
4257.262 38331
4257.606 39646
4257.950 39762
4258.295 39645
4258.639 39432
4258.983 38925
4259.328 38550
4259.672 38945
4260.016 38775
4260.361 39182
4260.705 39374
4261.050 39394
4261.394 39584
4261.739 40969
4262.083 40272
4262.428 38709
4262.772 36903
4263.117 38099
4263.461 38181
4263.806 39621
4264.150 39589
4264.495 40087
4264.840 39924
4265.184 38949
4265.529 39415
4265.874 39594
4266.218 39652
4266.563 39382
4266.908 38376
4267.252 38527
4267.597 38857
4267.942 38821
4268.286 38893
4268.631 38380
4268.976 38228
4269.321 38640
4269.666 38386
4270.010 38339
4270.355 39476
4270.700 40077
4271.045 39648
4271.390 39622
4271.735 37844
4272.080 37137
4272.425 39288
4272.769 40148
4273.114 39027
4273.459 38558
4273.804 38046
4274.149 37508
4274.494 38183
4274.839 38830
4275.184 38732
4275.529 39744
4275.874 41144
4276.220 39488
4276.565 37900
4276.910 38911
4277.255 38836
4277.600 38775
4277.945 39040
4278.290 38705
4278.635 40024
4278.981 39443
4279.326 38436
4279.671 39002
4280.016 38509
4280.361 38319
4280.707 37491
4281.052 36862
4281.397 38470
4281.743 38766
4282.088 38517
4282.433 38654
4282.778 39130
4283.124 38819
4283.469 37688
4283.815 38558
4284.160 39983
4284.505 38704
4284.851 39092
4285.196 40142
4285.542 36989
4285.887 37229
4286.233 36791
4286.578 37950
4286.924 37280
4287.269 39249
4287.615 38793
4287.960 38346
4288.306 38489
4288.651 38004
4288.997 38321
4289.343 37456
4289.688 38838
4290.034 38508
4290.379 38531
4290.725 38598
4291.071 37562
4291.416 37102
4291.762 37403
4292.108 38722
4292.454 40038
4292.799 38857
4293.145 37898
4293.491 37775
4293.837 36629
4294.182 37118
4294.528 37430
4294.874 37859
4295.220 38182
4295.566 37304
4295.912 38640
4296.258 39381
4296.603 38240
4296.949 37216
4297.295 37690
4297.641 38275
4297.987 37194
4298.333 38940
4298.679 38974
4299.025 37423
4299.371 38818
4299.717 38609
4300.063 39186
4300.409 39841
4300.755 39174
4301.101 37493
4301.448 39042
4301.794 39414
4302.140 38447
4302.486 38022
4302.832 37708
4303.178 39225
4303.524 37900
4303.871 38714
4304.217 38555
4304.563 38412
4304.909 38430
4305.256 39369
4305.602 39426
4305.948 37169
4306.294 37834
4306.641 37238
4306.987 39708
4307.333 39188
4307.680 38688
4308.026 38823
4308.372 37544
4308.719 37665
4309.065 37607
4309.412 38061
4309.758 38320
4310.105 38449
4310.451 38985
4310.797 38474
4311.144 39431
4311.490 38951
4311.837 38614
4312.184 39155
4312.530 39159
4312.877 39629
4313.223 40561
4313.570 39416
4313.916 38458
4314.263 37645
4314.610 36518
4314.956 37638
4315.303 38295
4315.650 38630
4315.996 37105
4316.343 37844
4316.690 37914
4317.036 37433
4317.383 37613
4317.730 36085
4318.077 38446
4318.424 37902
4318.770 38687
4319.117 38609
4319.464 38420
4319.811 38641
4320.158 37456
4320.505 37600
4320.851 36215
4321.198 37126
4321.545 36726
4321.892 37991
4322.239 37644
4322.586 38517
4322.933 38427
4323.280 37396
4323.627 37931
4323.974 36864
4324.321 37843
4324.668 37935
4325.015 37534
4325.362 37762
4325.709 36873
4326.056 37777
4326.403 38828
4326.751 38642
4327.098 37669
4327.445 38831
4327.792 38072
4328.139 38070
4328.486 38513
4328.834 36719
4329.181 37340
4329.528 37090
4329.875 37297
4330.223 37963
4330.570 38117
4330.917 37205
4331.264 36976
4331.612 38113
4331.959 36662
4332.306 37581
4332.654 36239
4333.001 36677
4333.349 37721
4333.696 37946
4334.043 38554
4334.391 37557
4334.738 36909
4335.086 37348
4335.433 37361
4335.781 36589
4336.128 38776
4336.476 37389
4336.823 37151
4337.171 35846
4337.518 36339
4337.866 36405
4338.214 36317
4338.561 37896
4338.909 37348
4339.256 38999
4339.604 37978
4339.952 37475
4340.299 38618
4340.647 37985
4340.995 38134
4341.342 36924
4341.690 37134
4342.038 38287
4342.386 37887
4342.733 36818
4343.081 37276
4343.429 38268
4343.777 38355
4344.125 39101
4344.473 37735
4344.820 39197
4345.168 37714
4345.516 39122
4345.864 39008
4346.212 37483
4346.560 37773
4346.908 38724
4347.256 37298
4347.604 37896
4347.952 38040
4348.300 38022
4348.648 37950
4348.996 38313
4349.344 37559
4349.692 37918
4350.040 36579
4350.388 37276
4350.736 38386
4351.084 37598
4351.432 38625
4351.780 37698
4352.129 38179
4352.477 37615
4352.825 39498
4353.173 38777
4353.521 37880
4353.870 37757
4354.218 37845
4354.566 37359
4354.914 38121
4355.263 39516
4355.611 38295
4355.959 39230
4356.308 38600
4356.656 38840
4357.004 38028
4357.353 37578
4357.701 38335
4358.049 38044
4358.398 39694
4358.746 38241
4359.095 38114
4359.443 38334
4359.791 39242
4360.140 39273
4360.488 38355
4360.837 38624
4361.185 38772
4361.534 38801
4361.883 39122
4362.231 38889
4362.580 38637
4362.928 38330
4363.277 38006
4363.625 39789
4363.974 39749
4364.323 38203
4364.671 38959
4365.020 39209
4365.369 38302
4365.717 38098
4366.066 37902
4366.415 38898
4366.764 38573
4367.112 38505
4367.461 38245
4367.810 38473
4368.159 39329
4368.508 39251
4368.856 39127
4369.205 38051
4369.554 39270
4369.903 38814
4370.252 39181
4370.601 39702
4370.950 39379
4371.299 39890
4371.647 40459
4371.996 41110
4372.345 40335
4372.694 41184
4373.043 40727
4373.392 40281
4373.741 42096
4374.090 42185
4374.439 41242
4374.789 39577
4375.138 40132
4375.487 39941
4375.836 40736
4376.185 39948
4376.534 39549
4376.883 38834
4377.232 38723
4377.582 39072
4377.931 37729
4378.280 38127
4378.629 37598
4378.978 37457
4379.328 38200
4379.677 38907
4380.026 39199
4380.376 37784
4380.725 36901
4381.074 38081
4381.423 37544
4381.773 38122
4382.122 38623
4382.472 37792
4382.821 38149
4383.170 39533
4383.520 38397
4383.869 38395
4384.219 37837
4384.568 38267
4384.918 37707
4385.267 38164
4385.617 37459
4385.966 37949
4386.316 38398
4386.665 36468
4387.015 37670
4387.364 38131
4387.714 38198
4388.063 38518
4388.413 39475
4388.763 39813
4389.112 38381
4389.462 37660
4389.812 37168
4390.161 38136
4390.511 38128
4390.861 37330
4391.211 36962
4391.560 39588
4391.910 38595
4392.260 38175
4392.610 38057
4392.959 38232
4393.309 38021
4393.659 37790
4394.009 36868
4394.359 37139
4394.709 38883
4395.058 37811
4395.408 36921
4395.758 38268
4396.108 37658
4396.458 38535
4396.808 37298
4397.158 37509
4397.508 37996
4397.858 37494
4398.208 37228
4398.558 36844
4398.908 36816
4399.258 37083
4399.608 37632
4399.958 37195
4400.308 39553
4400.658 38935
4401.009 38179
4401.359 38281
4401.709 36458
4402.059 37184
4402.409 36177
4402.759 36218
4403.110 37556
4403.460 38149
4403.810 38502
4404.160 36514
4404.511 36649
4404.861 36207
4405.211 38011
4405.561 37006
4405.912 37894
4406.262 38138
4406.612 37179
4406.963 39334
4407.313 36889
4407.664 36908
4408.014 35696
4408.364 37174
4408.715 37070
4409.065 38058
4409.416 38270
4409.766 36560
4410.117 38194
4410.467 36374
4410.818 37541
4411.168 37670
4411.519 39514
4411.869 38225
4412.220 38342
4412.570 37214
4412.921 38148
4413.272 38030
4413.622 38552
4413.973 38380
4414.324 37961
4414.674 37902
4415.025 38421
4415.376 37159
4415.726 38660
4416.077 36933
4416.428 38032
4416.779 37268
4417.129 37886
4417.480 36786
4417.831 38095
4418.182 38403
4418.533 39818
4418.883 36503
4419.234 35749
4419.585 37632
4419.936 36344
4420.287 37398
4420.638 37684
4420.989 38313
4421.340 38224
4421.691 38258
4422.042 38383
4422.393 37823
4422.744 37420
4423.095 36538
4423.446 37392
4423.797 37134
4424.148 37189
4424.499 36211
4424.850 36928
4425.201 37782
4425.552 36419
4425.903 38001
4426.254 37870
4426.605 38113
4426.957 37619
4427.308 36164
4427.659 38636
4428.010 36310
4428.361 37500
4428.713 36378
4429.064 37289
4429.415 37948
4429.766 38943
4430.118 38936
4430.469 36782
4430.820 37341
4431.172 37603
4431.523 37119
4431.874 37317
4432.226 36994
4432.577 38493
4432.928 37236
4433.280 38053
4433.631 36747
4433.983 35922
4434.334 36607
4434.686 37933
4435.037 36628
4435.389 37048
4435.740 38347
4436.092 37970
4436.443 38428
4436.795 37334
4437.146 36826
4437.498 37255
4437.850 37015
4438.201 36951
4438.553 38271
4438.904 38135
4439.256 36226
4439.608 36492
4439.959 36548
4440.311 37094
4440.663 38812
4441.015 37571
4441.366 37486
4441.718 36426
4442.070 37290
4442.422 37917
4442.773 37069
4443.125 36635
4443.477 36538
4443.829 37417
4444.181 37932
4444.533 37505
4444.884 37683
4445.236 36281
4445.588 36441
4445.940 36616
4446.292 36677
4446.644 36672
4446.996 37655
4447.348 37528
4447.700 38674
4448.052 37157
4448.404 36306
4448.756 35685
4449.108 35955
4449.460 36436
4449.812 38231
4450.164 36999
4450.516 36604
4450.869 36701
4451.221 36077
4451.573 37011
4451.925 38301
4452.277 36615
4452.629 36478
4452.982 37971
4453.334 37533
4453.686 36753
4454.038 36447
4454.391 37263
4454.743 37002
4455.095 36448
4455.447 37613
4455.800 36934
4456.152 36696
4456.504 36527
4456.857 36665
4457.209 36696
4457.561 35886
4457.914 35946
4458.266 36219
4458.619 37114
4458.971 37529
4459.324 37648
4459.676 37471
4460.029 36664
4460.381 36335
4460.734 35047
4461.086 36856
4461.439 36610
4461.791 37472
4462.144 36745
4462.496 37959
4462.849 36265
4463.202 36856
4463.554 39196
4463.907 39005
4464.260 36355
4464.612 37684
4464.965 36674
4465.318 38014
4465.670 38086
4466.023 36585
4466.376 37034
4466.728 36357
4467.081 36848
4467.434 36980
4467.787 38624
4468.140 37232
4468.492 36527
4468.845 36513
4469.198 37473
4469.551 37641
4469.904 36393
4470.257 37604
4470.610 38209
4470.963 38178
4471.316 35769
4471.668 37527
4472.021 35359
4472.374 36694
4472.727 37044
4473.080 37233
4473.433 37179
4473.786 37051
4474.140 36784
4474.493 35500
4474.846 36819
4475.199 36346
4475.552 36911
4475.905 37378
4476.258 38160
4476.611 36714
4476.964 35687
4477.318 36214
4477.671 35370
4478.024 36549
4478.377 37858
4478.730 39004
4479.084 36379
4479.437 36444
4479.790 37036
4480.143 36122
4480.497 36999
4480.850 36803
4481.203 36414
4481.557 35571
4481.910 36142
4482.264 37637
4482.617 37066
4482.970 37553
4483.324 36650
4483.677 37886
4484.031 36253
4484.384 36116
4484.738 36862
4485.091 37188
4485.444 37883
4485.798 37675
4486.152 37299
4486.505 37065
4486.859 38128
4487.212 37366
4487.566 37489
4487.919 35887
4488.273 36705
4488.627 36089
4488.980 36475
4489.334 37410
4489.688 36538
4490.041 36003
4490.395 35428
4490.749 35501
4491.102 35695
4491.456 36480
4491.810 38303
4492.164 35952
4492.517 35753
4492.871 36550
4493.225 37703
4493.579 37275
4493.933 38090
4494.287 37503
4494.640 36286
4494.994 37589
4495.348 35605
4495.702 36918
4496.056 35870
4496.410 36699
4496.764 36506
4497.118 37088
4497.472 37524
4497.826 36380
4498.180 36727
4498.534 36162
4498.888 37049
4499.242 35919
4499.596 35888
4499.950 37739
4500.304 37316
4500.658 35996
4501.012 36885
4501.366 36843
4501.721 35605
4502.075 37015
4502.429 35723
4502.783 36259
4503.137 34886
4503.492 36422
4503.846 36406
4504.200 35069
4504.554 37262
4504.909 36472
4505.263 37349
4505.617 36680
4505.971 37689
4506.326 38126
4506.680 37281
4507.034 36707
4507.389 35367
4507.743 36686
4508.098 35910
4508.452 38035
4508.806 37549
4509.161 36745
4509.515 36426
4509.870 36549
4510.224 36444
4510.579 36702
4510.933 37985
4511.288 37843
4511.642 36944
4511.997 36543
4512.352 37288
4512.706 36674
4513.061 36312
4513.415 36517
4513.770 36009
4514.125 36559
4514.479 35840
4514.834 37432
4515.189 37374
4515.543 37386
4515.898 36794
4516.253 35483
4516.607 37110
4516.962 35868
4517.317 35246
4517.672 36540
4518.027 36576
4518.381 36222
4518.736 36391
4519.091 36205
4519.446 36418
4519.801 36585
4520.156 36389
4520.510 36369
4520.865 36006
4521.220 35594
4521.575 36504
4521.930 35747
4522.285 35993
4522.640 36429
4522.995 37684
4523.350 36444
4523.705 38019
4524.060 37693
4524.415 36488
4524.770 36066
4525.125 36211
4525.480 36454
4525.836 35685
4526.191 36713
4526.546 37258
4526.901 38037
4527.256 37090
4527.611 36401
4527.966 35335
4528.322 35421
4528.677 36343
4529.032 36181
4529.387 36176
4529.743 36452
4530.098 36998
4530.453 36765
4530.808 35942
4531.164 37001
4531.519 36045
4531.874 36806
4532.230 35394
4532.585 36752
4532.941 37043
4533.296 36365
4533.651 36437
4534.007 35120
4534.362 37099
4534.718 35688
4535.073 36294
4535.429 36944
4535.784 36301
4536.140 37226
4536.495 36320
4536.851 37225
4537.206 36300
4537.562 36113
4537.917 37343
4538.273 37816
4538.629 36629
4538.984 36749
4539.340 35328
4539.696 37733
4540.051 37481
4540.407 36185
4540.763 35369
4541.118 36258
4541.474 36007
4541.830 36539
4542.185 35964
4542.541 36972
4542.897 34539
4543.253 36521
4543.609 34744
4543.964 36175
4544.320 36040
4544.676 36036
4545.032 36566
4545.388 36322
4545.744 37144
4546.100 37925
4546.456 37105
4546.812 36539
4547.167 36952
4547.523 36631
4547.879 36275
4548.235 36216
4548.591 35608
4548.947 35428
4549.303 36120
4549.659 35659
4550.016 35506
4550.372 36740
4550.728 37612
4551.084 36294
4551.440 35474
4551.796 35019
4552.152 35509
4552.508 35066
4552.865 37201
4553.221 36335
4553.577 35360
4553.933 35944
4554.289 36202
4554.646 35809
4555.002 35558
4555.358 36386
4555.714 35004
4556.071 35978
4556.427 36931
4556.783 36659
4557.140 36180
4557.496 35966
4557.852 35676
4558.209 35725
4558.565 35623
4558.922 35621
4559.278 38105
4559.634 36937
4559.991 35507
4560.347 37085
4560.704 35961
4561.060 36258
4561.417 36673
4561.773 37001
4562.130 36538
4562.487 36534
4562.843 35958
4563.200 35987
4563.556 35946
4563.913 35605
4564.269 36431
4564.626 35903
4564.983 37135
4565.339 36674
4565.696 37263
4566.053 36310
4566.410 36372
4566.766 36543
4567.123 36640
4567.480 35452
4567.836 35168
4568.193 36474
4568.550 37254
4568.907 36300
4569.264 37206
4569.621 35612
4569.977 36849
4570.334 35963
4570.691 37491
4571.048 37153
4571.405 36676
4571.762 36086
4572.119 35409
4572.476 36012
4572.833 35659
4573.190 35958
4573.547 36441
4573.904 36983
4574.261 35986
4574.618 36856
4574.975 36657
4575.332 35274
4575.689 36015
4576.046 36974
4576.403 36120
4576.760 36108
4577.117 36394
4577.474 36141
4577.832 35650
4578.189 37454
4578.546 36921
4578.903 38004
4579.260 35036
4579.618 36238
4579.975 37974
4580.332 37234
4580.689 37100
4581.047 35499
4581.404 35608
4581.761 35257
4582.119 36163
4582.476 35761
4582.833 36392
4583.191 36459
4583.548 36430
4583.905 37457
4584.263 36296
4584.620 37094
4584.978 36188
4585.335 36872
4585.693 35227
4586.050 35249
4586.408 36563
4586.765 37687
4587.123 36611
4587.480 36041
4587.838 36296
4588.195 34116
4588.553 34617
4588.910 35311
4589.268 35554
4589.626 34421
4589.983 35805
4590.341 37107
4590.699 36564
4591.056 35985
4591.414 34057
4591.772 36023
4592.129 34978
4592.487 35252
4592.845 35891
4593.203 36012
4593.560 36282
4593.918 36970
4594.276 35932
4594.634 34954
4594.992 36866
4595.350 36814
4595.707 36590
4596.065 37102
4596.423 35406
4596.781 35950
4597.139 35450
4597.497 35321
4597.855 36372
4598.213 36770
4598.571 36196
4598.929 35198
4599.287 36474
4599.645 36526
4600.003 37515
4600.361 35587
4600.719 35681
4601.077 37398
4601.435 37173
4601.793 35820
4602.151 35767
4602.509 35528
4602.868 35975
4603.226 36739
4603.584 35536
4603.942 36899
4604.300 37430
4604.659 36237
4605.017 36339
4605.375 36715
4605.733 37051
4606.092 35457
4606.450 36007
4606.808 37721
4607.166 36768
4607.525 36444
4607.883 36092
4608.241 36104
4608.600 36012
4608.958 36199
4609.317 35110
4609.675 36133
4610.033 35220
4610.392 36121
4610.750 36353
4611.109 36169
4611.467 35139
4611.826 34107
4612.184 35540
4612.543 34691
4612.901 35590
4613.260 36820
4613.618 37424
4613.977 36738
4614.336 36409
4614.694 35578
4615.053 35112
4615.411 36719
4615.770 36391
4616.129 36447
4616.487 36761
4616.846 35724
4617.205 35835
4617.564 36526
4617.922 35574
4618.281 35346
4618.640 36307
4618.999 36830
4619.357 36403
4619.716 34983
4620.075 35468
4620.434 35557
4620.793 36525
4621.152 35908
4621.510 34736
4621.869 36104
4622.228 36909
4622.587 36532
4622.946 36556
4623.305 36160
4623.664 36808
4624.023 36772
4624.382 35883
4624.741 35661
4625.100 35764
4625.459 36150
4625.818 34161
4626.177 35697
4626.536 34863
4626.895 35796
4627.254 36723
4627.613 35747
4627.973 35844
4628.332 36936
4628.691 35672
4629.050 35403
4629.409 35297
4629.768 34846
4630.128 36840
4630.487 35579
4630.846 36743
4631.205 36080
4631.565 36163
4631.924 36983
4632.283 36711
4632.643 37344
4633.002 35338
4633.361 36233
4633.721 37551
4634.080 36986
4634.439 36651
4634.799 37059
4635.158 35858
4635.518 36060
4635.877 36818
4636.236 37255
4636.596 37206
4636.955 37005
4637.315 35624
4637.674 35367
4638.034 34429
4638.393 35678
4638.753 35007
4639.113 35670
4639.472 34562
4639.832 35961
4640.191 36123
4640.551 35582
4640.911 36683
4641.270 35947
4641.630 35199
4641.990 35657
4642.349 36287
4642.709 35934
4643.069 36983
4643.428 36280
4643.788 35004
4644.148 36100
4644.508 36294
4644.868 37204
4645.227 36649
4645.587 35503
4645.947 36050
4646.307 35692
4646.667 36177
4647.027 37343
4647.386 36599
4647.746 35469
4648.106 37438
4648.466 35434
4648.826 36593
4649.186 36449
4649.546 36356
4649.906 36472
4650.266 36355
4650.626 36895
4650.986 35706
4651.346 37215
4651.706 36842
4652.066 35763
4652.426 36343
4652.786 36780
4653.147 36926
4653.507 36184
4653.867 35820
4654.227 35984
4654.587 35807
4654.947 35881
4655.308 36290
4655.668 35703
4656.028 36623
4656.388 36256
4656.749 36366
4657.109 35491
4657.469 35510
4657.829 35857
4658.190 36341
4658.550 35870
4658.910 36722
4659.271 36513
4659.631 35970
4659.991 34994
4660.352 36984
4660.712 35075
4661.073 35945
4661.433 36903
4661.794 35948
4662.154 36100
4662.515 35321
4662.875 36003
4663.236 35371
4663.596 37222
4663.957 35735
4664.317 36550
4664.678 35307
4665.038 35306
4665.399 34864
4665.759 34324
4666.120 34530
4666.481 35465
4666.841 36402
4667.202 36060
4667.563 35908
4667.923 37279
4668.284 34573
4668.645 36020
4669.006 35095
4669.366 36690
4669.727 35806
4670.088 36810
4670.449 36522
4670.809 36018
4671.170 34520
4671.531 35075
4671.892 36003
4672.253 36612
4672.614 37332
4672.975 37073
4673.335 35946
4673.696 35553
4674.057 36618
4674.418 36627
4674.779 35636
4675.140 37417
4675.501 35476
4675.862 36145
4676.223 37049
4676.584 36813
4676.945 37171
4677.306 35757
4677.667 36285
4678.028 34959
4678.390 37034
4678.751 35688
4679.112 35248
4679.473 35316
4679.834 34373
4680.195 34798
4680.556 36007
4680.918 35772
4681.279 35551
4681.640 36197
4682.001 35900
4682.363 35142
4682.724 36131
4683.085 35412
4683.446 36817
4683.808 36577
4684.169 36065
4684.530 35657
4684.892 35743
4685.253 35013
4685.615 35603
4685.976 36121
4686.337 36614
4686.699 36514
4687.060 36501
4687.422 35894
4687.783 35056
4688.145 36452
4688.506 36792
4688.868 36415
4689.229 36644
4689.591 34985
4689.952 36270
4690.314 36072
4690.675 37627
4691.037 36490
4691.399 35573
4691.760 35434
4692.122 35165
4692.483 35463
4692.845 35133
4693.207 35094
4693.568 35029
4693.930 36062
4694.292 36305
4694.654 36302
4695.015 36438
4695.377 34870
4695.739 36255
4696.101 34767
4696.462 34790
4696.824 36421
4697.186 35471
4697.548 35802
4697.910 35226
4698.272 35434
4698.634 35896
4698.996 34290
4699.357 33940
4699.719 36466
4700.081 36178
4700.443 37259
4700.805 36307
4701.167 34603
4701.529 35735
4701.891 34324
4702.253 35859
4702.615 34445
4702.977 36670
4703.339 36827
4703.702 36014
4704.064 36239
4704.426 36625
4704.788 37057
4705.150 34911
4705.512 35537
4705.874 35633
4706.236 35917
4706.599 34775
4706.961 35304
4707.323 34453
4707.685 35314
4708.048 35212
4708.410 35511
4708.772 35066
4709.134 36359
4709.497 35589
4709.859 34781
4710.221 34680
4710.584 34990
4710.946 34473
4711.309 35883
4711.671 34958
4712.033 35761
4712.396 35298
4712.758 34685
4713.121 35631
4713.483 34915
4713.846 36244
4714.208 35662
4714.571 35439
4714.933 36665
4715.296 37057
4715.658 35028
4716.021 34858
4716.383 35171
4716.746 35733
4717.109 36413
4717.471 35536
4717.834 35529
4718.196 36330
4718.559 36855
4718.922 36590
4719.284 36346
4719.647 36987
4720.010 35394
4720.373 34947
4720.735 34932
4721.098 35537
4721.461 36128
4721.824 35638
4722.187 36431
4722.549 34934
4722.912 36613
4723.275 35867
4723.638 35919
4724.001 35524
4724.364 36405
4724.727 36551
4725.089 35441
4725.452 36236
4725.815 36205
4726.178 36873
4726.541 35985
4726.904 36117
4727.267 37284
4727.630 35051
4727.993 34756
4728.356 33561
4728.719 35333
4729.082 36203
4729.446 34640
4729.809 34409
4730.172 36269
4730.535 36671
4730.898 36015
4731.261 35987
4731.624 36043
4731.988 36183
4732.351 35426
4732.714 36373
4733.077 35379
4733.440 34945
4733.804 34961
4734.167 36123
4734.530 36225
4734.893 35776
4735.257 35736
4735.620 35441
4735.983 34818
4736.347 34990
4736.710 35298
4737.074 34608
4737.437 34904
4737.800 35410
4738.164 36818
4738.527 36646
4738.891 35138
4739.254 36077
4739.618 35692
4739.981 34766
4740.345 35216
4740.708 33887
4741.072 35377
4741.435 34815
4741.799 35070
4742.162 35434
4742.526 37321
4742.890 36727
4743.253 35000
4743.617 37361
4743.980 37498
4744.344 37261
4744.708 36451
4745.071 36228
4745.435 35465
4745.799 36405
4746.163 36739
4746.526 35735
4746.890 34601
4747.254 34550
4747.618 35434
4747.982 35427
4748.345 35954
4748.709 35952
4749.073 36523
4749.437 36279
4749.801 35465
4750.165 36756
4750.529 35873
4750.892 36617
4751.256 36791
4751.620 37782
4751.984 36834
4752.348 36232
4752.712 35976
4753.076 36088
4753.440 36413
4753.804 36675
4754.168 36233
4754.532 35746
4754.896 37243
4755.261 36195
4755.625 36030
4755.989 35932
4756.353 36819
4756.717 36356
4757.081 35235
4757.445 36200
4757.810 36660
4758.174 36421
4758.538 36283
4758.902 36788
4759.266 36080
4759.631 36562
4759.995 36577
4760.359 35008
4760.723 36478
4761.088 35629
4761.452 37193
4761.816 37560
4762.181 37062
4762.545 37026
4762.910 37245
4763.274 37533
4763.638 37736
4764.003 37614
4764.367 37372
4764.732 36350
4765.096 36098
4765.461 35872
4765.825 37849
4766.190 38228
4766.554 39555
4766.919 39047
4767.283 38535
4767.648 39087
4768.012 39639
4768.377 38587
4768.742 38994
4769.106 39391
4769.471 38293
4769.835 38585
4770.200 38612
4770.565 38089
4770.929 38643
4771.294 38323
4771.659 38571
4772.024 37798
4772.388 37924
4772.753 38070
4773.118 37329
4773.483 37101
4773.847 37659
4774.212 35597
4774.577 36706
4774.942 37471
4775.307 37575
4775.672 39376
4776.037 37063
4776.401 35245
4776.766 36801
4777.131 36167
4777.496 36865
4777.861 36195
4778.226 36640
4778.591 38076
4778.956 38261
4779.321 38097
4779.686 37299
4780.051 37678
4780.416 37158
4780.781 36409
4781.146 35901
4781.512 37731
4781.877 38027
4782.242 38632
4782.607 36555
4782.972 35559
4783.337 36874
4783.702 35655
4784.068 36832
4784.433 37279
4784.798 37355
4785.163 36744
4785.529 35207
4785.894 36554
4786.259 36175
4786.624 35897
4786.990 35013
4787.355 37470
4787.720 37959
4788.086 36682
4788.451 34707
4788.817 35221
4789.182 36461
4789.547 35717
4789.913 35854
4790.278 36661
4790.644 35949
4791.009 37002
4791.375 37119
4791.740 35028
4792.106 34785
4792.471 35171
4792.837 36518
4793.202 35269
4793.568 34621
4793.933 36369
4794.299 35853
4794.664 34674
4795.030 36758
4795.396 36405
4795.761 36528
4796.127 36344
4796.493 35589
4796.858 36770
4797.224 36587
4797.590 36533
4797.956 36768
4798.321 37209
4798.687 37245
4799.053 35913
4799.419 36365
4799.784 36507
4800.150 36702
4800.516 35691
4800.882 35672
4801.248 36119
4801.614 35829
4801.980 36898
4802.345 36665
4802.711 36508
4803.077 37333
4803.443 37188
4803.809 35108
4804.175 36288
4804.541 34929
4804.907 36848
4805.273 35471
4805.639 36899
4806.005 35615
4806.371 35783
4806.737 34734
4807.103 35675
4807.470 37554
4807.836 36968
4808.202 35468
4808.568 35657
4808.934 36975
4809.300 37621
4809.666 37122
4810.033 35106
4810.399 35420
4810.765 35628
4811.131 34656
4811.498 35104
4811.864 35273
4812.230 34702
4812.596 35269
4812.963 36201
4813.329 35943
4813.695 34478
4814.062 35863
4814.428 34135
4814.794 35201
4815.161 37163
4815.527 36464
4815.894 36133
4816.260 35473
4816.627 35871
4816.993 35615
4817.360 34979
4817.726 35194
4818.093 35061
4818.459 35389
4818.826 35250
4819.192 34317
4819.559 34098
4819.925 35056
4820.292 35789
4820.658 35010
4821.025 35702
4821.392 35700
4821.758 36442
4822.125 36117
4822.492 36296
4822.858 35942
4823.225 35411
4823.592 33630
4823.959 35409
4824.325 35848
4824.692 35394
4825.059 35101
4825.426 34754
4825.792 35053
4826.159 35855
4826.526 35687
4826.893 35558
4827.260 35672
4827.627 37482
4827.993 34986
4828.360 34084
4828.727 34347
4829.094 35712
4829.461 34852
4829.828 36388
4830.195 34678
4830.562 36424
4830.929 36131
4831.296 34499
4831.663 35532
4832.030 34149
4832.397 34587
4832.764 33827
4833.131 34786
4833.498 35917
4833.866 36704
4834.233 35867
4834.600 35619
4834.967 34733
4835.334 36067
4835.701 36680
4836.069 35194
4836.436 36296
4836.803 36273
4837.170 35592
4837.537 35824
4837.905 34117
4838.272 35398
4838.639 34145
4839.007 35199
4839.374 34937
4839.741 36585
4840.109 35806
4840.476 35154
4840.843 35531
4841.211 34736
4841.578 34936
4841.946 33929
4842.313 34293
4842.680 36003
4843.048 35934
4843.415 34791
4843.783 33761
4844.150 35410
4844.518 35530
4844.885 34567
4845.253 34357
4845.621 34883
4845.988 36095
4846.356 35333
4846.723 34178
4847.091 34960
4847.459 35266
4847.826 35295
4848.194 36299
4848.562 35132
4848.929 36314
4849.297 35842
4849.665 35966
4850.032 35273
4850.400 35184
4850.768 36733
4851.136 34489
4851.504 34634
4851.871 35511
4852.239 35791
4852.607 34644
4852.975 34485
4853.343 35244
4853.711 35154
4854.078 36445
4854.446 36253
4854.814 36210
4855.182 36105
4855.550 36411
4855.918 35827
4856.286 35861
4856.654 35397
4857.022 35582
4857.390 35588
4857.758 33629
4858.126 36910
4858.494 36919
4858.862 35523
4859.230 36013
4859.598 35091
4859.967 35802
4860.335 34095
4860.703 34863
4861.071 36561
4861.439 35261
4861.807 35209
4862.175 33736
4862.544 35640
4862.912 35723
4863.280 35402
4863.648 34551
4864.017 34537
4864.385 35015
4864.753 34910
4865.122 34494
4865.490 33688
4865.858 34630
4866.227 34726
4866.595 34845
4866.963 35387
4867.332 36651
4867.700 36700
4868.069 36779
4868.437 35888
4868.805 35491
4869.174 35741
4869.542 35274
4869.911 34778
4870.279 36650
4870.648 35851
4871.016 33983
4871.385 34186
4871.754 35051
4872.122 34493
4872.491 35249
4872.859 34648
4873.228 35158
4873.597 35456
4873.965 34575
4874.334 37014
4874.703 36147
4875.071 34077
4875.440 33821
4875.809 35634
4876.177 33967
4876.546 35857
4876.915 34588
4877.284 35006
4877.652 35015
4878.021 35198
4878.390 35478
4878.759 34199
4879.128 35920
4879.497 35752
4879.865 35597
4880.234 36853
4880.603 35097
4880.972 35591
4881.341 34992
4881.710 35345
4882.079 34481
4882.448 35880
4882.817 35669
4883.186 34955
4883.555 34249
4883.924 34210
4884.293 36111
4884.662 35859
4885.031 36303
4885.400 34576
4885.769 35922
4886.138 35983
4886.508 35830
4886.877 36636
4887.246 36255
4887.615 36540
4887.984 36225
4888.353 36515
4888.723 36659
4889.092 36396
4889.461 36325
4889.830 35725
4890.200 35952
4890.569 34763
4890.938 35974
4891.307 36660
4891.677 35895
4892.046 35683
4892.415 35809
4892.785 35449
4893.154 34317
4893.524 34795
4893.893 35909
4894.262 35275
4894.632 35896
4895.001 35322
4895.371 37377
4895.740 35140
4896.110 35197
4896.479 34201
4896.849 34124
4897.218 34921
4897.588 34926
4897.957 35096
4898.327 36333
4898.697 36619
4899.066 34584
4899.436 35107
4899.805 34552
4900.175 35092
4900.545 35404
4900.914 36020
4901.284 35417
4901.654 35001
4902.024 35792
4902.393 34841
4902.763 35584
4903.133 34328
4903.503 33584
4903.872 32635
4904.242 34330
4904.612 35104
4904.982 35433
4905.352 34567
4905.721 33229
4906.091 34353
4906.461 34318
4906.831 34761
4907.201 34381
4907.571 33709
4907.941 34958
4908.311 34010
4908.681 34970
4909.051 33727
4909.421 34938
4909.791 33745
4910.161 34692
4910.531 35775
4910.901 35570
4911.271 35235
4911.641 34480
4912.011 34855
4912.381 34163
4912.751 34884
4913.122 33465
4913.492 33918
4913.862 36309
4914.232 35077
4914.602 36148
4914.972 34744
4915.343 35527
4915.713 33446
4916.083 34363
4916.453 35284
4916.824 35547
4917.194 34968
4917.564 35254
4917.935 34975
4918.305 33845
4918.675 34169
4919.046 35490
4919.416 36969
4919.786 36056
4920.157 34524
4920.527 34029
4920.898 34800
4921.268 35337
4921.639 35347
4922.009 35255
4922.380 34279
4922.750 36719
4923.121 36198
4923.491 34994
4923.862 36351
4924.232 34794
4924.603 34062
4924.973 34139
4925.344 34493
4925.715 35422
4926.085 36169
4926.456 33809
4926.827 33977
4927.197 34464
4927.568 34528
4927.939 35163
4928.309 33947
4928.680 34473
4929.051 34334
4929.422 33744
4929.792 35088
4930.163 34544
4930.534 35154
4930.905 34308
4931.276 34740
4931.647 34637
4932.017 35056
4932.388 35195
4932.759 34374
4933.130 34504
4933.501 34085
4933.872 35145
4934.243 33493
4934.614 35139
4934.985 35816
4935.356 34846
4935.727 34748
4936.098 33860
4936.469 35151
4936.840 34573
4937.211 34447
4937.582 34862
4937.953 35608
4938.324 34682
4938.695 35511
4939.066 35330
4939.437 34532
4939.809 34220
4940.180 35318
4940.551 36298
4940.922 34657
4941.293 35423
4941.665 35525
4942.036 35017
4942.407 35102
4942.778 33292
4943.150 34394
4943.521 34536
4943.892 35584
4944.264 34305
4944.635 34477
4945.006 34924
4945.378 34348
4945.749 35655
4946.120 34594
4946.492 33997
4946.863 33448
4947.235 34426
4947.606 35905
4947.978 34460
4948.349 34078
4948.721 33714
4949.092 33986
4949.464 34986
4949.835 34842
4950.207 33420
4950.578 35442
4950.950 34033
4951.321 33232
4951.693 34073
4952.065 33330
4952.436 33722
4952.808 33126
4953.180 33017
4953.551 34087
4953.923 34392
4954.295 33883
4954.666 35128
4955.038 34217
4955.410 34944
4955.782 34387
4956.153 34477
4956.525 35232
4956.897 35324
4957.269 35715
4957.641 34186
4958.012 33868
4958.384 34272
4958.756 33634
4959.128 34306
4959.500 32755
4959.872 34426
4960.244 35155
4960.616 34875
4960.988 34920
4961.360 35055
4961.732 35433
4962.104 33709
4962.476 34513
4962.848 34655
4963.220 34158
4963.592 35679
4963.964 34900
4964.336 35073
4964.708 35589
4965.080 35579
4965.452 34481
4965.824 35551
4966.197 35304
4966.569 35544
4966.941 35273
4967.313 32920
4967.685 34377
4968.057 36126
4968.430 35638
4968.802 34860
4969.174 34801
4969.547 34696
4969.919 34379
4970.291 35305
4970.663 35795
4971.036 34309
4971.408 33390
4971.780 34367
4972.153 35392
4972.525 34686
4972.898 34252
4973.270 33523
4973.643 33705
4974.015 34198
4974.387 34857
4974.760 34292
4975.132 34215
4975.505 33729
4975.877 34047
4976.250 34188
4976.623 35205
4976.995 34989
4977.368 34293
4977.740 34657
4978.113 33450
4978.485 35763
4978.858 35137
4979.231 34479
4979.603 34985
4979.976 33233
4980.349 35285
4980.721 34533
4981.094 34473
4981.467 33931
4981.840 34233
4982.212 34284
4982.585 34749
4982.958 33643
4983.331 33949
4983.704 33740
4984.076 33966
4984.449 33353
4984.822 35473
4985.195 34904
4985.568 34036
4985.941 33708
4986.314 34048
4986.687 33827
4987.060 33902
4987.433 34014
4987.805 35382
4988.178 34911
4988.551 34922
4988.924 34257
4989.298 32445
4989.671 33954
4990.044 33127
4990.417 33797
4990.790 34337
4991.163 34929
4991.536 34431
4991.909 34066
4992.282 34257
4992.655 33012
4993.029 32978
4993.402 34018
4993.775 35054
4994.148 33624
4994.521 34988
4994.895 34366
4995.268 33351
4995.641 33631
4996.014 32839
4996.388 33985
4996.761 34133
4997.134 35828
4997.508 35851
4997.881 34510
4998.254 34928
4998.628 33143
4999.001 34188
4999.375 33593
4999.748 33070
5000.121 33103
5000.495 34040
5000.868 34094
5001.242 33549
5001.615 34230
5001.989 34244
5002.362 34860
5002.736 33848
5003.109 34537
5003.483 34157
5003.857 35063
5004.230 34704
5004.604 32163
5004.977 33240
5005.351 32822
5005.725 33200
5006.098 33483
5006.472 33592
5006.846 33953
5007.219 34426
5007.593 33705
5007.967 33670
5008.341 34684
5008.714 34762
5009.088 35589
5009.462 34858
5009.836 35105
5010.209 34287
5010.583 33309
5010.957 34155
5011.331 34087
5011.705 34161
5012.079 33623
5012.453 34116
5012.827 34847
5013.201 34209
5013.574 34197
5013.948 33702
5014.322 33163
5014.696 33971
5015.070 34909
5015.444 33992
5015.818 34014
5016.192 33885
5016.567 34105
5016.941 34316
5017.315 33033
5017.689 34802
5018.063 33108
5018.437 34488
5018.811 33384
5019.185 34552
5019.559 35199
5019.934 33950
5020.308 33901
5020.682 34241
5021.056 33721
5021.430 34075
5021.805 34838
5022.179 33188
5022.553 35274
5022.928 33739
5023.302 33366
5023.676 34256
5024.051 33735
5024.425 34297
5024.799 33966
5025.174 34286
5025.548 35399
5025.922 33434
5026.297 34251
5026.671 33142
5027.046 34459
5027.420 33719
5027.795 33075
5028.169 33024
5028.544 34165
5028.918 34264
5029.293 34043
5029.667 33830
5030.042 33784
5030.416 33582
5030.791 33216
5031.166 33190
5031.540 33010
5031.915 34663
5032.290 34402
5032.664 33013
5033.039 33862
5033.414 33186
5033.788 33978
5034.163 33097
5034.538 35082
5034.912 34983
5035.287 34777
5035.662 34433
5036.037 33830
5036.412 34817
5036.786 33024
5037.161 33590
5037.536 34686
5037.911 35775
5038.286 34344
5038.661 34953
5039.036 35232
5039.410 33474
5039.785 34341
5040.160 33685
5040.535 33550
5040.910 33883
5041.285 34946
5041.660 33916
5042.035 33815
5042.410 33927
5042.785 33646
5043.160 33689
5043.535 33297
5043.911 34673
5044.286 35139
5044.661 33739
5045.036 33876
5045.411 34259
5045.786 33698
5046.161 32261
5046.537 33655
5046.912 33798
5047.287 34076
5047.662 34199
5048.037 33263
5048.413 34196
5048.788 33671
5049.163 34789
5049.538 34905
5049.914 34197
5050.289 34600
5050.664 33897
5051.040 34581
5051.415 34508
5051.791 33972
5052.166 32632
5052.541 33466
5052.917 32868
5053.292 33801
5053.668 33398
5054.043 33488
5054.419 34071
5054.794 34285
5055.170 34862
5055.545 33664
5055.921 34161
5056.296 33378
5056.672 34484
5057.047 34058
5057.423 33069
5057.799 34147
5058.174 34016
5058.550 35083
5058.925 34489
5059.301 33986
5059.677 34069
5060.052 33862
5060.428 32781
5060.804 33346
5061.180 33955
5061.555 32962
5061.931 33185
5062.307 34797
5062.683 34719
5063.058 34191
5063.434 34020
5063.810 34482
5064.186 34134
5064.562 34734
5064.938 34010
5065.314 34261
5065.689 34479
5066.065 33905
5066.441 34956
5066.817 34178
5067.193 34475
5067.569 33822
5067.945 33970
5068.321 33686
5068.697 34372
5069.073 34977
5069.449 35399
5069.825 32589
5070.201 32889
5070.577 33696
5070.954 33654
5071.330 33039
5071.706 33954
5072.082 35004
5072.458 34246
5072.834 33528
5073.210 33714
5073.587 33367
5073.963 33815
5074.339 33678
5074.715 33258
5075.092 34485
5075.468 35146
5075.844 34854
5076.220 33793
5076.597 33411
5076.973 33626
5077.349 33551
5077.726 33160
5078.102 33187
5078.478 33490
5078.855 33010
5079.231 33949
5079.608 33946
5079.984 33556
5080.361 33574
5080.737 34039
5081.113 33460
5081.490 34334
5081.866 34431
5082.243 33356
5082.620 34076
5082.996 32410
5083.373 33309
5083.749 32145
5084.126 33481
5084.502 32836
5084.879 33536
5085.256 32895
5085.632 32916
5086.009 34010
5086.386 32379
5086.762 33155
5087.139 33196
5087.516 33689
5087.892 34199
5088.269 34227
5088.646 33790
5089.023 34115
5089.400 33361
5089.776 33229
5090.153 34241
5090.530 32937
5090.907 33387
5091.284 34028
5091.661 33482
5092.037 34049
5092.414 33425
5092.791 34697
5093.168 34418
5093.545 34595
5093.922 33921
5094.299 34191
5094.676 34704
5095.053 33968
5095.430 33525
5095.807 33634
5096.184 33579
5096.561 33096
5096.938 33393
5097.315 33880
5097.692 33097
5098.070 32589
5098.447 33627
5098.824 34589
5099.201 33806
5099.578 33502
5099.955 34496
5100.333 35044
5100.710 33117
5101.087 32234
5101.464 34353
5101.841 32705
5102.219 34015
5102.596 33329
5102.973 33743
5103.351 33010
5103.728 34036
5104.105 34924
5104.483 33802
5104.860 33718
5105.237 34095
5105.615 32818
5105.992 33696
5106.370 34579
5106.747 33879
5107.124 34250
5107.502 33836
5107.879 33900
5108.257 33900
5108.634 32707
5109.012 32694
5109.389 33401
5109.767 33645
5110.145 34239
5110.522 33832
5110.900 33213
5111.277 32832
5111.655 32839
5112.033 33153
5112.410 32967
5112.788 33389
5113.166 33632
5113.543 32920
5113.921 32715
5114.299 33420
5114.676 32701
5115.054 32949
5115.432 33108
5115.810 33672
5116.187 34121
5116.565 33514
5116.943 33182
5117.321 33435
5117.699 32758
5118.077 32312
5118.454 32940
5118.832 33318
5119.210 34356
5119.588 33324
5119.966 32720
5120.344 33358
5120.722 32601
5121.100 33023
5121.478 32267
5121.856 34822
5122.234 34004
5122.612 33935
5122.990 34643
5123.368 33365
5123.746 33218
5124.124 33926
5124.502 33632
5124.880 32960
5125.259 33481
5125.637 33070
5126.015 34678
5126.393 33897
5126.771 32605
5127.149 32638
5127.528 31872
5127.906 34077
5128.284 32718
5128.662 35759
5129.041 35060
5129.419 33540
5129.797 33971
5130.175 33194
5130.554 33905
5130.932 33803
5131.311 33401
5131.689 34290
5132.067 34120
5132.446 33893
5132.824 33369
5133.202 32853
5133.581 34637
5133.959 34073
5134.338 33447
5134.716 34004
5135.095 34079
5135.473 34396
5135.852 33866
5136.230 33916
5136.609 33625
5136.987 33375
5137.366 34130
5137.745 31674
5138.123 34045
5138.502 34564
5138.880 33156
5139.259 32975
5139.638 33502
5140.016 33919
5140.395 32624
5140.774 32733
5141.153 33019
5141.531 33215
5141.910 34121
5142.289 33098
5142.668 34506
5143.046 33258
5143.425 33377
5143.804 33302
5144.183 33790
5144.562 33020
5144.941 33263
5145.319 33747
5145.698 32834
5146.077 32866
5146.456 33847
5146.835 33652
5147.214 33455
5147.593 34436
5147.972 34469
5148.351 35208
5148.730 35297
5149.109 34259
5149.488 34024
5149.867 32531
5150.246 34161
5150.625 33407
5151.004 34103
5151.383 33076
5151.762 33324
5152.142 32707
5152.521 33232
5152.900 34148
5153.279 33335
5153.658 32708
5154.037 33330
5154.417 34375
5154.796 33218
5155.175 33524
5155.554 33600
5155.934 33716
5156.313 33417
5156.692 32897
5157.071 34015
5157.451 33589
5157.830 32646
5158.209 34345
5158.589 34370
5158.968 34896
5159.348 32972
5159.727 32820
5160.106 33699
5160.486 33832
5160.865 32595
5161.245 33326
5161.624 33703
5162.004 33918
5162.383 34186
5162.763 33503
5163.142 33406
5163.522 33738
5163.901 33565
5164.281 33130
5164.661 32708
5165.040 32955
5165.420 32514
5165.799 33382
5166.179 32557
5166.559 33644
5166.938 33510
5167.318 34156
5167.698 34185
5168.078 32171
5168.457 33617
5168.837 31919
5169.217 32629
5169.597 32465
5169.976 33198
5170.356 32684
5170.736 31829
5171.116 33011
5171.496 34166
5171.875 32301
5172.255 33104
5172.635 33190
5173.015 33487
5173.395 33357
5173.775 33366
5174.155 33046
5174.535 32374
5174.915 32326
5175.295 33111
5175.675 33040
5176.055 33471
5176.435 33262
5176.815 32456
5177.195 32005
5177.575 32164
5177.955 32379
5178.335 32716
5178.715 33512
5179.095 33388
5179.476 33698
5179.856 32622
5180.236 32636
5180.616 33196
5180.996 32818
5181.376 33105
5181.757 34115
5182.137 33725
5182.517 32812
5182.897 34109
5183.278 33430
5183.658 31746
5184.038 32558
5184.419 32625
5184.799 34530
5185.179 33531
5185.560 34853
5185.940 32781
5186.321 32100
5186.701 33280
5187.081 32613
5187.462 33253
5187.842 32516
5188.223 32065
5188.603 33226
5188.984 33523
5189.364 33655
5189.745 33521
5190.125 33291
5190.506 33125
5190.886 33325
5191.267 32455
5191.648 33512
5192.028 33393
5192.409 33186
5192.789 33461
5193.170 32306
5193.551 32717
5193.931 31727
5194.312 33149
5194.693 33692
5195.073 34164
5195.454 32287
5195.835 33077
5196.216 31761
5196.596 32405
5196.977 33274
5197.358 32622
5197.739 33725
5198.120 33006
5198.501 33018
5198.881 32922
5199.262 31711
5199.643 32528
5200.024 33188
5200.405 34296
5200.786 33038
5201.167 33850
5201.548 32695
5201.929 32912
5202.310 32222
5202.691 32240
5203.072 32459
5203.453 31716
5203.834 31644
5204.215 31818
5204.596 33899
5204.977 33283
5205.358 33343
5205.739 33955
5206.120 33563
5206.502 33036
5206.883 33204
5207.264 32516
5207.645 34200
5208.026 33156
5208.407 33019
5208.789 31985
5209.170 32563
5209.551 33174
5209.932 34201
5210.314 33612
5210.695 34022
5211.076 33391
5211.458 33228
5211.839 33710
5212.220 31576
5212.602 31951
5212.983 31447
5213.364 32353
5213.746 31785
5214.127 32752
5214.509 32774
5214.890 32203
5215.272 32799
5215.653 32730
5216.035 33138
5216.416 32050
5216.798 31322
5217.179 32560
5217.561 32658
5217.942 33665
5218.324 32362
5218.705 32627
5219.087 34024
5219.469 33483
5219.850 32046
5220.232 32890
5220.614 32659
5220.995 32147
5221.377 31865
5221.759 31622
5222.140 32399
5222.522 31183
5222.904 31607
5223.286 30578
5223.667 33408
5224.049 33717
5224.431 32719
5224.813 32803
5225.195 32065
5225.577 33439
5225.958 32251
5226.340 33283
5226.722 33684
5227.104 33902
5227.486 34286
5227.868 32681
5228.250 34229
5228.632 33110
5229.014 32539
5229.396 33546
5229.778 34148
5230.160 33504
5230.542 32471
5230.924 31771
5231.306 32272
5231.688 33128
5232.070 32357
5232.452 32918
5232.834 32013
5233.216 33577
5233.599 33515
5233.981 31661
5234.363 32836
5234.745 32741
5235.127 34107
5235.509 31735
5235.892 31974
5236.274 34229
5236.656 34632
5237.038 34345
5237.421 33323
5237.803 33361
5238.185 32689
5238.568 32747
5238.950 32554
5239.332 34516
5239.715 34423
5240.097 33406
5240.479 32417
5240.862 31563
5241.244 32082
5241.627 31856
5242.009 32939
5242.392 32560
5242.774 33910
5243.157 33479
5243.539 32980
5243.922 33327
5244.304 31606
5244.687 32433
5245.069 33104
5245.452 33635
5245.834 33887
5246.217 33174
5246.600 33416
5246.982 33285
5247.365 32536
5247.748 32958
5248.130 33009
5248.513 31851
5248.896 33427
5249.278 33991
5249.661 34256
5250.044 33450
5250.427 34827
5250.809 34045
5251.192 33019
5251.575 33041
5251.958 32576
5252.341 32972
5252.724 31846
5253.106 32088
5253.489 33378
5253.872 32117
5254.255 32591
5254.638 32129
5255.021 32815
5255.404 33804
5255.787 33143
5256.170 33902
5256.553 32483
5256.936 33147
5257.319 32102
5257.702 32742
5258.085 32291
5258.468 32805
5258.851 33400
5259.234 33824
5259.617 32243
5260.000 32647
5260.383 32873
5260.767 32255
5261.150 33370
5261.533 34021
5261.916 33142
5262.299 33150
5262.682 32066
5263.066 32789
5263.449 31924
5263.832 32646
5264.215 32410
5264.599 31571
5264.982 32427
5265.365 33413
5265.749 32471
5266.132 33182
5266.515 32657
5266.899 32669
5267.282 33125
5267.665 32090
5268.049 32716
5268.432 33090
5268.816 31982
5269.199 32702
5269.583 32343
5269.966 34161
5270.350 32580
5270.733 33546
5271.117 32820
5271.500 33471
5271.884 33132
5272.267 33548
5272.651 32911
5273.034 31791
5273.418 32656
5273.802 30915
5274.185 31327
5274.569 31672
5274.953 32751
5275.336 33848
5275.720 33800
5276.104 33857
5276.487 33039
5276.871 33325
5277.255 33269
5277.639 33221
5278.022 33904
5278.406 32813
5278.790 32039
5279.174 32827
5279.558 32759
5279.942 31916
5280.325 32094
5280.709 32919
5281.093 32883
5281.477 33871
5281.861 32095
5282.245 32985
5282.629 32767
5283.013 32925
5283.397 32299
5283.781 32835
5284.165 34009
5284.549 33831
5284.933 33249
5285.317 32683
5285.701 33368
5286.085 32289
5286.469 32997
5286.853 32028
5287.237 33874
5287.621 32941
5288.006 32939
5288.390 33476
5288.774 34610
5289.158 33601
5289.542 32938
5289.926 33245
5290.311 32963
5290.695 33912
5291.079 32776
5291.463 32638
5291.848 33071
5292.232 31788
5292.616 32494
5293.001 31081
5293.385 32389
5293.769 33572
5294.154 32718
5294.538 31984
5294.922 33104
5295.307 32690
5295.691 31739
5296.076 32396
5296.460 31509
5296.845 33921
5297.229 33752
5297.614 31933
5297.998 31640
5298.383 31151
5298.767 32048
5299.152 31970
5299.536 31955
5299.921 32707
5300.305 33105
5300.690 32905
5301.075 31634
5301.459 33458
5301.844 32485
5302.229 33137
5302.613 32739
5302.998 32948
5303.383 33783
5303.767 32915
5304.152 32921
5304.537 32468
5304.922 32826
5305.306 32868
5305.691 32218
5306.076 32135
5306.461 31968
5306.846 33341
5307.231 33053
5307.615 33388
5308.000 33010
5308.385 32911
5308.770 32064
5309.155 32819
5309.540 32079
5309.925 33333
5310.310 33849
5310.695 33581
5311.080 32731
5311.465 32152
5311.850 32311
5312.235 31650
5312.620 32368
5313.005 32479
5313.390 32776
5313.775 33598
5314.160 32381
5314.545 32519
5314.930 31828
5315.316 32795
5315.701 32645
5316.086 33281
5316.471 34056
5316.856 33885
5317.241 31698
5317.627 32304
5318.012 33086
5318.397 32669
5318.782 33131
5319.168 31564
5319.553 32877
5319.938 33251
5320.324 32300
5320.709 32782
5321.094 31594
5321.480 32058
5321.865 31454
5322.251 33049
5322.636 33691
5323.021 33073
5323.407 32490
5323.792 32654
5324.178 33802
5324.563 33070
5324.949 33205
5325.334 33047
5325.720 33586
5326.105 33704
5326.491 33605
5326.876 33746
5327.262 33420
5327.648 32831
5328.033 32358
5328.419 32762
5328.804 32955
5329.190 34200
5329.576 33131
5329.961 33055
5330.347 32408
5330.733 32432
5331.119 32778
5331.504 32318
5331.890 32059
5332.276 32759
5332.662 32990
5333.047 33099
5333.433 32472
5333.819 32789
5334.205 31812
5334.591 32823
5334.976 34193
5335.362 32883
5335.748 33718
5336.134 32862
5336.520 31997
5336.906 32081
5337.292 33107
5337.678 33134
5338.064 33688
5338.450 32656
5338.836 34206
5339.222 33360
5339.608 32574
5339.994 32734
5340.380 32366
5340.766 33519
5341.152 32920
5341.538 32703
5341.924 32864
5342.311 33918
5342.697 33963
5343.083 33605
5343.469 34099
5343.855 33480
5344.241 33093
5344.628 33038
5345.014 32660
5345.400 33814
5345.786 33931
5346.173 33070
5346.559 32533
5346.945 32414
5347.331 32967
5347.718 34084
5348.104 33653
5348.490 34020
5348.877 33628
5349.263 31973
5349.650 34067
5350.036 32736
5350.422 34353
5350.809 33597
5351.195 33852
5351.582 33401
5351.968 33486
5352.355 33954
5352.741 32897
5353.128 33173
5353.514 34107
5353.901 33504
5354.287 34757
5354.674 35584
5355.061 33673
5355.447 32702
5355.834 33622
5356.221 33019
5356.607 33148
5356.994 32541
5357.380 33565
5357.767 34215
5358.154 35565
5358.541 33943
5358.927 33556
5359.314 33291
5359.701 33326
5360.088 34788
5360.474 32865
5360.861 33267
5361.248 34255
5361.635 33822
5362.022 33105
5362.409 33394
5362.795 33499
5363.182 34179
5363.569 33701
5363.956 33348
5364.343 33665
5364.730 34221
5365.117 33156
5365.504 33640
5365.891 33964
5366.278 33969
5366.665 33543
5367.052 33762
5367.439 33266
5367.826 33385
5368.213 33039
5368.600 33069
5368.987 34117
5369.374 32941
5369.762 33716
5370.149 32006
5370.536 33251
5370.923 33771
5371.310 35233
5371.697 33520
5372.085 33108
5372.472 33573
5372.859 33384
5373.246 33854
5373.634 33824
5374.021 34056
5374.408 34279
5374.796 35111
5375.183 34148
5375.570 33794
5375.958 33556
5376.345 32397
5376.732 33241
5377.120 33663
5377.507 33566
5377.895 33862
5378.282 33611
5378.669 34870
5379.057 33402
5379.444 34660
5379.832 32009
5380.219 32855
5380.607 33708
5380.994 34186
5381.382 34341
5381.770 33475
5382.157 33059
5382.545 33700
5382.932 34351
5383.320 35007
5383.708 35064
5384.095 35104
5384.483 36351
5384.871 34676
5385.258 34176
5385.646 34508
5386.034 33776
5386.421 33825
5386.809 35065
5387.197 35405
5387.585 36212
5387.973 36873
5388.360 34999
5388.748 34585
5389.136 34901
5389.524 34639
5389.912 34362
5390.300 35137
5390.687 35643
5391.075 36120
5391.463 34406
5391.851 35636
5392.239 34754
5392.627 34876
5393.015 34645
5393.403 34772
5393.791 34851
5394.179 34017
5394.567 33726
5394.955 33868
5395.343 33466
5395.731 32863
5396.119 34701
5396.508 32961
5396.896 34921
5397.284 34360
5397.672 34068
5398.060 33704
5398.448 33766
5398.836 33557
5399.225 32539
5399.613 32753
5400.001 33708
5400.389 33113
5400.778 34129
5401.166 33479
5401.554 33595
5401.942 32840
5402.331 32714
5402.719 33209
5403.107 34484
5403.496 34037
5403.884 33186
5404.272 33204
5404.661 33190
5405.049 33727
5405.438 33347
5405.826 33462
5406.215 33467
5406.603 33653
5406.992 33305
5407.380 33061
5407.769 33742
5408.157 33283
5408.546 33341
5408.934 32697
5409.323 33131
5409.711 33298
5410.100 33791
5410.489 33020
5410.877 32133
5411.266 33243
5411.654 33144
5412.043 34977
5412.432 33027
5412.820 34132
5413.209 33823
5413.598 32453
5413.987 32654
5414.375 33317
5414.764 33095
5415.153 32911
5415.542 33303
5415.931 33184
5416.319 34025
5416.708 34523
5417.097 33039
5417.486 32899
5417.875 33288
5418.264 32966
5418.653 33120
5419.041 33527
5419.430 34272
5419.819 33278
5420.208 33025
5420.597 32475
5420.986 32700
5421.375 33750
5421.764 32964
5422.153 33565
5422.542 34213
5422.931 34133
5423.320 34837
5423.710 34020
5424.099 33347
5424.488 33547
5424.877 32943
5425.266 34428
5425.655 33957
5426.044 33769
5426.434 34332
5426.823 33467
5427.212 34679
5427.601 33720
5427.990 34286
5428.380 32831
5428.769 34135
5429.158 32579
5429.548 34049
5429.937 33719
5430.326 33163
5430.716 34206
5431.105 32536
5431.494 33594
5431.884 34232
5432.273 34305
5432.662 32527
5433.052 33681
5433.441 34048
5433.831 31782
5434.220 32152
5434.610 31961
5434.999 33357
5435.389 33095
5435.778 34086
5436.168 32799
5436.557 32249
5436.947 32359
5437.337 32543
5437.726 32801
5438.116 32258
5438.505 32835
5438.895 33276
5439.285 33926
5439.674 33734
5440.064 32797
5440.454 33428
5440.843 33256
5441.233 33565
5441.623 33088
5442.013 32765
5442.402 33511
5442.792 32999
5443.182 33187
5443.572 32250
5443.962 32295
5444.351 32373
5444.741 32290
5445.131 32418
5445.521 33626
5445.911 33436
5446.301 33601
5446.691 33475
5447.081 32505
5447.471 33554
5447.861 32852
5448.250 33313
5448.640 33226
5449.030 32890
5449.420 32938
5449.811 32943
5450.201 32478
5450.591 32853
5450.981 33342
5451.371 33019
5451.761 33419
5452.151 33141
5452.541 32937
5452.931 32412
5453.321 32491
5453.712 32108
5454.102 31801
5454.492 31450
5454.882 32676
5455.272 33171
5455.663 33275
5456.053 31990
5456.443 32985
5456.834 32707
5457.224 32288
5457.614 32520
5458.004 33051
5458.395 32627
5458.785 32705
5459.176 33067
5459.566 33015
5459.956 33224
5460.347 32081
5460.737 32086
5461.128 32990
5461.518 33220
5461.908 33217
5462.299 32585
5462.689 32110
5463.080 31971
5463.471 32958
5463.861 32823
5464.252 33332
5464.642 33033
5465.033 32759
5465.423 33411
5465.814 33697
5466.205 32746
5466.595 31932
5466.986 33854
5467.377 32468
5467.767 33492
5468.158 33581
5468.549 33664
5468.939 32565
5469.330 33376
5469.721 32801
5470.112 32185
5470.502 33289
5470.893 33275
5471.284 32427
5471.675 33444
5472.066 33364
5472.456 32253
5472.847 32935
5473.238 32052
5473.629 32665
5474.020 32476
5474.411 31889
5474.802 33842
5475.193 33013
5475.584 32344
5475.975 32942
5476.366 32091
5476.757 32221
5477.148 33079
5477.539 33691
5477.930 33873
5478.321 33452
5478.712 32316
5479.103 32169
5479.494 32028
5479.885 32456
5480.276 32821
5480.668 32590
5481.059 32548
5481.450 33193
5481.841 33054
5482.232 33371
5482.623 32648
5483.015 33001
5483.406 32479
5483.797 32873
5484.188 32664
5484.580 33084
5484.971 33216
5485.362 31708
5485.754 31703
5486.145 30844
5486.536 33413
5486.928 32857
5487.319 33482
5487.711 33222
5488.102 31566
5488.493 33745
5488.885 31073
5489.276 32875
5489.668 33185
5490.059 33413
5490.451 31507
5490.842 33093
5491.234 33740
5491.625 33022
5492.017 32601
5492.408 32772
5492.800 32289
5493.192 31867
5493.583 33047
5493.975 32022
5494.366 33174
5494.758 32707
5495.150 32708
5495.541 32907
5495.933 32900
5496.325 33658
5496.717 32479
5497.108 33067
5497.500 32326
5497.892 32461
5498.284 31905
5498.675 32200
5499.067 32476
5499.459 32967
5499.851 32963
5500.243 32530
5500.635 33005
5501.026 32152
5501.418 32194
5501.810 32647
5502.202 32287
5502.594 32050
5502.986 31467
5503.378 32777
5503.770 32711
5504.162 33136
5504.554 32331
5504.946 33069
5505.338 32525
5505.730 33085
5506.122 33048
5506.514 31797
5506.906 32515
5507.298 32417
5507.691 32336
5508.083 31855
5508.475 31822
5508.867 32695
5509.259 32070
5509.651 32866
5510.044 32265
5510.436 32229
5510.828 33332
5511.220 33023
5511.613 31859
5512.005 32093
5512.397 32685
5512.789 32121
5513.182 33596
5513.574 32944
5513.966 33493
5514.359 33061
5514.751 32769
5515.143 32963
5515.536 31893
5515.928 33423
5516.321 32465
5516.713 33364
5517.106 32265
5517.498 34649
5517.891 33433
5518.283 32054
5518.676 32553
5519.068 32270
5519.461 33019
5519.853 31967
5520.246 33354
5520.638 33993
5521.031 33557
5521.424 32711
5521.816 32346
5522.209 32455
5522.601 32295
5522.994 32540
5523.387 31370
5523.779 32900
5524.172 33457
5524.565 31510
5524.958 32868
5525.350 31891
5525.743 32741
5526.136 31911
5526.529 32415
5526.922 33067
5527.314 33232
5527.707 32850
5528.100 32454
5528.493 33155
5528.886 32595
5529.279 32568
5529.672 32096
5530.065 33323
5530.457 34080
5530.850 32873
5531.243 31358
5531.636 31113
5532.029 31711
5532.422 31531
5532.815 33131
5533.208 32603
5533.601 33510
5533.995 32666
5534.388 32545
5534.781 32735
5535.174 31067
5535.567 32395
5535.960 33664
5536.353 33351
5536.746 32155
5537.140 32220
5537.533 33237
5537.926 31561
5538.319 32241
5538.712 32385
5539.106 31781
5539.499 32987
5539.892 33141
5540.285 31906
5540.679 32926
5541.072 31592
5541.465 31727
5541.859 33501
5542.252 33196
5542.645 33431
5543.039 31740
5543.432 33409
5543.826 32856
5544.219 33410
5544.612 32770
5545.006 32623
5545.399 32699
5545.793 31907
5546.186 32056
5546.580 31845
5546.973 32692
5547.367 33213
5547.761 32726
5548.154 33438
5548.548 31726
5548.941 32851
5549.335 34002
5549.729 33218
5550.122 33469
5550.516 32670
5550.909 31835
5551.303 32078
5551.697 32386
5552.091 31291
5552.484 32148
5552.878 33214
5553.272 33151
5553.666 33524
5554.059 32912
5554.453 32630
5554.847 32138
5555.241 33581
5555.635 31969
5556.028 33145
5556.422 33017
5556.816 33311
5557.210 33459
5557.604 32668
5557.998 34191
5558.392 32699
5558.786 31630
5559.180 32287
5559.574 32742
5559.968 32990
5560.362 32887
5560.756 32397
5561.150 32293
5561.544 33889
5561.938 32823
5562.332 32959
5562.726 32384
5563.120 33015
5563.514 33700
5563.908 32954
5564.303 34039
5564.697 32785
5565.091 33053
5565.485 33236
5565.879 32394
5566.273 32568
5566.668 32996
5567.062 34676
5567.456 34071
5567.851 33273
5568.245 31856
5568.639 33785
5569.033 33238
5569.428 33626
5569.822 33959
5570.216 33761
5570.611 34529
5571.005 33803
5571.400 33327
5571.794 34167
5572.188 33302
5572.583 32307
5572.977 33551
5573.372 33847
5573.766 33113
5574.161 33914
5574.555 32916
5574.950 33914
5575.344 35327
5575.739 34339
5576.134 34172
5576.528 33805
5576.923 32572
5577.317 32261
5577.712 33173
5578.107 33811
5578.501 33515
5578.896 33413
5579.291 33592
5579.685 33467
5580.080 34352
5580.475 33503
5580.869 33219
5581.264 32563
5581.659 34047
5582.054 34057
5582.449 34609
5582.843 35199
5583.238 34892
5583.633 34114
5584.028 34844
5584.423 35170
5584.818 36693
5585.212 33587
5585.607 34619
5586.002 35387
5586.397 35744
5586.792 34904
5587.187 35172
5587.582 36508
5587.977 37622
5588.372 37835
5588.767 36344
5589.162 37518
5589.557 36909
5589.952 37022
5590.347 37544
5590.742 37796
5591.138 36692
5591.533 37102
5591.928 37136
5592.323 36138
5592.718 36699
5593.113 37491
5593.509 37766
5593.904 37219
5594.299 36921
5594.694 38322
5595.089 37329
5595.485 37033
5595.880 36729
5596.275 36743
5596.671 36407
5597.066 35547
5597.461 36524
5597.857 36667
5598.252 34571
5598.647 34593
5599.043 35556
5599.438 36059
5599.833 35779
5600.229 34404
5600.624 35132
5601.020 35524
5601.415 34073
5601.811 35328
5602.206 34801
5602.602 36419
5602.997 35382
5603.393 34952
5603.788 34473
5604.184 33871
5604.580 34543
5604.975 33811
5605.371 34613
5605.766 36062
5606.162 35726
5606.558 35627
5606.953 34620
5607.349 36205
5607.745 35237
5608.140 35740
5608.536 37063
5608.932 35221
5609.328 36013
5609.723 36862
5610.119 34884
5610.515 34263
5610.911 34976
5611.307 35394
5611.702 35238
5612.098 35621
5612.494 34975
5612.890 36215
5613.286 35621
5613.682 35053
5614.078 35252
5614.474 35481
5614.870 35497
5615.266 36416
5615.662 36062
5616.058 37129
5616.454 36887
5616.850 35777
5617.246 36056
5617.642 34844
5618.038 36575
5618.434 35191
5618.830 37460
5619.226 38251
5619.622 37613
5620.018 36566
5620.414 37043
5620.811 38574
5621.207 37939
5621.603 38186
5621.999 36968
5622.395 40160
5622.792 39715
5623.188 39348
5623.584 39872
5623.980 38172
5624.377 39056
5624.773 39826
5625.169 40848
5625.566 40809
5625.962 40632
5626.358 40450
5626.755 39239
5627.151 39532
5627.548 41149
5627.944 41030
5628.340 40345
5628.737 39926
5629.133 39509
5629.530 39466
5629.926 39350
5630.323 38089
5630.719 38349
5631.116 36376
5631.512 38035
5631.909 35964
5632.305 38448
5632.702 36811
5633.099 36266
5633.495 36801
5633.892 35409
5634.289 36512
5634.685 35167
5635.082 35887
5635.479 36369
5635.875 35963
5636.272 35788
5636.669 34338
5637.065 34358
5637.462 35738
5637.859 35639
5638.256 35297
5638.653 35996
5639.049 35598
5639.446 35548
5639.843 34866
5640.240 35433
5640.637 35184
5641.034 34951
5641.430 35417
5641.827 34488
5642.224 35322
5642.621 35522
5643.018 34639
5643.415 34971
5643.812 34693
5644.209 35314
5644.606 33946
5645.003 34078
5645.400 35953
5645.797 35885
5646.194 34246
5646.591 33668
5646.988 35020
5647.386 35221
5647.783 34993
5648.180 34742
5648.577 35097
5648.974 34882
5649.371 34701
5649.769 34526
5650.166 34932
5650.563 34238
5650.960 34523
5651.357 35217
5651.755 35348
5652.152 35993
5652.549 36393
5652.947 34293
5653.344 35195
5653.741 34437
5654.139 36069
5654.536 33357
5654.933 33009
5655.331 34145
5655.728 34768
5656.126 33236
5656.523 33030
5656.920 33957
5657.318 33835
5657.715 33401
5658.113 33633
5658.510 34151
5658.908 34536
5659.305 34136
5659.703 32919
5660.100 32769
5660.498 33789
5660.896 32802
5661.293 32024
5661.691 32274
5662.088 34855
5662.486 34183
5662.884 32760
5663.281 33598
5663.679 33109
5664.077 34657
5664.475 33427
5664.872 32488
5665.270 33766
5665.668 35326
5666.066 34208
5666.463 33454
5666.861 33742
5667.259 32739
5667.657 33555
5668.055 33702
5668.452 33776
5668.850 33794
5669.248 32385
5669.646 32530
5670.044 32841
5670.442 33067
5670.840 31965
5671.238 32616
5671.636 32782
5672.034 33132
5672.432 32953
5672.830 32666
5673.228 32109
5673.626 31931
5674.024 31967
5674.422 31881
5674.820 32364
5675.218 32785
5675.616 32859
5676.014 33136
5676.412 32782
5676.811 33454
5677.209 32715
5677.607 32937
5678.005 32730
5678.403 32744
5678.802 32385
5679.200 32199
5679.598 32728
5679.996 32134
5680.395 32479
5680.793 32999
5681.191 32056
5681.589 32183
5681.988 33581
5682.386 32470
5682.785 32229
5683.183 32492
5683.581 31862
5683.980 32458
5684.378 32293
5684.777 32626
5685.175 32475
5685.573 32989
5685.972 32591
5686.370 32855
5686.769 33892
5687.167 32864
5687.566 32696
5687.965 33181
5688.363 32430
5688.762 32692
5689.160 32649
5689.559 31976
5689.957 31988
5690.356 33655
5690.755 32757
5691.153 32244
5691.552 31510
5691.951 32019
5692.349 32777
5692.748 32225
5693.147 32491
5693.546 29876
5693.944 32351
5694.343 30975
5694.742 32130
5695.141 32182
5695.540 33855
5695.938 32313
5696.337 33001
5696.736 33110
5697.135 32281
5697.534 31720
5697.933 31534
5698.332 32774
5698.731 32786
5699.129 31527
5699.528 32228
5699.927 31581
5700.326 32112
5700.725 32174
5701.124 33947
5701.523 32321
5701.922 33553
5702.321 33074
5702.721 33629
5703.120 32733
5703.519 32292
5703.918 32855
5704.317 31998
5704.716 34035
5705.115 33754
5705.514 34504
5705.914 33238
5706.313 32981
5706.712 32705
5707.111 32939
5707.510 33547
5707.910 32092
5708.309 33611
5708.708 34364
5709.108 32935
5709.507 33077
5709.906 32541
5710.305 32516
5710.705 33045
5711.104 33853
5711.504 32667
5711.903 33808
5712.302 33052
5712.702 31780
5713.101 31847
5713.501 31386
5713.900 31570
5714.300 31870
5714.699 32679
5715.099 33103
5715.498 32632
5715.898 31666
5716.297 31181
5716.697 32185
5717.096 32356
5717.496 31630
5717.895 31465
5718.295 33004
5718.695 33067
5719.094 32455
5719.494 32924
5719.894 32062
5720.293 31581
5720.693 31816
5721.093 32043
5721.493 31614
5721.892 32296
5722.292 32166
5722.692 31870
5723.092 31979
5723.491 31324
5723.891 31405
5724.291 31574
5724.691 32213
5725.091 31920
5725.491 32190
5725.890 31995
5726.290 31589
5726.690 32227
5727.090 31863
5727.490 31600
5727.890 31242
5728.290 31455
5728.690 31782
5729.090 32364
5729.490 31202
5729.890 30741
5730.290 31212
5730.690 31617
5731.090 31217
5731.490 31528
5731.890 33017
5732.291 32197
5732.691 31249
5733.091 31136
5733.491 29950
5733.891 31632
5734.291 31651
5734.691 31312
5735.092 31627
5735.492 31579
5735.892 31593
5736.292 31540
5736.693 31606
5737.093 30749
5737.493 31211
5737.894 31829
5738.294 32704
5738.694 31575
5739.095 32026
5739.495 31330
5739.895 31861
5740.296 31591
5740.696 31853
5741.096 32044
5741.497 30884
5741.897 32296
5742.298 32192
5742.698 31338
5743.099 31829
5743.499 31441
5743.900 33624
5744.300 31423
5744.701 31324
5745.101 32278
5745.502 31791
5745.903 30812
5746.303 31278
5746.704 32389
5747.104 30557
5747.505 31065
5747.906 31044
5748.306 31620
5748.707 31390
5749.108 31907
5749.509 30999
5749.909 31231
5750.310 31802
5750.711 31708
5751.112 31354
5751.512 31668
5751.913 32715
5752.314 31836
5752.715 31053
5753.116 30959
5753.516 30837
5753.917 32060
5754.318 31112
5754.719 31268
5755.120 31156
5755.521 31840
5755.922 32028
5756.323 31111
5756.724 32030
5757.125 30396
5757.526 30851
5757.927 31050
5758.328 31486
5758.729 31686
5759.130 30807
5759.531 31402
5759.932 30566
5760.333 30709
5760.734 29805
5761.135 31039
5761.537 31089
5761.938 31842
5762.339 31400
5762.740 30402
5763.141 31734
5763.542 31155
5763.944 31188
5764.345 31179
5764.746 31125
5765.147 30778
5765.549 31495
5765.950 30765
5766.351 30728
5766.753 31083
5767.154 31648
5767.555 31195
5767.957 31017
5768.358 31343
5768.759 32451
5769.161 31826
5769.562 30770
5769.964 30283
5770.365 31451
5770.767 30603
5771.168 31405
5771.570 30822
5771.971 31526
5772.373 31496
5772.774 31598
5773.176 31382
5773.577 30383
5773.979 31838
5774.380 30831
5774.782 31333
5775.184 31652
5775.585 31406
5775.987 31157
5776.389 32062
5776.790 32025
5777.192 31084
5777.594 30603
5777.995 31420
5778.397 31283
5778.799 30678
5779.201 29681
5779.602 31177
5780.004 30256
5780.406 31095
5780.808 31033
5781.210 31532
5781.611 31198
5782.013 32206
5782.415 32224
5782.817 31131
5783.219 31880
5783.621 31015
5784.023 32323
5784.425 31971
5784.827 31699
5785.229 32352
5785.631 32419
5786.033 30961
5786.435 30797
5786.837 31695
5787.239 31154
5787.641 30931
5788.043 29835
5788.445 31529
5788.847 33122
5789.249 31596
5789.651 31640
5790.053 30878
5790.456 30649
5790.858 30896
5791.260 30926
5791.662 31146
5792.064 31052
5792.467 32246
5792.869 31239
5793.271 31539
5793.673 29632
5794.076 31234
5794.478 29485
5794.880 31021
5795.282 30714
5795.685 31109
5796.087 30878
5796.490 30776
5796.892 31150
5797.294 31464
5797.697 31557
5798.099 30527
5798.502 31160
5798.904 31126
5799.306 32146
5799.709 32298
5800.111 31272
5800.514 32358
5800.916 31947
5801.319 31334
5801.722 30070
5802.124 32142
5802.527 31578
5802.929 30653
5803.332 31209
5803.734 30793
5804.137 31690
5804.540 30182
5804.942 31656
5805.345 32131
5805.748 31778
5806.150 30049
5806.553 30868
5806.956 30209
5807.359 31300
5807.761 31801
5808.164 30408
5808.567 30667
5808.970 30613
5809.373 31201
5809.775 30357
5810.178 30300
5810.581 31023
5810.984 30450
5811.387 30928
5811.790 30388
5812.193 31003
5812.596 31202
5812.999 29903
5813.402 31037
5813.805 30523
5814.207 31342
5814.610 30227
5815.014 30519
5815.417 31667
5815.820 31275
5816.223 30752
5816.626 30358
5817.029 30099
5817.432 30954
5817.835 31947
5818.238 32908
5818.641 31115
5819.044 31842
5819.448 31274
5819.851 31741
5820.254 30589
5820.657 29697
5821.060 30361
5821.464 30720
5821.867 30864
5822.270 32170
5822.673 31100
5823.077 30561
5823.480 31074
5823.883 30362
5824.287 31115
5824.690 29880
5825.093 31217
5825.497 30778
5825.900 31182
5826.304 31342
5826.707 31063
5827.110 30510
5827.514 30328
5827.917 30968
5828.321 30754
5828.724 31267
5829.128 30936
5829.531 31407
5829.935 30487
5830.338 30479
5830.742 30648
5831.146 29825
5831.549 30071
5831.953 30529
5832.356 30239
5832.760 31677
5833.164 30717
5833.567 29243
5833.971 30150
5834.375 31298
5834.778 30377
5835.182 31675
5835.586 31536
5835.990 31009
5836.393 30551
5836.797 30355
5837.201 30661
5837.605 30447
5838.009 30928
5838.412 30368
5838.816 30255
5839.220 30145
5839.624 30085
5840.028 30296
5840.432 29969
5840.836 30389
5841.240 31084
5841.644 30065
5842.047 29155
5842.451 30247
5842.855 30416
5843.259 30474
5843.663 31245
5844.067 31427
5844.472 31129
5844.876 29931
5845.280 31259
5845.684 30191
5846.088 30328
5846.492 30613
5846.896 30424
5847.300 29932
5847.704 30285
5848.109 30527
5848.513 30817
5848.917 30826
5849.321 31164
5849.725 29941
5850.130 29845
5850.534 29794
5850.938 29901
5851.342 29521
5851.747 30634
5852.151 29850
5852.555 31402
5852.960 31618
5853.364 30892
5853.768 32104
5854.173 29964
5854.577 30049
5854.982 29847
5855.386 30052
5855.790 30553
5856.195 31109
5856.599 29089
5857.004 30129
5857.408 30397
5857.813 30183
5858.217 29704
5858.622 30120
5859.026 30793
5859.431 30452
5859.836 30344
5860.240 30426
5860.645 30646
5861.049 29630
5861.454 29707
5861.859 31257
5862.263 29866
5862.668 31295
5863.073 31867
5863.477 30582
5863.882 31147
5864.287 30044
5864.692 31468
5865.096 31259
5865.501 30450
5865.906 30818
5866.311 31054
5866.716 29771
5867.120 30051
5867.525 29938
5867.930 30731
5868.335 30669
5868.740 30246
5869.145 29956
5869.550 29819
5869.955 29795
5870.360 30136
5870.764 30320
5871.169 30206
5871.574 29490
5871.979 29828
5872.384 30514
5872.789 30424
5873.195 30441
5873.600 29983
5874.005 31082
5874.410 31059
5874.815 30922
5875.220 29861
5875.625 30402
5876.030 30459
5876.435 31071
5876.841 31908
5877.246 30432
5877.651 30925
5878.056 29859
5878.461 30618
5878.867 29872
5879.272 30039
5879.677 30075
5880.082 30733
5880.488 29664
5880.893 29788
5881.298 30282
5881.704 29384
5882.109 29825
5882.514 29421
5882.920 30496
5883.325 30844
5883.731 30396
5884.136 30808
5884.541 30364
5884.947 30904
5885.352 29604
5885.758 30792
5886.163 30095
5886.569 32125
5886.974 30975
5887.380 30442
5887.785 30987
5888.191 30225
5888.597 30407
5889.002 30455
5889.408 30792
5889.813 30952
5890.219 31344
5890.625 30586
5891.030 30615
5891.436 30059
5891.842 30287
5892.247 30088
5892.653 29959
5893.059 31701
5893.465 31612
5893.870 30478
5894.276 30210
5894.682 30232
5895.088 30727
5895.494 29823
5895.899 30310
5896.305 31739
5896.711 30244
5897.117 30529
5897.523 29398
5897.929 30828
5898.335 29234
5898.741 30273
5899.147 30616
5899.553 31655
5899.959 31592
5900.365 30519
5900.771 30377
5901.177 29548
5901.583 29967
5901.989 30434
5902.395 31457
5902.801 29990
5903.207 30886
5903.613 30898
5904.019 30220
5904.425 30804
5904.831 31071
5905.237 31001
5905.644 30812
5906.050 29606
5906.456 30400
5906.862 30446
5907.268 30626
5907.675 30626
5908.081 30770
5908.487 30812
5908.894 31060
5909.300 30168
5909.706 30399
5910.112 30921
5910.519 30312
5910.925 29960
5911.332 30013
5911.738 29978
5912.144 29069
5912.551 30189
5912.957 29798
5913.364 30787
5913.770 31814
5914.176 32000
5914.583 31093
5914.989 30742
5915.396 30773
5915.803 30155
5916.209 29452
5916.616 30213
5917.022 30366
5917.429 30651
5917.835 31041
5918.242 30425
5918.649 29894
5919.055 31379
5919.462 29907
5919.869 30321
5920.275 30076
5920.682 30078
5921.089 29923
5921.495 30607
5921.902 29957
5922.309 29716
5922.716 30006
5923.122 29665
5923.529 31252
5923.936 32047
5924.343 31382
5924.750 31469
5925.156 30088
5925.563 30781
5925.970 28983
5926.377 29990
5926.784 31146
5927.191 29788
5927.598 30328
5928.005 30334
5928.412 30984
5928.819 29721
5929.226 29588
5929.633 29545
5930.040 30811
5930.447 30534
5930.854 30083
5931.261 30047
5931.668 30232
5932.075 30719
5932.482 30809
5932.889 31156
5933.296 30104
5933.703 30166
5934.111 29950
5934.518 30463
5934.925 31079
5935.332 29821
5935.739 30367
5936.147 30153
5936.554 29796
5936.961 31082
5937.368 30811
5937.776 31304
5938.183 29576
5938.590 30798
5938.998 30396
5939.405 31080
5939.812 29826
5940.220 30543
5940.627 31310
5941.034 31054
5941.442 28911
5941.849 29348
5942.257 30061
5942.664 30950
5943.072 31549
5943.479 30650
5943.887 30849
5944.294 30428
5944.702 30155
5945.109 30688
5945.517 30138
5945.924 30631
5946.332 29353
5946.740 29185
5947.147 30066
5947.555 30850
5947.962 30418
5948.370 29660
5948.778 29409
5949.185 29131
5949.593 30824
5950.001 30340
5950.409 30651
5950.816 31204
5951.224 30604
5951.632 29527
5952.040 30032
5952.447 29905
5952.855 29631
5953.263 29599
5953.671 30686
5954.079 31417
5954.487 31290
5954.894 30235
5955.302 29964
5955.710 30610
5956.118 31080
5956.526 30645
5956.934 30865
5957.342 31289
5957.750 30786
5958.158 30074
5958.566 29372
5958.974 30366
5959.382 29475
5959.790 30697
5960.198 30092
5960.606 30403
5961.014 30901
5961.422 31225
5961.830 29467
5962.239 28543
5962.647 29358
5963.055 29949
5963.463 30195
5963.871 30117
5964.279 31040
5964.688 30079
5965.096 29265
5965.504 30284
5965.912 29497
5966.321 31286
5966.729 30331
5967.137 30058
5967.546 31043
5967.954 30463
5968.362 29947
5968.771 30356
5969.179 30821
5969.587 30231
5969.996 30658
5970.404 29529
5970.813 30602
5971.221 30716
5971.629 30296
5972.038 29613
5972.446 30203
5972.855 30336
5973.263 29973
5973.672 30256
5974.080 29778
5974.489 31110
5974.898 30309
5975.306 29945
5975.715 29914
5976.123 29313
5976.532 29585
5976.941 28804
5977.349 29782
5977.758 29564
5978.167 30779
5978.575 30359
5978.984 30464
5979.393 29766
5979.802 29412
5980.210 28303
5980.619 29468
5981.028 30468
5981.437 29870
5981.845 30908
5982.254 29845
5982.663 29686
5983.072 29850
5983.481 29226
5983.890 29934
5984.299 30511
5984.707 30821
5985.116 30866
5985.525 30162
5985.934 30439
5986.343 29414
5986.752 29458
5987.161 30117
5987.570 29784
5987.979 29487
5988.388 30160
5988.797 30837
5989.206 29417
5989.615 30350
5990.025 29694
5990.434 30040
5990.843 30068
5991.252 29385
5991.661 29417
5992.070 30299
5992.479 29818
5992.889 29892
5993.298 29884
5993.707 29273
5994.116 29935
5994.525 29352
5994.935 31178
5995.344 29706
5995.753 29685
5996.163 29609
5996.572 28615
5996.981 28942
5997.391 28847
5997.800 29791
5998.209 31043
5998.619 30112
5999.028 30906
5999.437 30610
5999.847 30143
6000.256 30562
6000.666 31342
6001.075 30257
6001.485 29998
6001.894 30087
6002.304 31027
6002.713 30154
6003.123 29810
6003.532 30827
6003.942 31277
6004.352 30031
6004.761 29482
6005.171 30518
6005.580 29274
6005.990 28848
6006.400 30240
6006.809 28917
6007.219 30024
6007.629 29372
6008.038 29803
6008.448 30262
6008.858 31302
6009.268 30309
6009.677 31156
6010.087 31401
6010.497 30568
6010.907 29762
6011.317 29937
6011.726 30904
6012.136 30848
6012.546 30214
6012.956 29801
6013.366 29775
6013.776 30224
6014.186 30125
6014.596 31726
6015.006 30159
6015.416 31779
6015.826 31561
6016.236 30155
6016.646 30366
6017.056 29944
6017.466 31054
6017.876 30925
6018.286 30823
6018.696 30905
6019.106 29988
6019.516 30489
6019.926 28760
6020.336 29281
6020.746 30221
6021.157 30696
6021.567 29198
6021.977 29780
6022.387 30557
6022.797 31106
6023.208 29963
6023.618 30408
6024.028 29392
6024.438 29991
6024.849 30830
6025.259 30025
6025.669 30446
6026.080 29693
6026.490 29636
6026.900 30758
6027.311 29726
6027.721 30374
6028.131 30702
6028.542 30854
6028.952 30554
6029.363 30174
6029.773 30227
6030.184 30125
6030.594 29860
6031.005 30872
6031.415 29937
6031.826 29502
6032.236 30998
6032.647 31179
6033.057 31441
6033.468 30803
6033.879 30453
6034.289 30767
6034.700 30581
6035.110 30945
6035.521 29961
6035.932 31065
6036.342 30615
6036.753 30151
6037.164 30528
6037.575 30534
6037.985 29700
6038.396 29404
6038.807 30165
6039.218 30800
6039.628 31133
6040.039 31715
6040.450 30688
6040.861 30357
6041.272 30391
6041.683 30566
6042.093 30111
6042.504 30572
6042.915 31192
6043.326 31655
6043.737 29533
6044.148 30102
6044.559 30503
6044.970 30521
6045.381 30944
6045.792 29943
6046.203 31259
6046.614 31628
6047.025 31312
6047.436 30956
6047.847 30127
6048.258 30412
6048.669 29203
6049.081 30350
6049.492 31950
6049.903 32450
6050.314 31130
6050.725 31738
6051.136 30789
6051.548 32580
6051.959 31308
6052.370 31506
6052.781 32677
6053.193 31341
6053.604 31332
6054.015 30961
6054.426 31432
6054.838 31069
6055.249 30906
6055.660 30860
6056.072 30419
6056.483 32555
6056.895 32195
6057.306 30044
6057.717 30216
6058.129 30151
6058.540 32001
6058.952 31239
6059.363 31136
6059.775 30554
6060.186 31849
6060.598 31363
6061.009 31806
6061.421 30521
6061.832 31011
6062.244 32233
6062.655 30989
6063.067 31617
6063.479 31784
6063.890 31872
6064.302 31557
6064.714 31068
6065.125 31217
6065.537 31706
6065.949 33827
6066.360 32060
6066.772 32387
6067.184 32713
6067.596 32489
6068.007 32237
6068.419 32066
6068.831 32416
6069.243 31021
6069.655 30350
6070.066 31985
6070.478 32167
6070.890 33482
6071.302 32257
6071.714 32176
6072.126 31904
6072.538 31781
6072.950 31977
6073.362 33452
6073.774 32707
6074.186 32221
6074.598 30848
6075.010 31302
6075.422 31435
6075.834 32487
6076.246 31883
6076.658 31638
6077.070 33299
6077.482 32284
6077.894 31380
6078.306 31434
6078.718 30023
6079.130 30940
6079.543 30941
6079.955 31931
6080.367 31951
6080.779 32136
6081.191 31748
6081.604 31610
6082.016 33542
6082.428 32332
6082.840 31997
6083.253 31461
6083.665 33170
6084.077 33222
6084.490 32500
6084.902 32202
6085.314 31535
6085.727 31157
6086.139 31254
6086.552 31733
6086.964 30574
6087.376 32211
6087.789 31251
6088.201 30980
6088.614 32005
6089.026 30506
6089.439 31762
6089.851 31023
6090.264 31351
6090.676 31076
6091.089 31330
6091.501 30959
6091.914 30443
6092.327 31611
6092.739 31755
6093.152 31222
6093.565 31665
6093.977 30835
6094.390 32027
6094.803 31675
6095.215 31963
6095.628 30886
6096.041 33204
6096.453 32504
6096.866 32459
6097.279 31375
6097.692 33159
6098.105 32546
6098.517 31697
6098.930 32036
6099.343 31735
6099.756 33032
6100.169 32153
6100.582 31933
6100.995 32499
6101.407 32332
6101.820 33133
6102.233 32850
6102.646 32751
6103.059 31345
6103.472 32652
6103.885 32988
6104.298 33495
6104.711 33532
6105.124 34430
6105.537 31646
6105.950 29931
6106.363 30786
6106.777 31784
6107.190 32548
6107.603 31926
6108.016 32679
6108.429 32104
6108.842 31323
6109.255 32018
6109.669 30910
6110.082 32209
6110.495 31383
6110.908 30927
6111.322 31879
6111.735 31984
6112.148 32456
6112.561 32501
6112.975 31902
6113.388 33039
6113.801 32020
6114.215 31775
6114.628 31320
6115.041 31563
6115.455 30256
6115.868 30063
6116.282 31283
6116.695 30565
6117.108 30928
6117.522 32123
6117.935 31819
6118.349 31686
6118.762 31680
6119.176 32333
6119.589 32668
6120.003 30428
6120.417 31743
6120.830 30684
6121.244 31525
6121.657 32102
6122.071 31607
6122.485 31513
6122.898 30657
6123.312 31151
6123.726 30096
6124.139 30915
6124.553 30193
6124.967 30733
6125.380 30869
6125.794 30021
6126.208 30166
6126.622 29568
6127.035 31368
6127.449 29497
6127.863 31158
6128.277 31389
6128.691 30894
6129.105 30714
6129.518 30205
6129.932 31428
6130.346 31740
6130.760 31456
6131.174 30230
6131.588 30112
6132.002 30407
6132.416 31009
6132.830 31665
6133.244 31112
6133.658 30865
6134.072 30177
6134.486 29516
6134.900 30013
6135.314 31524
6135.728 31226
6136.142 30423
6136.556 30513
6136.970 30447
6137.385 30576
6137.799 30754
6138.213 30794
6138.627 29157
6139.041 31758
6139.456 31291
6139.870 31512
6140.284 30412
6140.698 30818
6141.112 31749
6141.527 30534
6141.941 30763
6142.355 30899
6142.770 30831
6143.184 30361
6143.598 30306
6144.013 31190
6144.427 30063
6144.842 31418
6145.256 31211
6145.670 30082
6146.085 30000
6146.499 31408
6146.914 30422
6147.328 31767
6147.743 30435
6148.157 30301
6148.572 30649
6148.986 31162
6149.401 31807
6149.815 31354
6150.230 30801
6150.644 29986
6151.059 29490
6151.474 30565
6151.888 29086
6152.303 29937
6152.718 30420
6153.132 31034
6153.547 30103
6153.962 29575
6154.376 30586
6154.791 30137
6155.206 30785
6155.621 30334
6156.035 31459
6156.450 30339
6156.865 29885
6157.280 29112
6157.695 29641
6158.109 29144
6158.524 29280
6158.939 28663
6159.354 28552
6159.769 29741
6160.184 30128
6160.599 30284
6161.014 30470
6161.429 30063
6161.844 30823
6162.259 30877
6162.674 29891
6163.089 30159
6163.504 29768
6163.919 29674
6164.334 28185
6164.749 28845
6165.164 30065
6165.579 29603
6165.994 30063
6166.409 29074
6166.824 29472
6167.240 28836
6167.655 28730
6168.070 29554
6168.485 29734
6168.900 28916
6169.316 28896
6169.731 28510
6170.146 29629
6170.561 30548
6170.977 29411
6171.392 29731
6171.807 28659
6172.223 30248
6172.638 28976
6173.053 30026
6173.469 29614
6173.884 30122
6174.299 30037
6174.715 28658
6175.130 30190
6175.546 29583
6175.961 29300
6176.376 29520
6176.792 30428
6177.207 30344
6177.623 30697
6178.038 29886
6178.454 29943
6178.870 29425
6179.285 29962
6179.701 29172
6180.116 29831
6180.532 30116
6180.948 29997
6181.363 30239
6181.779 30517
6182.194 29184
6182.610 30395
6183.026 29645
6183.442 29971
6183.857 30206
6184.273 31015
6184.689 30401
6185.104 29521
6185.520 29800
6185.936 29835
6186.352 29600
6186.768 29038
6187.183 28589
6187.599 29942
6188.015 28955
6188.431 28474
6188.847 28563
6189.263 29041
6189.679 28325
6190.095 29736
6190.511 29844
6190.927 30938
6191.343 29715
6191.759 29205
6192.175 30170
6192.591 28929
6193.007 29650
6193.423 29704
6193.839 28812
6194.255 29658
6194.671 28726
6195.087 30099
6195.503 29709
6195.919 29745
6196.335 30155
6196.751 29598
6197.168 29751
6197.584 30139
6198.000 30501
6198.416 29735
6198.832 29993
6199.249 29221
6199.665 29265
6200.081 29163
6200.497 28915
6200.914 28820
6201.330 29350
6201.746 29063
6202.163 28374
6202.579 29800
6202.995 28843
6203.412 29977
6203.828 28703
6204.245 30337
6204.661 30264
6205.077 30226
6205.494 30340
6205.910 29812
6206.327 30130
6206.743 29694
6207.160 30152
6207.576 29292
6207.993 29792
6208.409 29945
6208.826 29939
6209.243 28779
6209.659 29122
6210.076 29600
6210.492 29566
6210.909 29870
6211.326 30020
6211.742 31491
6212.159 30874
6212.576 29447
6212.992 28953
6213.409 28524
6213.826 29834
6214.243 28877
6214.659 29727
6215.076 29980
6215.493 31176
6215.910 30449
6216.327 29434
6216.743 29218
6217.160 29287
6217.577 29505
6217.994 29493
6218.411 30518
6218.828 29590
6219.245 29773
6219.662 28730
6220.079 29723
6220.496 29020
6220.913 29446
6221.330 30203
6221.747 29743
6222.164 30158
6222.581 29976
6222.998 29443
6223.415 29742
6223.832 29813
6224.249 29871
6224.666 28617
6225.083 29444
6225.500 29093
6225.917 30455
6226.334 28839
6226.752 29364
6227.169 29739
6227.586 28897
6228.003 29049
6228.420 29273
6228.838 29507
6229.255 30364
6229.672 30290
6230.089 29675
6230.507 29294
6230.924 29046
6231.341 28814
6231.759 29590
6232.176 29075
6232.593 29823
6233.011 30971
6233.428 29170
6233.846 29273
6234.263 30055
6234.680 29328
6235.098 28739
6235.515 29098
6235.933 29118
6236.350 30340
6236.768 29950
6237.185 28362
6237.603 29089
6238.021 29583
6238.438 29801
6238.856 30066
6239.273 29890
6239.691 29528
6240.108 30161
6240.526 29474
6240.944 28728
6241.361 29097
6241.779 28697
6242.197 30735
6242.614 30067
6243.032 30889
6243.450 30600
6243.868 29765
6244.285 29299
6244.703 28067
6245.121 29069
6245.539 29060
6245.957 28680
6246.374 29062
6246.792 29653
6247.210 29321
6247.628 28205
6248.046 28997
6248.464 28511
6248.882 30160
6249.300 28983
6249.718 30077
6250.136 29702
6250.554 28958
6250.972 29555
6251.390 28721
6251.808 28688
6252.226 27788
6252.644 28470
6253.062 29130
6253.480 30431
6253.898 29531
6254.316 29573
6254.734 29951
6255.152 28207
6255.570 29512
6255.988 28977
6256.407 28220
6256.825 29006
6257.243 30029
6257.661 29595
6258.079 29542
6258.498 29528
6258.916 29777
6259.334 29391
6259.753 28314
6260.171 28472
6260.589 29605
6261.007 30313
6261.426 29178
6261.844 28635
6262.263 29611
6262.681 28373
6263.099 29121
6263.518 28402
6263.936 29546
6264.355 29079
6264.773 28782
6265.192 29815
6265.610 28499
6266.028 29807
6266.447 29104
6266.866 28543
6267.284 29589
6267.703 30610
6268.121 29567
6268.540 29354
6268.958 29971
6269.377 29182
6269.796 29737
6270.214 29616
6270.633 29942
6271.052 29012
6271.470 29698
6271.889 29085
6272.308 29049
6272.726 28499
6273.145 28730
6273.564 29281
6273.983 28730
6274.401 30082
6274.820 29953
6275.239 28973
6275.658 29187
6276.077 28312
6276.495 28913
6276.914 28094
6277.333 29258
6277.752 29696
6278.171 29193
6278.590 28420
6279.009 28983
6279.428 28528
6279.847 28853
6280.266 29744
6280.685 29529
6281.104 29532
6281.523 30089
6281.942 29630
6282.361 28876
6282.780 29007
6283.199 29038
6283.618 29236
6284.037 30538
6284.456 29238
6284.875 29875
6285.294 29859
6285.714 29580
6286.133 29382
6286.552 28249
6286.971 29677
6287.390 29338
6287.810 29869
6288.229 29196
6288.648 29891
6289.067 29067
6289.487 28374
6289.906 29106
6290.325 28740
6290.745 28685
6291.164 29004
6291.583 29467
6292.003 30531
6292.422 30408
6292.841 29543
6293.261 28930
6293.680 29632
6294.100 29604
6294.519 29383
6294.939 28959
6295.358 29879
6295.778 30260
6296.197 28312
6296.617 28565
6297.036 28635
6297.456 29185
6297.875 28551
6298.295 29472
6298.715 29313
6299.134 29908
6299.554 30071
6299.973 28912
6300.393 29470
6300.813 29350
6301.232 29107
6301.652 29490
6302.072 29615
6302.492 29517
6302.911 28777
6303.331 29110
6303.751 27996
6304.171 28748
6304.590 28622
6305.010 29664
6305.430 28751
6305.850 31184
6306.270 30109
6306.690 29237
6307.109 29352
6307.529 27550
6307.949 29813
6308.369 29005
6308.789 28608
6309.209 28430
6309.629 29375
6310.049 29861
6310.469 28868
6310.889 29581
6311.309 29773
6311.729 29444
6312.149 29508
6312.569 29753
6312.989 29054
6313.409 28987
6313.829 28881
6314.249 29479
6314.670 28135
6315.090 28571
6315.510 29517
6315.930 27953
6316.350 29443
6316.770 29890
6317.191 29208
6317.611 29149
6318.031 28020
6318.451 28202
6318.872 28626
6319.292 29214
6319.712 29413
6320.133 29421
6320.553 28931
6320.973 27726
6321.394 29539
6321.814 28723
6322.234 29229
6322.655 28660
6323.075 29479
6323.496 28927
6323.916 29224
6324.337 29007
6324.757 28548
6325.177 28861
6325.598 28690
6326.018 29301
6326.439 29460
6326.860 30699
6327.280 30793
6327.701 30136
6328.121 29165
6328.542 29127
6328.962 29146
6329.383 28395
6329.804 29848
6330.224 30281
6330.645 31314
6331.066 30615
6331.486 28774
6331.907 29040
6332.328 29403
6332.749 30236
6333.169 29671
6333.590 30128
6334.011 30264
6334.432 29223
6334.852 28982
6335.273 27736
6335.694 28998
6336.115 28858
6336.536 28958
6336.957 29620
6337.378 30592
6337.799 29655
6338.219 28729
6338.640 30105
6339.061 28716
6339.482 28979
6339.903 28553
6340.324 28969
6340.745 29210
6341.166 28823
6341.587 30419
6342.008 29561
6342.429 29475
6342.851 28979
6343.272 29776
6343.693 28919
6344.114 29619
6344.535 29376
6344.956 30012
6345.377 29879
6345.798 28455
6346.220 28308
6346.641 29253
6347.062 29448
6347.483 28537
6347.905 28724
6348.326 28811
6348.747 28879
6349.168 28448
6349.590 27715
6350.011 29319
6350.432 28347
6350.854 29267
6351.275 29134
6351.696 29469
6352.118 29366
6352.539 29874
6352.961 29225
6353.382 29616
6353.803 29659
6354.225 28365
6354.646 29914
6355.068 29429
6355.489 28777
6355.911 28444
6356.332 28420
6356.754 28462
6357.175 27940
6357.597 28776
6358.019 28044
6358.440 29362
6358.862 29079
6359.283 28573
6359.705 28288
6360.127 27561
6360.548 30074
6360.970 29034
6361.392 28787
6361.814 29441
6362.235 29788
6362.657 28867
6363.079 29378
6363.500 28912
6363.922 29095
6364.344 29528
6364.766 28734
6365.188 28977
6365.610 29559
6366.031 29023
6366.453 28258
6366.875 28330
6367.297 28708
6367.719 28314
6368.141 28656
6368.563 29064
6368.985 30088
6369.407 28953
6369.829 28416
6370.251 28962
6370.673 28563
6371.095 29220
6371.517 28516
6371.939 28079
6372.361 28633
6372.783 28772
6373.205 29651
6373.627 28238
6374.049 28837
6374.471 28474
6374.894 28802
6375.316 29413
6375.738 29652
6376.160 29013
6376.582 29691
6377.004 28845
6377.427 29010
6377.849 28194
6378.271 27423
6378.694 28656
6379.116 28192
6379.538 29783
6379.960 29013
6380.383 28918
6380.805 30050
6381.227 28169
6381.650 28871
6382.072 29154
6382.495 28713
6382.917 28940
6383.339 29225
6383.762 30307
6384.184 28630
6384.607 28777
6385.029 28208
6385.452 28966
6385.874 29243
6386.297 29006
6386.719 29282
6387.142 28730
6387.565 29452
6387.987 28284
6388.410 28444
6388.832 27524
6389.255 28348
6389.678 27757
6390.100 29255
6390.523 29109
6390.946 28159
6391.368 28894
6391.791 28098
6392.214 28590
6392.636 28125
6393.059 28182
6393.482 29252
6393.905 29113
6394.328 28502
6394.750 27834
6395.173 27944
6395.596 28275
6396.019 28845
6396.442 28985
6396.865 28963
6397.288 29546
6397.710 29390
6398.133 29737
6398.556 28260
6398.979 28936
6399.402 28774
6399.825 29144
6400.248 28202
6400.671 29714
6401.094 29478
6401.517 28401
6401.940 28769
6402.363 28461
6402.786 29382
6403.210 28512
6403.633 29172
6404.056 28720
6404.479 28989
6404.902 28571
6405.325 28780
6405.748 28712
6406.172 28566
6406.595 30019
6407.018 29167
6407.441 29120
6407.865 29091
6408.288 29553
6408.711 29371
6409.134 28885
6409.558 28410
6409.981 27221
6410.404 28087
6410.828 27730
6411.251 29304
6411.674 29667
6412.098 28792
6412.521 28499
6412.945 28128
6413.368 28927
6413.791 28232
6414.215 28912
6414.638 29317
6415.062 28748
6415.485 28334
6415.909 29224
6416.332 29588
6416.756 28870
6417.180 28618
6417.603 28409
6418.027 28449
6418.450 28866
6418.874 29853
6419.298 29001
6419.721 28590
6420.145 28721
6420.569 28769
6420.992 29062
6421.416 28576
6421.840 29231
6422.263 29230
6422.687 28145
6423.111 28405
6423.535 28881
6423.958 28879
6424.382 28550
6424.806 29145
6425.230 28239
6425.654 29348
6426.078 29460
6426.501 29188
6426.925 29184
6427.349 28619
6427.773 28370
6428.197 28144
6428.621 27496
6429.045 28277
6429.469 28689
6429.893 28560
6430.317 28499
6430.741 28989
6431.165 29317
6431.589 28703
6432.013 27495
6432.437 29534
6432.861 29317
6433.285 29013
6433.709 28167
6434.133 27626
6434.558 28438
6434.982 28740
6435.406 29115
6435.830 28951
6436.254 29022
6436.678 29432
6437.103 28722
6437.527 28218
6437.951 28458
6438.375 28263
6438.800 28855
6439.224 29255
6439.648 29048
6440.073 28438
6440.497 28549
6440.921 28457
6441.346 28615
6441.770 28625
6442.194 28529
6442.619 28236
6443.043 29639
6443.468 29297
6443.892 27810
6444.317 29051
6444.741 28067
6445.166 29099
6445.590 28581
6446.015 28655
6446.439 28595
6446.864 28938
6447.288 29931
6447.713 29083
6448.137 29054
6448.562 28489
6448.987 29291
6449.411 28760
6449.836 28750
6450.261 29976
6450.685 29691
6451.110 29042
6451.535 28449
6451.959 28355
6452.384 27837
6452.809 28408
6453.234 28445
6453.658 29263
6454.083 29370
6454.508 28762
6454.933 29488
6455.358 27168
6455.782 29165
6456.207 27392
6456.632 27761
6457.057 28352
6457.482 28819
6457.907 27934
6458.332 28209
6458.757 29210
6459.182 30080
6459.607 29092
6460.032 27471
6460.457 28948
6460.882 29094
6461.307 28229
6461.732 28327
6462.157 28222
6462.582 27424
6463.007 28283
6463.432 29150
6463.857 27751
6464.282 29026
6464.707 29460
6465.132 28582
6465.558 28642
6465.983 28156
6466.408 28572
6466.833 28236
6467.258 28624
6467.684 28109
6468.109 28813
6468.534 29171
6468.959 28777
6469.385 28926
6469.810 28626
6470.235 28997
6470.661 28267
6471.086 28370
6471.511 28857
6471.937 29429
6472.362 28657
6472.788 27966
6473.213 27842
6473.638 28967
6474.064 28514
6474.489 28503
6474.915 29478
6475.340 29292
6475.766 28017
6476.191 28430
6476.617 27093
6477.042 28561
6477.468 27613
6477.894 28940
6478.319 28642
6478.745 29017
6479.170 28078
6479.596 28624
6480.022 29080
6480.447 28196
6480.873 28027
6481.299 28555
6481.724 28828
6482.150 29761
6482.576 29834
6483.002 29267
6483.427 27909
6483.853 27533
6484.279 28189
6484.705 29747
6485.131 28561
6485.556 28828
6485.982 29133
6486.408 29580
6486.834 29835
6487.260 27966
6487.686 29014
6488.112 27966
6488.538 28241
6488.963 28211
6489.389 28542
6489.815 28291
6490.241 28668
6490.667 28113
6491.093 28197
6491.519 28264
6491.945 27988
6492.372 28674
6492.798 29111
6493.224 28823
6493.650 28004
6494.076 28230
6494.502 28520
6494.928 28711
6495.354 29507
6495.780 29001
6496.207 29478
6496.633 29226
6497.059 28872
6497.485 28879
6497.912 28270
6498.338 28759
6498.764 27874
6499.190 29089
6499.617 28697
6500.043 29078
6500.469 29219
6500.896 28269
6501.322 28015
6501.748 28565
6502.175 28253
6502.601 28261
6503.027 28631
6503.454 29013
6503.880 29011
6504.307 28063
6504.733 27492
6505.160 28426
6505.586 28129
6506.013 28452
6506.439 28863
6506.866 29749
6507.292 28937
6507.719 27954
6508.145 28166
6508.572 27647
6508.999 27998
6509.425 28344
6509.852 28030
6510.279 29020
6510.705 28918
6511.132 29020
6511.559 28478
6511.985 27956
6512.412 28068
6512.839 28015
6513.265 28421
6513.692 28588
6514.119 28858
6514.546 28642
6514.973 28544
6515.399 28402
6515.826 26967
6516.253 28460
6516.680 28678
6517.107 28289
6517.534 29401
6517.961 28328
6518.388 28282
6518.814 28825
6519.241 27344
6519.668 28193
6520.095 27400
6520.522 28286
6520.949 29209
6521.376 28910
6521.803 29756
6522.230 27660
6522.657 28285
6523.085 27924
6523.512 27258
6523.939 27949
6524.366 28339
6524.793 28964
6525.220 28311
6525.647 28946
6526.074 27908
6526.502 28564
6526.929 27547
6527.356 27761
6527.783 27966
6528.210 29067
6528.638 28455
6529.065 28138
6529.492 28528
6529.920 27881
6530.347 28199
6530.774 27886
6531.202 27849
6531.629 28900
6532.056 28459
6532.484 28609
6532.911 27674
6533.338 27667
6533.766 27178
6534.193 28276
6534.621 28564
6535.048 28554
6535.476 28575
6535.903 29605
6536.331 27718
6536.758 27674
6537.186 28860
6537.613 27673
6538.041 28007
6538.468 27761
6538.896 29856
6539.324 28408
6539.751 27000
6540.179 28744
6540.607 28038
6541.034 27920
6541.462 27624
6541.890 28531
6542.317 29071
6542.745 28967
6543.173 28937
6543.601 27801
6544.028 27806
6544.456 26957
6544.884 28497
6545.312 28901
6545.739 29661
6546.167 28611
6546.595 28486
6547.023 27810
6547.451 27881
6547.879 27621
6548.307 27124
6548.735 28560
6549.163 27092
6549.590 27947
6550.018 27664
6550.446 27570
6550.874 28383
6551.302 27721
6551.730 28484
6552.158 28325
6552.586 28377
6553.015 28034
6553.443 28722
6553.871 28533
6554.299 28241
6554.727 27877
6555.155 27434
6555.583 28374
6556.011 27944
6556.439 27944
6556.868 28930
6557.296 28262
6557.724 27920
6558.152 28637
6558.581 28587
6559.009 28359
6559.437 28280
6559.865 27886
6560.294 29340
6560.722 29675
6561.150 28110
6561.579 29023
6562.007 28417
6562.435 28745
6562.864 28284
6563.292 28869
6563.721 29006
6564.149 28794
6564.577 28636
6565.006 27874
6565.434 27680
6565.863 27223
6566.291 28122
6566.720 28683
6567.148 28273
6567.577 28128
6568.005 28651
6568.434 28446
6568.863 28614
6569.291 27736
6569.720 27662
6570.148 28389
6570.577 28666
6571.006 28815
6571.434 28147
6571.863 28176
6572.292 29109
6572.720 27854
6573.149 28995
6573.578 28007
6574.007 27647
6574.435 28943
6574.864 29179
6575.293 28911
6575.722 27411
6576.151 28577
6576.579 28594
6577.008 29774
6577.437 28471
6577.866 28375
6578.295 28594
6578.724 27912
6579.153 28986
6579.582 28317
6580.011 28424
6580.440 28302
6580.869 29463
6581.298 27958
6581.727 28684
6582.156 29193
6582.585 28131
6583.014 27965
6583.443 26885
6583.872 28851
6584.301 27912
6584.730 28696
6585.159 29275
6585.588 28763
6586.017 28705
6586.446 27885
6586.876 28269
6587.305 28628
6587.734 28785
6588.163 28340
6588.592 28899
6589.022 29139
6589.451 28620
6589.880 28522
6590.310 27652
6590.739 27671
6591.168 27717
6591.597 29441
6592.027 28131
6592.456 28436
6592.886 28327
6593.315 27510
6593.744 27755
6594.174 27134
6594.603 28384
6595.033 26922
6595.462 27278
6595.892 29361
6596.321 28168
6596.751 28826
6597.180 29080
6597.610 29636
6598.039 29267
6598.469 28876
6598.898 28056
6599.328 28699
6599.757 29221
6600.187 28810
6600.617 28367
6601.046 27898
6601.476 28327
6601.906 28783
6602.335 28578
6602.765 28059
6603.195 29046
6603.624 28645
6604.054 28499
6604.484 28060
6604.914 27805
6605.343 27946
6605.773 27493
6606.203 28315
6606.633 28526
6607.063 28341
6607.493 27945
6607.922 27452
6608.352 28561
6608.782 28131
6609.212 28908
6609.642 28504
6610.072 28678
6610.502 29422
6610.932 28721
6611.362 27692
6611.792 27999
6612.222 28026
6612.652 27847
6613.082 28157
6613.512 27285
6613.942 28762
6614.372 28599
6614.802 28384
6615.232 28240
6615.662 27263
6616.092 28930
6616.523 28527
6616.953 28074
6617.383 28786
6617.813 29556
6618.243 28496
6618.674 27697
6619.104 28299
6619.534 27132
6619.964 28512
6620.395 27780
6620.825 28186
6621.255 28316
6621.685 28367
6622.116 27990
6622.546 28394
6622.976 28454
6623.407 28578
6623.837 28194
6624.268 28220
6624.698 29163
6625.128 29629
6625.559 28213
6625.989 28731
6626.420 27270
6626.850 29275
6627.281 28521
6627.711 27610
6628.142 28563
6628.572 28699
6629.003 27589
6629.434 27977
6629.864 28724
6630.295 29188
6630.725 28546
6631.156 29138
6631.587 28795
6632.017 28814
6632.448 28343
6632.879 27783
6633.309 27769
6633.740 28541
6634.171 28226
6634.601 28813
6635.032 28307
6635.463 29112
6635.894 29117
6636.325 28372
6636.755 28423
6637.186 27186
6637.617 28782
6638.048 28676
6638.479 28983
6638.910 29158
6639.340 28600
6639.771 28906
6640.202 27970
6640.633 27617
6641.064 28631
6641.495 27548
6641.926 28288
6642.357 29411
6642.788 29697
6643.219 28603
6643.650 28443
6644.081 28675
6644.512 28116
6644.943 28060
6645.374 28292
6645.806 28150
6646.237 29712
6646.668 29843
6647.099 28737
6647.530 27984
6647.961 28025
6648.393 28849
6648.824 28120
6649.255 28448
6649.686 29068
6650.117 28503
6650.549 27706
6650.980 27960
6651.411 28736
6651.843 28655
6652.274 29249
6652.705 28720
6653.137 29570
6653.568 29752
6653.999 28957
6654.431 28497
6654.862 27553
6655.293 28210
6655.725 28016
6656.156 29292
6656.588 28224
6657.019 29557
6657.451 29532
6657.882 28402
6658.314 28502
6658.745 27740
6659.177 29039
6659.608 28897
6660.040 28205
6660.472 29328
6660.903 28235
6661.335 28606
6661.766 28587
6662.198 28601
6662.630 29019
6663.061 29009
6663.493 28079
6663.925 28125
6664.356 29038
6664.788 27652
6665.220 27768
6665.652 28217
6666.083 27598
6666.515 27506
6666.947 28841
6667.379 27392
6667.811 28497
6668.242 28490
6668.674 28448
6669.106 28208
6669.538 27646
6669.970 28211
6670.402 29019
6670.834 29645
6671.266 28931
6671.698 28331
6672.130 28301
6672.562 28458
6672.994 28068
6673.426 28643
6673.858 28239
6674.290 28105
6674.722 28032
6675.154 27895
6675.586 27986
6676.018 28435
6676.450 28006
6676.882 28473
6677.314 27751
6677.746 27966
6678.179 27365
6678.611 28429
6679.043 29019
6679.475 28790
6679.907 27685
6680.340 28421
6680.772 28560
6681.204 27984
6681.636 28487
6682.069 29114
6682.501 28568
6682.933 28689
6683.366 28003
6683.798 28248
6684.230 29184
6684.663 28593
6685.095 28197
6685.528 28578
6685.960 28601
6686.392 28473
6686.825 29546
6687.257 28267
6687.690 28173
6688.122 28245
6688.555 28409
6688.987 28054
6689.420 28465
6689.852 28260
6690.285 27596
6690.717 28221
6691.150 27324
6691.583 27794
6692.015 27465
6692.448 28233
6692.881 27703
6693.313 27738
6693.746 28057
6694.179 27600
6694.611 27816
6695.044 27822
6695.477 28316
6695.909 27520
6696.342 28412
6696.775 28422
6697.208 27312
6697.641 27001
6698.073 27183
6698.506 27937
6698.939 28306
6699.372 28399
6699.805 28081
6700.238 28991
6700.671 30105
6701.103 28000
6701.536 28294
6701.969 27119
6702.402 27707
6702.835 27317
6703.268 28004
6703.701 27930
6704.134 28969
6704.567 28693
6705.000 27977
6705.433 28642
6705.866 28444
6706.299 28929
6706.733 28148
6707.166 28832
6707.599 28665
6708.032 28510
6708.465 28012
6708.898 27456
6709.331 27820
6709.765 27284
6710.198 27655
6710.631 28109
6711.064 29050
6711.498 28537
6711.931 28226
6712.364 28073
6712.797 27442
6713.231 28473
6713.664 27874
6714.097 28825
6714.531 28824
6714.964 28461
6715.397 28572
6715.831 28173
6716.264 27730
6716.698 27996
6717.131 28667
6717.564 28628
6717.998 28625
6718.431 28375
6718.865 28632
6719.298 28203
6719.732 27536
6720.165 28282
6720.599 28211
6721.033 28609
6721.466 29049
6721.900 28347
6722.333 28318
6722.767 27779
6723.201 28696
6723.634 27909
6724.068 29260
6724.502 27599
6724.935 29013
6725.369 28246
6725.803 28398
6726.236 27983
6726.670 28044
6727.104 28563
6727.538 29329
6727.971 29207
6728.405 28155
6728.839 28758
6729.273 29799
6729.707 28995
6730.141 27485
6730.574 27403
6731.008 28719
6731.442 27300
6731.876 27867
6732.310 28169
6732.744 29084
6733.178 28989
6733.612 27592
6734.046 27543
6734.480 26586
6734.914 28162
6735.348 26610
6735.782 28212
6736.216 27900
6736.650 28327
6737.084 28089
6737.518 28114
6737.952 28286
6738.387 27304
6738.821 27629
6739.255 27372
6739.689 27629
6740.123 27751
6740.557 28529
6740.992 26979
6741.426 27756
6741.860 27506
6742.294 27529
6742.729 28315
6743.163 27936
6743.597 29200
6744.031 28845
6744.466 27866
6744.900 28083
6745.334 27994
6745.769 27720
6746.203 27918
6746.638 28378
6747.072 28985
6747.506 28403
6747.941 28196
6748.375 28080
6748.810 28816
6749.244 27467
6749.679 27656
6750.113 27882
6750.548 28313
6750.982 27793
6751.417 28550
6751.851 27039
6752.286 27620
6752.721 28217
6753.155 27903
6753.590 27907
6754.024 27473
6754.459 28446
6754.894 29153
6755.328 28159
6755.763 28797
6756.198 27772
6756.632 27993
6757.067 27785
6757.502 28736
6757.937 28326
6758.371 28404
6758.806 28698
6759.241 27952
6759.676 28033
6760.111 27962
6760.546 27929
6760.980 28278
6761.415 28658
6761.850 29080
6762.285 29031
6762.720 28202
6763.155 27594
6763.590 28821
6764.025 28210
6764.460 28825
6764.895 28384
6765.330 29487
6765.765 29195
6766.200 28543
6766.635 28251
6767.070 28221
6767.505 28610
6767.940 27061
6768.375 28037
6768.810 28678
6769.245 28829
6769.680 28268
6770.116 28119
6770.551 28641
6770.986 28208
6771.421 28632
6771.856 28631
6772.292 28777
6772.727 28749
6773.162 29275
6773.597 28876
6774.033 27428
6774.468 27734
6774.903 27827
6775.339 27976
6775.774 27244
6776.209 28983
6776.645 28394
6777.080 27550
6777.515 28597
6777.951 28056
6778.386 29610
6778.822 28514
6779.257 27450
6779.693 28686
6780.128 28668
6780.564 28906
6780.999 28145
6781.435 28357
6781.870 27467
6782.306 27752
6782.741 28490
6783.177 28894
6783.612 28900
6784.048 28964
6784.484 28911
6784.919 28025
6785.355 29121
6785.791 28692
6786.226 28408
6786.662 29019
6787.098 29741
6787.533 28713
6787.969 27205
6788.405 27937
6788.841 27342
6789.276 28912
6789.712 27708
6790.148 28544
6790.584 29365
6791.020 29334
6791.455 29398
6791.891 28571
6792.327 28158
6792.763 28033
6793.199 28342
6793.635 28412
6794.071 29779
6794.507 29509
6794.943 28938
6795.379 29541
6795.815 29536
6796.251 28899
6796.687 28545
6797.123 27974
6797.559 27374
6797.995 28879
6798.431 29389
6798.867 28819
6799.303 28273
6799.739 27303
6800.175 28599
6800.611 27416
6801.048 27675
6801.484 28551
6801.920 29446
6802.356 28653
6802.792 27345
6803.229 27880
6803.665 28207
6804.101 28309
6804.537 28638
6804.974 28741
6805.410 28842
6805.846 29050
6806.283 27769
6806.719 27777
6807.155 27710
6807.592 27433
6808.028 28024
6808.464 28320
6808.901 28583
6809.337 28242
6809.774 27678
6810.210 28564
6810.647 27136
6811.083 27825
6811.520 28342
6811.956 28316
6812.393 29091
6812.829 27886
6813.266 28059
6813.702 28287
6814.139 27982
6814.575 28407
6815.012 28697
6815.449 28424
6815.885 28780
6816.322 29486
6816.759 28211
6817.195 28589
6817.632 28692
6818.069 27776
6818.505 27283
6818.942 28334
6819.379 27605
6819.816 28999
6820.252 28669
6820.689 28795
6821.126 28502
6821.563 27720
6822.000 28677
6822.436 27519
6822.873 27794
6823.310 27911
6823.747 28661
6824.184 28405
6824.621 28303
6825.058 27782
6825.495 29252
6825.932 28270
6826.369 27524
6826.806 28709
6827.243 29413
6827.680 28258
6828.117 27540
6828.554 27353
6828.991 28235
6829.428 28021
6829.865 28952
6830.302 29083
6830.739 29698
6831.176 28814
6831.614 27350
6832.051 28476
6832.488 27425
6832.925 28098
6833.362 26984
6833.799 28319
6834.237 28281
6834.674 28854
6835.111 28486
6835.548 27798
6835.986 27615
6836.423 27826
6836.860 28268
6837.298 27945
6837.735 28805
6838.172 28955
6838.610 27866
6839.047 28852
6839.484 28236
6839.922 28367
6840.359 29259
6840.797 28127
6841.234 27422
6841.672 28573
6842.109 28326
6842.547 27524
6842.984 28329
6843.422 28133
6843.859 27758
6844.297 27406
6844.734 28316
6845.172 28660
6845.610 29351
6846.047 29246
6846.485 29023
6846.922 28375
6847.360 28232
6847.798 27867
6848.235 27067
6848.673 27224
6849.111 28011
6849.549 27903
6849.986 27478
6850.424 27408
6850.862 27529
6851.300 27419
6851.737 27829
6852.175 28347
6852.613 28112
6853.051 28568
6853.489 27676
6853.927 28585
6854.364 26993
6854.802 27582
6855.240 26803
6855.678 27851
6856.116 27733
6856.554 28702
6856.992 28694
6857.430 27628
6857.868 27328
6858.306 28179
6858.744 28841
6859.182 28387
6859.620 27959
6860.058 28489
6860.496 27999
6860.934 28084
6861.372 28366
6861.810 28529
6862.249 27373
6862.687 27205
6863.125 27218
6863.563 28496
6864.001 28375
6864.439 29071
6864.878 28199
6865.316 27429
6865.754 28009
6866.192 26787
6866.631 27299
6867.069 27732
6867.507 28095
6867.946 28480
6868.384 27870
6868.822 28146
6869.261 27998
6869.699 27857
6870.137 28035
6870.576 28430
6871.014 28020
6871.453 27974
6871.891 27996
6872.329 27575
6872.768 27583
6873.206 27409
6873.645 27829
6874.083 27822
6874.522 28807
6874.960 28463
6875.399 27865
6875.838 27586
6876.276 26801
6876.715 28109
6877.153 27309
6877.592 28004
6878.031 28664
6878.469 28988
6878.908 27033
6879.347 26327
6879.785 27461
6880.224 27951
6880.663 27018
6881.102 27693
6881.540 28093
6881.979 27380
6882.418 27550
6882.857 28097
6883.295 28219
6883.734 28380
6884.173 27575
6884.612 28457
6885.051 27397
6885.490 28053
6885.929 28089
6886.367 27393
6886.806 27923
6887.245 27374
6887.684 28053
6888.123 27821
6888.562 26875
6889.001 27303
6889.440 27624
6889.879 27714
6890.318 27524
6890.757 28031
6891.196 27446
6891.635 27694
6892.075 26963
6892.514 28080
6892.953 28105
6893.392 27677
6893.831 28053
6894.270 27339
6894.709 27028
6895.149 27115
6895.588 27270
6896.027 26638
6896.466 28077
6896.905 28007
6897.345 27363
6897.784 27391
6898.223 26306
6898.663 27774
6899.102 27540
6899.541 27906
6899.981 28359
6900.420 28627
6900.859 27855
6901.299 27771
6901.738 27434
6902.177 27299
6902.617 27862
6903.056 27302
6903.496 28117
6903.935 29056
6904.375 28146
6904.814 27038
6905.254 26907
6905.693 28129
6906.133 26865
6906.572 27736
6907.012 27057
6907.452 28096
6907.891 27492
6908.331 27689
6908.770 27831
6909.210 26536
6909.650 27302
6910.089 27017
6910.529 27720
6910.969 27423
6911.408 28260
6911.848 28155
6912.288 27621
6912.728 27359
6913.167 26273
6913.607 27461
6914.047 27278
6914.487 27636
6914.927 27557
6915.366 27861
6915.806 26895
6916.246 27390
6916.686 27486
6917.126 27356
6917.566 26970
6918.006 26691
6918.446 28316
6918.886 27541
6919.326 27123
6919.766 27029
6920.206 26544
6920.646 27605
6921.086 26777
6921.526 27149
6921.966 27530
6922.406 27941
6922.846 28368
6923.286 27327
6923.726 27566
6924.166 27275
6924.606 28072
6925.046 27191
6925.487 27881
6925.927 27830
6926.367 26949
6926.807 27407
6927.247 27312
6927.688 27258
6928.128 27680
6928.568 27434
6929.008 27319
6929.449 28759
6929.889 28668
6930.329 28963
6930.770 28213
6931.210 26255
6931.650 27141
6932.091 26067
6932.531 26901
6932.972 28471
6933.412 29172
6933.852 28501
6934.293 27378
6934.733 27405
6935.174 26462
6935.614 27200
6936.055 27030
6936.495 27906
6936.936 28306
6937.376 27824
6937.817 27412
6938.257 26962
6938.698 26898
6939.139 27447
6939.579 26895
6940.020 27027
6940.461 27815
6940.901 27684
6941.342 26661
6941.783 27647
6942.223 26939
6942.664 27299
6943.105 26762
6943.545 27991
6943.986 27472
6944.427 28277
6944.868 28004
6945.309 26458
6945.749 27089
6946.190 27243
6946.631 27071
6947.072 27568
6947.513 27411
6947.954 26856
6948.394 27290
6948.835 26811
6949.276 27056
6949.717 27520
6950.158 26612
6950.599 27416
6951.040 26288
6951.481 28522
6951.922 27440
6952.363 26684
6952.804 27223
6953.245 27510
6953.686 27579
6954.127 27350
6954.569 27894
6955.010 26921
6955.451 28033
6955.892 28373
6956.333 27715
6956.774 27338
6957.215 27296
6957.657 27382
6958.098 27265
6958.539 27815
6958.980 26868
6959.421 27436
6959.863 27616
6960.304 27625
6960.745 27462
6961.187 27186
6961.628 27022
6962.069 26703
6962.511 28244
6962.952 27470
6963.393 26756
6963.835 27693
6964.276 26492
6964.718 27315
6965.159 26371
6965.600 27087
6966.042 27354
6966.483 27676
6966.925 27286
6967.366 27387
6967.808 26958
6968.249 26643
6968.691 26899
6969.132 27239
6969.574 27495
6970.016 27438
6970.457 28445
6970.899 27018
6971.341 26472
6971.782 26708
6972.224 26563
6972.665 27011
6973.107 26197
6973.549 27821
6973.991 27600
6974.432 27520
6974.874 27296
6975.316 26578
6975.758 27343
6976.199 26371
6976.641 26637
6977.083 27292
6977.525 27533
6977.967 28210
6978.408 27180
6978.850 27523
6979.292 27596
6979.734 27572
6980.176 27278
6980.618 27943
6981.060 27981
6981.502 27033
6981.944 26785
6982.386 26939
6982.828 26621
6983.270 26759
6983.712 27447
6984.154 26744
6984.596 27867
6985.038 27542
6985.480 27414
6985.922 26735
6986.364 25926
6986.806 26209
6987.249 26932
6987.691 27356
6988.133 26606
6988.575 27862
6989.017 27288
6989.459 26676
6989.902 27118
6990.344 26255
6990.786 27139
6991.228 26495
6991.671 27598
6992.113 28225
6992.555 28096
6992.998 26975
6993.440 26723
6993.882 27015
6994.325 26003
6994.767 27546
6995.209 26797
6995.652 27999
6996.094 26913
6996.537 26847
6996.979 28044
6997.422 27434
6997.864 27869
6998.307 27313
6998.749 28506
6999.192 27919
6999.634 27512
7000.077 27855
7000.519 27344
7000.962 27099
7001.404 27017
7001.847 28243
7002.290 26476
7002.732 27115
7003.175 27320
7003.618 27409
7004.060 26960
7004.503 27022
7004.946 26199
7005.388 26850
7005.831 27447
7006.274 26840
7006.717 27806
7007.159 27639
7007.602 27796
7008.045 27269
7008.488 26874
7008.931 27309
7009.373 26564
7009.816 26641
7010.259 28483
7010.702 27502
7011.145 26948
7011.588 26077
7012.031 27145
7012.474 27509
7012.917 27657
7013.360 26556
7013.803 28152
7014.246 27467
7014.689 27406
7015.132 26670
7015.575 27099
7016.018 28226
7016.461 27211
7016.904 27294
7017.347 26548
7017.790 27729
7018.233 27308
7018.676 27277
7019.120 27122
7019.563 26663
7020.006 27112
7020.449 26088
7020.892 27405
7021.335 28323
7021.779 27295
7022.222 27521
7022.665 27061
7023.109 26919
7023.552 26847
7023.995 27011
7024.438 27239
7024.882 27202
7025.325 26906
7025.769 27527
7026.212 26585
7026.655 26696
7027.099 27364
7027.542 27518
7027.986 26870
7028.429 26576
7028.872 27647
7029.316 27339
7029.759 27425
7030.203 27397
7030.646 26512
7031.090 27457
7031.534 26343
7031.977 26023
7032.421 27446
7032.864 27079
7033.308 27179
7033.751 26991
7034.195 27963
7034.639 26809
7035.082 27049
7035.526 26812
7035.970 27753
7036.413 27056
7036.857 27337
7037.301 27206
7037.745 27496
7038.188 27303
7038.632 26711
7039.076 27654
7039.520 27551
7039.964 28275
7040.407 28138
7040.851 27132
7041.295 27964
7041.739 26680
7042.183 28415
7042.627 27393
7043.071 27769
7043.515 27446
7043.959 27762
7044.403 27789
7044.847 27453
7045.291 25896
7045.735 26750
7046.179 27455
7046.623 27765
7047.067 27033
7047.511 27636
7047.955 27301
7048.399 26863
7048.843 27175
7049.287 27309
7049.731 27669
7050.175 28037
7050.619 27001
7051.064 27473
7051.508 26907
7051.952 26277
7052.396 27734
7052.840 26817
7053.285 26908
7053.729 25834
7054.173 27374
7054.617 27027
7055.062 27664
7055.506 27479
7055.950 26118
7056.395 27922
7056.839 27648
7057.283 27046
7057.728 26721
7058.172 27411
7058.617 27838
7059.061 27306
7059.506 27303
7059.950 27192
7060.394 27007
7060.839 26756
7061.283 27069
7061.728 27060
7062.172 27329
7062.617 26883
7063.062 26840
7063.506 27424
7063.951 26744
7064.395 27841
7064.840 26536
7065.284 27819
7065.729 27884
7066.174 28179
7066.618 27663
7067.063 27281
7067.508 26834
7067.952 27091
7068.397 27948
7068.842 27898
7069.287 27470
7069.731 27992
7070.176 26921
7070.621 26636
7071.066 26737
7071.511 26952
7071.955 26696
7072.400 27662
7072.845 26749
7073.290 27097
7073.735 26486
7074.180 26346
7074.625 26450
7075.070 26085
7075.515 27830
7075.960 26323
7076.405 27810
7076.850 27315
7077.295 27441
7077.740 27654
7078.185 26698
7078.630 27215
7079.075 26151
7079.520 26882
7079.965 27241
7080.410 27306
7080.855 26892
7081.300 27188
7081.745 28532
7082.191 27612
7082.636 27503
7083.081 26253
7083.526 27869
7083.971 26463
7084.417 28089
7084.862 27286
7085.307 27535
7085.752 27540
7086.198 28122
7086.643 27593
7087.088 27207
7087.533 27922
7087.979 27525
7088.424 27704
7088.870 27298
7089.315 26546
7089.760 27102
7090.206 27345
7090.651 27686
7091.097 27056
7091.542 27870
7091.988 27967
7092.433 27619
7092.879 26755
7093.324 26701
7093.770 27107
7094.215 27408
7094.661 27203
7095.106 26215
7095.552 28234
7095.997 27577
7096.443 26480
7096.889 26648
7097.334 26346
7097.780 27585
7098.226 26589
7098.671 27484
7099.117 27632
7099.563 26915
7100.008 28481
7100.454 27679
7100.900 27489
7101.346 28234
7101.791 27476
7102.237 27472
7102.683 27547
7103.129 28463
7103.575 27554
7104.020 27439
7104.466 26781
7104.912 27076
7105.358 27433
7105.804 27598
7106.250 26480
7106.696 26963
7107.142 27318
7107.588 26930
7108.034 27546
7108.480 27185
7108.926 27367
7109.372 26614
7109.818 28069
7110.264 27393
7110.710 28064
7111.156 27664
7111.602 26594
7112.048 26808
7112.494 26348
7112.940 27007
7113.387 26990
7113.833 28078
7114.279 28268
7114.725 27326
7115.171 27191
7115.617 27533
7116.064 27271
7116.510 27241
7116.956 27954
7117.402 26909
7117.849 27513
7118.295 26730
7118.741 27928
7119.188 27450
7119.634 26258
7120.080 27006
7120.527 26838
7120.973 27346
7121.420 27085
7121.866 27578
7122.312 27172
7122.759 26577
7123.205 27169
7123.652 27595
7124.098 27092
7124.545 27469
7124.991 28026
7125.438 27364
7125.884 27858
7126.331 26683
7126.777 26850
7127.224 26734
7127.671 26695
7128.117 27029
7128.564 27228
7129.010 28763
7129.457 26993
7129.904 27529
7130.350 27636
7130.797 26683
7131.244 27546
7131.691 26942
7132.137 27165
7132.584 27429
7133.031 27521
7133.478 27614
7133.924 27118
7134.371 26462
7134.818 27233
7135.265 27213
7135.712 27161
7136.159 26813
7136.606 27843
7137.052 26797
7137.499 27059
7137.946 26807
7138.393 27803
7138.840 27554
7139.287 28665
7139.734 27293
7140.181 28076
7140.628 27671
7141.075 27685
7141.522 27003
7141.969 26696
7142.416 27380
7142.863 26331
7143.310 26408
7143.757 27642
7144.205 27771
7144.652 27599
7145.099 27143
7145.546 27783
7145.993 27329
7146.440 27464
7146.888 28062
7147.335 27069
7147.782 27894
7148.229 27237
7148.677 26903
7149.124 26722
7149.571 27648
7150.018 26889
7150.466 28208
7150.913 27620
7151.360 28646
7151.808 28383
7152.255 27946
7152.703 28100
7153.150 26729
7153.597 27672
7154.045 26460
7154.492 27241
7154.940 27780
7155.387 28218
7155.835 27675
7156.282 27697
7156.730 28273
7157.177 27342
7157.625 28106
7158.072 26766
7158.520 28208
7158.967 28151
7159.415 27566
7159.863 27438
7160.310 27351
7160.758 27074
7161.206 27047
7161.653 27884
7162.101 26665
7162.549 27292
7162.996 27198
7163.444 28008
7163.892 27509
7164.340 26724
7164.787 28123
7165.235 26978
7165.683 27326
7166.131 28113
7166.578 28012
7167.026 27768
7167.474 26897
7167.922 27931
7168.370 27108
7168.818 27088
7169.266 26992
7169.714 28023
7170.162 27890
7170.610 28038
7171.058 28010
7171.505 27729
7171.953 28501
7172.401 28089
7172.850 28854
7173.298 28191
7173.746 29182
7174.194 28421
7174.642 29036
7175.090 29048
7175.538 27777
7175.986 28718
7176.434 28220
7176.882 28366
7177.330 28689
7177.779 28410
7178.227 28595
7178.675 27579
7179.123 27106
7179.572 28055
7180.020 28350
7180.468 27619
7180.916 27702
7181.365 28368
7181.813 28563
7182.261 27608
7182.710 28469
7183.158 29111
7183.606 27702
7184.055 28496
7184.503 27527
7184.951 28306
7185.400 27832
7185.848 27480
7186.297 27791
7186.745 27434
7187.194 27590
7187.642 27661
7188.091 28679
7188.539 28090
7188.988 28127
7189.436 27607
7189.885 26602
7190.333 27923
7190.782 27940
7191.231 27858
7191.679 27880
7192.128 28858
7192.576 28982
7193.025 28209
7193.474 27344
7193.922 27295
7194.371 27511
7194.820 27305
7195.269 27379
7195.717 28217
7196.166 28250
7196.615 28075
7197.064 27517
7197.512 27696
7197.961 27347
7198.410 27255
7198.859 26753
7199.308 27321
7199.757 27527
7200.205 27647
7200.654 28571
7201.103 27024
7201.552 27253
7202.001 27208
7202.450 27724
7202.899 27655
7203.348 28059
7203.797 28344
7204.246 27488
7204.695 27148
7205.144 27395
7205.593 27681
7206.042 27237
7206.491 27404
7206.940 26047
7207.390 28162
7207.839 27304
7208.288 27253
7208.737 27529
7209.186 26725
7209.635 28265
7210.084 26542
7210.534 27164
7210.983 27824
7211.432 27200
7211.881 27629
7212.331 27332
7212.780 27819
7213.229 27460
7213.678 27632
7214.128 27083
7214.577 27156
7215.026 27841
7215.476 27329
7215.925 28383
7216.375 27758
7216.824 27972
7217.273 27673
7217.723 27287
7218.172 26754
7218.622 27464
7219.071 27241
7219.521 27061
7219.970 27317
7220.420 26400
7220.869 27104
7221.319 26283
7221.768 26407
7222.218 28095
7222.668 28244
7223.117 28915
7223.567 27401
7224.016 27861
7224.466 26705
7224.916 27493
7225.365 26711
7225.815 27680
7226.265 27952
7226.714 27042
7227.164 27404
7227.614 26719
7228.064 27066
7228.513 27336
7228.963 27054
7229.413 26339
7229.863 27467
7230.313 28479
7230.763 27516
7231.212 27640
7231.662 26584
7232.112 26953
7232.562 27044
7233.012 26912
7233.462 27696
7233.912 27784
7234.362 27045
7234.812 27530
7235.262 27164
7235.712 26276
7236.162 27311
7236.612 27388
7237.062 27287
7237.512 27176
7237.962 27010
7238.412 27134
7238.862 26859
7239.312 26637
7239.762 26542
7240.212 26484
7240.663 26869
7241.113 28059
7241.563 27625
7242.013 26868
7242.463 26883
7242.914 25892
7243.364 27389
7243.814 26615
7244.264 26793
7244.715 27555
7245.165 27586
7245.615 26939
7246.066 27600
7246.516 27117
7246.966 27006
7247.417 27425
7247.867 26947
7248.317 27564
7248.768 27335
7249.218 26970
7249.669 27085
7250.119 27126
7250.570 27184
7251.020 27246
7251.471 26276
7251.921 26170
7252.372 26919
7252.822 26771
7253.273 27326
7253.723 27734
7254.174 26484
7254.624 27336
7255.075 25798
7255.526 27087
7255.976 27044
7256.427 27487
7256.878 27644
7257.328 27313
7257.779 27602
7258.230 26942
7258.680 27190
7259.131 27380
7259.582 29059
7260.033 29124
7260.483 26794
7260.934 26472
7261.385 26889
7261.836 27197
7262.287 26469
7262.737 26856
7263.188 27412
7263.639 28260
7264.090 27738
7264.541 27029
7264.992 28271
7265.443 27032
7265.894 28037
7266.345 26915
7266.796 27661
7267.247 27733
7267.698 28431
7268.149 28048
7268.600 26824
7269.051 27761
7269.502 27313
7269.953 27071
7270.404 27489
7270.855 27337
7271.306 27284
7271.757 27439
7272.208 27022
7272.659 26541
7273.111 27207
7273.562 26614
7274.013 27710
7274.464 26603
7274.915 27232
7275.367 27273
7275.818 26947
7276.269 27004
7276.721 26371
7277.172 27373
7277.623 27621
7278.074 27487
7278.526 27910
7278.977 27664
7279.428 27020
7279.880 26476
7280.331 27043
7280.783 26851
7281.234 27200
7281.686 26766
7282.137 27815
7282.588 28274
7283.040 28525
7283.491 27981
7283.943 25793
7284.394 26623
7284.846 26588
7285.298 26710
7285.749 26745
7286.201 27239
7286.652 27325
7287.104 26840
7287.555 26981
7288.007 27386
7288.459 27044
7288.910 27205
7289.362 26552
7289.814 26870
7290.265 26810
7290.717 27366
7291.169 26574
7291.621 27952
7292.072 27697
7292.524 26842
7292.976 26660
7293.428 27327
7293.880 27599
7294.331 26852
7294.783 26340
7295.235 26432
7295.687 26540
7296.139 26272
7296.591 27602
7297.043 26448
7297.495 27213
7297.947 26620
7298.399 26866
7298.851 27454
7299.303 26865
7299.755 28091
7300.207 26498
7300.659 26831
7301.111 27221
7301.563 26875
7302.015 27565
7302.467 27167
7302.919 27781
7303.371 27002
7303.823 27223
7304.275 26559
7304.727 27019
7305.180 26828
7305.632 27437
7306.084 26910
7306.536 26838
7306.988 26923
7307.441 26547
7307.893 27015
7308.345 26027
7308.798 27282
7309.250 27364
7309.702 26464
7310.154 28299
7310.607 27678
7311.059 27798
7311.512 26167
7311.964 26528
7312.416 27590
7312.869 27096
7313.321 27077
7313.774 27121
7314.226 27164
7314.678 26527
7315.131 27028
7315.583 27581
7316.036 27591
7316.488 27268
7316.941 26666
7317.394 27195
7317.846 27096
7318.299 26587
7318.751 26446
7319.204 26434
7319.657 26027
7320.109 26766
7320.562 27547
7321.014 26886
7321.467 27625
7321.920 26684
7322.373 26782
7322.825 26846
7323.278 27704
7323.731 27684
7324.184 27999
7324.636 27173
7325.089 26101
7325.542 27109
7325.995 27182
7326.448 26536
7326.900 27446
7327.353 27847
7327.806 27179
7328.259 26906
7328.712 27003
7329.165 26706
7329.618 26067
7330.071 26376
7330.524 27616
7330.977 26989
7331.430 27992
7331.883 27733
7332.336 27263
7332.789 27151
7333.242 27162
7333.695 27691
7334.148 27458
7334.601 27737
7335.054 26921
7335.507 27261
7335.960 27700
7336.413 26976
7336.867 26939
7337.320 27085
7337.773 27272
7338.226 26760
7338.679 28042
7339.133 27753
7339.586 27587
7340.039 26995
7340.492 27073
7340.946 26684
7341.399 26927
7341.852 26738
7342.306 26860
7342.759 28430
7343.212 26880
7343.666 26427
7344.119 27296
7344.572 26816
7345.026 27107
7345.479 25992
7345.933 27379
7346.386 27357
7346.840 28048
7347.293 27024
7347.747 25917
7348.200 25909
7348.654 26650
7349.107 27127
7349.561 25950
7350.014 27329
7350.468 27471
7350.922 27769
7351.375 26928
7351.829 27305
7352.282 27018
7352.736 26804
7353.190 26921
7353.643 26558
7354.097 28008
7354.551 27407
7355.004 26914
7355.458 26538
7355.912 26295
7356.366 27162
7356.820 26208
7357.273 26815
7357.727 27046
7358.181 27342
7358.635 27598
7359.089 27009
7359.542 27938
7359.996 27447
7360.450 27662
7360.904 27123
7361.358 27367
7361.812 27082
7362.266 26828
7362.720 26480
7363.174 26428
7363.628 27154
7364.082 27325
7364.536 27470
7364.990 27289
7365.444 27552
7365.898 26762
7366.352 27230
7366.806 26921
7367.260 26659
7367.714 27306
7368.169 26164
7368.623 27543
7369.077 27107
7369.531 27728
7369.985 27138
7370.439 26743
7370.894 26816
7371.348 27416
7371.802 27341
7372.256 27144
7372.711 26749
7373.165 26778
7373.619 26783
7374.074 26531
7374.528 27376
7374.982 28219
7375.437 27624
7375.891 27753
7376.345 27645
7376.800 28311
7377.254 27294
7377.709 27279
7378.163 27714
7378.617 27106
7379.072 27433
7379.526 27440
7379.981 27547
7380.435 26949
7380.890 27249
7381.345 27124
7381.799 27251
7382.254 26629
7382.708 26856
7383.163 27088
7383.617 26614
7384.072 27617
7384.527 28467
7384.981 27772
7385.436 26343
7385.891 26426
7386.345 26081
7386.800 26870
7387.255 27509
7387.710 27063
7388.164 28881
7388.619 27834
7389.074 26733
7389.529 27522
7389.983 26256
7390.438 27611
7390.893 26971
7391.348 27643
7391.803 27618
7392.258 27645
7392.713 28014
7393.168 26948
7393.622 27545
7394.077 27479
7394.532 27619
7394.987 26874
7395.442 27642
7395.897 27031
7396.352 27130
7396.807 26399
7397.262 26593
7397.717 26798
7398.172 26230
7398.628 27023
7399.083 26984
7399.538 27817
7399.993 27244
7400.448 27093
7400.903 27701
7401.358 27457
7401.813 28829
7402.269 27132
7402.724 27665
7403.179 27344
7403.634 27600
7404.090 27813
7404.545 26933
7405.000 27107
7405.455 27740
7405.911 27561
7406.366 26778
7406.821 27810
7407.277 28037
7407.732 27647
7408.187 27389
7408.643 27506
7409.098 27765
7409.554 28077
7410.009 28369
7410.464 27267
7410.920 28705
7411.375 28800
7411.831 28604
7412.286 26979
7412.742 26173
7413.197 27662
7413.653 27747
7414.109 27407
7414.564 27494
7415.020 27815
7415.475 27440
7415.931 27670
7416.387 27682
7416.842 28142
7417.298 27473
7417.754 28105
7418.209 28254
7418.665 27815
7419.121 27230
7419.576 27503
7420.032 26634
7420.488 27727
7420.944 27451
7421.399 28198
7421.855 27543
7422.311 28433
7422.767 28291
7423.223 28142
7423.678 27846
7424.134 28013
7424.590 28121
7425.046 27710
7425.502 27911
7425.958 28426
7426.414 28556
7426.870 28040
7427.326 28233
7427.782 28604
7428.238 28674
7428.694 28570
7429.150 28119
7429.606 28668
7430.062 27673
7430.518 28784
7430.974 28996
7431.430 29664
7431.886 29910
7432.342 28940
7432.799 28894
7433.255 29040
7433.711 29584
7434.167 30089
7434.623 30615
7435.079 30226
7435.536 29673
7435.992 29808
7436.448 29207
7436.904 29434
7437.361 30018
7437.817 30777
7438.273 30626
7438.730 30481
7439.186 31032
7439.642 30080
7440.099 30547
7440.555 29357
7441.011 30829
7441.468 31328
7441.924 30193
7442.381 29614
7442.837 29061
7443.294 29242
7443.750 29012
7444.206 28585
7444.663 28575
7445.120 29896
7445.576 29022
7446.033 28763
7446.489 29515
7446.946 28452
7447.402 29208
7447.859 28537
7448.316 29282
7448.772 29070
7449.229 29429
7449.685 29464
7450.142 28026
7450.599 27850
7451.056 28191
7451.512 28772
7451.969 27983
7452.426 28446
7452.882 27503
7453.339 28333
7453.796 27484
7454.253 27976
7454.710 28386
7455.166 28396
7455.623 28834
7456.080 28457
7456.537 29278
7456.994 27986
7457.451 27355
7457.908 28208
7458.365 26740
7458.822 27962
7459.279 27514
7459.735 27934
7460.192 27830
7460.649 27664
7461.106 27865
7461.563 26879
7462.021 27455
7462.478 27501
7462.935 28297
7463.392 27306
7463.849 27931
7464.306 27957
7464.763 27721
7465.220 27144
7465.677 27200
7466.135 27521
7466.592 28280
7467.049 26966
7467.506 27571
7467.963 28423
7468.421 28581
7468.878 28005
7469.335 28131
7469.792 27355
7470.250 28592
7470.707 26674
7471.164 27039
7471.622 28141
7472.079 27913
7472.536 27589
7472.994 28012
7473.451 27536
7473.908 27213
7474.366 27895
7474.823 26836
7475.281 27570
7475.738 27500
7476.196 27221
7476.653 27703
7477.111 27329
7477.568 27157
7478.026 27108
7478.483 26816
7478.941 26695
7479.398 28050
7479.856 27982
7480.314 27550
7480.771 27585
7481.229 27038
7481.687 27235
7482.144 27264
7482.602 28061
7483.060 27242
7483.517 28024
7483.975 27580
7484.433 27455
7484.890 27358
7485.348 27276
7485.806 28071
7486.264 27507
7486.722 27764
7487.179 26548
7487.637 26828
7488.095 27310
7488.553 27121
7489.011 26563
7489.469 26908
7489.927 27718
7490.384 26301
7490.842 27710
7491.300 27640
7491.758 26636
7492.216 26853
7492.674 26918
7493.132 26194
7493.590 25899
7494.048 26691
7494.506 26806
7494.964 27262
7495.422 26892
7495.881 26368
7496.339 26787
7496.797 27339
7497.255 27387
7497.713 27042
7498.171 28597
7498.629 28106
7499.088 26969
7499.546 26662
7500.004 27510
7500.462 26882
7500.920 26373
7501.379 26869
7501.837 27165
7502.295 27915
7502.753 27516
7503.212 27114
7503.670 27418
7504.128 26768
7504.587 27035
7505.045 27189
7505.504 27184
7505.962 26613
7506.420 27043
7506.879 27003
7507.337 27680
7507.796 27919
7508.254 27666
7508.713 26446
7509.171 26693
7509.630 27183
7510.088 27845
7510.547 26916
7511.005 26701
7511.464 26300
7511.922 27245
7512.381 26237
7512.840 26549
7513.298 25358
7513.757 27230
7514.215 27157
7514.674 27788
7515.133 28167
7515.591 26707
7516.050 27709
7516.509 26409
7516.968 26426
7517.426 26220
7517.885 27370
7518.344 28001
7518.803 26507
7519.261 26566
7519.720 26405
7520.179 26748
7520.638 26801
7521.097 26551
7521.556 27379
7522.015 26620
7522.474 26242
7522.932 27123
7523.391 27335
7523.850 26319
7524.309 26802
7524.768 26716
7525.227 27594
7525.686 26629
7526.145 27408
7526.604 27648
7527.063 26670
7527.522 27412
7527.981 26488
7528.441 26712
7528.900 26906
7529.359 27078
7529.818 27606
7530.277 26108
7530.736 26574
7531.195 26798
7531.654 27256
7532.114 27124
7532.573 27981
7533.032 28147
7533.491 27258
7533.951 26352
7534.410 25864
7534.869 25872
7535.328 26261
7535.788 27282
7536.247 27211
7536.706 28108
7537.166 27600
7537.625 26463
7538.085 26881
7538.544 26627
7539.003 26926
7539.463 26576
7539.922 27154
7540.382 27213
7540.841 27318
7541.301 27643
7541.760 26960
7542.220 27366
7542.679 27033
7543.139 26898
7543.598 26241
7544.058 27053
7544.517 27663
7544.977 27945
7545.437 26714
7545.896 26404
7546.356 26552
7546.815 26976
7547.275 26508
7547.735 26050
7548.195 28010
7548.654 27274
7549.114 26632
7549.574 26974
7550.033 26380
7550.493 26588
7550.953 26585
7551.413 27586
7551.873 27844
7552.332 26996
7552.792 27216
7553.252 26839
7553.712 27043
7554.172 26077
7554.632 26254
7555.092 26354
7555.551 27079
7556.011 27038
7556.471 27412
7556.931 26530
7557.391 26603
7557.851 27258
7558.311 25772
7558.771 26956
7559.231 26507
7559.691 26903
7560.151 26085
7560.612 25975
7561.072 26782
7561.532 26098
7561.992 26214
7562.452 25592
7562.912 26457
7563.372 26498
7563.832 26861
7564.293 26928
7564.753 26309
7565.213 26242
7565.673 26190
7566.133 27003
7566.594 27080
7567.054 27054
7567.514 27368
7567.975 26875
7568.435 26548
7568.895 26325
7569.356 26755
7569.816 26257
7570.276 26971
7570.737 25854
7571.197 27114
7571.657 26173
7572.118 26634
7572.578 26668
7573.039 26612
7573.499 27048
7573.960 25972
7574.420 26617
7574.881 27333
7575.341 26909
7575.802 27087
7576.262 26629
7576.723 26260
7577.184 26397
7577.644 27067
7578.105 26580
7578.565 26997
7579.026 27490
7579.487 26680
7579.947 26168
7580.408 26310
7580.869 26850
7581.329 26198
7581.790 26947
7582.251 26526
7582.712 27252
7583.172 27156
7583.633 27321
7584.094 27243
7584.555 25807
7585.016 26743
7585.476 26920
7585.937 27666
7586.398 26685
7586.859 26520
7587.320 26873
7587.781 26980
7588.242 26841
7588.703 26721
7589.164 27130
7589.625 26988
7590.086 26887
7590.547 26927
7591.008 26840
7591.469 26006
7591.930 26302
7592.391 26712
7592.852 26646
7593.313 26509
7593.774 25942
7594.235 27711
7594.696 28062
7595.157 27295
7595.618 27252
7596.080 26609
7596.541 26213
7597.002 26142
7597.463 26428
7597.924 26425
7598.386 27482
7598.847 27285
7599.308 26808
7599.769 26914
7600.231 26853
7600.692 26899
7601.153 26596
7601.615 27189
7602.076 27164
7602.537 26725
7602.999 26938
7603.460 26145
7603.921 26383
7604.383 26403
7604.844 27104
7605.306 27105
7605.767 28295
7606.229 27597
7606.690 26654
7607.152 26603
7607.613 26575
7608.075 27108
7608.536 26273
7608.998 26712
7609.459 27555
7609.921 28122
7610.382 27507
7610.844 26721
7611.306 26497
7611.767 25761
7612.229 26883
7612.691 26394
7613.152 27136
7613.614 27452
7614.076 27007
7614.537 26094
7614.999 25976
7615.461 26660
7615.923 26748
7616.384 27078
7616.846 26711
7617.308 27389
7617.770 27145
7618.232 27328
7618.694 26832
7619.155 26702
7619.617 27708
7620.079 26576
7620.541 27112
7621.003 26936
7621.465 26992
7621.927 26538
7622.389 26415
7622.851 26942
7623.313 26516
7623.775 26989
7624.237 26920
7624.699 27561
7625.161 27520
7625.623 26802
7626.085 26470
7626.547 26989
7627.009 27133
7627.471 26810
7627.934 26814
7628.396 27118
7628.858 28419
7629.320 28174
7629.782 27159
7630.244 27160
7630.707 26320
7631.169 27262
7631.631 26895
7632.093 26057
7632.556 26457
7633.018 27464
7633.480 27456
7633.943 26531
7634.405 26620
7634.867 26372
7635.330 27763
7635.792 27175
7636.254 26849
7636.717 27526
7637.179 27464
7637.642 27815
7638.104 27216
7638.567 27215
7639.029 26770
7639.492 27185
7639.954 26568
7640.417 27615
7640.879 27826
7641.342 28071
7641.804 28622
7642.267 27578
7642.729 27419
7643.192 27846
7643.655 27499
7644.117 27604
7644.580 28054
7645.042 28622
7645.505 27988
7645.968 29266
7646.431 29120
7646.893 29321
7647.356 28533
7647.819 29604
7648.281 30786
7648.744 29107
7649.207 28731
7649.670 29280
7650.133 29098
7650.595 28628
7651.058 29251
7651.521 28668
7651.984 30693
7652.447 30169
7652.910 29369
7653.373 29388
7653.836 28261
7654.299 28416
7654.761 28098
7655.224 27891
7655.687 28379
7656.150 28480
7656.613 27949
7657.076 27322
7657.539 28056
7658.003 27501
7658.466 27703
7658.929 27033
7659.392 28030
7659.855 28791
7660.318 27704
7660.781 27196
7661.244 27479
7661.707 27435
7662.171 27273
7662.634 28049
7663.097 27339
7663.560 27736
7664.023 27837
7664.487 27180
7664.950 27464
7665.413 27949
7665.877 27656
7666.340 26167
7666.803 27251
7667.267 27196
7667.730 27218
7668.193 27363
7668.657 26952
7669.120 27601
7669.583 27293
7670.047 27491
7670.510 26734
7670.974 27355
7671.437 28035
7671.901 26896
7672.364 27740
7672.828 28107
7673.291 27026
7673.755 26839
7674.218 26931
7674.682 27157
7675.145 28157
7675.609 27186
7676.073 27180
7676.536 27349
7677.000 27021
7677.463 27535
7677.927 25855
7678.391 27156
7678.854 27011
7679.318 27175
7679.782 28209
7680.246 27944
7680.709 27816
7681.173 27159
7681.637 26710
7682.101 26822
7682.564 26502
7683.028 26418
7683.492 26331
7683.956 26844
7684.420 26205
7684.884 26795
7685.348 25683
7685.811 27197
7686.275 27116
7686.739 27079
7687.203 27048
7687.667 26368
7688.131 26683
7688.595 26624
7689.059 27651
7689.523 25797
7689.987 26419
7690.451 25606
7690.915 27258
7691.379 27983
7691.843 26638
7692.307 26985
7692.772 27151
7693.236 26970
7693.700 27084
7694.164 27228
7694.628 27559
7695.092 26244
7695.557 26194
7696.021 26131
7696.485 25956
7696.949 26580
7697.413 26577
7697.878 26985
7698.342 27238
7698.806 27065
7699.271 26503
7699.735 26690
7700.199 26208
7700.664 26407
7701.128 25773
7701.592 25945
7702.057 27252
7702.521 26545
7702.986 26085
7703.450 26346
7703.914 26791
7704.379 26678
7704.843 26483
7705.308 25652
7705.772 26380
7706.237 27634
7706.701 27343
7707.166 26752
7707.631 25648
7708.095 25575
7708.560 26345
7709.024 26918
7709.489 26148
7709.954 27516
7710.418 27733
7710.883 27770
7711.348 27195
7711.812 25966
7712.277 26856
7712.742 26764
7713.206 26781
7713.671 26584
7714.136 26952
7714.601 26554
7715.065 26075
7715.530 26489
7715.995 25556
7716.460 26569
7716.925 26414
7717.390 26771
7717.854 26818
7718.319 25776
7718.784 25797
7719.249 25951
7719.714 26293
7720.179 26184
7720.644 26651
7721.109 25766
7721.574 27694
7722.039 27507
7722.504 26063
7722.969 26351
7723.434 24469
7723.899 26188
7724.364 26203
7724.829 26128
7725.294 26714
7725.759 26359
7726.225 27611
7726.690 26428
7727.155 26756
7727.620 26316
7728.085 26488
7728.550 25919
7729.016 26764
7729.481 26125
7729.946 26736
7730.411 26255
7730.877 26310
7731.342 26125
7731.807 25937
7732.272 26547
7732.738 26353
7733.203 26514
7733.668 26881
7734.134 26281
7734.599 26529
7735.065 26045
7735.530 26668
7735.995 25127
7736.461 26374
7736.926 26407
7737.392 26903
7737.857 26381
7738.323 26124
7738.788 25972
7739.254 25804
7739.719 26684
7740.185 25782
7740.650 27115
7741.116 26871
7741.582 26690
7742.047 26593
7742.513 26260
7742.978 25780
7743.444 25500
7743.910 25605
7744.375 25908
7744.841 26253
7745.307 27045
7745.773 26895
7746.238 27200
7746.704 26359
7747.170 25982
7747.636 26068
7748.101 25670
7748.567 25674
7749.033 25483
7749.499 25061
7749.965 25401
7750.430 26322
7750.896 26668
7751.362 26186
7751.828 25831
7752.294 26984
7752.760 26741
7753.226 26817
7753.692 26675
7754.158 25425
7754.624 25832
7755.090 26277
7755.556 26496
7756.022 25349
7756.488 26762
7756.954 26301
7757.420 26706
7757.886 26952
7758.352 25932
7758.818 26823
7759.284 25603
7759.751 26310
7760.217 26244
7760.683 26708
7761.149 26092
7761.615 25758
7762.082 26734
7762.548 26245
7763.014 26505
7763.480 27052
7763.947 26512
7764.413 26581
7764.879 26409
7765.345 25866
7765.812 25740
7766.278 26684
7766.744 25695
7767.211 26748
7767.677 26414
7768.144 27107
7768.610 26256
7769.076 25831
7769.543 26217
7770.009 25167
7770.476 26749
7770.942 25488
7771.409 26791
7771.875 26522
7772.342 26325
7772.808 26221
7773.275 26323
7773.741 26861
7774.208 26457
7774.675 25608
7775.141 26380
7775.608 26270
7776.074 25965
7776.541 27015
7777.008 25463
7777.474 25537
7777.941 25631
7778.408 26077
7778.875 26286
7779.341 25820
7779.808 27064
7780.275 26982
7780.742 26434
7781.208 26301
7781.675 25880
7782.142 26710
7782.609 25636
7783.076 25723
7783.543 26404
7784.009 26643
7784.476 26826
7784.943 26017
7785.410 26106
7785.877 26439
7786.344 26436
7786.811 26659
7787.278 26573
7787.745 26971
7788.212 26185
7788.679 26088
7789.146 25241
7789.613 25890
7790.080 25492
7790.547 26456
7791.014 26421
7791.481 26574
7791.948 26183
7792.416 26281
7792.883 26707
7793.350 25154
7793.817 26458
7794.284 25654
7794.751 26772
7795.219 26160
7795.686 26973
7796.153 27187
7796.620 26149
7797.088 26409
7797.555 26200
7798.022 26402
7798.490 26505
7798.957 27190
7799.424 26922
7799.892 26229
7800.359 26623
7800.826 26438
7801.294 27108
7801.761 26243
7802.229 25948
7802.696 25719
7803.164 27086
7803.631 27455
7804.098 26610
7804.566 27704
7805.033 26222
7805.501 26675
7805.969 26125
7806.436 25843
7806.904 25667
7807.371 26764
7807.839 27026
7808.306 26115
7808.774 26382
7809.242 25715
7809.709 27141
7810.177 26230
7810.645 26891
7811.112 27364
7811.580 27388
7812.048 27089
7812.516 27192
7812.983 27218
7813.451 27031
7813.919 27271
7814.387 26196
7814.854 27306
7815.322 27359
7815.790 26775
7816.258 26427
7816.726 25953
7817.194 26722
7817.662 26306
7818.129 25920
7818.597 27232
7819.065 27155
7819.533 26729
7820.001 26204
7820.469 26211
7820.937 26503
7821.405 26389
7821.873 25966
7822.341 26371
7822.809 27450
7823.277 27167
7823.745 26131
7824.214 26078
7824.682 25974
7825.150 26135
7825.618 26512
7826.086 26874
7826.554 26854
7827.022 27021
7827.491 26093
7827.959 26441
7828.427 26647
7828.895 27080
7829.363 25831
7829.832 25850
7830.300 26823
7830.768 27475
7831.237 27043
7831.705 26087
7832.173 26089
7832.642 26141
7833.110 26787
7833.578 26297
7834.047 27314
7834.515 27573
7834.984 26756
7835.452 26316
7835.920 25959
7836.389 26077
7836.857 25728
7837.326 26563
7837.794 25832
7838.263 27116
7838.731 26220
7839.200 26043
7839.668 26375
7840.137 25591
7840.606 27010
7841.074 25683
7841.543 25752
7842.011 26303
7842.480 27405
7842.949 27044
7843.417 25586
7843.886 26234
7844.355 25966
7844.823 26763
7845.292 27456
7845.761 27158
7846.230 27597
7846.698 26797
7847.167 26294
7847.636 25722
7848.105 26731
7848.574 26754
7849.042 26476
7849.511 25948
7849.980 27489
7850.449 26011
7850.918 26203
7851.387 26649
7851.856 26183
7852.325 26620
7852.794 25317
7853.263 25778
7853.732 26030
7854.201 26134
7854.670 25936
7855.139 25550
7855.608 26800
7856.077 26884
7856.546 26346
7857.015 25719
7857.484 26202
7857.953 26595
7858.422 26560
7858.891 26541
7859.360 27292
7859.830 26183
7860.299 25756
7860.768 25968
7861.237 26286
7861.706 26611
7862.176 27027
7862.645 26650
7863.114 26218
7863.583 26919
7864.053 26331
7864.522 26468
7864.991 26703
7865.461 27131
7865.930 27653
7866.399 26954
7866.869 26493
7867.338 27138
7867.808 26191
7868.277 26391
7868.746 26283
7869.216 27291
7869.685 27357
7870.155 26557
7870.624 26706
7871.094 25944
7871.563 25401
7872.033 25651
7872.502 26172
7872.972 26400
7873.441 27137
7873.911 26557
7874.381 26701
7874.850 27671
7875.320 26709
7875.790 26942
7876.259 25920
7876.729 25368
7877.199 26125
7877.668 27411
7878.138 26889
7878.608 25837
7879.077 26486
7879.547 26370
7880.017 26153
7880.487 26996
7880.957 26661
7881.426 27199
7881.896 26676
7882.366 26662
7882.836 26391
7883.306 26065
7883.776 25353
7884.246 26021
7884.715 26701
7885.185 28009
7885.655 27414
7886.125 27192
7886.595 27275
7887.065 26709
7887.535 27456
7888.005 26667
7888.475 27266
7888.945 27746
7889.415 27003
7889.885 26813
7890.355 26350
7890.826 26635
7891.296 26116
7891.766 26592
7892.236 26164
7892.706 26672
7893.176 27752
7893.646 27493
7894.117 27599
7894.587 26535
7895.057 26146
7895.527 26096
7895.998 26133
7896.468 26167
7896.938 28231
7897.408 27266
7897.879 27251
7898.349 26524
7898.819 25571
7899.290 26511
7899.760 26091
7900.230 27008
7900.701 26034
7901.171 26923
7901.642 26811
7902.112 26284
7902.582 26959
7903.053 26339
7903.523 27362
7903.994 27052
7904.464 27076
7904.935 26452
7905.405 27072
7905.876 27172
7906.347 27429
7906.817 26554
7907.288 26063
7907.758 26985
7908.229 26794
7908.700 27574
7909.170 28079
7909.641 26794
7910.112 26637
7910.582 26429
7911.053 26009
7911.524 26396
7911.994 27571
7912.465 27423
7912.936 26772
7913.407 26603
7913.877 25580
7914.348 26966
7914.819 26251
7915.290 26623
7915.761 27634
7916.232 27139
7916.702 27172
7917.173 26079
7917.644 26342
7918.115 26352
7918.586 25979
7919.057 25698
7919.528 27344
7919.999 26543
7920.470 27450
7920.941 27786
7921.412 26804
7921.883 26035
7922.354 25886
7922.825 25930
7923.296 26040
7923.767 27165
7924.238 26988
7924.709 27008
7925.181 26756
7925.652 26035
7926.123 26078
7926.594 25992
7927.065 26487
7927.536 26062
7928.008 27174
7928.479 27919
7928.950 27156
7929.421 27005
7929.893 26794
7930.364 26188
7930.835 26240
7931.306 27298
7931.778 25979
7932.249 26924
7932.720 27333
7933.192 26764
7933.663 26491
7934.135 26664
7934.606 26802
7935.077 26108
7935.549 27165
7936.020 27112
7936.492 27748
7936.963 26866
7937.435 26681
7937.906 26655
7938.378 26483
7938.849 26804
7939.321 26226
7939.792 26320
7940.264 28066
7940.736 27393
7941.207 26025
7941.679 26947
7942.150 26819
7942.622 26745
7943.094 26711
7943.565 26527
7944.037 27192
7944.509 26398
7944.980 25600
7945.452 26631
7945.924 26861
7946.396 27748
7946.867 26510
7947.339 27063
7947.811 27538
7948.283 27167
7948.755 27151
7949.227 26802
7949.698 26782
7950.170 27223
7950.642 26485
7951.114 25578
7951.586 26937
7952.058 27093
7952.530 27566
7953.002 27511
7953.474 26870
7953.946 26308
7954.418 25895
7954.890 26772
7955.362 26017
7955.834 27414
7956.306 27242
7956.778 27139
7957.250 28111
7957.722 26579
7958.194 26834
7958.666 26383
7959.139 27524
7959.611 27499
7960.083 27918
7960.555 27447
7961.027 27185
7961.499 26373
7961.972 26538
7962.444 27520
7962.916 27384
7963.388 27036
7963.861 27614
7964.333 27154
7964.805 27083
7965.278 27004
7965.750 27794
7966.222 25835
7966.695 27468
7967.167 26947
7967.639 27706
7968.112 28135
7968.584 27213
7969.057 28011
7969.529 26812
7970.002 28255
7970.474 26911
7970.947 27316
7971.419 27082
7971.892 27475
7972.364 26773
7972.837 26636
7973.309 26839
7973.782 27311
7974.254 26786
7974.727 27478
7975.200 27720
7975.672 28193
7976.145 28037
7976.618 28091
7977.090 26365
7977.563 26906
7978.036 27209
7978.508 27416
7978.981 26836
7979.454 27562
7979.927 28540
7980.399 27856
7980.872 28091
7981.345 26300
7981.818 27324
7982.291 27164
7982.764 27724
7983.236 28020
7983.709 27871
7984.182 28268
7984.655 26628
7985.128 27413
7985.601 26860
7986.074 27722
7986.547 27534
7987.020 27851
7987.493 27951
7987.966 27494
7988.439 26592
7988.912 26668
7989.385 26935
7989.858 26842
7990.331 26809
7990.804 26405
7991.277 27398
7991.750 28227
7992.223 27389
7992.697 28310
7993.170 26706
7993.643 27259
7994.116 27189
7994.589 27075
7995.062 28143
7995.536 28206
7996.009 28038
7996.482 27784
7996.955 27747
7997.429 28283
7997.902 27952
7998.375 27482
7998.849 28393
7999.322 29129
7999.795 28568
8000.269 28584
8000.742 27457
8001.216 27777
8001.689 26545
8002.162 27700
8002.636 28192
8003.109 29091
8003.583 28759
8004.056 28019
8004.530 28149
8005.003 28433
8005.477 28459
8005.950 27696
8006.424 27742
8006.897 27652
8007.371 28114
8007.845 28610
8008.318 27750
8008.792 28028
8009.265 29142
8009.739 29039
8010.213 27718
8010.686 29034
8011.160 28779
8011.634 28353
8012.108 28085
8012.581 27860
8013.055 28028
8013.529 27623
8014.003 29184
8014.476 27973
8014.950 27480
8015.424 27238
8015.898 28062
8016.372 27889
8016.846 26827
8017.319 27893
8017.793 27613
8018.267 27933
8018.741 28304
8019.215 28596
8019.689 28684
8020.163 28497
8020.637 28556
8021.111 29095
8021.585 28999
8022.059 29308
8022.533 29738
8023.007 29552
8023.481 29401
8023.955 29542
8024.429 29067
8024.903 29431
8025.377 28731
8025.852 29639
8026.326 29438
8026.800 30568
8027.274 30505
8027.748 30457
8028.222 30398
8028.697 29424
8029.171 29554
8029.645 28783
8030.119 29323
8030.594 29513
8031.068 29917
8031.542 29670
8032.017 29675
8032.491 29098
8032.965 29872
8033.440 30262
8033.914 29607
8034.388 30388
8034.863 29931
8035.337 29364
8035.812 30047
8036.286 29417
8036.761 30285
8037.235 29982
8037.709 30557
8038.184 30283
8038.658 31519
8039.133 30560
8039.608 29926
8040.082 30934
8040.557 30280
8041.031 31102
8041.506 30461
8041.980 30758
8042.455 31428
8042.930 31667
8043.404 32308
8043.879 30240
8044.354 31537
8044.828 30882
8045.303 30784
8045.778 30746
8046.253 31561
8046.727 31882
8047.202 31952
8047.677 31163
8048.152 31059
8048.626 32388
8049.101 31804
8049.576 31549
8050.051 31998
8050.526 33347
8051.001 32734
8051.476 31821
8051.951 33041
8052.425 33026
8052.900 33406
8053.375 31655
8053.850 32674
8054.325 33411
8054.800 34847
8055.275 33722
8055.750 32681
8056.225 32800
8056.700 32934
8057.175 33199
8057.651 33763
8058.126 33301
8058.601 33788
8059.076 33411
8059.551 34057
8060.026 33871
8060.501 34180
8060.976 33523
8061.452 33582
8061.927 32821
8062.402 34755
8062.877 33430
8063.353 34609
8063.828 33533
8064.303 33424
8064.778 34093
8065.254 33257
8065.729 33543
8066.204 35029
8066.680 35146
8067.155 34692
8067.630 34977
8068.106 35445
8068.581 34991
8069.057 35754
8069.532 35602
8070.007 35998
8070.483 34743
8070.958 36206
8071.434 35660
8071.909 35732
8072.385 35712
8072.860 36369
8073.336 37222
8073.812 35761
8074.287 37137
8074.763 38095
8075.238 38536
8075.714 37449
8076.189 36220
8076.665 38100
8077.141 37386
8077.616 37373
8078.092 37781
8078.568 39193
8079.044 38701
8079.519 38227
8079.995 37113
8080.471 38488
8080.947 38976
8081.422 37424
8081.898 40088
8082.374 38732
8082.850 39984
8083.326 38118
8083.801 38344
8084.277 39094
8084.753 38505
8085.229 38233
8085.705 37527
8086.181 38026
8086.657 37914
8087.133 36876
8087.609 37656
8088.085 38791
8088.561 39783
8089.037 38315
8089.513 38444
8089.989 38275
8090.465 37857
8090.941 37293
8091.417 36585
8091.893 36599
8092.369 37037
8092.845 38046
8093.321 36311
8093.798 37302
8094.274 37636
8094.750 37032
8095.226 37754
8095.702 36784
8096.179 38007
8096.655 36951
8097.131 37067
8097.607 36072
8098.084 37654
8098.560 36908
8099.036 36773
8099.512 37610
8099.989 36514
8100.465 37759
8100.942 36624
8101.418 36123
8101.894 36817
8102.371 36449
8102.847 36245
8103.324 36146
8103.800 35982
8104.276 35989
8104.753 36626
8105.229 36557
8105.706 35696
8106.182 36573
8106.659 36136
8107.136 35264
8107.612 34712
8108.089 35274
8108.565 35080
8109.042 34704
8109.518 35593
8109.995 37525
8110.472 35387
8110.948 34551
8111.425 35512
8111.902 34935
8112.378 35834
8112.855 34809
8113.332 35292
8113.809 36269
8114.285 36624
8114.762 37007
8115.239 36474
8115.716 36034
8116.193 35332
8116.669 36384
8117.146 36646
8117.623 35869
8118.100 36837
8118.577 37293
8119.054 36116
8119.531 36945
8120.008 37902
8120.484 37119
8120.961 37314
8121.438 36947
8121.915 37437
8122.392 37258
8122.869 38165
8123.346 38359
8123.823 37631
8124.301 39745
8124.778 38691
8125.255 38534
8125.732 37810
8126.209 38191
8126.686 38267
8127.163 38693
8127.640 39674
8128.117 39458
8128.595 40453
8129.072 40054
8129.549 40463
8130.026 39053
8130.503 39725
8130.981 38179
8131.458 40513
8131.935 40404
8132.413 38503
8132.890 38765
8133.367 37211
8133.845 39454
8134.322 39727
8134.799 38745
8135.277 40279
8135.754 39684
8136.231 41312
8136.709 40140
8137.186 40130
8137.664 39301
8138.141 39920
8138.619 38273
8139.096 37894
8139.574 38059
8140.051 38321
8140.529 38526
8141.006 38188
8141.484 37821
8141.961 38801
8142.439 37104
8142.917 36796
8143.394 35382
8143.872 37013
8144.349 36003
8144.827 36702
8145.305 36576
8145.782 37083
8146.260 35645
8146.738 34735
8147.216 35087
8147.693 33460
8148.171 35422
8148.649 35159
8149.127 35510
8149.604 35246
8150.082 35298
8150.560 34491
8151.038 34027
8151.516 33637
8151.994 32795
8152.472 33355
8152.949 32384
8153.427 32938
8153.905 33472
8154.383 32562
8154.861 31927
8155.339 32422
8155.817 33226
8156.295 32405
8156.773 32042
8157.251 31695
8157.729 33488
8158.207 32997
8158.685 32940
8159.163 31384
8159.642 31044
8160.120 31890
8160.598 31901
8161.076 32333
8161.554 32317
8162.032 32468
8162.510 31800
8162.989 31698
8163.467 30992
8163.945 31285
8164.423 31516
8164.902 31514
8165.380 32870
8165.858 31782
8166.336 31227
8166.815 31081
8167.293 31457
8167.771 31057
8168.250 30192
8168.728 31163
8169.206 30529
8169.685 33013
8170.163 31780
8170.642 30608
8171.120 30420
8171.599 30154
8172.077 31269
8172.555 29763
8173.034 30971
8173.512 31531
8173.991 31463
8174.470 31186
8174.948 30614
8175.427 31270
8175.905 31352
8176.384 31595
8176.862 31095
8177.341 32574
8177.820 32712
8178.298 32242
8178.777 32480
8179.256 32583
8179.734 32093
8180.213 31258
8180.692 31677
8181.171 31075
8181.649 31937
8182.128 32784
8182.607 32398
8183.086 31855
8183.564 30978
8184.043 31820
8184.522 31862
8185.001 31515
8185.480 33046
8185.959 32335
8186.437 31493
8186.916 31375
8187.395 31266
8187.874 30910
8188.353 32166
8188.832 31247
8189.311 31515
8189.790 31305
8190.269 31263
8190.748 30267
8191.227 30481
8191.706 31176
8192.185 29839
8192.664 30851
8193.143 29741
8193.623 29611
8194.102 30239
8194.581 29453
8195.060 29721
8195.539 29647
8196.018 30341
8196.497 29294
8196.977 30357
8197.456 29885
8197.935 29731
8198.414 29593
8198.894 30094
8199.373 29400
8199.852 28160
8200.331 28116
8200.811 28769
8201.290 29374
8201.769 29228
8202.249 28718
8202.728 28548
8203.207 28207
8203.687 27669
8204.166 28961
8204.646 29847
8205.125 28432
8205.605 29395
8206.084 27675
8206.564 27787
8207.043 29108
8207.523 28720
8208.002 28140
8208.482 27213
8208.961 28229
8209.441 27682
8209.920 28511
8210.400 28294
8210.879 27445
8211.359 27601
8211.839 27181
8212.318 28425
8212.798 27217
8213.278 28329
8213.757 28392
8214.237 27883
8214.717 28083
8215.197 27712
8215.676 27291
8216.156 27802
8216.636 28316
8217.116 27294
8217.595 28196
8218.075 28113
8218.555 27919
8219.035 27672
8219.515 27515
8219.995 27768
8220.475 26655
8220.954 27127
8221.434 27799
8221.914 28174
8222.394 28816
8222.874 27419
8223.354 27174
8223.834 26455
8224.314 27308
8224.794 26808
8225.274 27823
8225.754 28422
8226.234 28064
8226.714 27101
8227.195 27260
8227.675 28280
8228.155 26262
8228.635 26808
8229.115 26911
8229.595 27712
8230.075 27588
8230.556 27403
8231.036 27322
8231.516 27282
8231.996 27120
8232.476 25925
8232.957 26348
8233.437 27356
8233.917 27279
8234.398 26822
8234.878 25784
8235.358 26868
8235.838 27106
8236.319 27269
8236.799 26396
8237.280 27722
8237.760 27760
8238.240 26355
8238.721 27119
8239.201 27490
8239.682 27334
8240.162 26800
8240.643 26645
8241.123 26729
8241.604 26795
8242.084 27023
8242.565 26885
8243.045 27631
8243.526 26932
8244.006 27671
8244.487 26857
8244.968 28099
8245.448 28029
8245.929 27314
8246.410 27084
8246.890 26592
8247.371 27054
8247.852 26531
8248.332 26168
8248.813 26193
8249.294 26046
8249.775 26873
8250.255 27397
8250.736 27497
8251.217 27066
8251.698 26515
8252.179 26584
8252.659 27118
8253.140 26364
8253.621 27873
8254.102 27708
8254.583 26522
8255.064 27016
8255.545 26648
8256.026 26413
8256.507 26365
8256.987 27197
8257.468 26383
8257.949 26892
8258.430 26162
8258.911 26080
8259.393 26078
8259.874 26408
8260.355 26634
8260.836 26317
8261.317 26866
8261.798 26465
8262.279 26110
8262.760 25568
8263.241 25020
8263.722 25452
8264.204 25422
8264.685 26036
8265.166 26303
8265.647 27383
8266.128 26513
8266.610 26657
8267.091 26538
8267.572 25164
8268.054 26064
8268.535 25139
8269.016 25698
8269.497 26803
8269.979 26934
8270.460 26132
8270.942 25622
8271.423 25884
8271.904 25891
8272.386 25859
8272.867 25746
8273.349 26487
8273.830 27452
8274.312 26615
8274.793 25870
8275.275 26033
8275.756 26939
8276.238 25797
8276.719 26988
8277.201 25282
8277.682 26101
8278.164 26472
8278.645 26742
8279.127 25991
8279.609 25973
8280.090 26615
8280.572 26126
8281.054 27009
8281.535 26657
8282.017 27194
8282.499 27015
8282.980 26080
8283.462 25429
8283.944 25637
8284.426 26177
8284.907 26385
8285.389 26115
8285.871 25852
8286.353 25781
8286.835 25944
8287.317 25265
8287.798 26521
8288.280 26148
8288.762 26327
8289.244 25522
8289.726 26672
8290.208 26621
8290.690 25864
8291.172 25972
8291.654 24817
8292.136 25916
8292.618 24570
8293.100 25664
8293.582 25563
8294.064 25977
8294.546 25915
8295.028 26064
8295.510 25794
8295.992 26069
8296.474 26376
8296.957 25548
8297.439 26176
8297.921 25980
8298.403 25800
8298.885 25895
8299.367 25482
8299.850 25337
8300.332 25689
8300.814 25703
8301.296 24990
8301.779 26860
8302.261 26665
8302.743 26624
8303.226 27077
8303.708 25520
8304.190 26534
8304.673 25679
8305.155 25599
8305.637 26034
8306.120 26636
8306.602 26391
8307.085 25551
8307.567 26221
8308.050 25637
8308.532 25564
8309.015 25580
8309.497 27044
8309.980 26572
8310.462 25703
8310.945 25477
8311.427 25125
8311.910 25545
8312.392 25038
8312.875 25365
8313.358 25317
8313.840 26034
8314.323 26069
8314.805 25776
8315.288 26234
8315.771 25367
8316.254 26140
8316.736 24834
8317.219 26140
8317.702 25882
8318.184 25974
8318.667 25762
8319.150 24956
8319.633 25248
8320.116 25430
8320.598 25590
8321.081 25179
8321.564 26413
8322.047 26349
8322.530 27060
8323.013 26694
8323.496 25548
8323.979 26341
8324.462 25510
8324.944 25584
8325.427 25019
8325.910 26490
8326.393 26372
8326.876 25386
8327.359 25369
8327.843 25120
8328.326 25638
8328.809 24617
8329.292 24764
8329.775 25775
8330.258 26649
8330.741 25956
8331.224 25755
8331.707 25748
8332.190 25221
8332.674 25975
8333.157 25853
8333.640 26567
8334.123 26743
8334.607 26765
8335.090 26431
8335.573 25940
8336.056 25851
8336.540 24760
8337.023 25431
8337.506 25229
8337.990 26404
8338.473 26423
8338.956 26552
8339.440 26178
8339.923 25888
8340.406 26055
8340.890 25550
8341.373 25439
8341.857 25706
8342.340 25811
8342.824 25690
8343.307 25388
8343.791 25359
8344.274 24914
8344.758 25782
8345.241 25453
8345.725 25792
8346.208 26072
8346.692 26258
8347.176 25969
8347.659 24995
8348.143 24797
8348.626 25323
8349.110 26431
8349.594 25386
8350.077 26981
8350.561 26728
8351.045 26156
8351.529 26556
8352.012 25592
8352.496 25636
8352.980 25373
8353.464 26455
8353.947 25620
8354.431 26373
8354.915 25741
8355.399 24527
8355.883 25226
8356.367 26157
8356.851 26582
8357.334 26107
8357.818 26222
8358.302 26163
8358.786 26437
8359.270 25734
8359.754 25107
8360.238 25713
8360.722 25933
8361.206 26711
8361.690 25563
8362.174 26320
8362.658 26275
8363.142 26195
8363.626 26141
8364.111 25320
8364.595 26597
8365.079 25713
8365.563 26192
8366.047 26410
8366.531 26040
8367.015 25656
8367.500 25987
8367.984 25994
8368.468 26676
8368.952 26427
8369.437 25744
8369.921 25874
8370.405 25947
8370.889 26545
8371.374 26092
8371.858 25521
8372.342 25654
8372.827 25693
8373.311 26078
8373.795 25776
8374.280 26141
8374.764 25619
8375.249 25849
8375.733 26138
8376.218 25223
8376.702 25806
8377.186 25943
8377.671 25664
8378.155 25958
8378.640 26608
8379.125 26488
8379.609 25088
8380.094 26116
8380.578 25602
8381.063 26302
8381.547 25651
8382.032 26105
8382.517 27281
8383.001 26298
8383.486 26243
8383.971 25734
8384.455 26093
8384.940 25981
8385.425 26653
8385.909 25575
8386.394 26738
8386.879 26786
8387.364 26011
8387.849 26080
8388.333 25461
8388.818 25638
8389.303 25179
8389.788 25615
8390.273 25746
8390.758 26493
8391.242 26608
8391.727 25973
8392.212 26714
8392.697 27095
8393.182 26655
8393.667 25683
8394.152 26101
8394.637 26704
8395.122 26116
8395.607 26583
8396.092 25709
8396.577 26165
8397.062 26047
8397.547 26327
8398.032 26575
8398.517 27391
8399.003 27315
8399.488 26311
8399.973 26177
8400.458 25828
8400.943 26858
8401.428 26033
8401.914 26162
8402.399 26575
8402.884 26581
8403.369 26052
8403.854 27218
8404.340 26539
8404.825 26661
8405.310 25982
8405.796 26648
8406.281 26854
8406.766 26607
8407.252 26581
8407.737 26951
8408.222 27002
8408.708 26160
8409.193 26743
8409.679 27576
8410.164 26613
8410.649 27936
8411.135 28121
8411.620 27054
8412.106 26948
8412.591 25630
8413.077 26376
8413.562 26199
8414.048 26644
8414.534 26600
8415.019 26998
8415.505 26983
8415.990 26526
8416.476 25987
8416.962 25982
8417.447 26023
8417.933 26476
8418.419 26168
8418.904 26365
8419.390 26810
8419.876 26268
8420.361 26429
8420.847 25573
8421.333 25965
8421.819 26815
8422.305 26705
8422.790 27408
8423.276 26342
8423.762 25309
8424.248 25837
8424.734 25386
8425.220 25905
8425.705 25748
8426.191 25977
8426.677 26730
8427.163 26381
8427.649 26368
8428.135 26039
8428.621 25952
8429.107 26192
8429.593 26034
8430.079 25816
8430.565 25939
8431.051 26412
8431.537 25275
8432.023 25499
8432.509 25897
8432.996 25987
8433.482 25129
8433.968 26491
8434.454 25847
8434.940 27162
8435.426 27132
8435.912 25798
8436.399 26658
8436.885 25766
8437.371 25841
8437.857 25303
8438.344 26298
8438.830 26293
8439.316 26300
8439.802 26240
8440.289 26296
8440.775 26848
8441.261 26085
8441.748 25888
8442.234 24994
8442.720 26343
8443.207 26537
8443.693 27481
8444.180 25947
8444.666 25226
8445.153 26256
8445.639 26317
8446.126 26423
8446.612 25770
8447.099 26608
8447.585 26023
8448.072 26224
8448.558 25967
8449.045 24708
8449.531 25739
8450.018 24908
8450.505 24818
8450.991 25738
8451.478 26341
8451.964 27220
8452.451 25740
8452.938 25595
8453.424 25333
8453.911 25418
8454.398 25389
8454.885 25657
8455.371 26187
8455.858 25308
8456.345 25595
8456.832 25729
8457.319 26525
8457.805 26130
8458.292 25842
8458.779 26064
8459.266 25797
8459.753 26880
8460.240 26256
8460.727 26213
8461.213 25292
8461.700 25923
8462.187 26206
8462.674 25918
8463.161 26179
8463.648 26115
8464.135 25531
8464.622 25100
8465.109 25113
8465.596 25125
8466.083 25809
8466.571 24963
8467.058 25658
8467.545 26278
8468.032 26252
8468.519 25048
8469.006 25406
8469.493 25400
8469.980 25914
8470.468 24959
8470.955 24920
8471.442 25893
8471.929 25553
8472.417 25701
8472.904 25830
8473.391 25171
8473.878 26361
8474.366 25832
8474.853 27345
8475.340 26328
8475.828 26423
8476.315 26105
8476.802 25809
8477.290 26240
8477.777 25548
8478.265 26996
8478.752 26553
8479.239 26151
8479.727 26562
8480.214 26622
8480.702 25496
8481.189 25675
8481.677 25450
8482.164 25846
8482.652 25818
8483.139 26309
8483.627 27011
8484.115 26383
8484.602 26453
8485.090 25982
8485.577 25455
8486.065 26016
8486.553 25729
8487.040 26609
8487.528 26572
8488.016 26833
8488.504 26280
8488.991 25685
8489.479 25835
8489.967 26416
8490.454 26024
8490.942 26848
8491.430 27460
8491.918 26901
8492.406 25837
8492.894 26089
8493.381 25333
8493.869 26356
8494.357 26697
8494.845 26198
8495.333 25618
8495.821 26658
8496.309 27794
8496.797 26571
8497.285 27034
8497.773 25774
8498.261 26764
8498.749 25976
8499.237 26147
8499.725 26976
8500.213 26829
8500.701 25694
8501.189 25654
8501.677 26148
8502.165 25834
8502.653 26129
8503.141 25801
8503.630 26310
8504.118 26001
8504.606 25589
8505.094 25515
8505.582 25533
8506.070 25696
8506.559 25821
8507.047 26227
8507.535 25367
8508.023 26052
8508.512 25988
8509.000 25531
8509.488 26025
8509.977 25697
8510.465 26106
8510.953 25789
8511.442 25528
8511.930 25595
8512.419 26148
8512.907 26907
8513.395 26389
8513.884 26370
8514.372 25785
8514.861 25206
8515.349 25375
8515.838 25608
8516.326 25770
8516.815 25702
8517.303 25368
8517.792 26139
8518.281 25808
8518.769 25705
8519.258 26088
8519.746 25303
8520.235 26228
8520.724 26050
8521.212 25431
8521.701 25317
8522.190 24080
8522.678 25920
8523.167 24646
8523.656 25383
8524.144 25712
8524.633 26783
8525.122 26483
8525.611 25792
8526.100 26186
8526.588 25619
8527.077 26350
8527.566 24650
8528.055 25497
8528.544 26539
8529.033 26153
8529.522 26411
8530.010 25120
8530.499 25010
8530.988 25060
8531.477 25816
8531.966 25438
8532.455 26345
8532.944 25941
8533.433 26217
8533.922 26280
8534.411 25523
8534.900 25305
8535.389 25058
8535.878 25834
8536.368 26526
8536.857 25839
8537.346 25358
8537.835 25853
8538.324 25258
8538.813 25042
8539.302 25861
8539.792 25314
8540.281 25596
8540.770 26040
8541.259 25918
8541.749 26238
8542.238 25519
8542.727 26021
8543.216 24613
8543.706 25161
8544.195 25203
8544.684 26273
8545.174 26147
8545.663 25828
8546.152 26004
8546.642 25521
8547.131 24845
8547.621 25253
8548.110 25463
8548.599 25652
8549.089 26012
8549.578 25806
8550.068 25113
8550.557 25297
8551.047 24933
8551.536 24881
8552.026 25049
8552.516 25637
8553.005 26553
8553.495 26052
8553.984 25155
8554.474 25041
8554.964 25085
8555.453 24714
8555.943 25134
8556.433 24918
8556.922 26057
8557.412 26023
8557.902 25925
8558.391 25863
8558.881 25045
8559.371 25106
8559.861 25257
8560.350 25284
8560.840 25029
8561.330 26176
8561.820 25881
8562.310 25129
8562.800 25042
8563.289 25072
8563.779 25199
8564.269 25183
8564.759 25848
8565.249 26442
8565.739 25503
8566.229 25266
8566.719 24635
8567.209 25668
8567.699 26076
8568.189 25509
8568.679 24983
8569.169 26005
8569.659 26089
8570.149 25909
8570.639 25874
8571.129 25047
8571.619 25805
8572.109 25302
8572.600 25948
8573.090 26407
8573.580 25975
8574.070 25623
8574.560 25263
8575.051 25978
8575.541 25910
8576.031 25928
8576.521 24974
8577.011 24708
8577.502 24792
8577.992 25241
8578.482 25503
8578.973 25958
8579.463 24799
8579.953 24001
8580.444 25471
8580.934 24732
8581.425 26760
8581.915 25345
8582.405 24572
8582.896 25643
8583.386 24785
8583.877 25782
8584.367 25896
8584.858 25190
8585.348 25369
8585.839 25753
8586.329 25808
8586.820 24910
8587.310 24903
8587.801 24306
8588.291 25556
8588.782 24207
8589.273 25449
8589.763 25833
8590.254 26570
8590.745 25262
8591.235 25664
8591.726 26171
8592.217 25152
8592.707 25826
8593.198 24831
8593.689 25163
8594.180 25231
8594.670 25632
8595.161 26249
8595.652 24774
8596.143 26091
8596.634 24310
8597.125 25428
8597.615 25798
8598.106 26409
8598.597 26126
8599.088 25248
8599.579 25129
8600.070 25971
8600.561 25998
8601.052 25326
8601.543 26209
8602.034 25552
8602.525 25046
8603.016 25513
8603.507 24955
8603.998 25428
8604.489 25092
8604.980 25843
8605.471 25186
8605.962 26863
8606.453 25093
8606.944 25040
8607.435 26275
8607.927 24310
8608.418 24876
8608.909 24697
8609.400 25097
8609.891 25198
8610.383 25649
8610.874 25603
8611.365 25547
8611.856 25366
8612.348 25509
8612.839 26024
8613.330 25289
8613.822 25636
8614.313 25830
8614.804 26241
8615.296 25747
8615.787 24673
8616.278 25647
8616.770 25354
8617.261 26231
8617.753 24871
8618.244 25816
8618.736 25142
8619.227 25425
8619.719 24976
8620.210 24519
8620.702 25303
8621.193 24458
8621.685 25011
8622.176 25639
8622.668 26002
8623.159 25776
8623.651 25170
8624.143 24602
8624.634 24848
8625.126 25197
8625.618 24848
8626.109 25886
8626.601 25076
8627.093 25400
8627.584 26037
8628.076 24829
8628.568 25120
8629.060 25277
8629.551 26305
8630.043 24975
8630.535 26287
8631.027 25741
8631.519 25577
8632.010 25845
8632.502 25228
8632.994 26617
8633.486 25384
8633.978 25825
8634.470 26006
8634.962 26516
8635.454 26126
8635.946 24662
8636.438 25158
8636.930 25931
8637.422 25944
8637.914 25722
8638.406 26004
8638.898 26395
8639.390 25812
8639.882 25471
8640.374 25498
8640.866 25764
8641.358 25541
8641.850 26445
8642.343 25484
8642.835 26034
8643.327 25249
8643.819 25808
8644.311 25153
8644.803 24832
8645.296 25903
8645.788 25002
8646.280 25302
8646.772 25615
8647.265 26146
8647.757 25464
8648.249 25526
8648.742 25432
8649.234 25586
8649.726 25520
8650.219 25295
8650.711 25141
8651.203 25890
8651.696 25123
8652.188 25774
8652.681 25234
8653.173 25575
8653.666 25246
8654.158 25712
8654.651 25660
8655.143 26655
8655.636 25752
8656.128 25493
8656.621 25545
8657.113 24585
8657.606 26480
8658.099 25879
8658.591 26120
8659.084 25096
8659.576 25475
8660.069 25483
8660.562 25357
8661.054 24736
8661.547 24938
8662.040 25325
8662.533 25193
8663.025 25657
8663.518 25316
8664.011 25740
8664.504 25817
8664.996 25290
8665.489 25240
8665.982 25674
8666.475 25175
8666.968 24772
8667.461 26392
8667.953 25572
8668.446 25799
8668.939 26330
8669.432 25692
8669.925 25784
8670.418 25903
8670.911 25113
8671.404 26397
8671.897 26236
8672.390 26570
8672.883 25786
8673.376 25446
8673.869 25066
8674.362 26578
8674.855 25982
8675.348 26058
8675.841 26208
8676.334 25900
8676.828 25629
8677.321 25697
8677.814 25886
8678.307 25330
8678.800 25565
8679.293 26219
8679.787 26294
8680.280 26177
8680.773 25672
8681.266 26019
8681.760 25224
8682.253 26329
8682.746 25153
8683.240 25912
8683.733 26846
8684.226 25915
8684.720 26491
8685.213 25645
8685.706 25960
8686.200 25928
8686.693 25910
8687.187 25990
8687.680 26189
8688.173 25937
8688.667 27307
8689.160 25969
8689.654 26712
8690.147 25788
8690.641 26136
8691.134 27060
8691.628 26381
8692.122 26761
8692.615 27394
8693.109 25867
8693.602 26348
8694.096 25984
8694.590 27352
8695.083 25936
8695.577 25926
8696.071 26373
8696.564 26202
8697.058 26623
8697.552 25351
8698.046 26208
8698.539 25520
8699.033 26488
8699.527 26830
8700.021 26617
8700.514 27460
8701.008 27309
8701.502 26519
8701.996 26971
8702.490 26895
8702.984 25986
8703.478 26702
8703.971 26287
8704.465 27458
8704.959 26871
8705.453 26495
8705.947 27386
8706.441 26326
8706.935 27282
8707.429 26704
8707.923 26902
8708.417 27159
8708.911 28208
8709.405 27031
8709.899 26448
8710.394 26560
8710.888 26773
8711.382 27147
8711.876 27665
8712.370 27502
8712.864 26706
8713.358 27142
8713.853 27221
8714.347 27252
8714.841 27396
8715.335 27146
8715.829 27640
8716.324 27155
8716.818 27840
8717.312 27690
8717.807 28139
8718.301 27248
8718.795 27738
8719.290 28111
8719.784 28091
8720.278 27797
8720.773 28993
8721.267 29488
8721.762 28339
8722.256 28233
8722.750 29032
8723.245 28339
8723.739 29322
8724.234 28768
8724.728 29337
8725.223 29675
8725.717 29805
8726.212 29516
8726.706 29076
8727.201 28922
8727.696 28797
8728.190 28749
8728.685 29386
8729.179 29460
8729.674 28809
8730.169 28566
8730.663 28731
8731.158 27954
8731.653 28168
8732.148 27666
8732.642 28841
8733.137 27552
8733.632 28298
8734.127 27868
8734.621 27138
8735.116 27374
8735.611 26803
8736.106 27178
8736.601 26700
8737.095 26817
8737.590 26893
8738.085 26806
8738.580 26284
8739.075 26224
8739.570 26322
8740.065 26283
8740.560 26266
8741.055 25820
8741.550 27410
8742.045 27330
8742.540 27132
8743.035 27170
8743.530 25548
8744.025 26116
8744.520 25129
8745.015 26062
8745.510 25742
8746.005 26050
8746.500 26837
8746.995 26704
8747.491 25533
8747.986 26167
8748.481 25659
8748.976 26483
8749.471 25814
8749.967 26680
8750.462 26210
8750.957 26027
8751.452 26108
8751.948 25489
8752.443 25570
8752.938 25619
8753.433 26039
8753.929 26325
8754.424 26550
8754.920 25838
8755.415 25575
8755.910 25573
8756.406 26098
8756.901 26125
8757.397 26140
8757.892 26152
8758.387 26043
8758.883 26020
8759.378 24709
8759.874 25353
8760.369 25137
8760.865 25190
8761.360 24789
8761.856 25665
8762.352 26029
8762.847 25385
8763.343 25508
8763.838 24953
8764.334 24453
8764.830 24769
8765.325 25611
8765.821 25492
8766.317 26591
8766.812 26496
8767.308 25484
8767.804 25135
8768.300 24086
8768.795 24805
8769.291 24846
8769.787 25820
8770.283 25239
8770.779 24830
8771.274 25615
8771.770 25282
8772.266 25576
8772.762 25473
8773.258 25068
8773.754 24689
8774.250 25035
8774.746 25935
8775.241 25973
8775.737 25331
8776.233 25016
8776.729 25503
8777.225 25103
8777.721 25883
8778.217 25392
8778.713 25951
8779.209 25695
8779.706 25655
8780.202 25345
8780.698 23481
8781.194 25200
8781.690 25004
8782.186 25610
8782.682 24995
8783.178 25654
8783.675 25091
8784.171 24424
8784.667 25767
8785.163 25068
8785.659 26057
8786.156 24737
8786.652 24982
8787.148 24360
8787.645 25208
8788.141 25196
8788.637 25440
8789.134 25235
8789.630 24977
8790.126 25741
8790.623 25357
8791.119 26126
8791.615 26204
8792.112 25427
8792.608 25342
8793.105 25059
8793.601 25504
8794.098 24444
8794.594 24941
8795.091 25312
8795.587 25314
8796.084 25297
8796.580 25439
8797.077 25510
8797.573 24753
8798.070 24976
8798.567 24847
8799.063 25677
8799.560 25384
8800.056 24869
8800.553 24863
8801.050 24582
8801.546 25256
8802.043 25549
8802.540 25145
8803.037 25020
8803.533 26769
8804.030 25205
8804.527 25968
8805.024 26343
8805.520 25508
8806.017 25647
8806.514 25580
8807.011 25293
8807.508 24977
8808.005 25809
8808.502 25674
8808.998 25548
8809.495 25732
8809.992 25302
8810.489 24895
8810.986 24541
8811.483 26140
8811.980 25639
8812.477 25568
8812.974 25132
8813.471 24338
8813.968 24736
8814.465 24625
8814.962 25980
8815.459 24978
8815.957 25817
8816.454 25335
8816.951 24338
8817.448 24724
8817.945 24277
8818.442 25485
8818.939 24829
8819.437 25421
8819.934 26044
8820.431 25672
8820.928 25229
8821.426 25128
8821.923 24977
8822.420 24314
8822.917 25599
8823.415 24545
8823.912 25222
8824.409 24701
8824.907 25161
8825.404 25081
8825.901 24273
8826.399 25007
8826.896 24252
8827.394 24858
8827.891 24180
8828.389 25679
8828.886 26305
8829.384 24984
8829.881 25469
8830.379 24182
8830.876 25364
8831.374 24533
8831.871 25072
8832.369 25148
8832.866 25239
8833.364 25195
8833.861 25042
8834.359 25142
8834.857 24627
8835.354 24819
8835.852 25476
8836.350 25968
8836.847 25079
8837.345 24516
8837.843 24646
8838.341 23968
8838.838 24611
8839.336 24514
8839.834 24788
8840.332 24499
8840.829 25595
8841.327 24811
8841.825 24706
8842.323 25178
8842.821 24113
8843.319 24846
8843.817 24079
8844.314 24453
8844.812 24706
8845.310 24912
8845.808 24644
8846.306 24179
8846.804 23177
8847.302 24285
8847.800 24414
8848.298 24351
8848.796 25041
8849.294 25078
8849.792 24595
8850.290 24518
8850.788 24439
8851.287 24337
8851.785 24388
8852.283 25067
8852.781 24130
8853.279 25365
8853.777 24862
8854.275 25481
8854.774 24998
8855.272 24277
8855.770 24943
8856.268 24346
8856.767 25167
8857.265 24191
8857.763 24426
8858.261 24520
8858.760 23861
8859.258 23944
8859.756 24652
8860.255 24968
8860.753 24432
8861.252 24688
8861.750 25339
8862.248 25149
8862.747 25102
8863.245 24567
8863.744 23951
8864.242 23703
8864.741 24633
8865.239 24202
8865.738 25579
8866.236 24882
8866.735 25066
8867.233 25104
8867.732 23814
8868.230 24920
8868.729 24053
8869.228 23771
8869.726 24658
8870.225 25097
8870.723 24850
8871.222 24152
8871.721 24735
8872.219 25196
8872.718 24871
8873.217 24951
8873.716 25017
8874.214 24919
8874.713 24440
8875.212 24420
8875.711 24029
8876.210 24113
8876.708 24594
8877.207 25237
8877.706 24117
8878.205 24872
8878.704 25077
8879.203 24630
8879.702 24365
8880.200 24826
8880.699 24984
8881.198 24548
8881.697 24796
8882.196 24801
8882.695 25132
8883.194 25351
8883.693 24448
8884.192 24376
8884.691 24807
8885.190 24407
8885.690 24449
8886.189 24584
8886.688 24805
8887.187 24496
8887.686 24653
8888.185 24126
8888.684 24423
8889.183 23738
8889.683 24121
8890.182 24372
8890.681 25448
8891.180 24543
8891.680 24372
8892.179 24092
8892.678 23878
8893.177 24286
8893.677 23604
8894.176 24072
8894.675 24173
8895.175 25264
8895.674 25055
8896.173 24576
8896.673 24039
8897.172 24095
8897.672 24671
8898.171 24409
8898.670 24307
8899.170 24228
8899.669 24433
8900.169 24354
8900.668 24249
8901.168 23912
8901.667 24384
8902.167 24693
8902.666 24096
8903.166 24525
8903.666 24609
8904.165 24157
8904.665 24672
8905.164 23940
8905.664 24827
8906.164 23930
8906.663 25001
8907.163 24907
8907.663 24954
8908.162 25281
8908.662 24600
8909.162 24431
8909.662 24596
8910.161 25221
8910.661 24520
8911.161 24655
8911.661 24887
8912.161 24499
8912.660 24250
8913.160 24249
8913.660 24373
8914.160 24395
8914.660 24274
8915.160 23949
8915.660 25048
8916.160 24965
8916.660 24465
8917.160 24786
8917.660 23761
8918.160 24902
8918.660 24151
8919.160 24093
8919.660 23889
8920.160 24523
8920.660 24678
8921.160 24317
8921.660 24104
8922.160 24483
8922.660 24526
8923.160 23519
8923.660 25290
8924.161 24653
8924.661 24681
8925.161 24558
8925.661 23605
8926.161 24071
8926.662 24319
8927.162 24921
8927.662 23678
8928.162 24925
8928.663 25335
8929.163 24487
8929.663 24077
8930.164 23701
8930.664 24226
8931.164 23764
8931.665 24153
8932.165 24349
8932.665 24695
8933.166 24231
8933.666 24656
8934.167 23722
8934.667 23439
8935.168 24040
8935.668 24119
8936.169 24772
8936.669 25121
8937.170 24794
8937.670 24494
8938.171 24234
8938.671 24557
8939.172 24510
8939.673 25021
8940.173 24076
8940.674 25517
8941.174 25139
8941.675 24635
8942.176 25483
8942.676 23629
8943.177 24676
8943.678 24298
8944.179 24982
8944.679 24517
8945.180 24792
8945.681 25245
8946.182 24377
8946.682 24599
8947.183 24169
8947.684 24465
8948.185 25023
8948.686 25010
8949.187 25533
8949.688 25109
8950.188 24575
8950.689 24475
8951.190 24266
8951.691 24367
8952.192 24172
8952.693 24740
8953.194 25349
8953.695 24949
8954.196 24868
8954.697 25182
8955.198 24392
8955.699 25214
8956.200 23807
8956.701 24859
8957.202 25505
8957.704 25947
8958.205 25567
8958.706 24009
8959.207 24427
8959.708 24325
8960.209 24435
8960.710 24461
8961.212 25175
8961.713 25154
8962.214 24726
8962.715 24033
8963.217 24340
8963.718 24651
8964.219 24291
8964.720 24628
8965.222 24323
8965.723 25641
8966.224 24656
8966.726 24147
8967.227 24724
8967.729 23744
8968.230 25051
8968.731 23875
8969.233 24362
8969.734 24406
8970.236 25453
8970.737 25230
8971.239 24912
8971.740 25135
8972.242 24256
8972.743 24602
8973.245 24560
8973.746 24589
8974.248 24739
8974.750 25527
8975.251 23737
8975.753 23396
8976.254 24033
8976.756 24378
8977.258 25254
8977.759 24666
8978.261 26087
8978.763 25494
8979.264 25063
8979.766 25070
8980.268 23930
8980.770 25303
8981.271 23517
8981.773 24805
8982.275 24853
8982.777 25859
8983.279 24486
8983.781 24032
8984.282 24211
8984.784 24259
8985.286 24941
8985.788 24530
8986.290 25048
8986.792 24368
8987.294 24850
8987.796 24131
8988.298 24155
8988.800 25027
8989.302 24752
8989.804 24773
8990.306 24677
8990.808 25325
8991.310 24018
8991.812 23823
8992.314 24021
8992.816 23799
8993.318 24626
8993.820 23547
8994.322 23566
8994.825 24286
8995.327 24563
8995.829 24668
8996.331 24382
8996.833 24648
8997.336 23931
8997.838 24265
8998.340 24262
8998.842 24334
8999.345 24655
8999.847 24764
9000.349 24092
9000.851 23821
9001.354 23508
9001.856 24065
9002.359 24803
9002.861 23417
9003.363 24992
9003.866 24988
9004.368 24373
9004.871 24000
9005.373 23781
9005.875 24944
9006.378 24238
9006.880 25210
9007.383 24919
9007.885 24708
9008.388 25183
9008.891 24558
9009.393 25059
9009.896 24103
9010.398 24309
9010.901 23879
9011.403 25225
9011.906 24893
9012.409 25267
9012.911 24466
9013.414 24812
9013.917 23875
9014.419 24084
9014.922 24285
9015.425 23810
9015.928 25079
9016.430 25098
9016.933 24509
9017.436 24799
9017.939 23838
9018.442 24853
9018.944 24584
9019.447 24439
9019.950 24338
9020.453 24868
9020.956 25022
9021.459 24116
9021.962 24591
9022.465 24594
9022.968 25063
9023.471 24952
9023.974 25396
9024.476 25107
9024.979 24979
9025.482 24489
9025.986 24280
9026.489 24249
9026.992 24055
9027.495 24698
9027.998 24059
9028.501 25935
9029.004 25450
9029.507 24340
9030.010 24399
9030.513 23702
9031.017 24616
9031.520 24068
9032.023 24985
9032.526 25162
9033.029 25649
9033.533 24943
9034.036 24469
9034.539 24472
9035.042 24615
9035.546 25213
9036.049 25169
9036.552 25471
9037.056 26209
9037.559 25353
9038.062 23993
9038.566 24049
9039.069 25118
9039.573 24332
9040.076 26200
9040.579 26145
9041.083 25811
9041.586 25140
9042.090 25322
9042.593 24850
9043.097 25578
9043.600 25565
9044.104 24855
9044.607 24637
9045.111 24732
9045.615 25536
9046.118 24291
9046.622 24948
9047.125 24846
9047.629 24242
9048.133 24460
9048.636 25157
9049.140 25786
9049.644 25142
9050.147 25227
9050.651 24694
9051.155 24387
9051.659 24546
9052.162 24696
9052.666 24641
9053.170 24211
9053.674 25521
9054.178 25188
9054.681 25262
9055.185 25055
9055.689 24678
9056.193 24763
9056.697 24514
9057.201 24328
9057.705 24795
9058.209 24705
9058.713 24177
9059.216 24087
9059.720 23536
9060.224 23757
9060.728 24884
9061.232 24131
9061.736 25342
9062.241 25192
9062.745 25228
9063.249 24240
9063.753 24231
9064.257 24979
9064.761 24651
9065.265 24625
9065.769 23590
9066.273 25610
9066.778 25311
9067.282 24068
9067.786 23719
9068.290 23673
9068.794 24321
9069.299 24425
9069.803 24116
9070.307 24552
9070.811 24907
9071.316 24171
9071.820 24492
9072.324 25022
9072.829 23970
9073.333 24760
9073.837 23117
9074.342 24582
9074.846 24474
9075.351 24050
9075.855 24350
9076.359 24383
9076.864 24043
9077.368 24068
9077.873 24124
9078.377 23896
9078.882 24295
9079.386 24399
9079.891 24218
9080.395 24010
9080.900 23919
9081.405 24843
9081.909 23977
9082.414 24260
9082.918 24073
9083.423 24486
9083.928 24760
9084.432 24454
9084.937 24182
9085.442 23992
9085.946 24349
9086.451 24493
9086.956 24211
9087.461 24535
9087.965 25392
9088.470 25124
9088.975 24237
9089.480 24422
9089.985 23643
9090.489 24506
9090.994 23950
9091.499 24640
9092.004 24921
9092.509 24335
9093.014 24295
9093.519 23277
9094.024 24414
9094.529 23095
9095.034 24004
9095.539 23723
9096.044 23724
9096.549 24041
9097.054 23524
9097.559 24179
9098.064 23647
9098.569 24328
9099.074 23661
9099.579 25094
9100.084 24553
9100.589 23560
9101.094 24128
9101.599 24008
9102.105 24388
9102.610 23555
9103.115 24156
9103.620 23876
9104.125 24673
9104.631 24669
9105.136 24643
9105.641 23872
9106.146 23632
9106.652 24182
9107.157 23389
9107.662 23537
9108.168 24762
9108.673 25099
9109.178 24570
9109.684 24356
9110.189 25296
9110.694 24294
9111.200 24522
9111.705 23882
9112.211 24674
9112.716 24697
9113.222 24454
9113.727 24000
9114.233 24467
9114.738 24818
9115.244 24096
9115.749 24217
9116.255 23306
9116.760 24726
9117.266 23885
9117.771 23844
9118.277 24064
9118.783 23155
9119.288 24185
9119.794 23516
9120.300 23880
9120.805 24184
9121.311 24250
9121.817 24682
9122.322 23715
9122.828 24681
9123.334 24323
9123.840 24330
9124.345 23656
9124.851 23934
9125.357 24087
9125.863 24174
9126.369 23476
9126.875 23812
9127.380 24629
9127.886 24279
9128.392 24631
9128.898 23461
9129.404 24540
9129.910 24455
9130.416 24091
9130.922 24593
9131.428 23550
9131.934 23663
9132.440 23076
9132.946 23529
9133.452 24457
9133.958 24382
9134.464 24182
9134.970 23580
9135.476 23861
9135.982 23956
9136.488 24085
9136.995 24111
9137.501 23961
9138.007 24492
9138.513 24707
9139.019 24158
9139.525 24609
9140.032 24172
9140.538 23697
9141.044 24176
9141.550 23428
9142.057 24694
9142.563 24470
9143.069 24843
9143.576 24348
9144.082 23953
9144.588 24183
9145.095 24029
9145.601 23600
9146.107 24091
9146.614 24188
9147.120 24219
9147.627 23252
9148.133 24211
9148.639 23961
9149.146 23802
9149.652 24014
9150.159 24258
9150.665 23928
9151.172 24743
9151.678 24193
9152.185 23537
9152.692 23979
9153.198 24508
9153.705 24569
9154.211 24390
9154.718 25222
9155.225 24489
9155.731 23747
9156.238 24776
9156.745 23536
9157.251 23869
9157.758 23458
9158.265 23818
9158.772 24142
9159.278 24542
9159.785 23998
9160.292 24021
9160.799 23293
9161.305 23198
9161.812 23413
9162.319 23158
9162.826 24450
9163.333 24709
9163.840 24109
9164.347 22834
9164.854 23489
9165.360 23720
9165.867 23011
9166.374 23836
9166.881 23494
9167.388 24920
9167.895 24361
9168.402 23704
9168.909 24628
9169.416 22930
9169.923 23787
9170.430 23900
9170.938 24315
9171.445 24593
9171.952 24342
9172.459 23941
9172.966 23461
9173.473 23794
9173.980 23827
9174.487 24097
9174.995 24251
9175.502 23810
9176.009 24239
9176.516 24281
9177.024 24080
9177.531 23793
9178.038 23428
9178.545 23308
9179.053 23965
9179.560 23004
9180.067 24453
9180.575 24808
9181.082 23973
9181.589 24428
9182.097 24277
9182.604 24946
9183.112 23900
9183.619 24062
9184.127 24133
9184.634 24974
9185.141 24736
9185.649 23857
9186.156 24282
9186.664 23580
9187.171 24223
9187.679 23641
9188.187 24272
9188.694 24183
9189.202 24119
9189.709 24045
9190.217 23156
9190.725 23914
9191.232 24218
9191.740 24812
9192.248 23925
9192.755 24738
9193.263 24920
9193.771 23448
9194.278 23757
9194.786 23611
9195.294 24216
9195.802 23601
9196.309 23691
9196.817 24502
9197.325 23728
9197.833 24500
9198.341 24312
9198.849 24570
9199.356 24905
9199.864 24064
9200.372 23738
9200.880 24698
9201.388 24038
9201.896 24527
9202.404 24172
9202.912 23953
9203.420 24205
9203.928 23830
9204.436 23930
9204.944 23925
9205.452 25322
9205.960 23926
9206.468 23591
9206.976 22903
9207.484 23244
9207.992 24115
9208.500 23912
9209.009 24200
9209.517 24528
9210.025 24323
9210.533 24090
9211.041 23513
9211.550 23805
9212.058 23927
9212.566 24393
9213.074 24148
9213.582 24626
9214.091 23611
9214.599 24597
9215.107 23823
9215.616 23918
9216.124 23660
9216.632 24140
9217.141 24374
9217.649 23385
9218.157 25244
9218.666 24678
9219.174 23458
9219.683 24205
9220.191 23530
9220.700 23987
9221.208 24029
9221.717 23349
9222.225 24149
9222.734 24077
9223.242 24119
9223.751 23601
9224.259 23411
9224.768 23576
9225.276 24746
9225.785 23650
9226.294 24087
9226.802 24305
9227.311 24699
9227.820 24004
9228.328 23621
9228.837 24452
9229.346 24187
9229.854 24168
9230.363 23755
9230.872 24615
9231.381 24984
9231.889 24336
9232.398 23825
9232.907 23078
9233.416 24551
9233.925 23827
9234.433 24336
9234.942 25172
9235.451 25407
9235.960 24461
9236.469 24269
9236.978 24300
9237.487 23546
9237.996 24265
9238.505 24319
9239.014 25345
9239.523 24890
9240.032 24223
9240.541 24512
9241.050 24093
9241.559 23472
9242.068 23839
9242.577 23807
9243.086 24347
9243.595 25339
9244.104 25042
9244.613 24715
9245.122 24307
9245.632 24412
9246.141 24533
9246.650 24365
9247.159 24464
9247.668 24731
9248.178 24902
9248.687 24662
9249.196 23973
9249.705 24594
9250.215 24224
9250.724 24881
9251.233 24202
9251.742 25092
9252.252 24986
9252.761 24788
9253.271 24212
9253.780 24169
9254.289 24394
9254.799 23562
9255.308 24177
9255.818 23736
9256.327 25564
9256.836 25106
9257.346 24965
9257.855 24928
9258.365 24018
9258.874 24717
9259.384 24564
9259.894 24299
9260.403 24415
9260.913 24610
9261.422 24331
9261.932 23693
9262.442 24379
9262.951 24193
9263.461 24597
9263.970 24064
9264.480 25086
9264.990 24904
9265.500 24555
9266.009 24847
9266.519 24041
9267.029 23891
9267.538 23869
9268.048 24528
9268.558 24812
9269.068 25192
9269.578 24934
9270.088 24354
9270.597 25210
9271.107 24180
9271.617 24924
9272.127 24658
9272.637 24407
9273.147 24956
9273.657 25639
9274.167 24514
9274.677 24169
9275.187 24200
9275.697 24503
9276.207 24903
9276.717 24356
9277.227 24672
9277.737 25660
9278.247 24649
9278.757 24477
9279.267 24877
9279.777 24826
9280.287 24355
9280.797 25104
9281.307 24758
9281.818 25561
9282.328 25694
9282.838 25098
9283.348 25229
9283.858 24577
9284.368 26047
9284.879 24568
9285.389 24392
9285.899 24875
9286.410 24954
9286.920 24808
9287.430 24178
9287.940 24489
9288.451 24933
9288.961 25498
9289.472 24561
9289.982 25131
9290.492 24572
9291.003 25689
9291.513 25084
9292.024 23505
9292.534 23540
9293.044 23826
9293.555 24283
9294.065 24004
9294.576 25096
9295.087 24264
9295.597 24529
9296.108 24266
9296.618 23810
9297.129 24808
9297.639 24619
9298.150 24500
9298.661 24235
9299.171 24332
9299.682 24195
9300.193 24008
9300.703 25192
9301.214 24267
9301.725 23915
9302.235 23777
9302.746 24770
9303.257 24975
9303.768 24860
9304.278 24267
9304.789 23681
9305.300 24785
9305.811 24648
9306.322 24974
9306.832 24003
9307.343 25270
9307.854 25152
9308.365 24422
9308.876 24380
9309.387 24158
9309.898 24991
9310.409 24468
9310.920 24937
9311.431 25018
9311.942 25339
9312.453 25036
9312.964 24551
9313.475 24926
9313.986 24561
9314.497 25289
9315.008 23720
9315.519 24746
9316.030 24656
9316.541 25059
9317.052 24499
9317.563 23680
9318.075 24187
9318.586 24099
9319.097 24592
9319.608 23851
9320.119 24767
9320.631 24807
9321.142 24845
9321.653 24638
9322.164 24022
9322.676 24907
9323.187 24414
9323.698 24097
9324.210 25507
9324.721 25350
9325.232 24509
9325.744 23844
9326.255 24275
9326.766 25019
9327.278 24214
9327.789 24645
9328.301 25105
9328.812 24640
9329.324 24488
9329.835 23930
9330.347 23961
9330.858 24483
9331.370 24204
9331.881 25232
9332.393 24766
9332.904 24748
9333.416 24489
9333.928 24011
9334.439 24138
9334.951 23500
9335.462 25023
9335.974 24092
9336.486 23807
9336.997 25058
9337.509 24927
9338.021 25085
9338.533 23714
9339.044 24097
9339.556 23946
9340.068 24417
9340.580 24087
9341.091 24891
9341.603 24766
9342.115 25219
9342.627 25512
9343.139 24649
9343.651 24387
9344.162 23978
9344.674 24094
9345.186 23925
9345.698 24724
9346.210 25193
9346.722 24063
9347.234 23878
9347.746 24277
9348.258 24377
9348.770 23793
9349.282 24735
9349.794 23907
9350.306 24710
9350.818 24133
9351.330 23733
9351.842 23864
9352.354 24928
9352.866 25033
9353.379 25130
9353.891 25186
9354.403 24154
9354.915 24224
9355.427 23959
9355.939 23265
9356.452 24704
9356.964 23764
9357.476 24654
9357.988 24608
9358.501 24649
9359.013 24770
9359.525 24420
9360.038 24732
9360.550 23481
9361.062 24308
9361.575 24149
9362.087 23902
9362.599 24254
9363.112 24568
9363.624 24772
9364.137 24117
9364.649 24903
9365.162 24063
9365.674 24359
9366.186 23795
9366.699 24175
9367.211 24128
9367.724 24419
9368.237 24049
9368.749 24081
9369.262 24065
9369.774 24004
9370.287 24615
9370.799 24574
9371.312 25863
9371.825 24884
9372.337 24885
9372.850 24751
9373.363 23975
9373.875 24840
9374.388 24215
9374.901 24014
9375.414 24467
9375.926 24343
9376.439 25004
9376.952 24496
9377.465 24356
9377.978 23711
9378.490 24338
9379.003 24622
9379.516 24284
9380.029 25162
9380.542 24125
9381.055 24259
9381.568 24434
9382.081 24715
9382.593 24241
9383.106 24694
9383.619 24428
9384.132 25054
9384.645 24846
9385.158 23592
9385.671 24896
9386.184 23512
9386.697 24504
9387.211 24370
9387.724 24618
9388.237 24113
9388.750 24620
9389.263 24590
9389.776 23756
9390.289 24553
9390.802 24877
9391.316 24289
9391.829 24593
9392.342 24352
9392.855 25474
9393.368 24922
9393.882 24210
9394.395 24555
9394.908 24771
9395.421 25188
9395.935 24913
9396.448 23931
9396.961 24952
9397.475 24854
9397.988 24180
9398.501 24485
9399.015 24311
9399.528 24801
9400.042 23514
9400.555 24489
9401.069 24754
9401.582 24873
9402.095 24099
9402.609 23835
9403.122 23852
9403.636 24077
9404.150 24816
9404.663 24022
9405.177 25035
9405.690 24764
9406.204 25085
9406.717 24217
9407.231 24342
9407.745 23897
9408.258 23458
9408.772 24106
9409.286 24561
9409.799 25882
9410.313 25239
9410.827 24542
9411.340 24281
9411.854 23984
9412.368 25423
9412.882 23647
9413.395 24713
9413.909 25071
9414.423 24547
9414.937 24814
9415.451 23790
9415.965 24422
9416.478 24341
9416.992 24535
9417.506 24763
9418.020 24939
9418.534 24915
9419.048 24517
9419.562 24029
9420.076 24171
9420.590 24067
9421.104 24763
9421.618 24584
9422.132 24259
9422.646 25517
9423.160 24971
9423.674 24059
9424.188 25239
9424.702 24541
9425.216 25265
9425.731 24453
9426.245 25153
9426.759 25474
9427.273 25077
9427.787 24612
9428.301 24448
9428.816 24205
9429.330 24451
9429.844 25535
9430.358 24150
9430.873 24644
9431.387 25479
9431.901 24663
9432.415 24052
9432.930 24169
9433.444 24216
9433.958 24111
9434.473 25248
9434.987 23988
9435.502 26167
9436.016 24660
9436.530 24774
9437.045 24867
9437.559 24072
9438.074 24564
9438.588 23624
9439.103 25217
9439.617 25367
9440.132 25497
9440.646 25323
9441.161 24426
9441.675 24243
9442.190 24647
9442.704 25560
9443.219 25029
9443.734 25236
9444.248 25600
9444.763 25141
9445.278 24640
9445.792 24597
9446.307 25024
9446.822 25118
9447.336 25267
9447.851 24298
9448.366 25124
9448.881 25162
9449.395 25302
9449.910 24735
9450.425 23896
9450.940 24985
9451.455 25138
9451.969 25375
9452.484 25396
9452.999 26072
9453.514 24407
9454.029 24995
9454.544 24869
9455.059 25143
9455.574 24946
9456.089 24933
9456.604 25283
9457.119 25925
9457.634 25172
9458.149 25280
9458.664 24787
9459.179 25388
9459.694 25403
9460.209 25719
9460.724 24884
9461.239 25531
9461.754 25442
9462.269 25419
9462.784 24802
9463.300 24106
9463.815 26407
9464.330 24839
9464.845 25323
9465.360 25083
9465.876 26006
9466.391 25711
9466.906 25288
9467.421 25022
9467.937 25216
9468.452 25139
9468.967 24662
9469.482 25644
9469.998 25003
9470.513 25874
9471.029 26454
9471.544 25604
9472.059 25153
9472.575 25167
9473.090 25626
9473.606 25119
9474.121 26065
9474.636 25856
9475.152 25718
9475.667 26365
9476.183 25363
9476.698 26604
9477.214 25786
9477.730 26363
9478.245 26368
9478.761 26699
9479.276 26229
9479.792 25557
9480.308 26258
9480.823 26374
9481.339 26653
9481.854 26476
9482.370 26189
9482.886 26328
9483.402 26457
9483.917 25380
9484.433 25037
9484.949 25800
9485.464 25058
9485.980 26544
9486.496 26327
9487.012 27297
9487.528 26654
9488.043 26001
9488.559 26880
9489.075 25579
9489.591 25823
9490.107 25410
9490.623 26258
9491.139 26120
9491.655 26582
9492.171 26236
9492.687 26536
9493.203 26019
9493.719 25849
9494.235 26038
9494.751 26631
9495.267 27278
9495.783 26627
9496.299 26376
9496.815 26300
9497.331 27225
9497.847 25883
9498.363 25184
9498.879 26703
9499.395 26914
9499.911 27402
9500.428 27850
9500.944 26643
9501.460 27416
9501.976 27661
9502.492 28267
9503.009 26397
9503.525 26820
9504.041 26958
9504.558 27510
9505.074 26853
9505.590 26002
9506.106 26548
9506.623 27101
9507.139 27232
9507.656 27066
9508.172 28383
9508.688 28069
9509.205 27402
9509.721 27483
9510.238 28517
9510.754 28063
9511.270 27672
9511.787 29184
9512.303 27274
9512.820 28961
9513.336 29081
9513.853 28678
9514.370 28164
9514.886 28904
9515.403 29911
9515.919 28957
9516.436 28711
9516.953 29385
9517.469 28851
9517.986 30091
9518.502 28955
9519.019 30052
9519.536 29118
9520.053 28812
9520.569 28858
9521.086 29740
9521.603 29968
9522.120 29577
9522.636 29441
9523.153 28505
9523.670 28349
9524.187 27464
9524.704 28984
9525.220 27888
9525.737 29080
9526.254 28441
9526.771 28139
9527.288 27475
9527.805 26856
9528.322 27782
9528.839 26250
9529.356 27159
9529.873 27078
9530.390 27712
9530.907 26785
9531.424 26384
9531.941 26354
9532.458 25876
9532.975 26249
9533.492 26608
9534.009 26847
9534.526 26584
9535.043 27698
9535.560 27009
9536.077 26088
9536.595 26206
9537.112 25902
9537.629 27667
9538.146 27002
9538.663 27501
9539.181 27132
9539.698 26760
9540.215 27082
9540.732 25528
9541.250 26338
9541.767 26368
9542.284 27046
9542.802 27408
9543.319 26385
9543.836 26943
9544.354 26023
9544.871 26340
9545.388 26274
9545.906 26599
9546.423 27002
9546.941 27654
9547.458 27094
9547.976 27211
9548.493 26762
9549.011 25537
9549.528 26021
9550.046 26237
9550.563 26726
9551.081 26384
9551.598 27550
9552.116 27442
9552.633 27302
9553.151 26336
9553.669 25971
9554.186 26186
9554.704 25393
9555.222 26337
9555.739 26798
9556.257 26856
9556.775 27171
9557.292 27637
9557.810 26794
9558.328 27194
9558.846 27164
9559.363 27870
9559.881 27590
9560.399 26611
9560.917 26935
9561.435 26944
9561.953 27416
9562.470 27688
9562.988 27588
9563.506 27180
9564.024 26901
9564.542 27157
9565.060 26902
9565.578 27383
9566.096 27571
9566.614 26822
9567.132 27218
9567.650 26257
9568.168 25967
9568.686 26106
9569.204 26111
9569.722 26616
9570.240 26154
9570.758 26632
9571.276 25623
9571.794 26081
9572.313 26866
9572.831 27421
9573.349 26141
9573.867 26247
9574.385 24944
9574.903 24688
9575.422 25741
9575.940 25521
9576.458 25780
9576.976 25477
9577.495 26600
9578.013 25789
9578.531 25650
9579.050 25865
9579.568 24989
9580.086 25590
9580.605 25198
9581.123 25350
9581.641 26188
9582.160 26097
9582.678 25823
9583.197 25419
9583.715 25675
9584.233 25740
9584.752 25895
9585.270 25993
9585.789 26656
9586.307 27187
9586.826 27453
9587.344 25796
9587.863 25893
9588.382 26422
9588.900 26443
9589.419 27234
9589.937 26367
9590.456 26956
9590.975 26442
9591.493 25744
9592.012 26045
9592.531 26349
9593.049 26540
9593.568 25340
9594.087 25554
9594.606 27172
9595.124 26866
9595.643 26167
9596.162 25569
9596.681 25530
9597.199 25740
9597.718 26113
9598.237 26368
9598.756 27529
9599.275 26708
9599.794 26860
9600.313 25405
9600.832 24995
9601.350 25967
9601.869 26022
9602.388 26270
9602.907 26669
9603.426 26822
9603.945 26303
9604.464 25460
9604.983 25270
9605.502 24691
9606.021 25761
9606.540 24896
9607.059 25699
9607.579 25075
9608.098 25256
9608.617 26262
9609.136 25449
9609.655 25421
9610.174 25557
9610.693 26009
9611.213 26131
9611.732 26362
9612.251 26013
9612.770 25942
9613.290 26091
9613.809 25761
9614.328 26093
9614.847 25656
9615.367 25862
9615.886 25234
9616.405 26440
9616.925 25784
9617.444 25974
9617.963 25956
9618.483 25287
9619.002 25631
9619.522 26082
9620.041 25533
9620.560 26603
9621.080 25819
9621.599 25055
9622.119 24725
9622.638 25317
9623.158 24509
9623.677 25202
9624.197 24451
9624.717 25355
9625.236 24981
9625.756 26209
9626.275 25720
9626.795 25696
9627.315 25340
9627.834 25396
9628.354 25610
9628.873 25173
9629.393 25904
9629.913 26124
9630.433 24766
9630.952 25379
9631.472 24256
9631.992 25149
9632.512 24377
9633.031 24880
9633.551 25220
9634.071 25814
9634.591 25570
9635.111 25491
9635.630 24761
9636.150 25070
9636.670 25041
9637.190 24651
9637.710 25102
9638.230 25422
9638.750 24916
9639.270 24870
9639.790 24726
9640.310 24897
9640.830 24637
9641.350 25537
9641.870 24578
9642.390 25760
9642.910 25445
9643.430 24758
9643.950 24692
9644.470 24214
9644.990 25209
9645.510 24458
9646.031 25464
9646.551 25973
9647.071 25153
9647.591 25251
9648.111 24369
9648.631 24248
9649.152 24682
9649.672 24804
9650.192 24453
9650.712 25158
9651.233 25197
9651.753 24709
9652.273 25303
9652.794 24181
9653.314 24127
9653.834 23944
9654.355 25067
9654.875 24166
9655.395 25817
9655.916 25337
9656.436 25561
9656.957 24927
9657.477 25106
9657.998 26242
9658.518 24131
9659.039 25124
9659.559 24884
9660.080 25715
9660.600 25647
9661.121 24924
9661.641 24706
9662.162 24135
9662.682 24450
9663.203 24041
9663.724 24670
9664.244 25299
9664.765 24585
9665.285 24432
9665.806 23745
9666.327 24479
9666.848 25128
9667.368 24944
9667.889 24488
9668.410 24647
9668.930 25288
9669.451 24892
9669.972 25803
9670.493 24273
9671.014 24732
9671.534 23335
9672.055 24503
9672.576 24631
9673.097 25623
9673.618 25101
9674.139 25143
9674.660 25220
9675.181 24792
9675.702 24615
9676.223 24870
9676.744 25437
9677.265 25030
9677.786 24845
9678.307 24191
9678.828 24522
9679.349 24566
9679.870 23622
9680.391 24129
9680.912 24101
9681.433 24946
9681.954 25042
9682.475 24712
9682.996 24689
9683.517 24090
9684.039 25172
9684.560 24247
9685.081 25082
9685.602 24983
9686.123 25574
9686.645 25726
9687.166 24587
9687.687 24788
9688.208 24939
9688.730 24725
9689.251 24153
9689.772 24511
9690.294 24766
9690.815 25211
9691.336 24616
9691.858 23653
9692.379 24908
9692.901 24230
9693.422 24926
9693.943 24359
9694.465 25761
9694.986 25740
9695.508 25000
9696.029 24860
9696.551 24218
9697.072 24841
9697.594 24348
9698.115 24017
9698.637 25501
9699.159 25883
9699.680 25135
9700.202 23947
9700.723 23772
9701.245 23645
9701.767 24342
9702.288 24300
9702.810 24804
9703.332 24793
9703.853 24954
9704.375 24600
9704.897 24532
9705.419 24501
9705.940 24215
9706.462 24999
9706.984 24458
9707.506 24958
9708.027 25501
9708.549 24431
9709.071 24843
9709.593 23599
9710.115 23862
9710.637 24023
9711.159 24821
9711.681 24856
9712.203 25323
9712.724 24863
9713.246 24440
9713.768 24989
9714.290 23672
9714.812 24241
9715.334 24890
9715.856 24540
9716.378 24839
9716.901 24425
9717.423 24085
9717.945 23290
9718.467 24247
9718.989 24252
9719.511 23864
9720.033 23970
9720.555 24976
9721.077 24561
9721.600 24360
9722.122 24716
9722.644 24028
9723.166 24144
9723.689 23379
9724.211 24423
9724.733 25538
9725.255 24747
9725.778 25614
9726.300 25128
9726.822 24536
9727.345 25162
9727.867 24916
9728.389 24472
9728.912 24536
9729.434 24970
9729.956 25269
9730.479 23880
9731.001 23748
9731.524 24840
9732.046 23411
9732.569 25100
9733.091 23157
9733.614 24297
9734.136 24267
9734.659 24020
9735.181 23817
9735.704 24170
9736.227 24894
9736.749 24203
9737.272 24280
9737.794 24389
9738.317 24264
9738.840 24796
9739.362 24396
9739.885 24158
9740.408 23718
9740.930 23954
9741.453 23660
9741.976 23897
9742.499 24488
9743.021 24934
9743.544 23860
9744.067 24092
9744.590 25048
9745.112 24391
9745.635 24867
9746.158 24315
9746.681 24879
9747.204 25196
9747.727 24158
9748.250 24663
9748.773 23949
9749.296 24699
9749.818 23841
9750.341 23757
9750.864 24451
9751.387 25182
9751.910 25035
9752.433 23750
9752.956 23910
9753.480 24778
9754.003 25678
9754.526 24934
9755.049 25880
9755.572 25333
9756.095 25170
9756.618 24317
9757.141 24523
9757.664 23933
9758.188 23954
9758.711 24476
9759.234 24349
9759.757 25370
9760.280 25270
9760.804 24265
9761.327 25514
9761.850 24026
9762.373 24653
9762.897 24714
9763.420 25109
9763.943 24556
9764.467 24833
9764.990 24388
9765.513 23824
9766.037 24459
9766.560 23723
9767.084 24324
9767.607 24457
9768.130 25012
9768.654 24576
9769.177 24301
9769.701 24619
9770.224 23700
9770.748 24243
9771.271 24258
9771.795 23846
9772.318 24068
9772.842 25079
9773.366 24427
9773.889 23677
9774.413 24084
9774.936 23742
9775.460 24306
9775.984 23373
9776.507 23464
9777.031 24733
9777.555 24238
9778.078 24201
9778.602 24303
9779.126 24150
9779.650 24164
9780.173 23832
9780.697 23996
9781.221 24285
9781.745 24214
9782.269 24029
9782.792 24414
9783.316 24806
9783.840 24327
9784.364 23927
9784.888 24534
9785.412 23773
9785.936 24853
9786.460 24389
9786.984 24242
9787.508 24151
9788.032 23916
9788.556 25142
9789.080 23965
9789.604 24402
9790.128 24737
9790.652 25466
9791.176 24559
9791.700 23377
9792.224 24769
9792.748 23769
9793.272 24786
9793.796 24377
9794.320 24298
9794.845 24212
9795.369 24200
9795.893 24131
9796.417 24053
9796.941 23797
9797.466 23022
9797.990 23961
9798.514 23534
9799.038 24216
9799.563 24312
9800.087 23676
9800.611 24218
9801.136 24107
9801.660 23958
9802.184 23345
9802.709 23702
9803.233 24044
9803.757 24961
9804.282 24484
9804.806 23567
9805.331 23893
9805.855 23315
9806.380 23752
9806.904 22866
9807.429 23858
9807.953 23768
9808.478 24844
9809.002 23921
9809.527 24102
9810.051 23473
9810.576 23266
9811.101 23875
9811.625 23363
9812.150 24466
9812.674 24936
9813.199 23675
9813.724 24838
9814.248 24088
9814.773 24275
9815.298 23454
9815.823 23690
9816.347 23709
9816.872 24402
9817.397 24396
9817.922 23916
9818.446 23659
9818.971 23715
9819.496 23716
9820.021 23925
9820.546 24540
9821.071 24330
9821.595 24555
9822.120 23526
9822.645 23561
9823.170 24268
9823.695 23267
9824.220 24472
9824.745 24430
9825.270 25018
9825.795 24387
9826.320 24052
9826.845 23757
9827.370 22725
9827.895 23949
9828.420 23610
9828.945 24009
9829.470 24355
9829.995 24289
9830.521 23763
9831.046 23216
9831.571 23934
9832.096 23939
9832.621 24374
9833.146 23939
9833.672 23580
9834.197 24301
9834.722 24276
9835.247 23691
9835.772 24338
9836.298 23630
9836.823 23016
9837.348 24437
9837.874 23555
9838.399 24332
9838.924 23216
9839.450 23770
9839.975 24152
9840.500 23501
9841.026 24417
9841.551 23751
9842.077 23644
9842.602 23673
9843.128 23960
9843.653 23844
9844.179 23838
9844.704 24047
9845.230 23940
9845.755 24343
9846.281 23558
9846.806 23786
9847.332 23569
9847.857 23567
9848.383 23457
9848.909 23768
9849.434 22838
9849.960 23707
9850.485 24147
9851.011 23051
9851.537 24136
9852.063 24136
9852.588 23764
9853.114 23518
9853.640 23145
9854.165 23305
9854.691 23121
9855.217 23446
9855.743 23171
9856.269 23346
9856.794 23905
9857.320 23032
9857.846 23193
9858.372 23658
9858.898 23875
9859.424 22992
9859.950 23191
9860.476 23931
9861.002 23120
9861.528 23499
9862.053 23018
9862.579 23015
9863.105 22975
9863.631 23507
9864.157 23178
9864.684 23748
9865.210 24565
9865.736 23712
9866.262 24046
9866.788 23230
9867.314 24267
9867.840 23283
9868.366 23302
9868.892 23489
9869.418 23944
9869.945 23773
9870.471 23267
9870.997 23707
9871.523 23286
9872.050 23444
9872.576 23286
9873.102 24073
9873.628 23593
9874.155 24050
9874.681 23459
9875.207 23002
9875.734 24110
9876.260 23680
9876.786 23926
9877.313 23486
9877.839 24815
9878.365 23934
9878.892 23992
9879.418 23960
9879.945 23277
9880.471 23665
9880.998 22817
9881.524 23328
9882.051 23529
9882.577 23940
9883.104 23884
9883.630 23610
9884.157 23498
9884.683 23462
9885.210 23597
9885.737 23540
9886.263 24033
9886.790 24385
9887.316 24228
9887.843 23332
9888.370 23182
9888.896 23907
9889.423 23339
9889.950 23467
9890.477 23024
9891.003 23853
9891.530 24421
9892.057 23844
9892.584 23991
9893.110 23002
9893.637 23731
9894.164 23505
9894.691 23999
9895.218 23967
9895.745 23792
9896.272 23509
9896.798 23045
9897.325 23114
9897.852 23538
9898.379 23655
9898.906 24255
9899.433 23964
9899.960 24387
9900.487 24012
9901.014 23983
9901.541 23266
9902.068 23599
9902.595 23246
9903.122 23817
9903.649 23483
9904.177 24108
9904.704 24307
9905.231 23866
9905.758 23750
9906.285 23494
9906.812 23860
9907.339 23144
9907.867 23315
9908.394 23352
9908.921 23747
9909.448 23227
9909.975 22796
9910.503 23075
9911.030 22610
9911.557 23702
9912.085 23746
9912.612 23988
9913.139 23622
9913.667 23502
9914.194 23649
9914.721 23637
9915.249 23940
9915.776 23857
9916.304 24166
9916.831 22927
9917.358 23937
9917.886 23756
9918.413 23607
9918.941 23708
9919.468 23227
9919.996 23510
9920.523 23112
9921.051 22687
9921.579 23570
9922.106 23120
9922.634 23876
9923.161 22922
9923.689 23633
9924.217 23036
9924.744 23552
9925.272 23528
9925.800 23956
9926.327 23704
9926.855 23299
9927.383 23246
9927.910 22679
9928.438 23332
9928.966 22885
9929.494 23615
9930.021 23359
9930.549 23962
9931.077 23692
9931.605 23376
9932.133 23051
9932.661 23046
9933.188 23601
9933.716 22768
9934.244 23581
9934.772 23748
9935.300 23860
9935.828 24442
9936.356 23760
9936.884 23613
9937.412 23222
9937.940 23105
9938.468 24159
9938.996 24094
9939.524 23998
9940.052 23882
9940.580 23310
9941.108 23159
9941.636 22989
9942.164 22971
9942.693 23839
9943.221 23469
9943.749 24511
9944.277 24029
9944.805 24263
9945.333 23629
9945.862 22693
9946.390 23429
9946.918 23284
9947.446 24035
9947.975 23283
9948.503 23733
9949.031 23357
9949.560 23823
9950.088 23381
9950.616 23044
9951.145 24068
9951.673 23837
9952.201 24346
9952.730 23328
9953.258 23634
9953.786 22888
9954.315 22609
9954.843 22885
9955.372 23498
9955.900 23834
9956.429 24084
9956.957 24395
9957.486 23484
9958.014 23400
9958.543 23815
9959.071 23248
9959.600 24052
9960.129 23238
9960.657 22993
9961.186 23940
9961.715 24374
9962.243 23154
9962.772 23422
9963.300 23083
9963.829 22986
9964.358 22990
9964.887 22720
9965.415 23605
9965.944 23495
9966.473 24099
9967.002 23200
9967.530 23261
9968.059 23244
9968.588 22827
9969.117 23989
9969.646 23072
9970.175 23970
9970.703 23786
9971.232 23410
9971.761 23563
9972.290 22983
9972.819 23687
9973.348 23371
9973.877 22950
9974.406 23142
9974.935 23566
9975.464 23516
9975.993 23562
9976.522 23004
9977.051 22704
9977.580 22969
9978.109 22710
9978.638 23657
9979.167 23556
9979.696 23385
9980.226 22919
9980.755 23016
9981.284 23658
9981.813 23305
9982.342 24208
9982.871 22946
9983.401 23973
9983.930 23246
9984.459 23030
9984.988 23470
9985.518 22793
9986.047 23328
9986.576 23331
9987.106 23150
9987.635 23713
9988.164 23845
9988.694 23512
9989.223 23502
9989.752 22984
9990.282 23674
9990.811 23566
9991.341 22895
9991.870 24473
9992.399 24147
9992.929 23370
9993.458 23133
9993.988 22817
9994.517 22926
9995.047 23496
9995.576 23673
9996.106 23380
9996.636 24056
9997.165 23901
9997.695 23648
9998.224 23701
9998.754 23412
9999.284 23869
9999.813 22729
10000.343 23073
10000.873 24062
10001.402 24203
10001.932 24253
10002.462 23337
10002.991 23974
10003.521 23482
10004.051 23692
10004.581 23081
10005.111 24142
10005.640 23619
10006.170 23647
10006.700 23036
10007.230 22886
