# Supplementary material for: The N-terminal PA domains of signal-peptide-peptidase-like 2 (SPPL2) proteases impact on TNFα cleavage
Source: Commun Biol. 2025 Apr 30;8:686. doi: 10.1038/s42003-025-08102-y (PMC12043953; doi:10.1038/s42003-025-08102-y)
Supplement: Supplementary file 4 — Supplementary Data 2 [file 42003_2025_8102_MOESM4_ESM.zip › MALDI-TOF data/C7.4 13I3_TNFa_rep_0_F2_1.txt]

1997.505 120440
1997.740 112587
1997.975 116279
1998.210 118055
1998.445 113782
1998.679 114639
1998.914 116459
1999.149 116837
1999.384 117393
1999.619 115094
1999.854 117202
2000.089 115216
2000.324 114730
2000.559 114828
2000.794 115525
2001.029 115434
2001.264 116610
2001.499 115854
2001.734 116396
2001.969 114139
2002.204 118105
2002.439 116393
2002.674 115577
2002.909 115746
2003.144 113405
2003.379 115658
2003.614 116464
2003.850 115577
2004.085 115862
2004.320 116545
2004.555 115385
2004.790 120270
2005.026 119398
2005.261 116181
2005.496 118344
2005.731 119164
2005.967 115752
2006.202 114963
2006.437 112861
2006.673 116441
2006.908 116273
2007.143 114536
2007.379 115131
2007.614 114179
2007.850 115488
2008.085 113225
2008.320 116214
2008.556 115670
2008.791 117504
2009.027 118385
2009.262 114126
2009.498 115007
2009.733 117904
2009.969 114094
2010.204 112227
2010.440 113644
2010.675 114432
2010.911 116322
2011.147 117881
2011.382 118018
2011.618 115198
2011.853 116812
2012.089 117729
2012.325 116962
2012.560 112029
2012.796 113115
2013.032 114670
2013.268 115854
2013.503 117368
2013.739 114494
2013.975 118951
2014.211 118623
2014.446 115959
2014.682 117801
2014.918 114190
2015.154 116095
2015.390 117501
2015.626 117574
2015.861 117204
2016.097 113981
2016.333 114527
2016.569 118594
2016.805 119684
2017.041 117015
2017.277 117470
2017.513 115274
2017.749 113803
2017.985 113480
2018.221 114286
2018.457 118021
2018.693 115546
2018.929 115761
2019.165 114929
2019.401 118210
2019.637 114901
2019.873 114260
2020.109 117294
2020.346 114723
2020.582 115201
2020.818 115544
2021.054 115647
2021.290 117390
2021.527 116508
2021.763 114296
2021.999 115198
2022.235 112831
2022.472 112299
2022.708 113133
2022.944 112666
2023.180 113833
2023.417 114350
2023.653 112727
2023.889 113660
2024.126 116814
2024.362 115860
2024.599 115415
2024.835 112884
2025.071 114557
2025.308 119060
2025.544 118588
2025.781 118024
2026.017 116731
2026.254 115526
2026.490 113986
2026.727 113602
2026.963 115121
2027.200 115067
2027.436 115338
2027.673 114641
2027.909 116244
2028.146 116876
2028.383 116258
2028.619 114791
2028.856 117258
2029.093 113618
2029.329 116328
2029.566 117702
2029.803 113764
2030.039 115816
2030.276 115401
2030.513 114312
2030.750 116368
2030.986 113479
2031.223 111130
2031.460 112264
2031.697 113018
2031.934 112530
2032.170 111449
2032.407 112969
2032.644 113280
2032.881 114478
2033.118 115095
2033.355 115519
2033.592 114853
2033.829 113940
2034.066 112572
2034.303 114789
2034.540 117174
2034.777 113417
2035.014 112253
2035.251 113232
2035.488 113088
2035.725 114107
2035.962 111889
2036.199 112666
2036.436 111509
2036.673 111791
2036.910 111118
2037.147 116074
2037.384 114300
2037.622 117695
2037.859 115951
2038.096 111574
2038.333 114304
2038.570 114516
2038.808 112759
2039.045 112286
2039.282 112346
2039.519 116739
2039.757 113548
2039.994 112282
2040.231 115780
2040.469 115217
2040.706 114362
2040.943 115899
2041.181 116629
2041.418 116722
2041.655 115196
2041.893 113413
2042.130 116442
2042.368 116328
2042.605 115528
2042.843 115314
2043.080 114779
2043.318 114309
2043.555 113016
2043.793 114145
2044.030 115726
2044.268 117687
2044.505 113350
2044.743 113767
2044.980 113251
2045.218 112380
2045.456 110156
2045.693 114765
2045.931 114924
2046.169 113547
2046.406 112563
2046.644 114602
2046.882 115811
2047.119 113074
2047.357 115319
2047.595 113346
2047.833 113680
2048.070 114850
2048.308 113384
2048.546 118205
2048.784 116631
2049.022 115570
2049.260 113720
2049.497 112224
2049.735 115519
2049.973 115422
2050.211 112300
2050.449 115037
2050.687 114629
2050.925 110705
2051.163 112921
2051.401 114170
2051.639 113267
2051.877 113661
2052.115 115807
2052.353 114042
2052.591 114710
2052.829 117256
2053.067 113722
2053.305 110555
2053.543 112109
2053.781 114429
2054.019 113626
2054.258 116115
2054.496 117211
2054.734 114032
2054.972 115505
2055.210 116361
2055.448 114157
2055.687 112771
2055.925 111625
2056.163 114954
2056.401 113702
2056.640 113214
2056.878 115538
2057.116 115335
2057.355 115285
2057.593 113895
2057.831 114208
2058.070 114846
2058.308 114728
2058.546 111319
2058.785 116267
2059.023 118338
2059.262 120064
2059.500 117533
2059.739 116417
2059.977 120463
2060.216 114817
2060.454 113378
2060.693 111954
2060.931 117453
2061.170 116268
2061.408 115263
2061.647 113165
2061.885 111071
2062.124 115819
2062.363 114506
2062.601 116741
2062.840 114016
2063.078 114148
2063.317 116683
2063.556 112205
2063.795 112693
2064.033 113977
2064.272 114715
2064.511 115036
2064.749 116812
2064.988 112168
2065.227 113255
2065.466 112998
2065.705 115933
2065.943 115699
2066.182 116086
2066.421 116032
2066.660 115263
2066.899 113823
2067.138 113839
2067.377 112866
2067.616 116662
2067.855 114804
2068.094 115112
2068.332 114817
2068.571 114756
2068.810 114647
2069.049 116916
2069.288 116122
2069.527 115683
2069.767 114372
2070.006 115001
2070.245 117305
2070.484 115900
2070.723 113422
2070.962 116318
2071.201 117455
2071.440 113682
2071.679 115701
2071.919 117484
2072.158 114360
2072.397 114870
2072.636 112610
2072.875 114750
2073.115 113245
2073.354 112556
2073.593 111886
2073.833 113208
2074.072 112728
2074.311 112503
2074.550 113379
2074.790 113520
2075.029 114011
2075.269 112016
2075.508 112974
2075.747 117276
2075.987 116427
2076.226 114363
2076.466 116757
2076.705 116543
2076.944 115518
2077.184 117244
2077.423 115171
2077.663 111993
2077.903 113106
2078.142 115397
2078.382 115177
2078.621 113935
2078.861 114134
2079.100 115727
2079.340 115116
2079.580 114637
2079.819 116848
2080.059 118849
2080.299 115633
2080.538 115845
2080.778 116059
2081.018 113755
2081.257 115628
2081.497 112639
2081.737 111647
2081.977 110979
2082.216 111197
2082.456 112573
2082.696 114428
2082.936 112895
2083.176 113319
2083.415 111761
2083.655 110559
2083.895 110986
2084.135 109142
2084.375 112304
2084.615 111039
2084.855 114166
2085.095 114825
2085.335 111496
2085.575 114442
2085.815 113740
2086.055 113559
2086.295 110718
2086.535 113706
2086.775 113957
2087.015 112274
2087.255 112623
2087.495 114913
2087.735 113412
2087.975 112668
2088.215 112519
2088.455 110994
2088.696 114548
2088.936 115490
2089.176 111856
2089.416 109929
2089.656 111172
2089.897 111835
2090.137 114560
2090.377 113716
2090.617 111378
2090.858 113641
2091.098 115382
2091.338 114747
2091.578 117043
2091.819 115290
2092.059 114216
2092.300 111425
2092.540 112990
2092.780 113193
2093.021 113644
2093.261 114308
2093.502 111976
2093.742 110852
2093.982 111964
2094.223 112837
2094.463 111381
2094.704 113181
2094.944 115608
2095.185 114168
2095.426 117031
2095.666 116499
2095.907 112299
2096.147 111402
2096.388 113684
2096.628 112622
2096.869 112057
2097.110 113045
2097.350 112691
2097.591 112754
2097.832 110070
2098.072 113351
2098.313 112825
2098.554 112118
2098.795 111968
2099.035 114213
2099.276 114310
2099.517 115360
2099.758 114026
2099.999 110670
2100.239 112576
2100.480 110243
2100.721 111065
2100.962 111228
2101.203 111349
2101.444 111146
2101.685 111574
2101.926 112678
2102.166 115493
2102.407 113836
2102.648 113374
2102.889 114913
2103.130 112415
2103.371 114944
2103.612 115171
2103.853 113711
2104.094 113019
2104.335 114778
2104.577 112273
2104.818 113663
2105.059 112063
2105.300 112701
2105.541 115214
2105.782 113836
2106.023 115227
2106.264 113908
2106.506 111519
2106.747 115396
2106.988 115920
2107.229 113874
2107.471 111707
2107.712 111134
2107.953 114028
2108.194 117243
2108.436 117916
2108.677 113424
2108.918 111690
2109.160 113626
2109.401 114172
2109.642 115203
2109.884 114869
2110.125 116512
2110.367 114083
2110.608 114879
2110.849 113406
2111.091 114876
2111.332 113642
2111.574 112083
2111.815 112789
2112.057 113785
2112.298 115312
2112.540 114740
2112.781 114972
2113.023 111752
2113.265 111957
2113.506 108784
2113.748 111464
2113.989 112963
2114.231 111016
2114.473 109488
2114.714 109852
2114.956 112256
2115.198 112302
2115.439 114666
2115.681 114114
2115.923 112920
2116.165 113399
2116.406 113461
2116.648 112714
2116.890 113729
2117.132 115328
2117.374 114425
2117.615 112661
2117.857 114692
2118.099 113661
2118.341 113365
2118.583 116252
2118.825 115069
2119.067 115124
2119.309 111279
2119.551 111140
2119.793 113470
2120.035 111405
2120.277 110527
2120.519 112574
2120.761 110531
2121.003 113473
2121.245 114044
2121.487 113099
2121.729 112622
2121.971 113673
2122.213 115068
2122.455 114340
2122.697 111660
2122.939 112370
2123.181 114457
2123.424 116554
2123.666 115599
2123.908 112759
2124.150 114298
2124.392 113426
2124.635 112095
2124.877 114853
2125.119 116262
2125.361 113061
2125.604 113503
2125.846 110948
2126.088 115908
2126.331 112612
2126.573 110628
2126.815 113320
2127.058 114204
2127.300 112498
2127.543 110585
2127.785 112649
2128.027 113418
2128.270 116221
2128.512 114309
2128.755 114258
2128.997 112671
2129.240 111162
2129.482 110729
2129.725 113706
2129.967 113703
2130.210 114387
2130.453 117237
2130.695 112467
2130.938 113099
2131.180 114796
2131.423 113136
2131.666 114254
2131.908 113568
2132.151 117465
2132.394 113161
2132.636 113794
2132.879 110073
2133.122 115919
2133.365 114848
2133.607 113821
2133.850 112367
2134.093 112141
2134.336 114001
2134.578 110767
2134.821 114827
2135.064 114418
2135.307 113528
2135.550 111848
2135.793 114548
2136.036 114690
2136.279 112349
2136.521 114042
2136.764 115212
2137.007 113067
2137.250 115304
2137.493 115442
2137.736 113616
2137.979 109829
2138.222 110680
2138.465 112109
2138.708 113944
2138.951 111440
2139.195 114157
2139.438 115301
2139.681 112602
2139.924 111996
2140.167 110740
2140.410 110686
2140.653 109156
2140.896 110496
2141.140 112147
2141.383 111334
2141.626 110996
2141.869 115325
2142.113 111901
2142.356 114426
2142.599 112484
2142.842 112683
2143.086 113482
2143.329 113691
2143.572 114246
2143.816 114224
2144.059 112482
2144.302 112681
2144.546 113089
2144.789 114731
2145.033 110925
2145.276 115659
2145.519 115143
2145.763 111811
2146.006 113956
2146.250 111123
2146.493 112074
2146.737 112347
2146.980 110384
2147.224 113606
2147.467 111989
2147.711 111406
2147.955 114669
2148.198 114681
2148.442 112555
2148.685 112510
2148.929 111203
2149.173 115408
2149.416 112779
2149.660 112598
2149.904 112882
2150.147 113205
2150.391 113978
2150.635 111993
2150.879 112453
2151.122 110484
2151.366 111290
2151.610 113004
2151.854 114845
2152.098 112128
2152.341 110686
2152.585 110884
2152.829 111933
2153.073 110465
2153.317 113853
2153.561 114226
2153.805 112970
2154.049 113499
2154.293 114835
2154.537 114365
2154.781 114919
2155.025 113007
2155.269 111858
2155.513 113483
2155.757 110940
2156.001 112838
2156.245 115082
2156.489 111999
2156.733 110152
2156.977 111767
2157.221 110533
2157.465 117012
2157.709 114121
2157.953 111685
2158.198 109911
2158.442 108655
2158.686 111516
2158.930 111405
2159.174 111404
2159.419 114543
2159.663 110975
2159.907 114207
2160.151 113251
2160.396 114106
2160.640 111242
2160.884 112579
2161.129 111789
2161.373 115586
2161.617 117051
2161.862 114897
2162.106 112394
2162.351 111999
2162.595 113170
2162.839 112171
2163.084 110902
2163.328 111101
2163.573 113278
2163.817 109404
2164.062 113244
2164.306 110004
2164.551 111574
2164.795 112534
2165.040 110570
2165.285 110228
2165.529 114404
2165.774 112959
2166.018 113485
2166.263 111782
2166.508 112356
2166.752 113680
2166.997 115210
2167.242 113951
2167.486 112259
2167.731 112117
2167.976 109992
2168.221 111853
2168.465 110103
2168.710 110280
2168.955 111154
2169.200 110994
2169.444 112524
2169.689 115559
2169.934 114247
2170.179 110690
2170.424 112474
2170.669 111386
2170.914 115132
2171.159 112673
2171.403 110591
2171.648 113591
2171.893 111804
2172.138 114546
2172.383 112746
2172.628 112016
2172.873 114347
2173.118 116517
2173.363 113575
2173.608 114473
2173.853 115424
2174.099 115138
2174.344 113106
2174.589 112400
2174.834 113061
2175.079 109014
2175.324 112352
2175.569 112601
2175.814 114407
2176.060 113255
2176.305 111261
2176.550 114014
2176.795 110854
2177.041 113949
2177.286 115968
2177.531 112266
2177.776 108959
2178.022 113768
2178.267 112529
2178.512 111349
2178.758 113165
2179.003 112594
2179.248 112777
2179.494 112967
2179.739 113636
2179.985 112884
2180.230 110060
2180.475 110497
2180.721 111922
2180.966 111031
2181.212 112492
2181.457 108950
2181.703 112010
2181.948 113268
2182.194 114183
2182.440 112091
2182.685 111517
2182.931 111658
2183.176 113231
2183.422 114279
2183.667 111812
2183.913 112101
2184.159 112297
2184.404 112167
2184.650 110821
2184.896 112549
2185.142 109917
2185.387 111353
2185.633 111681
2185.879 110691
2186.124 110730
2186.370 114318
2186.616 111651
2186.862 112305
2187.108 110855
2187.354 112337
2187.599 109422
2187.845 108582
2188.091 110057
2188.337 111857
2188.583 111505
2188.829 112321
2189.075 112646
2189.321 116270
2189.567 116046
2189.813 114119
2190.059 114018
2190.305 111397
2190.551 111783
2190.797 109466
2191.043 111533
2191.289 110658
2191.535 111402
2191.781 113131
2192.027 112381
2192.273 113227
2192.519 113304
2192.765 111512
2193.012 113300
2193.258 112808
2193.504 115300
2193.750 115683
2193.996 112353
2194.243 113409
2194.489 112208
2194.735 110405
2194.981 111549
2195.228 113372
2195.474 113772
2195.720 115238
2195.966 115024
2196.213 111369
2196.459 111689
2196.706 112443
2196.952 114131
2197.198 111619
2197.445 111632
2197.691 111677
2197.938 108730
2198.184 110812
2198.430 111010
2198.677 113068
2198.923 111699
2199.170 112924
2199.416 111834
2199.663 111725
2199.910 112551
2200.156 114571
2200.403 113742
2200.649 112176
2200.896 111386
2201.142 110928
2201.389 112204
2201.636 113020
2201.882 109766
2202.129 107046
2202.376 111629
2202.622 113185
2202.869 111542
2203.116 112694
2203.363 114039
2203.609 112374
2203.856 113239
2204.103 115332
2204.350 114507
2204.597 113023
2204.843 115401
2205.090 112441
2205.337 111583
2205.584 113491
2205.831 111214
2206.078 112341
2206.325 111310
2206.572 111744
2206.819 112687
2207.065 109094
2207.312 112759
2207.559 113394
2207.806 112674
2208.053 112815
2208.300 112304
2208.548 113926
2208.795 113923
2209.042 110932
2209.289 109551
2209.536 109841
2209.783 112066
2210.030 112670
2210.277 112603
2210.524 111254
2210.771 114192
2211.019 111725
2211.266 112273
2211.513 111811
2211.760 113854
2212.007 110118
2212.255 110991
2212.502 109153
2212.749 109676
2212.997 111557
2213.244 115473
2213.491 112423
2213.739 110734
2213.986 111473
2214.233 113982
2214.481 114005
2214.728 112811
2214.975 111595
2215.223 113759
2215.470 113810
2215.718 111627
2215.965 111400
2216.213 109782
2216.460 109374
2216.708 112610
2216.955 111796
2217.203 110539
2217.450 111708
2217.698 112010
2217.945 113347
2218.193 112401
2218.440 110346
2218.688 112231
2218.936 110677
2219.183 112381
2219.431 113292
2219.679 114526
2219.926 113620
2220.174 112196
2220.422 111608
2220.669 113342
2220.917 116695
2221.165 116097
2221.413 115438
2221.660 114721
2221.908 111788
2222.156 112699
2222.404 115138
2222.652 111425
2222.900 110904
2223.147 112672
2223.395 112542
2223.643 112541
2223.891 112623
2224.139 114147
2224.387 115387
2224.635 111105
2224.883 110288
2225.131 113573
2225.379 112480
2225.627 111233
2225.875 113322
2226.123 110431
2226.371 112711
2226.619 112490
2226.867 112546
2227.115 114788
2227.363 115747
2227.611 117149
2227.859 112501
2228.108 112872
2228.356 111269
2228.604 114919
2228.852 113302
2229.100 116857
2229.349 115303
2229.597 112563
2229.845 113719
2230.093 111462
2230.342 112800
2230.590 110423
2230.838 110454
2231.086 111654
2231.335 114700
2231.583 114887
2231.831 111209
2232.080 111911
2232.328 113026
2232.577 116332
2232.825 112534
2233.073 112327
2233.322 112542
2233.570 109357
2233.819 110018
2234.067 112340
2234.316 110983
2234.564 113707
2234.813 112759
2235.061 110835
2235.310 110455
2235.558 114475
2235.807 114559
2236.056 113313
2236.304 116229
2236.553 116926
2236.801 114849
2237.050 113219
2237.299 110489
2237.547 111367
2237.796 112064
2238.045 110675
2238.293 107714
2238.542 111301
2238.791 113997
2239.040 112194
2239.288 110490
2239.537 109612
2239.786 113285
2240.035 113372
2240.284 111941
2240.533 112830
2240.781 111885
2241.030 112153
2241.279 110586
2241.528 112389
2241.777 113008
2242.026 111797
2242.275 107914
2242.524 107979
2242.773 110524
2243.022 109475
2243.271 112108
2243.520 113308
2243.769 113889
2244.018 111059
2244.267 110784
2244.516 109802
2244.765 111652
2245.014 112013
2245.263 108549
2245.512 107950
2245.761 111120
2246.011 112125
2246.260 112147
2246.509 112704
2246.758 106971
2247.007 111102
2247.257 109186
2247.506 111034
2247.755 114235
2248.004 114044
2248.254 111537
2248.503 110247
2248.752 109928
2249.002 111434
2249.251 112325
2249.500 109564
2249.750 110782
2249.999 114707
2250.248 109845
2250.498 111108
2250.747 111548
2250.997 112847
2251.246 111709
2251.495 112641
2251.745 115177
2251.994 114720
2252.244 116595
2252.493 112259
2252.743 114448
2252.993 109561
2253.242 109106
2253.492 111200
2253.741 109083
2253.991 112805
2254.240 113935
2254.490 109754
2254.740 112393
2254.989 109924
2255.239 109701
2255.489 110061
2255.738 112542
2255.988 109087
2256.238 111711
2256.488 110110
2256.737 109313
2256.987 109099
2257.237 110977
2257.487 112147
2257.736 107090
2257.986 110288
2258.236 109642
2258.486 109863
2258.736 106894
2258.986 107357
2259.236 107923
2259.486 109663
2259.735 113134
2259.985 109422
2260.235 110914
2260.485 109471
2260.735 109295
2260.985 112528
2261.235 112932
2261.485 113334
2261.735 108416
2261.985 111387
2262.235 110057
2262.485 112542
2262.736 108861
2262.986 109812
2263.236 109575
2263.486 108497
2263.736 110417
2263.986 107700
2264.236 110496
2264.487 112011
2264.737 111014
2264.987 110278
2265.237 109264
2265.487 110936
2265.738 112906
2265.988 115307
2266.238 112588
2266.489 111227
2266.739 108796
2266.989 110441
2267.240 108154
2267.490 109247
2267.740 108868
2267.991 109098
2268.241 109018
2268.491 105359
2268.742 108777
2268.992 110410
2269.243 111286
2269.493 110502
2269.744 108054
2269.994 112475
2270.245 112284
2270.495 110484
2270.746 108087
2270.996 110771
2271.247 110580
2271.497 112701
2271.748 110588
2271.999 108350
2272.249 108171
2272.500 107997
2272.751 106992
2273.001 110984
2273.252 112060
2273.503 110932
2273.753 110700
2274.004 110652
2274.255 108857
2274.505 107698
2274.756 108973
2275.007 111507
2275.258 114644
2275.509 109968
2275.759 109430
2276.010 108244
2276.261 106375
2276.512 109468
2276.763 112549
2277.014 111684
2277.265 110737
2277.516 108056
2277.766 108661
2278.017 110671
2278.268 110191
2278.519 108878
2278.770 106576
2279.021 106285
2279.272 106880
2279.523 106585
2279.774 104820
2280.025 107097
2280.276 109246
2280.528 108186
2280.779 108633
2281.030 108452
2281.281 112370
2281.532 111679
2281.783 106382
2282.034 112836
2282.286 111857
2282.537 108917
2282.788 109931
2283.039 108973
2283.290 108858
2283.542 109573
2283.793 110149
2284.044 110667
2284.295 111214
2284.547 110631
2284.798 111101
2285.049 109294
2285.301 109939
2285.552 109957
2285.804 110115
2286.055 106372
2286.306 110460
2286.558 110344
2286.809 108137
2287.061 110780
2287.312 108476
2287.564 106719
2287.815 107239
2288.067 104903
2288.318 107673
2288.570 105383
2288.821 109439
2289.073 108040
2289.324 107369
2289.576 110925
2289.827 108917
2290.079 109086
2290.331 108220
2290.582 109244
2290.834 108351
2291.086 110207
2291.337 108676
2291.589 107992
2291.841 107468
2292.092 108713
2292.344 107427
2292.596 107959
2292.848 109016
2293.099 110319
2293.351 106766
2293.603 107633
2293.855 110461
2294.107 105718
2294.359 105522
2294.610 107612
2294.862 105805
2295.114 111562
2295.366 107897
2295.618 106169
2295.870 108982
2296.122 107010
2296.374 106703
2296.626 108629
2296.878 107712
2297.130 105573
2297.382 107128
2297.634 109120
2297.886 109508
2298.138 109658
2298.390 108292
2298.642 108711
2298.894 109077
2299.146 106138
2299.399 106549
2299.651 105918
2299.903 106550
2300.155 106263
2300.407 110274
2300.659 106035
2300.912 106564
2301.164 107375
2301.416 110270
2301.668 108895
2301.921 106695
2302.173 109296
2302.425 109312
2302.678 109970
2302.930 105103
2303.182 104715
2303.435 107878
2303.687 109396
2303.939 107397
2304.192 106141
2304.444 107968
2304.697 109483
2304.949 107835
2305.201 105661
2305.454 104166
2305.706 105462
2305.959 107413
2306.211 109231
2306.464 109496
2306.716 108012
2306.969 107731
2307.222 107599
2307.474 106047
2307.727 108268
2307.979 104222
2308.232 106847
2308.485 107724
2308.737 108222
2308.990 109109
2309.243 107174
2309.495 110228
2309.748 105716
2310.001 107677
2310.253 106247
2310.506 109597
2310.759 111078
2311.012 108514
2311.265 110118
2311.517 106954
2311.770 104812
2312.023 106238
2312.276 107598
2312.529 104502
2312.782 107208
2313.034 105156
2313.287 104134
2313.540 105086
2313.793 102996
2314.046 103190
2314.299 103187
2314.552 103161
2314.805 107647
2315.058 106224
2315.311 108545
2315.564 108268
2315.817 106844
2316.070 106107
2316.323 106774
2316.576 106838
2316.829 108989
2317.083 108836
2317.336 108125
2317.589 104836
2317.842 107213
2318.095 109986
2318.348 107488
2318.602 111305
2318.855 106506
2319.108 109503
2319.361 107461
2319.614 105367
2319.868 108668
2320.121 107906
2320.374 106600
2320.628 105878
2320.881 107443
2321.134 106078
2321.388 109475
2321.641 108818
2321.894 109926
2322.148 109288
2322.401 109554
2322.655 108088
2322.908 108112
2323.161 108266
2323.415 108116
2323.668 106639
2323.922 108282
2324.175 110533
2324.429 110310
2324.682 107354
2324.936 106058
2325.189 105777
2325.443 106718
2325.697 106436
2325.950 109055
2326.204 111598
2326.458 110794
2326.711 108374
2326.965 108049
2327.218 110743
2327.472 111212
2327.726 106817
2327.980 104505
2328.233 105428
2328.487 104390
2328.741 104896
2328.995 106587
2329.248 105447
2329.502 106673
2329.756 107071
2330.010 108144
2330.264 107454
2330.517 108549
2330.771 111847
2331.025 107668
2331.279 107035
2331.533 107088
2331.787 107852
2332.041 106758
2332.295 106810
2332.549 108121
2332.803 107358
2333.057 109086
2333.311 107442
2333.565 106238
2333.819 109098
2334.073 106667
2334.327 108104
2334.581 110762
2334.835 108274
2335.089 107027
2335.343 108045
2335.597 106671
2335.852 107502
2336.106 106373
2336.360 105660
2336.614 104087
2336.868 106788
2337.123 109205
2337.377 107039
2337.631 107217
2337.885 107205
2338.140 108014
2338.394 107308
2338.648 105669
2338.902 107543
2339.157 103956
2339.411 105348
2339.666 105757
2339.920 108275
2340.174 105487
2340.429 106969
2340.683 104167
2340.938 102214
2341.192 104018
2341.446 104295
2341.701 106617
2341.955 104248
2342.210 104398
2342.464 105854
2342.719 105326
2342.973 105559
2343.228 104858
2343.483 105425
2343.737 106626
2343.992 106086
2344.246 106101
2344.501 107804
2344.756 108190
2345.010 105485
2345.265 106760
2345.520 105770
2345.774 110814
2346.029 106361
2346.284 109436
2346.538 108888
2346.793 107487
2347.048 103972
2347.303 102712
2347.558 105412
2347.812 107967
2348.067 107616
2348.322 107297
2348.577 108959
2348.832 103999
2349.087 105002
2349.341 104013
2349.596 104318
2349.851 107627
2350.106 107405
2350.361 106790
2350.616 104356
2350.871 109234
2351.126 105164
2351.381 106221
2351.636 106311
2351.891 104841
2352.146 107823
2352.401 105035
2352.656 105230
2352.911 106022
2353.166 106351
2353.422 105829
2353.677 104746
2353.932 105650
2354.187 104369
2354.442 103018
2354.697 102565
2354.953 106802
2355.208 105461
2355.463 104828
2355.718 102537
2355.974 104442
2356.229 105836
2356.484 105430
2356.739 107267
2356.995 105198
2357.250 104279
2357.505 104985
2357.761 103589
2358.016 105280
2358.271 104201
2358.527 104819
2358.782 104233
2359.038 105764
2359.293 104904
2359.549 105496
2359.804 103727
2360.059 106548
2360.315 104242
2360.570 106254
2360.826 105994
2361.082 105168
2361.337 104569
2361.593 104089
2361.848 103157
2362.104 103859
2362.359 101934
2362.615 105366
2362.871 103081
2363.126 103997
2363.382 103705
2363.638 105863
2363.893 104899
2364.149 103780
2364.405 103519
2364.660 103257
2364.916 105272
2365.172 103385
2365.428 102973
2365.684 104575
2365.939 104307
2366.195 105675
2366.451 103660
2366.707 102351
2366.963 104045
2367.219 105606
2367.474 103472
2367.730 103904
2367.986 101563
2368.242 103320
2368.498 106011
2368.754 106658
2369.010 106416
2369.266 106270
2369.522 104382
2369.778 102484
2370.034 104286
2370.290 104550
2370.546 106381
2370.802 106469
2371.058 104044
2371.314 104460
2371.570 103592
2371.827 104744
2372.083 105449
2372.339 109304
2372.595 105546
2372.851 105921
2373.107 105024
2373.364 104679
2373.620 102916
2373.876 101854
2374.132 104959
2374.389 106183
2374.645 102746
2374.901 101679
2375.157 102253
2375.414 101128
2375.670 102609
2375.926 102205
2376.183 102925
2376.439 103645
2376.696 103991
2376.952 103056
2377.208 108184
2377.465 105883
2377.721 106015
2377.978 102125
2378.234 104113
2378.491 106509
2378.747 105273
2379.004 103285
2379.260 104997
2379.517 105163
2379.773 105170
2380.030 104488
2380.286 104182
2380.543 105591
2380.800 101448
2381.056 103265
2381.313 103432
2381.570 104088
2381.826 103917
2382.083 102658
2382.340 102672
2382.596 99697
2382.853 103263
2383.110 103883
2383.367 105101
2383.623 105083
2383.880 102372
2384.137 105566
2384.394 104281
2384.651 105627
2384.907 104940
2385.164 103378
2385.421 104754
2385.678 104275
2385.935 106933
2386.192 104554
2386.449 102865
2386.706 102778
2386.963 102148
2387.219 105944
2387.476 101193
2387.733 99082
2387.990 101648
2388.247 106271
2388.505 103527
2388.762 105599
2389.019 102928
2389.276 106377
2389.533 104895
2389.790 104731
2390.047 104849
2390.304 102742
2390.561 103902
2390.818 103023
2391.076 107003
2391.333 106522
2391.590 103365
2391.847 105271
2392.104 103982
2392.362 106356
2392.619 104795
2392.876 105333
2393.133 102485
2393.391 102187
2393.648 100706
2393.905 101357
2394.163 101459
2394.420 105420
2394.677 102609
2394.935 103187
2395.192 101689
2395.450 101154
2395.707 103575
2395.965 104049
2396.222 104195
2396.479 102313
2396.737 107182
2396.994 107632
2397.252 103150
2397.509 103455
2397.767 103541
2398.025 104113
2398.282 98597
2398.540 99912
2398.797 101399
2399.055 103087
2399.312 102663
2399.570 103423
2399.828 105702
2400.085 103953
2400.343 101309
2400.601 102164
2400.859 103944
2401.116 101075
2401.374 100728
2401.632 104351
2401.889 101657
2402.147 105316
2402.405 105169
2402.663 103321
2402.921 103001
2403.178 102946
2403.436 102985
2403.694 101447
2403.952 105168
2404.210 105219
2404.468 104586
2404.726 100960
2404.984 102654
2405.242 102985
2405.500 102222
2405.758 104958
2406.016 101614
2406.274 100811
2406.532 101867
2406.790 102619
2407.048 103572
2407.306 102421
2407.564 102050
2407.822 103437
2408.080 102404
2408.338 99528
2408.596 101675
2408.854 98845
2409.112 96845
2409.371 102337
2409.629 99741
2409.887 101402
2410.145 101160
2410.403 100541
2410.662 101686
2410.920 105757
2411.178 101583
2411.436 101663
2411.695 99580
2411.953 101005
2412.211 100111
2412.470 101069
2412.728 101620
2412.986 104377
2413.245 104956
2413.503 103735
2413.762 102667
2414.020 100501
2414.278 102690
2414.537 103758
2414.795 101550
2415.054 102608
2415.312 103961
2415.571 102038
2415.829 102311
2416.088 100373
2416.346 101050
2416.605 100454
2416.864 102200
2417.122 103224
2417.381 102054
2417.639 102021
2417.898 100807
2418.157 104663
2418.415 104105
2418.674 101964
2418.933 100860
2419.191 103708
2419.450 102449
2419.709 102534
2419.967 102008
2420.226 99691
2420.485 101772
2420.744 98426
2421.003 105070
2421.261 103406
2421.520 103434
2421.779 103240
2422.038 102632
2422.297 102277
2422.556 101079
2422.815 103038
2423.073 100434
2423.332 102666
2423.591 103036
2423.850 104938
2424.109 104473
2424.368 102046
2424.627 101017
2424.886 102713
2425.145 101610
2425.404 102100
2425.663 102465
2425.922 100631
2426.181 101507
2426.441 102552
2426.700 101771
2426.959 102134
2427.218 101929
2427.477 102463
2427.736 99862
2427.995 104133
2428.255 101333
2428.514 100183
2428.773 101371
2429.032 98787
2429.291 101446
2429.551 100951
2429.810 101144
2430.069 103573
2430.329 100787
2430.588 102426
2430.847 97232
2431.107 98859
2431.366 100994
2431.625 101845
2431.885 100019
2432.144 102420
2432.403 102400
2432.663 100382
2432.922 99261
2433.182 101584
2433.441 99891
2433.701 100310
2433.960 100628
2434.220 98893
2434.479 98707
2434.739 101658
2434.998 97323
2435.258 103059
2435.518 99143
2435.777 103818
2436.037 101535
2436.296 99448
2436.556 99899
2436.816 99344
2437.075 99846
2437.335 100223
2437.595 104809
2437.854 104025
2438.114 100092
2438.374 97975
2438.634 98932
2438.893 98541
2439.153 100836
2439.413 99767
2439.673 101368
2439.933 98346
2440.192 101891
2440.452 104153
2440.712 102458
2440.972 105753
2441.232 103934
2441.492 102015
2441.752 100974
2442.012 98974
2442.272 100573
2442.531 100519
2442.791 99548
2443.051 100144
2443.311 100994
2443.571 99897
2443.831 98075
2444.092 99993
2444.352 101445
2444.612 102127
2444.872 100195
2445.132 99617
2445.392 98743
2445.652 98905
2445.912 99130
2446.172 102197
2446.433 102180
2446.693 102239
2446.953 101581
2447.213 101198
2447.473 103767
2447.734 101301
2447.994 98993
2448.254 101259
2448.514 99799
2448.775 100157
2449.035 98176
2449.295 101037
2449.556 101941
2449.816 100594
2450.076 101423
2450.337 98023
2450.597 100750
2450.858 100990
2451.118 103930
2451.378 103701
2451.639 101594
2451.899 100161
2452.160 99755
2452.420 98661
2452.681 99625
2452.941 101497
2453.202 100562
2453.462 101997
2453.723 98346
2453.984 102629
2454.244 103579
2454.505 100880
2454.765 102576
2455.026 103484
2455.287 102363
2455.547 99978
2455.808 98013
2456.069 99226
2456.329 101588
2456.590 100317
2456.851 99078
2457.112 99285
2457.372 99012
2457.633 100779
2457.894 103424
2458.155 102688
2458.415 102653
2458.676 99943
2458.937 99867
2459.198 98894
2459.459 99906
2459.720 102041
2459.981 101702
2460.242 100499
2460.502 99538
2460.763 101745
2461.024 101146
2461.285 100211
2461.546 101992
2461.807 99925
2462.068 96661
2462.329 101589
2462.590 100835
2462.851 104804
2463.112 103849
2463.374 101438
2463.635 101106
2463.896 99526
2464.157 99350
2464.418 100931
2464.679 102722
2464.940 100328
2465.202 100041
2465.463 99524
2465.724 99830
2465.985 103803
2466.246 100256
2466.508 103932
2466.769 103268
2467.030 102778
2467.291 98585
2467.553 98059
2467.814 99133
2468.075 98728
2468.337 99665
2468.598 99401
2468.859 100826
2469.121 102478
2469.382 101161
2469.644 101476
2469.905 98782
2470.167 99636
2470.428 99702
2470.689 101135
2470.951 102975
2471.212 101283
2471.474 100332
2471.736 99790
2471.997 100220
2472.259 99711
2472.520 100718
2472.782 101411
2473.043 98960
2473.305 100153
2473.567 99448
2473.828 102760
2474.090 101289
2474.352 101078
2474.613 98185
2474.875 100083
2475.137 99075
2475.398 99929
2475.660 100457
2475.922 100140
2476.184 100326
2476.445 100047
2476.707 101711
2476.969 99383
2477.231 99983
2477.493 101673
2477.755 99899
2478.016 102718
2478.278 99187
2478.540 99697
2478.802 99865
2479.064 99144
2479.326 101450
2479.588 99819
2479.850 98530
2480.112 100214
2480.374 100037
2480.636 99009
2480.898 97216
2481.160 98466
2481.422 100937
2481.684 97769
2481.946 98734
2482.208 99709
2482.470 101370
2482.732 101300
2482.994 103999
2483.257 101360
2483.519 99985
2483.781 98896
2484.043 101348
2484.305 99680
2484.568 101246
2484.830 101351
2485.092 100798
2485.354 101421
2485.617 100815
2485.879 98138
2486.141 100123
2486.403 97803
2486.666 102862
2486.928 102099
2487.190 103076
2487.453 100715
2487.715 98689
2487.978 101425
2488.240 97979
2488.502 100567
2488.765 103404
2489.027 98907
2489.290 98986
2489.552 101503
2489.815 100184
2490.077 97288
2490.340 95750
2490.602 101473
2490.865 100732
2491.127 99574
2491.390 102067
2491.653 99801
2491.915 99827
2492.178 99192
2492.440 100128
2492.703 102276
2492.966 97808
2493.228 100010
2493.491 97131
2493.754 99445
2494.017 99474
2494.279 99532
2494.542 99880
2494.805 98643
2495.068 100150
2495.330 99170
2495.593 98287
2495.856 98410
2496.119 98235
2496.382 98966
2496.644 98494
2496.907 98044
2497.170 98373
2497.433 98101
2497.696 96277
2497.959 96570
2498.222 98388
2498.485 94806
2498.748 97025
2499.011 95681
2499.274 97864
2499.537 97222
2499.800 99845
2500.063 98659
2500.326 99627
2500.589 97316
2500.852 98753
2501.115 100293
2501.378 98200
2501.641 99075
2501.905 99445
2502.168 101485
2502.431 98687
2502.694 99066
2502.957 96578
2503.221 98818
2503.484 98807
2503.747 100037
2504.010 98028
2504.273 97318
2504.537 99066
2504.800 98917
2505.063 98079
2505.327 100645
2505.590 99553
2505.853 99757
2506.117 98983
2506.380 101505
2506.643 100984
2506.907 99646
2507.170 99993
2507.434 97480
2507.697 99600
2507.961 98205
2508.224 95751
2508.488 97268
2508.751 100534
2509.015 98570
2509.278 101639
2509.542 100714
2509.805 97874
2510.069 96458
2510.332 96076
2510.596 96416
2510.860 97780
2511.123 99477
2511.387 98155
2511.651 96202
2511.914 95813
2512.178 98353
2512.442 98942
2512.705 97020
2512.969 99338
2513.233 98609
2513.497 95721
2513.760 95634
2514.024 97406
2514.288 96474
2514.552 96073
2514.816 96959
2515.079 99479
2515.343 99795
2515.607 98613
2515.871 99492
2516.135 99169
2516.399 101112
2516.663 98702
2516.927 98163
2517.191 98451
2517.455 98365
2517.719 97735
2517.983 101668
2518.247 99040
2518.511 99795
2518.775 99616
2519.039 99983
2519.303 97570
2519.567 98193
2519.831 96887
2520.095 98402
2520.359 98799
2520.623 98111
2520.887 99910
2521.152 100383
2521.416 100245
2521.680 99527
2521.944 98516
2522.208 98633
2522.473 99900
2522.737 97706
2523.001 96733
2523.265 99501
2523.530 100488
2523.794 98264
2524.058 99732
2524.323 99172
2524.587 99282
2524.851 97047
2525.116 97428
2525.380 100313
2525.644 99023
2525.909 96676
2526.173 99418
2526.438 98405
2526.702 99057
2526.967 96921
2527.231 99402
2527.496 98450
2527.760 98243
2528.025 99796
2528.289 101641
2528.554 100398
2528.818 97572
2529.083 99338
2529.347 100255
2529.612 99656
2529.877 100402
2530.141 101505
2530.406 99371
2530.671 101039
2530.935 99243
2531.200 99311
2531.465 98068
2531.729 96982
2531.994 96520
2532.259 98137
2532.524 95066
2532.789 96733
2533.053 97921
2533.318 97864
2533.583 99716
2533.848 98496
2534.113 98653
2534.377 98135
2534.642 98392
2534.907 97913
2535.172 99126
2535.437 97204
2535.702 97370
2535.967 97041
2536.232 97532
2536.497 103399
2536.762 98954
2537.027 96971
2537.292 99092
2537.557 98937
2537.822 101337
2538.087 96368
2538.352 98085
2538.617 98026
2538.882 100254
2539.147 100407
2539.413 98049
2539.678 98674
2539.943 98262
2540.208 100006
2540.473 98855
2540.738 100173
2541.004 99877
2541.269 97639
2541.534 98192
2541.799 99119
2542.065 97211
2542.330 96911
2542.595 98591
2542.860 97338
2543.126 96619
2543.391 98290
2543.656 97784
2543.922 97979
2544.187 97178
2544.453 96085
2544.718 95529
2544.983 97999
2545.249 96627
2545.514 98422
2545.780 98496
2546.045 99768
2546.311 97043
2546.576 97501
2546.842 97563
2547.107 95226
2547.373 96525
2547.638 95129
2547.904 96922
2548.170 97782
2548.435 98904
2548.701 100313
2548.966 98252
2549.232 95895
2549.498 96093
2549.763 97566
2550.029 96285
2550.295 97428
2550.561 97596
2550.826 96352
2551.092 97074
2551.358 96481
2551.624 97388
2551.889 95649
2552.155 95639
2552.421 96623
2552.687 98527
2552.953 98532
2553.218 97255
2553.484 98293
2553.750 98778
2554.016 98718
2554.282 94408
2554.548 97831
2554.814 97040
2555.080 98928
2555.346 96126
2555.612 97065
2555.878 96039
2556.144 97813
2556.410 96520
2556.676 98957
2556.942 99200
2557.208 97060
2557.474 97272
2557.740 99102
2558.006 97511
2558.272 96356
2558.539 94245
2558.805 95497
2559.071 96688
2559.337 98309
2559.603 100155
2559.869 96716
2560.136 96773
2560.402 98054
2560.668 98433
2560.934 96115
2561.201 98932
2561.467 96323
2561.733 95543
2562.000 94579
2562.266 96366
2562.532 98073
2562.799 95684
2563.065 98464
2563.331 97043
2563.598 98930
2563.864 97908
2564.131 97587
2564.397 96621
2564.664 98073
2564.930 99333
2565.197 98909
2565.463 100296
2565.730 98453
2565.996 99036
2566.263 100879
2566.529 96823
2566.796 96420
2567.062 97325
2567.329 96771
2567.596 96707
2567.862 98888
2568.129 98096
2568.395 97308
2568.662 98094
2568.929 95138
2569.195 95205
2569.462 97686
2569.729 100321
2569.996 98245
2570.262 97789
2570.529 97469
2570.796 98015
2571.063 97834
2571.330 99021
2571.596 95636
2571.863 98345
2572.130 97713
2572.397 95906
2572.664 97255
2572.931 93560
2573.198 94636
2573.465 99546
2573.731 95424
2573.998 98659
2574.265 97898
2574.532 96189
2574.799 97672
2575.066 96671
2575.333 95556
2575.600 96982
2575.867 96159
2576.135 94782
2576.402 99006
2576.669 98028
2576.936 97610
2577.203 97927
2577.470 94801
2577.737 96963
2578.004 95763
2578.272 98686
2578.539 96616
2578.806 97746
2579.073 98106
2579.340 97361
2579.608 97104
2579.875 97889
2580.142 99355
2580.409 94814
2580.677 92708
2580.944 93774
2581.211 97065
2581.479 97767
2581.746 96644
2582.013 96590
2582.281 95356
2582.548 96423
2582.816 98770
2583.083 96722
2583.350 97985
2583.618 96153
2583.885 97017
2584.153 95185
2584.420 95757
2584.688 97243
2584.955 96985
2585.223 97129
2585.491 97308
2585.758 96922
2586.026 97518
2586.293 98900
2586.561 98657
2586.828 98395
2587.096 97078
2587.364 97143
2587.631 95466
2587.899 96252
2588.167 97383
2588.435 96171
2588.702 95296
2588.970 94967
2589.238 98454
2589.505 99016
2589.773 98094
2590.041 96284
2590.309 97532
2590.577 97008
2590.845 97587
2591.112 99297
2591.380 97143
2591.648 97928
2591.916 96724
2592.184 97832
2592.452 95906
2592.720 97792
2592.988 96627
2593.256 96239
2593.524 95448
2593.792 94417
2594.060 95989
2594.328 96022
2594.596 98991
2594.864 96983
2595.132 98285
2595.400 97739
2595.668 97850
2595.936 93592
2596.204 97112
2596.472 97228
2596.740 100659
2597.009 98613
2597.277 96992
2597.545 94351
2597.813 96492
2598.081 100181
2598.349 98825
2598.618 96710
2598.886 98004
2599.154 95806
2599.423 96377
2599.691 94587
2599.959 96709
2600.227 95264
2600.496 92523
2600.764 98319
2601.033 97285
2601.301 95662
2601.569 97756
2601.838 96202
2602.106 98247
2602.375 96937
2602.643 97218
2602.911 97303
2603.180 96797
2603.448 96296
2603.717 95087
2603.985 97386
2604.254 96137
2604.523 96325
2604.791 95885
2605.060 95943
2605.328 93137
2605.597 98061
2605.865 94081
2606.134 95447
2606.403 95088
2606.671 93563
2606.940 96908
2607.209 93846
2607.477 97908
2607.746 96911
2608.015 98369
2608.284 96886
2608.552 96947
2608.821 97198
2609.090 96240
2609.359 97804
2609.628 95439
2609.896 95642
2610.165 95415
2610.434 97152
2610.703 96915
2610.972 98599
2611.241 96945
2611.510 96862
2611.779 94768
2612.048 93260
2612.316 93298
2612.585 96087
2612.854 97230
2613.123 95984
2613.392 94330
2613.661 96731
2613.930 94506
2614.200 97489
2614.469 94850
2614.738 95095
2615.007 96673
2615.276 97705
2615.545 97487
2615.814 96990
2616.083 96473
2616.352 94663
2616.622 95969
2616.891 95390
2617.160 97665
2617.429 97217
2617.698 95832
2617.968 92668
2618.237 94753
2618.506 97022
2618.776 96677
2619.045 97588
2619.314 97058
2619.584 95917
2619.853 94621
2620.122 93522
2620.392 94382
2620.661 97523
2620.930 97637
2621.200 94306
2621.469 91706
2621.739 93527
2622.008 93517
2622.278 95325
2622.547 94353
2622.817 95441
2623.086 94998
2623.356 96163
2623.625 94412
2623.895 95945
2624.164 93888
2624.434 94521
2624.703 93415
2624.973 95431
2625.243 95254
2625.512 93218
2625.782 94342
2626.052 96359
2626.321 98320
2626.591 97718
2626.861 93622
2627.130 94644
2627.400 98619
2627.670 97012
2627.940 96689
2628.210 97191
2628.479 97610
2628.749 95993
2629.019 97165
2629.289 97282
2629.559 96536
2629.829 97305
2630.098 99222
2630.368 96754
2630.638 95685
2630.908 92292
2631.178 96471
2631.448 94916
2631.718 94035
2631.988 96854
2632.258 95362
2632.528 97295
2632.798 93475
2633.068 95573
2633.338 96010
2633.608 97903
2633.878 98730
2634.148 95431
2634.418 95919
2634.688 98199
2634.959 95218
2635.229 95155
2635.499 97849
2635.769 96992
2636.039 95983
2636.309 97040
2636.580 94910
2636.850 95508
2637.120 93828
2637.390 95052
2637.661 95340
2637.931 96448
2638.201 95189
2638.472 94629
2638.742 96798
2639.012 97673
2639.283 96575
2639.553 94204
2639.823 96665
2640.094 96385
2640.364 96205
2640.635 96345
2640.905 95956
2641.175 98068
2641.446 96858
2641.716 98189
2641.987 99013
2642.257 95695
2642.528 98136
2642.798 94653
2643.069 93803
2643.340 95154
2643.610 93941
2643.881 97043
2644.151 95283
2644.422 96570
2644.693 96429
2644.963 93759
2645.234 94057
2645.505 95163
2645.775 94801
2646.046 96115
2646.317 95621
2646.587 96677
2646.858 96179
2647.129 94173
2647.400 94636
2647.671 96920
2647.941 99323
2648.212 94896
2648.483 95589
2648.754 95234
2649.025 95828
2649.296 95444
2649.566 94937
2649.837 96171
2650.108 95401
2650.379 96862
2650.650 95788
2650.921 95270
2651.192 95853
2651.463 93838
2651.734 96658
2652.005 97373
2652.276 97016
2652.547 96249
2652.818 96561
2653.089 95743
2653.360 97023
2653.631 95516
2653.903 95981
2654.174 94183
2654.445 98061
2654.716 99400
2654.987 97486
2655.258 93858
2655.530 92919
2655.801 96359
2656.072 96182
2656.343 96234
2656.614 97249
2656.886 98367
2657.157 98194
2657.428 95146
2657.700 96479
2657.971 96219
2658.242 94326
2658.514 97603
2658.785 96458
2659.056 95201
2659.328 93068
2659.599 96320
2659.871 95324
2660.142 94215
2660.413 96757
2660.685 94771
2660.956 95458
2661.228 95344
2661.499 95602
2661.771 94769
2662.042 95951
2662.314 96690
2662.586 95822
2662.857 97520
2663.129 96055
2663.400 96105
2663.672 93743
2663.944 95178
2664.215 93715
2664.487 93769
2664.759 95827
2665.030 94497
2665.302 94195
2665.574 94999
2665.845 95884
2666.117 94171
2666.389 96646
2666.661 93413
2666.932 93456
2667.204 93252
2667.476 93766
2667.748 90751
2668.020 93412
2668.292 95627
2668.563 94613
2668.835 92317
2669.107 94193
2669.379 97374
2669.651 96813
2669.923 95986
2670.195 95109
2670.467 94920
2670.739 96426
2671.011 94940
2671.283 93166
2671.555 94939
2671.827 94152
2672.099 94363
2672.371 93781
2672.643 92275
2672.915 92896
2673.187 95991
2673.459 95750
2673.732 96242
2674.004 96240
2674.276 94805
2674.548 95177
2674.820 92599
2675.092 94921
2675.365 95305
2675.637 95430
2675.909 95842
2676.181 96446
2676.454 96571
2676.726 96250
2676.998 94296
2677.271 96743
2677.543 96242
2677.815 95509
2678.088 97090
2678.360 96467
2678.632 93616
2678.905 92849
2679.177 96113
2679.450 96183
2679.722 94756
2679.995 95351
2680.267 94823
2680.539 95592
2680.812 93510
2681.084 96047
2681.357 94762
2681.630 93412
2681.902 95926
2682.175 95578
2682.447 96773
2682.720 96793
2682.992 95796
2683.265 95468
2683.538 97347
2683.810 95560
2684.083 93697
2684.356 94450
2684.628 93999
2684.901 95834
2685.174 96959
2685.447 94748
2685.719 94828
2685.992 94685
2686.265 96038
2686.538 95755
2686.811 97302
2687.083 95247
2687.356 97965
2687.629 96531
2687.902 94980
2688.175 94535
2688.448 93716
2688.721 96657
2688.993 95372
2689.266 95461
2689.539 95253
2689.812 94284
2690.085 93046
2690.358 93974
2690.631 97554
2690.904 92816
2691.177 92642
2691.450 95350
2691.723 95831
2691.997 94374
2692.270 95981
2692.543 94760
2692.816 94061
2693.089 94950
2693.362 97288
2693.635 96260
2693.908 92790
2694.182 95882
2694.455 95225
2694.728 94048
2695.001 96228
2695.274 92648
2695.548 94308
2695.821 94446
2696.094 95136
2696.368 95717
2696.641 97452
2696.914 93258
2697.188 93086
2697.461 92599
2697.734 97335
2698.008 98685
2698.281 97076
2698.554 96124
2698.828 95759
2699.101 93533
2699.375 96565
2699.648 98000
2699.922 95245
2700.195 97005
2700.469 97150
2700.742 93870
2701.016 93684
2701.289 95218
2701.563 95915
2701.837 97801
2702.110 92498
2702.384 95385
2702.657 94287
2702.931 94048
2703.205 95349
2703.478 97406
2703.752 98246
2704.026 94009
2704.299 96565
2704.573 96745
2704.847 98558
2705.121 95489
2705.394 97371
2705.668 95576
2705.942 95441
2706.216 97357
2706.489 95006
2706.763 93690
2707.037 94865
2707.311 97118
2707.585 97226
2707.859 94871
2708.133 95352
2708.407 96443
2708.681 96305
2708.954 94692
2709.228 96154
2709.502 94062
2709.776 95824
2710.050 97706
2710.324 95527
2710.598 96631
2710.872 96414
2711.147 97130
2711.421 96917
2711.695 96905
2711.969 95935
2712.243 98392
2712.517 96044
2712.791 96150
2713.065 97310
2713.339 96993
2713.614 96836
2713.888 96824
2714.162 93662
2714.436 95017
2714.711 95536
2714.985 96676
2715.259 94081
2715.533 96374
2715.808 95541
2716.082 95584
2716.356 98688
2716.631 95965
2716.905 95028
2717.179 93466
2717.454 95766
2717.728 95010
2718.002 95293
2718.277 96945
2718.551 94968
2718.826 95134
2719.100 94660
2719.375 92807
2719.649 93252
2719.924 92126
2720.198 93286
2720.473 94242
2720.747 96382
2721.022 95216
2721.296 92983
2721.571 95417
2721.846 94487
2722.120 93719
2722.395 93921
2722.670 94553
2722.944 96149
2723.219 93850
2723.494 94350
2723.768 94155
2724.043 95343
2724.318 94709
2724.592 93727
2724.867 93427
2725.142 92848
2725.417 93419
2725.692 95100
2725.966 95270
2726.241 94002
2726.516 93024
2726.791 95135
2727.066 95144
2727.341 92901
2727.615 94959
2727.890 94791
2728.165 93236
2728.440 94857
2728.715 96380
2728.990 94566
2729.265 95176
2729.540 96616
2729.815 95849
2730.090 95094
2730.365 92572
2730.640 95540
2730.915 94270
2731.190 94969
2731.466 94647
2731.741 95580
2732.016 94416
2732.291 95380
2732.566 94085
2732.841 95620
2733.116 95260
2733.392 96000
2733.667 93511
2733.942 93650
2734.217 94716
2734.492 95531
2734.768 96537
2735.043 95329
2735.318 92720
2735.594 93734
2735.869 95641
2736.144 95812
2736.420 94146
2736.695 96598
2736.970 94928
2737.246 95032
2737.521 95061
2737.797 95310
2738.072 94787
2738.347 92276
2738.623 95409
2738.898 93034
2739.174 94203
2739.449 95814
2739.725 94997
2740.000 94882
2740.276 94057
2740.551 93927
2740.827 92970
2741.103 96882
2741.378 93003
2741.654 92808
2741.929 92677
2742.205 95028
2742.481 95104
2742.756 95328
2743.032 96699
2743.308 95803
2743.583 95824
2743.859 92622
2744.135 92659
2744.411 93907
2744.686 95488
2744.962 94551
2745.238 92814
2745.514 92451
2745.790 94287
2746.065 92665
2746.341 91879
2746.617 95335
2746.893 94012
2747.169 94529
2747.445 95857
2747.721 91810
2747.997 91981
2748.273 92400
2748.549 93667
2748.825 92274
2749.101 95383
2749.377 95310
2749.653 93081
2749.929 92795
2750.205 93925
2750.481 94089
2750.757 93144
2751.033 93520
2751.309 94073
2751.585 91165
2751.861 95365
2752.137 95380
2752.414 96188
2752.690 96377
2752.966 95889
2753.242 96511
2753.518 96784
2753.795 92586
2754.071 93544
2754.347 93822
2754.623 94615
2754.900 95388
2755.176 94725
2755.452 93776
2755.729 93824
2756.005 93299
2756.281 94111
2756.558 94036
2756.834 93082
2757.110 94545
2757.387 93877
2757.663 92193
2757.940 92562
2758.216 94850
2758.493 94751
2758.769 93772
2759.046 90616
2759.322 94074
2759.599 92856
2759.875 93534
2760.152 94880
2760.428 94413
2760.705 91799
2760.981 93724
2761.258 94209
2761.535 93526
2761.811 93501
2762.088 90260
2762.365 94854
2762.641 92629
2762.918 93157
2763.195 96206
2763.471 95905
2763.748 96306
2764.025 93693
2764.302 93277
2764.578 94153
2764.855 93721
2765.132 93347
2765.409 90867
2765.686 92891
2765.962 94498
2766.239 97567
2766.516 97453
2766.793 93371
2767.070 91009
2767.347 95176
2767.624 95261
2767.901 94716
2768.178 93884
2768.455 93986
2768.732 90610
2769.009 92152
2769.286 93864
2769.563 92640
2769.840 94947
2770.117 93136
2770.394 93240
2770.671 93806
2770.948 94154
2771.225 96358
2771.502 94273
2771.779 94698
2772.057 94006
2772.334 92843
2772.611 92790
2772.888 91996
2773.165 93527
2773.443 93799
2773.720 96140
2773.997 94531
2774.274 94634
2774.552 93630
2774.829 92962
2775.106 92248
2775.384 91732
2775.661 91099
2775.938 91620
2776.216 92461
2776.493 93246
2776.770 93898
2777.048 93251
2777.325 94084
2777.603 93079
2777.880 91143
2778.158 91880
2778.435 90627
2778.713 90934
2778.990 92740
2779.268 94122
2779.545 93389
2779.823 94753
2780.100 92855
2780.378 92410
2780.655 94279
2780.933 92849
2781.211 91328
2781.488 90772
2781.766 94707
2782.043 95958
2782.321 92254
2782.599 92901
2782.877 94074
2783.154 94266
2783.432 92570
2783.710 96077
2783.987 96055
2784.265 92648
2784.543 90027
2784.821 91602
2785.099 94455
2785.376 91138
2785.654 94077
2785.932 96504
2786.210 96264
2786.488 93219
2786.766 92236
2787.044 90577
2787.322 92154
2787.600 95400
2787.878 94480
2788.156 95159
2788.434 92008
2788.712 92169
2788.990 90229
2789.268 93283
2789.546 94892
2789.824 93412
2790.102 94259
2790.380 92361
2790.658 91699
2790.936 90561
2791.214 91900
2791.492 92319
2791.770 90741
2792.049 93504
2792.327 93007
2792.605 91158
2792.883 92905
2793.161 90388
2793.440 91263
2793.718 92975
2793.996 93978
2794.274 91931
2794.553 93114
2794.831 92949
2795.109 89981
2795.388 89926
2795.666 92542
2795.944 92454
2796.223 92811
2796.501 92261
2796.779 93462
2797.058 94466
2797.336 92408
2797.615 93374
2797.893 91994
2798.172 93428
2798.450 93342
2798.729 93573
2799.007 94251
2799.286 93457
2799.564 92555
2799.843 94230
2800.121 92935
2800.400 92884
2800.679 90836
2800.957 94669
2801.236 95730
2801.514 94256
2801.793 94835
2802.072 93192
2802.350 91803
2802.629 93408
2802.908 92092
2803.187 91417
2803.465 94808
2803.744 93872
2804.023 95310
2804.302 95411
2804.580 95578
2804.859 93874
2805.138 92681
2805.417 93205
2805.696 95669
2805.975 95761
2806.253 93703
2806.532 92578
2806.811 93936
2807.090 93978
2807.369 95641
2807.648 94153
2807.927 91967
2808.206 93509
2808.485 93382
2808.764 95793
2809.043 93017
2809.322 92624
2809.601 93760
2809.880 95109
2810.159 93249
2810.438 93385
2810.717 90529
2810.997 92224
2811.276 93226
2811.555 90581
2811.834 92627
2812.113 91944
2812.392 93965
2812.672 91049
2812.951 93885
2813.230 91286
2813.509 92771
2813.788 95986
2814.068 95007
2814.347 93255
2814.626 92800
2814.906 93674
2815.185 94254
2815.464 93434
2815.744 90787
2816.023 94672
2816.302 94915
2816.582 96177
2816.861 96682
2817.141 93357
2817.420 94480
2817.700 92627
2817.979 92796
2818.258 92170
2818.538 91747
2818.817 94526
2819.097 92052
2819.377 94200
2819.656 93722
2819.936 93063
2820.215 91903
2820.495 90722
2820.774 91030
2821.054 91665
2821.334 90172
2821.613 90388
2821.893 90692
2822.173 93703
2822.452 93692
2822.732 95865
2823.012 96493
2823.292 95222
2823.571 93531
2823.851 94074
2824.131 91514
2824.411 93156
2824.690 90686
2824.970 93924
2825.250 91714
2825.530 92540
2825.810 93819
2826.090 93986
2826.370 94637
2826.649 92364
2826.929 90904
2827.209 91519
2827.489 91022
2827.769 92425
2828.049 93469
2828.329 94540
2828.609 91753
2828.889 92048
2829.169 92631
2829.449 92192
2829.729 92007
2830.009 93383
2830.289 90654
2830.570 93262
2830.850 94300
2831.130 90800
2831.410 90957
2831.690 90065
2831.970 92845
2832.250 91459
2832.531 94414
2832.811 90298
2833.091 89966
2833.371 92309
2833.652 91245
2833.932 94282
2834.212 91452
2834.492 92891
2834.773 91294
2835.053 93123
2835.333 94088
2835.614 91094
2835.894 90819
2836.174 92382
2836.455 92759
2836.735 91827
2837.016 91401
2837.296 90142
2837.577 90902
2837.857 90256
2838.137 92532
2838.418 95834
2838.698 92813
2838.979 92201
2839.260 92770
2839.540 93090
2839.821 92479
2840.101 91756
2840.382 91666
2840.662 92119
2840.943 92199
2841.224 91778
2841.504 88728
2841.785 92204
2842.066 93001
2842.346 92315
2842.627 93915
2842.908 90181
2843.188 92070
2843.469 94429
2843.750 93222
2844.031 93471
2844.312 94817
2844.592 91627
2844.873 93032
2845.154 92714
2845.435 92989
2845.716 92620
2845.997 93424
2846.277 93876
2846.558 94780
2846.839 92255
2847.120 91049
2847.401 92240
2847.682 90837
2847.963 91643
2848.244 93093
2848.525 94430
2848.806 93600
2849.087 94281
2849.368 95259
2849.649 92668
2849.930 91002
2850.211 89568
2850.492 91311
2850.773 92885
2851.055 94255
2851.336 93277
2851.617 93412
2851.898 92445
2852.179 90741
2852.460 93700
2852.742 91305
2853.023 89774
2853.304 88224
2853.585 89399
2853.867 92066
2854.148 89717
2854.429 92908
2854.710 92493
2854.992 94151
2855.273 92427
2855.554 93151
2855.836 93223
2856.117 95457
2856.399 92920
2856.680 92593
2856.961 91078
2857.243 93323
2857.524 96653
2857.806 94650
2858.087 92880
2858.369 93159
2858.650 91217
2858.932 91174
2859.213 90676
2859.495 92345
2859.776 91390
2860.058 94138
2860.339 91805
2860.621 93995
2860.903 95502
2861.184 92226
2861.466 93770
2861.748 93879
2862.029 94699
2862.311 94615
2862.593 93732
2862.874 94604
2863.156 94511
2863.438 93519
2863.720 94470
2864.001 95381
2864.283 92681
2864.565 93569
2864.847 94393
2865.129 90935
2865.410 91431
2865.692 92863
2865.974 93715
2866.256 93418
2866.538 92585
2866.820 92507
2867.102 94023
2867.384 94217
2867.666 93873
2867.948 93900
2868.230 92216
2868.512 92957
2868.794 92919
2869.076 93349
2869.358 92028
2869.640 91513
2869.922 91591
2870.204 91698
2870.486 89662
2870.768 92763
2871.050 94343
2871.332 93484
2871.614 94029
2871.897 93960
2872.179 92970
2872.461 91815
2872.743 93320
2873.025 90354
2873.308 91530
2873.590 91741
2873.872 89354
2874.154 91208
2874.437 91777
2874.719 92112
2875.001 91823
2875.284 92838
2875.566 89693
2875.848 92759
2876.131 91704
2876.413 89764
2876.695 92081
2876.978 92255
2877.260 91336
2877.543 93392
2877.825 90677
2878.108 92395
2878.390 93135
2878.673 92519
2878.955 92025
2879.238 94909
2879.520 91845
2879.803 92183
2880.085 90213
2880.368 89147
2880.650 90183
2880.933 92325
2881.216 90192
2881.498 91772
2881.781 92989
2882.064 93059
2882.346 92814
2882.629 93645
2882.912 91146
2883.194 90503
2883.477 88007
2883.760 91052
2884.043 92958
2884.325 92608
2884.608 91946
2884.891 88813
2885.174 92478
2885.457 92236
2885.740 93062
2886.022 93020
2886.305 92054
2886.588 93901
2886.871 91095
2887.154 92936
2887.437 94980
2887.720 92603
2888.003 91119
2888.286 88677
2888.569 89712
2888.852 93972
2889.135 92899
2889.418 91369
2889.701 92129
2889.984 90250
2890.267 93018
2890.550 93541
2890.833 92080
2891.116 93293
2891.399 94503
2891.683 92657
2891.966 89140
2892.249 90510
2892.532 91171
2892.815 90731
2893.098 92464
2893.382 95866
2893.665 94058
2893.948 92235
2894.231 91787
2894.515 92004
2894.798 91379
2895.081 91786
2895.365 91787
2895.648 90526
2895.931 93833
2896.215 93270
2896.498 92915
2896.782 93829
2897.065 91928
2897.348 92647
2897.632 93119
2897.915 93415
2898.199 93546
2898.482 94941
2898.766 93837
2899.049 92412
2899.333 91548
2899.616 91315
2899.900 91888
2900.183 90611
2900.467 90020
2900.751 94723
2901.034 95066
2901.318 96344
2901.601 94633
2901.885 93564
2902.169 91991
2902.452 93290
2902.736 90730
2903.020 91620
2903.303 93171
2903.587 91791
2903.871 94901
2904.155 91733
2904.438 92926
2904.722 93434
2905.006 93662
2905.290 92541
2905.574 92180
2905.858 93312
2906.141 91674
2906.425 92466
2906.709 93654
2906.993 93271
2907.277 90917
2907.561 93608
2907.845 93572
2908.129 92601
2908.413 93145
2908.697 92757
2908.981 91687
2909.265 93077
2909.549 91584
2909.833 93558
2910.117 94465
2910.401 92743
2910.685 91540
2910.969 91641
2911.253 91009
2911.537 92582
2911.821 92149
2912.106 93348
2912.390 92434
2912.674 91864
2912.958 93263
2913.242 93179
2913.527 90762
2913.811 89222
2914.095 91689
2914.379 92564
2914.664 92775
2914.948 91953
2915.232 89387
2915.517 90486
2915.801 92751
2916.085 92635
2916.370 91692
2916.654 91565
2916.938 88868
2917.223 92573
2917.507 92284
2917.792 91654
2918.076 92255
2918.361 92440
2918.645 93737
2918.929 92683
2919.214 94309
2919.498 93885
2919.783 91646
2920.068 92738
2920.352 93165
2920.637 93117
2920.921 94463
2921.206 94176
2921.490 90289
2921.775 90786
2922.060 91798
2922.344 91730
2922.629 92366
2922.914 94294
2923.198 94315
2923.483 92576
2923.768 95246
2924.053 90447
2924.337 93139
2924.622 91413
2924.907 92165
2925.192 93031
2925.477 92434
2925.761 93240
2926.046 93455
2926.331 94664
2926.616 92562
2926.901 92997
2927.186 91040
2927.471 90742
2927.756 92367
2928.040 92283
2928.325 90954
2928.610 91014
2928.895 91778
2929.180 92155
2929.465 91839
2929.750 89563
2930.035 90665
2930.320 90489
2930.606 91946
2930.891 94489
2931.176 91529
2931.461 94557
2931.746 91772
2932.031 92415
2932.316 93818
2932.601 91760
2932.887 92173
2933.172 89477
2933.457 91884
2933.742 92055
2934.027 92510
2934.313 91123
2934.598 89505
2934.883 89497
2935.168 89846
2935.454 91869
2935.739 90619
2936.024 93001
2936.310 92136
2936.595 92859
2936.881 92539
2937.166 91406
2937.451 91406
2937.737 92436
2938.022 94818
2938.308 91653
2938.593 91575
2938.878 92771
2939.164 90511
2939.449 91698
2939.735 89707
2940.021 91964
2940.306 93021
2940.592 90614
2940.877 92721
2941.163 91134
2941.448 92689
2941.734 92394
2942.020 93190
2942.305 91302
2942.591 91476
2942.877 90845
2943.162 91933
2943.448 92686
2943.734 93466
2944.019 89410
2944.305 91110
2944.591 90482
2944.877 91051
2945.162 93719
2945.448 90998
2945.734 93130
2946.020 91470
2946.306 93575
2946.591 93426
2946.877 89267
2947.163 92690
2947.449 93119
2947.735 90811
2948.021 89979
2948.307 91265
2948.593 90372
2948.879 89965
2949.165 90474
2949.451 91870
2949.737 92430
2950.023 90574
2950.309 90050
2950.595 90176
2950.881 89463
2951.167 88686
2951.453 89651
2951.739 88114
2952.025 89895
2952.311 88982
2952.598 90913
2952.884 91499
2953.170 91147
2953.456 89416
2953.742 90031
2954.028 92633
2954.315 92173
2954.601 90192
2954.887 90860
2955.173 91234
2955.460 91099
2955.746 91740
2956.032 89373
2956.319 90955
2956.605 88139
2956.891 87431
2957.178 90495
2957.464 92380
2957.751 92129
2958.037 93531
2958.323 92740
2958.610 92378
2958.896 93937
2959.183 88751
2959.469 92134
2959.756 91308
2960.042 91612
2960.329 93562
2960.615 91645
2960.902 91635
2961.188 91421
2961.475 95236
2961.762 92772
2962.048 92527
2962.335 92149
2962.621 91672
2962.908 90469
2963.195 91356
2963.481 88414
2963.768 90316
2964.055 89606
2964.342 90528
2964.628 90908
2964.915 91201
2965.202 91618
2965.489 90435
2965.775 87525
2966.062 90624
2966.349 87699
2966.636 90865
2966.923 90490
2967.209 93838
2967.496 92212
2967.783 89221
2968.070 92514
2968.357 91901
2968.644 91972
2968.931 92732
2969.218 90682
2969.505 88450
2969.792 90256
2970.079 90019
2970.366 88147
2970.653 89378
2970.940 88580
2971.227 88160
2971.514 90258
2971.801 91062
2972.088 91024
2972.375 89126
2972.662 90263
2972.950 90432
2973.237 92777
2973.524 90285
2973.811 88555
2974.098 88470
2974.386 89820
2974.673 91374
2974.960 92764
2975.247 94373
2975.534 91528
2975.822 90284
2976.109 90979
2976.396 91450
2976.684 89644
2976.971 90647
2977.258 90045
2977.546 88541
2977.833 88459
2978.121 88740
2978.408 90286
2978.695 91166
2978.983 91420
2979.270 90486
2979.558 88654
2979.845 90707
2980.133 91370
2980.420 91947
2980.708 91544
2980.995 93148
2981.283 89984
2981.570 91051
2981.858 90751
2982.145 92203
2982.433 91785
2982.721 91312
2983.008 92927
2983.296 90321
2983.584 89261
2983.871 91314
2984.159 92217
2984.447 90378
2984.734 90794
2985.022 91882
2985.310 90529
2985.598 90660
2985.885 89639
2986.173 90724
2986.461 90211
2986.749 90774
2987.037 90793
2987.324 91682
2987.612 91899
2987.900 90210
2988.188 90077
2988.476 88378
2988.764 87649
2989.052 88617
2989.340 88589
2989.628 90600
2989.916 90629
2990.204 89403
2990.492 90276
2990.780 88513
2991.068 87689
2991.356 90747
2991.644 89936
2991.932 90973
2992.220 92563
2992.508 90391
2992.796 89856
2993.084 88092
2993.372 88638
2993.661 89489
2993.949 90737
2994.237 88839
2994.525 90301
2994.813 91008
2995.101 87475
2995.390 89146
2995.678 89833
2995.966 92303
2996.254 90150
2996.543 92190
2996.831 93827
2997.119 90721
2997.408 90679
2997.696 89029
2997.984 90319
2998.273 90549
2998.561 89766
2998.850 90334
2999.138 89136
2999.426 88774
2999.715 87551
3000.003 88432
3000.292 90594
3000.580 91100
3000.869 89460
3001.157 91952
3001.446 90105
3001.734 88162
3002.023 90052
3002.312 88556
3002.600 91820
3002.889 92253
3003.177 89654
3003.466 89392
3003.755 89183
3004.043 89935
3004.332 87418
3004.621 90188
3004.909 89789
3005.198 90569
3005.487 90067
3005.775 90767
3006.064 89026
3006.353 90475
3006.642 90569
3006.931 89480
3007.219 88986
3007.508 89910
3007.797 89767
3008.086 89457
3008.375 89817
3008.664 88266
3008.953 89727
3009.241 91504
3009.530 88455
3009.819 88062
3010.108 90969
3010.397 92021
3010.686 91370
3010.975 89867
3011.264 88359
3011.553 88102
3011.842 89331
3012.131 88444
3012.420 89096
3012.709 88678
3012.998 89036
3013.288 89733
3013.577 87594
3013.866 90738
3014.155 90673
3014.444 88196
3014.733 89601
3015.023 90138
3015.312 89127
3015.601 91508
3015.890 90850
3016.179 90120
3016.469 89215
3016.758 88490
3017.047 88551
3017.337 90626
3017.626 90187
3017.915 89576
3018.205 90293
3018.494 89666
3018.783 89281
3019.073 89858
3019.362 88586
3019.651 92178
3019.941 91098
3020.230 90014
3020.520 91400
3020.809 88427
3021.099 87328
3021.388 88891
3021.678 91935
3021.967 90581
3022.257 92120
3022.546 90439
3022.836 92290
3023.125 90213
3023.415 90305
3023.705 90514
3023.994 90044
3024.284 91759
3024.574 87673
3024.863 87679
3025.153 88393
3025.443 89268
3025.732 87748
3026.022 87775
3026.312 90255
3026.602 87324
3026.891 89281
3027.181 87857
3027.471 89612
3027.761 89373
3028.050 89581
3028.340 90255
3028.630 91913
3028.920 90189
3029.210 89745
3029.500 90814
3029.790 92082
3030.080 89873
3030.370 90053
3030.659 89334
3030.949 88805
3031.239 88541
3031.529 87830
3031.819 86409
3032.109 88258
3032.399 89213
3032.690 87839
3032.980 87597
3033.270 88040
3033.560 88912
3033.850 87881
3034.140 87519
3034.430 87119
3034.720 90219
3035.010 88983
3035.301 87310
3035.591 88459
3035.881 88215
3036.171 89577
3036.461 89000
3036.752 88515
3037.042 88181
3037.332 86981
3037.622 88127
3037.913 89664
3038.203 88375
3038.493 89989
3038.784 88034
3039.074 87481
3039.364 89147
3039.655 88166
3039.945 88963
3040.236 91396
3040.526 89475
3040.816 89643
3041.107 89046
3041.397 89259
3041.688 89906
3041.978 91160
3042.269 87258
3042.559 87757
3042.850 89239
3043.140 90484
3043.431 87765
3043.722 86981
3044.012 89399
3044.303 88421
3044.593 85680
3044.884 88162
3045.175 89145
3045.465 88090
3045.756 86746
3046.047 90007
3046.337 89241
3046.628 89650
3046.919 89760
3047.210 88777
3047.500 90003
3047.791 86672
3048.082 89888
3048.373 89949
3048.664 88788
3048.954 88593
3049.245 89220
3049.536 88938
3049.827 88514
3050.118 90533
3050.409 87595
3050.700 84949
3050.991 85718
3051.281 86965
3051.572 87608
3051.863 87565
3052.154 90027
3052.445 86989
3052.736 88778
3053.027 87425
3053.318 90221
3053.610 87479
3053.901 88888
3054.192 88246
3054.483 87740
3054.774 89084
3055.065 87615
3055.356 88188
3055.647 88773
3055.938 89533
3056.230 90113
3056.521 90550
3056.812 89241
3057.103 88095
3057.395 89268
3057.686 88639
3057.977 89169
3058.268 86076
3058.560 89772
3058.851 91869
3059.142 89836
3059.434 88238
3059.725 86322
3060.016 88301
3060.308 85203
3060.599 87172
3060.890 86874
3061.182 87263
3061.473 88905
3061.765 89900
3062.056 89707
3062.348 88295
3062.639 88679
3062.931 88543
3063.222 88290
3063.514 87928
3063.805 89184
3064.097 89138
3064.388 90061
3064.680 88212
3064.972 89239
3065.263 90747
3065.555 90874
3065.846 90053
3066.138 90159
3066.430 91287
3066.721 92502
3067.013 94193
3067.305 92971
3067.597 93719
3067.888 92109
3068.180 90793
3068.472 95151
3068.764 93156
3069.055 93484
3069.347 95272
3069.639 94310
3069.931 92089
3070.223 93964
3070.515 92779
3070.807 93345
3071.098 94569
3071.390 95370
3071.682 91310
3071.974 93914
3072.266 94137
3072.558 93867
3072.850 93372
3073.142 91207
3073.434 91611
3073.726 90170
3074.018 89183
3074.310 89790
3074.602 89066
3074.894 89862
3075.186 91337
3075.479 90222
3075.771 90048
3076.063 90557
3076.355 90821
3076.647 92428
3076.939 89345
3077.232 89093
3077.524 86402
3077.816 90923
3078.108 90079
3078.400 89932
3078.693 89486
3078.985 90353
3079.277 89633
3079.570 88634
3079.862 89528
3080.154 88109
3080.447 92090
3080.739 90810
3081.031 89310
3081.324 87617
3081.616 87101
3081.908 85746
3082.201 86252
3082.493 89861
3082.786 87269
3083.078 88966
3083.371 88071
3083.663 87027
3083.956 87398
3084.248 87190
3084.541 89447
3084.833 88484
3085.126 89018
3085.419 89481
3085.711 88155
3086.004 87610
3086.296 88439
3086.589 89606
3086.882 89344
3087.174 90095
3087.467 87481
3087.760 90618
3088.052 90140
3088.345 90034
3088.638 89319
3088.931 86798
3089.223 88931
3089.516 89356
3089.809 89665
3090.102 87057
3090.395 89677
3090.687 89262
3090.980 86870
3091.273 85485
3091.566 85818
3091.859 88881
3092.152 87917
3092.445 86511
3092.738 88156
3093.031 91033
3093.324 88736
3093.617 88136
3093.910 84374
3094.203 86869
3094.496 89847
3094.789 85873
3095.082 85571
3095.375 85941
3095.668 87340
3095.961 88057
3096.254 87280
3096.547 85653
3096.840 86206
3097.133 87419
3097.427 84181
3097.720 88408
3098.013 87723
3098.306 85947
3098.599 88108
3098.893 88296
3099.186 87417
3099.479 87760
3099.772 87963
3100.066 88298
3100.359 88827
3100.652 89514
3100.946 86656
3101.239 87664
3101.532 89356
3101.826 89168
3102.119 86084
3102.412 85618
3102.706 88383
3102.999 87225
3103.293 86123
3103.586 84400
3103.880 85987
3104.173 86172
3104.467 87426
3104.760 86344
3105.054 89163
3105.347 86738
3105.641 84430
3105.934 85377
3106.228 85463
3106.521 84679
3106.815 87192
3107.109 87943
3107.402 86002
3107.696 88183
3107.990 87773
3108.283 86648
3108.577 86918
3108.871 85869
3109.164 85701
3109.458 85050
3109.752 85487
3110.046 88745
3110.339 86539
3110.633 84558
3110.927 86610
3111.221 88130
3111.515 86162
3111.809 87134
3112.102 86363
3112.396 87128
3112.690 88085
3112.984 89218
3113.278 86608
3113.572 84376
3113.866 84199
3114.160 85654
3114.454 86262
3114.748 88080
3115.042 85711
3115.336 86027
3115.630 85082
3115.924 86610
3116.218 87463
3116.512 85385
3116.806 85678
3117.100 84094
3117.394 87828
3117.688 87276
3117.983 87370
3118.277 87529
3118.571 87995
3118.865 86053
3119.159 85972
3119.453 85414
3119.748 87625
3120.042 89558
3120.336 87996
3120.630 86358
3120.925 85999
3121.219 86193
3121.513 84581
3121.808 85003
3122.102 88525
3122.396 87853
3122.691 89407
3122.985 88087
3123.280 87296
3123.574 86847
3123.868 88010
3124.163 88215
3124.457 88167
3124.752 89843
3125.046 87028
3125.341 86720
3125.635 86993
3125.930 85582
3126.224 83428
3126.519 84289
3126.813 83715
3127.108 86464
3127.403 86652
3127.697 85524
3127.992 85295
3128.286 86358
3128.581 89275
3128.876 87448
3129.170 83989
3129.465 86113
3129.760 86899
3130.054 86709
3130.349 86242
3130.644 89046
3130.939 89439
3131.233 87430
3131.528 87573
3131.823 86264
3132.118 85569
3132.413 88630
3132.708 89101
3133.002 86273
3133.297 88465
3133.592 86651
3133.887 87242
3134.182 85170
3134.477 88203
3134.772 88063
3135.067 85999
3135.362 86251
3135.657 87252
3135.952 86671
3136.247 83759
3136.542 89021
3136.837 88075
3137.132 88204
3137.427 86021
3137.722 87386
3138.017 85064
3138.312 85061
3138.607 87303
3138.902 86673
3139.198 85454
3139.493 85398
3139.788 85730
3140.083 85320
3140.378 85486
3140.674 85867
3140.969 86341
3141.264 85762
3141.559 85753
3141.855 85695
3142.150 87029
3142.445 85802
3142.741 88396
3143.036 85202
3143.331 88270
3143.627 84549
3143.922 87121
3144.217 85479
3144.513 85551
3144.808 86151
3145.104 87023
3145.399 88750
3145.695 86816
3145.990 87661
3146.285 87674
3146.581 86978
3146.877 88420
3147.172 87595
3147.468 86381
3147.763 88370
3148.059 89542
3148.354 85309
3148.650 85683
3148.946 84792
3149.241 86138
3149.537 86253
3149.832 88228
3150.128 88966
3150.424 86954
3150.720 87111
3151.015 85889
3151.311 85834
3151.607 84417
3151.902 85351
3152.198 86094
3152.494 84020
3152.790 84841
3153.086 86579
3153.381 87096
3153.677 85858
3153.973 85781
3154.269 86207
3154.565 86183
3154.861 87339
3155.157 86606
3155.453 86317
3155.749 85811
3156.045 85830
3156.340 84589
3156.636 85966
3156.932 84623
3157.228 85411
3157.524 86424
3157.821 83755
3158.117 84373
3158.413 84260
3158.709 84844
3159.005 86678
3159.301 88803
3159.597 86275
3159.893 85954
3160.189 85370
3160.485 84128
3160.782 88122
3161.078 85997
3161.374 87697
3161.670 85489
3161.966 86124
3162.263 85415
3162.559 85729
3162.855 86749
3163.152 84944
3163.448 84620
3163.744 81409
3164.041 84850
3164.337 86795
3164.633 85376
3164.930 85369
3165.226 83625
3165.522 87510
3165.819 86065
3166.115 86197
3166.412 86343
3166.708 85036
3167.005 85962
3167.301 84829
3167.598 87339
3167.894 83798
3168.191 84758
3168.487 84253
3168.784 86420
3169.080 85248
3169.377 83506
3169.673 84589
3169.970 85755
3170.267 87222
3170.563 86074
3170.860 85598
3171.157 84726
3171.453 82933
3171.750 82831
3172.047 86160
3172.343 87456
3172.640 82633
3172.937 85278
3173.234 83027
3173.531 85535
3173.827 86919
3174.124 87007
3174.421 85831
3174.718 84759
3175.015 85999
3175.311 86060
3175.608 85022
3175.905 86652
3176.202 86632
3176.499 85074
3176.796 86542
3177.093 86839
3177.390 86142
3177.687 85926
3177.984 83643
3178.281 84988
3178.578 82998
3178.875 85788
3179.172 85678
3179.469 86122
3179.766 85509
3180.063 85246
3180.360 86936
3180.657 86793
3180.955 87955
3181.252 85136
3181.549 86807
3181.846 85765
3182.143 84992
3182.440 84538
3182.738 85401
3183.035 87060
3183.332 85223
3183.629 86752
3183.927 83283
3184.224 84394
3184.521 86562
3184.819 86630
3185.116 85687
3185.413 82798
3185.711 84293
3186.008 81333
3186.305 83942
3186.603 85483
3186.900 85512
3187.198 86401
3187.495 86270
3187.792 86323
3188.090 85753
3188.387 87409
3188.685 89076
3188.982 84908
3189.280 84356
3189.577 82267
3189.875 83287
3190.173 86287
3190.470 86290
3190.768 84750
3191.065 85598
3191.363 85589
3191.661 85991
3191.958 83286
3192.256 83334
3192.554 84785
3192.851 87099
3193.149 87306
3193.447 84491
3193.744 85339
3194.042 85619
3194.340 84696
3194.638 84345
3194.936 83581
3195.233 85611
3195.531 83045
3195.829 86521
3196.127 85626
3196.425 87073
3196.723 88319
3197.021 86742
3197.318 84064
3197.616 85908
3197.914 85236
3198.212 83909
3198.510 84139
3198.808 85733
3199.106 85323
3199.404 83082
3199.702 85600
3200.000 85993
3200.298 85144
3200.596 85275
3200.894 85243
3201.192 86834
3201.491 86648
3201.789 84498
3202.087 84855
3202.385 83462
3202.683 85598
3202.981 83465
3203.279 84703
3203.578 84764
3203.876 84874
3204.174 86080
3204.472 85997
3204.771 83633
3205.069 84662
3205.367 85803
3205.665 85101
3205.964 83166
3206.262 85121
3206.560 83957
3206.859 84013
3207.157 84041
3207.455 83374
3207.754 82681
3208.052 85795
3208.351 84317
3208.649 83236
3208.948 86097
3209.246 85652
3209.545 85367
3209.843 83360
3210.142 83336
3210.440 84437
3210.739 84725
3211.037 85096
3211.336 82768
3211.634 83104
3211.933 84418
3212.231 86269
3212.530 85826
3212.829 84975
3213.127 85359
3213.426 87016
3213.725 85432
3214.023 83456
3214.322 81030
3214.621 85092
3214.920 84167
3215.218 83987
3215.517 82698
3215.816 82664
3216.115 85799
3216.413 84989
3216.712 84722
3217.011 85888
3217.310 85061
3217.609 83342
3217.908 82972
3218.207 83541
3218.505 82890
3218.804 83234
3219.103 83659
3219.402 82769
3219.701 82193
3220.000 80936
3220.299 81788
3220.598 81092
3220.897 83869
3221.196 84199
3221.495 84839
3221.794 82598
3222.093 84890
3222.392 82524
3222.691 80880
3222.991 84501
3223.290 83355
3223.589 84092
3223.888 82938
3224.187 83666
3224.486 82253
3224.786 83126
3225.085 84220
3225.384 84096
3225.683 85677
3225.982 83413
3226.282 85314
3226.581 84064
3226.880 83947
3227.180 84857
3227.479 83899
3227.778 83066
3228.078 83654
3228.377 86458
3228.676 84083
3228.976 82912
3229.275 84111
3229.575 84844
3229.874 85424
3230.173 82871
3230.473 84683
3230.772 83323
3231.072 85236
3231.371 84441
3231.671 83023
3231.970 82399
3232.270 82260
3232.570 83634
3232.869 83161
3233.169 84014
3233.468 83855
3233.768 85080
3234.068 83862
3234.367 84467
3234.667 81969
3234.967 83079
3235.266 83738
3235.566 83590
3235.866 82350
3236.165 85534
3236.465 84666
3236.765 84503
3237.065 83003
3237.364 82078
3237.664 82557
3237.964 81736
3238.264 82202
3238.564 84533
3238.864 85140
3239.163 83846
3239.463 84206
3239.763 83168
3240.063 83277
3240.363 84185
3240.663 83817
3240.963 83420
3241.263 85701
3241.563 83016
3241.863 81657
3242.163 82094
3242.463 82728
3242.763 83549
3243.063 83569
3243.363 83648
3243.663 84289
3243.963 82549
3244.263 82997
3244.563 82465
3244.864 82881
3245.164 84084
3245.464 85316
3245.764 84467
3246.064 83819
3246.364 83018
3246.665 82900
3246.965 82881
3247.265 81350
3247.565 81981
3247.866 82459
3248.166 82177
3248.466 83339
3248.767 81780
3249.067 83240
3249.367 83673
3249.668 86205
3249.968 81947
3250.268 81622
3250.569 81383
3250.869 83174
3251.170 81364
3251.470 82993
3251.771 83656
3252.071 83902
3252.372 85670
3252.672 84085
3252.973 85369
3253.273 83037
3253.574 84206
3253.874 85007
3254.175 83933
3254.475 82983
3254.776 83583
3255.077 83997
3255.377 82591
3255.678 82503
3255.978 82771
3256.279 84094
3256.580 85064
3256.880 81357
3257.181 83051
3257.482 82099
3257.783 83919
3258.083 83364
3258.384 82042
3258.685 85363
3258.986 82483
3259.287 82861
3259.587 84876
3259.888 84238
3260.189 82412
3260.490 84432
3260.791 85539
3261.092 84741
3261.393 83553
3261.694 82578
3261.994 85610
3262.295 84175
3262.596 84319
3262.897 82678
3263.198 82347
3263.499 83595
3263.800 84341
3264.101 84470
3264.402 82447
3264.704 83023
3265.005 82603
3265.306 86022
3265.607 85327
3265.908 83188
3266.209 84351
3266.510 84493
3266.811 85409
3267.113 82518
3267.414 83141
3267.715 79182
3268.016 82778
3268.317 82653
3268.619 83574
3268.920 82695
3269.221 81215
3269.522 81925
3269.824 84124
3270.125 84512
3270.426 81138
3270.728 82240
3271.029 83250
3271.330 83635
3271.632 82088
3271.933 83605
3272.235 81947
3272.536 81558
3272.838 82976
3273.139 80556
3273.440 84258
3273.742 83756
3274.043 83909
3274.345 82157
3274.646 81228
3274.948 80484
3275.250 81110
3275.551 82653
3275.853 84072
3276.154 85290
3276.456 80612
3276.758 82085
3277.059 82907
3277.361 81923
3277.662 82559
3277.964 78980
3278.266 81070
3278.568 81167
3278.869 83684
3279.171 83021
3279.473 82846
3279.775 84379
3280.076 83634
3280.378 81644
3280.680 84017
3280.982 83970
3281.284 82486
3281.585 83894
3281.887 83689
3282.189 83950
3282.491 82737
3282.793 79782
3283.095 81575
3283.397 81743
3283.699 83242
3284.001 83735
3284.303 82350
3284.605 82387
3284.907 83500
3285.209 86003
3285.511 81199
3285.813 81375
3286.115 82098
3286.417 84488
3286.719 83481
3287.021 81236
3287.323 82988
3287.625 81881
3287.927 82560
3288.230 81372
3288.532 82600
3288.834 84511
3289.136 83990
3289.438 82714
3289.741 81551
3290.043 82758
3290.345 84132
3290.647 85253
3290.950 81997
3291.252 82115
3291.554 81079
3291.857 80423
3292.159 84252
3292.461 83370
3292.764 83258
3293.066 80603
3293.368 83410
3293.671 81583
3293.973 84299
3294.276 83715
3294.578 83251
3294.881 82989
3295.183 82869
3295.486 82232
3295.788 82557
3296.091 83471
3296.393 83334
3296.696 82117
3296.998 81535
3297.301 81579
3297.603 82030
3297.906 82222
3298.209 82388
3298.511 81369
3298.814 83277
3299.117 81285
3299.419 81183
3299.722 82908
3300.025 82077
3300.327 84895
3300.630 82424
3300.933 80927
3301.236 83143
3301.538 81927
3301.841 80503
3302.144 82988
3302.447 81499
3302.750 84911
3303.053 84004
3303.355 83328
3303.658 84571
3303.961 84362
3304.264 83330
3304.567 81385
3304.870 82668
3305.173 82573
3305.476 82225
3305.779 83136
3306.082 82797
3306.385 83303
3306.688 83912
3306.991 82476
3307.294 80841
3307.597 81474
3307.900 82364
3308.203 80608
3308.506 81672
3308.809 83491
3309.112 82127
3309.416 81595
3309.719 80606
3310.022 80810
3310.325 82786
3310.628 82652
3310.931 84052
3311.235 84393
3311.538 83644
3311.841 83704
3312.144 83438
3312.448 84354
3312.751 85520
3313.054 82971
3313.358 81612
3313.661 82370
3313.964 80885
3314.268 82078
3314.571 85590
3314.874 85323
3315.178 82206
3315.481 85502
3315.785 83373
3316.088 83803
3316.392 82822
3316.695 82539
3316.999 82846
3317.302 82679
3317.606 81626
3317.909 82874
3318.213 83233
3318.516 82499
3318.820 82484
3319.123 83635
3319.427 83244
3319.731 81768
3320.034 80322
3320.338 84430
3320.642 81968
3320.945 82491
3321.249 82581
3321.553 83373
3321.856 85360
3322.160 83274
3322.464 82336
3322.768 83629
3323.071 84520
3323.375 81267
3323.679 80751
3323.983 81578
3324.287 82829
3324.590 82731
3324.894 82634
3325.198 85351
3325.502 83285
3325.806 82162
3326.110 84800
3326.414 83399
3326.718 83159
3327.022 82078
3327.326 83760
3327.630 83713
3327.934 84428
3328.238 83738
3328.542 85182
3328.846 83693
3329.150 82806
3329.454 83505
3329.758 83138
3330.062 83627
3330.366 81313
3330.670 82518
3330.974 84714
3331.278 85174
3331.583 82872
3331.887 84375
3332.191 84775
3332.495 82564
3332.799 83610
3333.104 82449
3333.408 81692
3333.712 80352
3334.016 84028
3334.321 82694
3334.625 82748
3334.929 82047
3335.234 82278
3335.538 83589
3335.842 84820
3336.147 82974
3336.451 80689
3336.756 81443
3337.060 82771
3337.364 81036
3337.669 82071
3337.973 82045
3338.278 82929
3338.582 82378
3338.887 84067
3339.191 84138
3339.496 85390
3339.800 84531
3340.105 83418
3340.410 82587
3340.714 81957
3341.019 82537
3341.323 81266
3341.628 82447
3341.933 80316
3342.237 81760
3342.542 82485
3342.847 82926
3343.151 80894
3343.456 82432
3343.761 82776
3344.066 82291
3344.370 82774
3344.675 82365
3344.980 83195
3345.285 84257
3345.589 80958
3345.894 80874
3346.199 82474
3346.504 83590
3346.809 81914
3347.114 82303
3347.419 81804
3347.723 80418
3348.028 79525
3348.333 82069
3348.638 82398
3348.943 80157
3349.248 82361
3349.553 80453
3349.858 84189
3350.163 83767
3350.468 79748
3350.773 81068
3351.078 81049
3351.383 79158
3351.689 80525
3351.994 81029
3352.299 83424
3352.604 80590
3352.909 83005
3353.214 79794
3353.519 84985
3353.825 83541
3354.130 82536
3354.435 82647
3354.740 81287
3355.046 82485
3355.351 79415
3355.656 81923
3355.961 82948
3356.267 83386
3356.572 81379
3356.877 83659
3357.183 81097
3357.488 81638
3357.793 80463
3358.099 80726
3358.404 82233
3358.710 81829
3359.015 83599
3359.320 81678
3359.626 80978
3359.931 83820
3360.237 82010
3360.542 81593
3360.848 82618
3361.153 83418
3361.459 81310
3361.764 83106
3362.070 84438
3362.376 83403
3362.681 83981
3362.987 82177
3363.292 81180
3363.598 79452
3363.904 80435
3364.209 81448
3364.515 82185
3364.821 81533
3365.127 81904
3365.432 81995
3365.738 82309
3366.044 80712
3366.350 81345
3366.655 81065
3366.961 80501
3367.267 82492
3367.573 80172
3367.879 82306
3368.184 82608
3368.490 80092
3368.796 82523
3369.102 81278
3369.408 81218
3369.714 81420
3370.020 82584
3370.326 82576
3370.632 82333
3370.938 82034
3371.244 81045
3371.550 81965
3371.856 82701
3372.162 82714
3372.468 83479
3372.774 81181
3373.080 81151
3373.386 79539
3373.692 81903
3373.998 82331
3374.304 84647
3374.610 81732
3374.917 82294
3375.223 81677
3375.529 82233
3375.835 80660
3376.141 80780
3376.448 80290
3376.754 79974
3377.060 80627
3377.366 81770
3377.673 82460
3377.979 80138
3378.285 80104
3378.592 79962
3378.898 81548
3379.204 81588
3379.511 81580
3379.817 82147
3380.124 82113
3380.430 81947
3380.736 82518
3381.043 82355
3381.349 81622
3381.656 80896
3381.962 82748
3382.269 81182
3382.575 82195
3382.882 83285
3383.188 83124
3383.495 81675
3383.801 82019
3384.108 80667
3384.415 81854
3384.721 79759
3385.028 80662
3385.334 82153
3385.641 83755
3385.948 80593
3386.254 81596
3386.561 81699
3386.868 82728
3387.175 81985
3387.481 81586
3387.788 83794
3388.095 84204
3388.402 82288
3388.708 81691
3389.015 84037
3389.322 81068
3389.629 81842
3389.936 82997
3390.243 82500
3390.549 81754
3390.856 79868
3391.163 80914
3391.470 79813
3391.777 78708
3392.084 80163
3392.391 80995
3392.698 79336
3393.005 81204
3393.312 80107
3393.619 79278
3393.926 81445
3394.233 81370
3394.540 81409
3394.847 79951
3395.154 82275
3395.461 82595
3395.768 80622
3396.076 79264
3396.383 80081
3396.690 79800
3396.997 82432
3397.304 83048
3397.611 78794
3397.919 82203
3398.226 82615
3398.533 80913
3398.840 81925
3399.148 80472
3399.455 81348
3399.762 81590
3400.069 82717
3400.377 79613
3400.684 81363
3400.992 81277
3401.299 81594
3401.606 82486
3401.914 80242
3402.221 82225
3402.528 82497
3402.836 81021
3403.143 82460
3403.451 81872
3403.758 83430
3404.066 82496
3404.373 81967
3404.681 80982
3404.988 79537
3405.296 81409
3405.603 85212
3405.911 81824
3406.219 81640
3406.526 80514
3406.834 83129
3407.142 82354
3407.449 81449
3407.757 80123
3408.064 81263
3408.372 82339
3408.680 82207
3408.988 81461
3409.295 80765
3409.603 79430
3409.911 80949
3410.219 78454
3410.526 80116
3410.834 80588
3411.142 80832
3411.450 81839
3411.758 80203
3412.066 81425
3412.373 79601
3412.681 82372
3412.989 82048
3413.297 83078
3413.605 80880
3413.913 80315
3414.221 82936
3414.529 81213
3414.837 79577
3415.145 79111
3415.453 79088
3415.761 81206
3416.069 81617
3416.377 82303
3416.685 81838
3416.993 81406
3417.301 80542
3417.609 83155
3417.918 80925
3418.226 82202
3418.534 81928
3418.842 82539
3419.150 82365
3419.458 81981
3419.767 81741
3420.075 82107
3420.383 82151
3420.691 80075
3421.000 82975
3421.308 79716
3421.616 79510
3421.924 80725
3422.233 81403
3422.541 83877
3422.849 82220
3423.158 82284
3423.466 81957
3423.775 81489
3424.083 80673
3424.391 82738
3424.700 82806
3425.008 80415
3425.317 80863
3425.625 82333
3425.934 82409
3426.242 81980
3426.551 83845
3426.859 80512
3427.168 81495
3427.476 81657
3427.785 81452
3428.094 80943
3428.402 78422
3428.711 80026
3429.019 82236
3429.328 80831
3429.637 83184
3429.945 80632
3430.254 79771
3430.563 79619
3430.871 81783
3431.180 81309
3431.489 82122
3431.798 81548
3432.106 80602
3432.415 79418
3432.724 82170
3433.033 83018
3433.342 82768
3433.651 82724
3433.959 81570
3434.268 81864
3434.577 81415
3434.886 80854
3435.195 79353
3435.504 79802
3435.813 80351
3436.122 79199
3436.431 82402
3436.740 80182
3437.049 81587
3437.358 81126
3437.667 81506
3437.976 80824
3438.285 78721
3438.594 78629
3438.903 79840
3439.212 80621
3439.521 80926
3439.830 80097
3440.139 80264
3440.449 79531
3440.758 80187
3441.067 80481
3441.376 81077
3441.685 80603
3441.995 80361
3442.304 80069
3442.613 80837
3442.922 79688
3443.232 81311
3443.541 79502
3443.850 80484
3444.160 80726
3444.469 82056
3444.778 82018
3445.088 80568
3445.397 79035
3445.706 79680
3446.016 81705
3446.325 82071
3446.635 81250
3446.944 81752
3447.253 79874
3447.563 79850
3447.872 80041
3448.182 78802
3448.491 80588
3448.801 81470
3449.111 79865
3449.420 80805
3449.730 80922
3450.039 82542
3450.349 81801
3450.658 81178
3450.968 81923
3451.278 84344
3451.587 78318
3451.897 80669
3452.207 82314
3452.516 81533
3452.826 80810
3453.136 80223
3453.446 81439
3453.755 84502
3454.065 81762
3454.375 80315
3454.685 80647
3454.995 80164
3455.304 80368
3455.614 80669
3455.924 80585
3456.234 81881
3456.544 80144
3456.854 80729
3457.164 80417
3457.474 81265
3457.783 80113
3458.093 78688
3458.403 81083
3458.713 80286
3459.023 82156
3459.333 79101
3459.643 80798
3459.953 81342
3460.263 79327
3460.574 78984
3460.884 79565
3461.194 81157
3461.504 80844
3461.814 80114
3462.124 82630
3462.434 81951
3462.744 82435
3463.055 81865
3463.365 81861
3463.675 80721
3463.985 80761
3464.295 79051
3464.606 81334
3464.916 81749
3465.226 80866
3465.536 82346
3465.847 79535
3466.157 82211
3466.467 82628
3466.778 84744
3467.088 82949
3467.398 83351
3467.709 80916
3468.019 79520
3468.330 80979
3468.640 80766
3468.951 81875
3469.261 82367
3469.572 83901
3469.882 82407
3470.192 81172
3470.503 81171
3470.814 80369
3471.124 80807
3471.435 83023
3471.745 81728
3472.056 79130
3472.366 80230
3472.677 81161
3472.988 82705
3473.298 81087
3473.609 79639
3473.920 81311
3474.230 81064
3474.541 79479
3474.852 79718
3475.162 80541
3475.473 81433
3475.784 79012
3476.095 79144
3476.405 79148
3476.716 80331
3477.027 80089
3477.338 80569
3477.649 83059
3477.960 80120
3478.270 79785
3478.581 77517
3478.892 79360
3479.203 79268
3479.514 81628
3479.825 81715
3480.136 80614
3480.447 80929
3480.758 81200
3481.069 79975
3481.380 80464
3481.691 81074
3482.002 81456
3482.313 83100
3482.624 80868
3482.935 81335
3483.246 77735
3483.557 79412
3483.868 80330
3484.179 80191
3484.491 80103
3484.802 80632
3485.113 81661
3485.424 80716
3485.735 82535
3486.047 80981
3486.358 81906
3486.669 80939
3486.980 78926
3487.292 79374
3487.603 77853
3487.914 81034
3488.225 82282
3488.537 83246
3488.848 81878
3489.159 80499
3489.471 83612
3489.782 81125
3490.094 81499
3490.405 79619
3490.716 80110
3491.028 79278
3491.339 79834
3491.651 79544
3491.962 79313
3492.274 80256
3492.585 78562
3492.897 80136
3493.208 80106
3493.520 82308
3493.832 81272
3494.143 79651
3494.455 79166
3494.766 80045
3495.078 79030
3495.390 78665
3495.701 76182
3496.013 77955
3496.325 77674
3496.636 79225
3496.948 80179
3497.260 78492
3497.571 77849
3497.883 78497
3498.195 79868
3498.507 81294
3498.818 82152
3499.130 81504
3499.442 80536
3499.754 78499
3500.066 78965
3500.378 79506
3500.690 79586
3501.001 80906
3501.313 80559
3501.625 80093
3501.937 79148
3502.249 79033
3502.561 80292
3502.873 80587
3503.185 78629
3503.497 78072
3503.809 78492
3504.121 80457
3504.433 80765
3504.745 81422
3505.057 80878
3505.369 79779
3505.681 78518
3505.994 78699
3506.306 79658
3506.618 79330
3506.930 78216
3507.242 80124
3507.554 78150
3507.867 79109
3508.179 80431
3508.491 78804
3508.803 78930
3509.115 80205
3509.428 79932
3509.740 79292
3510.052 80223
3510.365 80742
3510.677 78721
3510.989 78379
3511.302 81419
3511.614 79588
3511.926 82057
3512.239 80122
3512.551 79440
3512.864 78729
3513.176 78703
3513.489 79661
3513.801 78672
3514.113 83556
3514.426 81326
3514.738 81957
3515.051 81251
3515.364 81211
3515.676 80320
3515.989 78009
3516.301 78991
3516.614 80326
3516.926 81001
3517.239 78649
3517.552 79606
3517.864 79364
3518.177 78327
3518.490 81443
3518.802 79490
3519.115 79926
3519.428 78529
3519.741 81231
3520.053 82041
3520.366 80878
3520.679 79349
3520.992 80278
3521.304 79289
3521.617 79178
3521.930 80637
3522.243 78951
3522.556 78286
3522.869 79171
3523.182 79597
3523.494 82498
3523.807 81761
3524.120 77921
3524.433 79385
3524.746 80332
3525.059 78277
3525.372 78540
3525.685 79125
3525.998 79179
3526.311 80607
3526.624 79227
3526.937 78256
3527.250 78881
3527.563 81271
3527.877 78968
3528.190 78835
3528.503 78223
3528.816 80574
3529.129 81056
3529.442 77475
3529.755 79535
3530.069 81701
3530.382 80762
3530.695 80545
3531.008 80794
3531.322 81110
3531.635 79091
3531.948 80065
3532.261 79211
3532.575 80174
3532.888 79680
3533.201 81459
3533.515 82898
3533.828 80382
3534.141 77784
3534.455 78114
3534.768 80234
3535.082 78639
3535.395 79850
3535.709 78698
3536.022 78518
3536.335 79760
3536.649 80906
3536.962 81975
3537.276 78776
3537.590 81014
3537.903 80730
3538.217 78900
3538.530 80965
3538.844 80376
3539.157 79078
3539.471 79567
3539.785 78689
3540.098 78381
3540.412 81001
3540.726 77829
3541.039 78131
3541.353 79648
3541.667 79227
3541.980 81044
3542.294 80471
3542.608 79133
3542.922 80283
3543.236 80355
3543.549 79005
3543.863 79160
3544.177 81297
3544.491 78859
3544.805 80605
3545.119 79451
3545.432 79673
3545.746 78974
3546.060 78041
3546.374 77775
3546.688 79728
3547.002 79601
3547.316 78809
3547.630 79303
3547.944 79837
3548.258 77826
3548.572 80952
3548.886 80143
3549.200 79281
3549.514 79637
3549.828 82266
3550.142 79640
3550.456 78014
3550.771 80429
3551.085 80043
3551.399 78295
3551.713 77382
3552.027 80113
3552.341 78557
3552.656 79941
3552.970 80479
3553.284 80671
3553.598 79291
3553.913 79486
3554.227 79799
3554.541 78278
3554.855 80270
3555.170 79056
3555.484 78328
3555.798 79664
3556.113 79433
3556.427 77866
3556.742 79501
3557.056 78051
3557.370 78373
3557.685 80920
3557.999 79268
3558.314 80802
3558.628 80243
3558.943 79687
3559.257 78922
3559.572 77025
3559.886 80056
3560.201 77334
3560.515 78230
3560.830 77753
3561.145 80477
3561.459 82456
3561.774 81177
3562.088 80196
3562.403 79332
3562.718 79336
3563.032 79356
3563.347 77597
3563.662 79298
3563.976 80149
3564.291 79637
3564.606 79557
3564.921 79098
3565.235 81098
3565.550 79698
3565.865 79021
3566.180 79350
3566.495 79577
3566.810 77324
3567.124 76371
3567.439 78033
3567.754 77158
3568.069 79241
3568.384 79707
3568.699 78035
3569.014 81792
3569.329 79304
3569.644 79590
3569.959 78502
3570.274 78461
3570.589 79174
3570.904 80113
3571.219 78597
3571.534 78942
3571.849 79352
3572.164 79209
3572.479 79941
3572.794 78732
3573.109 77804
3573.424 79730
3573.740 77714
3574.055 80948
3574.370 80044
3574.685 79115
3575.000 81642
3575.316 81258
3575.631 79231
3575.946 78881
3576.261 79165
3576.577 76992
3576.892 78578
3577.207 80521
3577.522 79318
3577.838 79517
3578.153 80059
3578.468 80658
3578.784 79243
3579.099 80085
3579.415 80166
3579.730 79409
3580.046 79082
3580.361 77562
3580.676 78355
3580.992 75524
3581.307 73075
3581.623 77923
3581.938 79553
3582.254 80501
3582.569 77281
3582.885 79419
3583.201 78380
3583.516 78932
3583.832 77760
3584.147 78423
3584.463 80047
3584.779 79409
3585.094 80500
3585.410 77843
3585.726 77529
3586.041 76635
3586.357 79470
3586.673 78224
3586.989 79153
3587.304 79541
3587.620 78217
3587.936 78784
3588.252 78139
3588.567 79301
3588.883 80726
3589.199 79634
3589.515 79259
3589.831 80142
3590.147 80423
3590.463 79728
3590.778 78514
3591.094 78146
3591.410 77972
3591.726 77716
3592.042 77577
3592.358 77008
3592.674 80232
3592.990 77932
3593.306 77940
3593.622 78391
3593.938 77105
3594.254 78030
3594.570 76317
3594.887 76706
3595.203 77181
3595.519 78297
3595.835 79610
3596.151 77443
3596.467 77976
3596.783 79392
3597.100 78914
3597.416 78401
3597.732 79909
3598.048 78275
3598.364 79408
3598.681 79281
3598.997 77985
3599.313 80335
3599.630 79915
3599.946 78659
3600.262 77190
3600.579 79075
3600.895 78531
3601.211 77926
3601.528 77801
3601.844 78237
3602.161 79210
3602.477 77643
3602.793 79128
3603.110 78091
3603.426 78552
3603.743 78855
3604.059 77971
3604.376 77732
3604.692 77333
3605.009 78790
3605.325 80637
3605.642 79836
3605.959 78550
3606.275 79507
3606.592 80025
3606.908 78386
3607.225 77357
3607.542 77485
3607.858 78824
3608.175 78143
3608.492 78218
3608.808 79044
3609.125 76582
3609.442 79705
3609.759 78159
3610.075 81591
3610.392 79606
3610.709 77348
3611.026 76166
3611.343 76813
3611.659 77966
3611.976 77778
3612.293 77618
3612.610 78549
3612.927 78481
3613.244 78513
3613.561 80204
3613.878 78920
3614.195 78700
3614.512 77262
3614.829 76873
3615.146 78030
3615.463 77548
3615.780 78699
3616.097 77275
3616.414 79943
3616.731 77926
3617.048 77720
3617.365 79530
3617.682 78565
3617.999 79800
3618.316 79394
3618.633 79914
3618.951 79078
3619.268 75593
3619.585 76539
3619.902 78223
3620.219 78148
3620.537 78686
3620.854 78726
3621.171 77386
3621.488 78009
3621.806 77529
3622.123 77315
3622.440 77862
3622.758 78197
3623.075 77339
3623.392 76097
3623.710 78018
3624.027 76407
3624.344 79434
3624.662 77245
3624.979 75964
3625.297 79228
3625.614 80751
3625.932 78738
3626.249 77203
3626.567 77763
3626.884 78709
3627.202 77719
3627.519 79008
3627.837 77885
3628.154 79396
3628.472 77872
3628.789 76829
3629.107 77747
3629.425 80719
3629.742 79551
3630.060 78327
3630.378 80798
3630.695 78024
3631.013 78591
3631.331 77392
3631.648 77284
3631.966 76005
3632.284 79762
3632.602 78830
3632.919 78542
3633.237 80164
3633.555 77114
3633.873 76925
3634.191 76453
3634.509 78003
3634.826 79480
3635.144 78078
3635.462 77541
3635.780 76351
3636.098 78628
3636.416 78623
3636.734 79411
3637.052 78727
3637.370 76634
3637.688 78727
3638.006 76105
3638.324 76075
3638.642 75810
3638.960 74622
3639.278 77106
3639.596 76084
3639.914 77573
3640.232 77425
3640.550 76745
3640.868 75898
3641.187 78003
3641.505 79402
3641.823 79746
3642.141 76861
3642.459 77347
3642.777 78421
3643.096 79218
3643.414 77002
3643.732 77203
3644.050 75792
3644.369 76674
3644.687 77517
3645.005 77235
3645.324 77959
3645.642 77433
3645.960 76800
3646.279 76950
3646.597 75570
3646.916 78091
3647.234 79693
3647.552 78983
3647.871 77295
3648.189 77989
3648.508 77988
3648.826 77036
3649.145 76587
3649.463 77747
3649.782 77845
3650.100 78065
3650.419 76772
3650.737 76323
3651.056 75511
3651.375 77645
3651.693 78119
3652.012 78966
3652.330 77301
3652.649 79740
3652.968 78018
3653.286 78004
3653.605 80187
3653.924 77546
3654.243 78701
3654.561 77725
3654.880 77187
3655.199 76928
3655.518 78703
3655.836 75895
3656.155 80354
3656.474 78816
3656.793 76831
3657.112 79587
3657.430 78488
3657.749 78097
3658.068 77464
3658.387 76222
3658.706 75745
3659.025 78698
3659.344 76288
3659.663 78265
3659.982 76762
3660.301 75318
3660.620 76344
3660.939 76420
3661.258 76441
3661.577 77377
3661.896 81293
3662.215 78629
3662.534 78735
3662.853 77226
3663.172 74806
3663.491 76731
3663.811 77360
3664.130 78948
3664.449 78039
3664.768 79216
3665.087 77554
3665.406 77300
3665.726 77182
3666.045 78683
3666.364 77793
3666.683 77872
3667.003 78845
3667.322 77093
3667.641 76806
3667.961 76631
3668.280 78598
3668.599 77254
3668.919 76459
3669.238 78411
3669.558 78329
3669.877 77510
3670.196 77695
3670.516 76399
3670.835 78772
3671.155 80443
3671.474 79099
3671.794 79212
3672.113 81427
3672.433 76430
3672.752 76819
3673.072 77348
3673.391 77166
3673.711 77517
3674.030 78049
3674.350 77557
3674.670 77748
3674.989 76669
3675.309 78033
3675.629 77787
3675.948 77169
3676.268 77815
3676.588 77189
3676.907 77166
3677.227 78659
3677.547 78949
3677.867 78192
3678.186 77899
3678.506 77237
3678.826 76867
3679.146 76581
3679.466 77558
3679.785 77375
3680.105 77517
3680.425 78188
3680.745 76982
3681.065 77023
3681.385 76096
3681.705 78503
3682.025 76936
3682.345 79317
3682.665 78603
3682.985 76915
3683.305 77336
3683.625 75315
3683.945 77286
3684.265 76315
3684.585 75891
3684.905 76746
3685.225 75304
3685.545 76933
3685.865 76421
3686.185 74938
3686.505 77148
3686.826 78448
3687.146 77117
3687.466 79039
3687.786 76481
3688.106 76260
3688.427 76771
3688.747 76055
3689.067 76320
3689.387 75168
3689.708 78158
3690.028 76652
3690.348 80005
3690.668 76316
3690.989 77194
3691.309 75554
3691.630 76067
3691.950 78674
3692.270 75948
3692.591 76292
3692.911 74734
3693.232 75951
3693.552 78192
3693.872 76651
3694.193 77402
3694.513 76665
3694.834 78277
3695.154 77594
3695.475 78706
3695.796 76870
3696.116 77817
3696.437 79770
3696.757 77484
3697.078 77781
3697.398 77973
3697.719 77310
3698.040 78379
3698.360 76529
3698.681 77047
3699.002 77734
3699.322 77486
3699.643 76913
3699.964 78163
3700.285 75797
3700.605 76123
3700.926 76484
3701.247 78620
3701.568 75408
3701.889 75817
3702.209 76113
3702.530 76445
3702.851 76151
3703.172 74856
3703.493 74602
3703.814 74776
3704.135 77525
3704.456 75886
3704.777 76209
3705.097 76298
3705.418 76744
3705.739 78990
3706.060 75211
3706.381 77706
3706.702 77030
3707.023 77133
3707.345 76572
3707.666 74554
3707.987 75562
3708.308 76064
3708.629 77424
3708.950 77507
3709.271 77868
3709.592 76418
3709.913 76510
3710.235 76754
3710.556 76680
3710.877 75563
3711.198 75079
3711.519 74684
3711.841 76068
3712.162 78033
3712.483 77468
3712.805 75372
3713.126 77853
3713.447 77682
3713.768 79455
3714.090 76947
3714.411 77271
3714.733 77522
3715.054 77594
3715.375 75882
3715.697 75786
3716.018 77657
3716.340 77426
3716.661 77556
3716.983 76894
3717.304 77304
3717.626 78043
3717.947 78808
3718.269 76027
3718.590 76218
3718.912 75711
3719.233 77165
3719.555 76861
3719.876 76559
3720.198 78446
3720.520 79053
3720.841 77220
3721.163 76551
3721.485 77001
3721.806 77008
3722.128 75408
3722.450 76408
3722.772 74705
3723.093 76699
3723.415 77390
3723.737 74647
3724.059 75806
3724.380 75324
3724.702 76376
3725.024 76034
3725.346 76208
3725.668 77097
3725.990 77311
3726.311 76282
3726.633 77569
3726.955 76040
3727.277 75424
3727.599 76622
3727.921 74758
3728.243 77569
3728.565 75321
3728.887 76152
3729.209 78561
3729.531 78223
3729.853 77874
3730.175 75531
3730.497 77245
3730.819 76360
3731.141 77869
3731.463 76039
3731.786 76299
3732.108 75109
3732.430 75313
3732.752 76971
3733.074 77173
3733.396 75559
3733.719 74663
3734.041 76439
3734.363 78156
3734.685 77953
3735.007 77013
3735.330 75315
3735.652 76227
3735.974 78156
3736.297 78808
3736.619 76985
3736.941 75678
3737.264 78152
3737.586 77744
3737.908 79559
3738.231 77064
3738.553 77529
3738.876 78081
3739.198 77658
3739.521 75806
3739.843 74294
3740.166 74462
3740.488 75490
3740.811 74755
3741.133 74920
3741.456 77161
3741.778 76642
3742.101 74442
3742.423 73899
3742.746 76292
3743.069 77124
3743.391 76944
3743.714 78548
3744.036 76604
3744.359 77150
3744.682 76719
3745.005 74301
3745.327 75192
3745.650 74864
3745.973 76967
3746.295 76374
3746.618 73743
3746.941 74934
3747.264 76279
3747.587 75675
3747.909 76949
3748.232 76375
3748.555 77282
3748.878 75121
3749.201 76391
3749.524 75476
3749.847 75462
3750.170 77969
3750.492 76597
3750.815 74652
3751.138 74980
3751.461 75178
3751.784 76291
3752.107 76394
3752.430 76022
3752.753 76100
3753.076 73996
3753.400 75320
3753.723 76069
3754.046 78011
3754.369 77978
3754.692 77010
3755.015 75487
3755.338 74419
3755.661 75883
3755.985 76913
3756.308 76884
3756.631 75584
3756.954 75928
3757.277 74556
3757.601 75510
3757.924 73855
3758.247 76343
3758.570 76098
3758.894 75626
3759.217 76494
3759.540 75937
3759.864 79253
3760.187 76112
3760.510 78261
3760.834 77184
3761.157 76379
3761.481 77667
3761.804 76434
3762.128 76771
3762.451 76775
3762.774 75837
3763.098 76636
3763.421 77419
3763.745 76505
3764.068 77788
3764.392 75786
3764.716 74408
3765.039 76563
3765.363 76555
3765.686 77462
3766.010 76377
3766.334 76497
3766.657 75830
3766.981 75838
3767.304 75319
3767.628 75891
3767.952 74965
3768.276 75738
3768.599 76240
3768.923 75048
3769.247 74904
3769.571 75878
3769.894 76059
3770.218 77855
3770.542 76480
3770.866 74999
3771.190 75305
3771.513 73409
3771.837 76003
3772.161 76364
3772.485 76010
3772.809 77080
3773.133 76045
3773.457 76134
3773.781 76246
3774.105 76830
3774.429 76165
3774.753 76138
3775.077 74348
3775.401 76246
3775.725 76041
3776.049 77553
3776.373 76701
3776.697 78474
3777.021 76308
3777.345 76253
3777.669 74634
3777.993 73934
3778.317 76121
3778.642 75296
3778.966 76167
3779.290 76960
3779.614 75432
3779.938 75605
3780.263 76898
3780.587 77484
3780.911 75065
3781.235 75292
3781.560 74904
3781.884 76226
3782.208 76649
3782.533 74119
3782.857 74933
3783.181 76666
3783.506 75973
3783.830 77730
3784.154 76262
3784.479 75791
3784.803 77808
3785.128 74987
3785.452 75284
3785.777 72782
3786.101 74970
3786.426 76725
3786.750 75443
3787.075 74739
3787.399 76918
3787.724 77351
3788.048 77485
3788.373 76842
3788.697 77102
3789.022 75217
3789.347 74821
3789.671 74834
3789.996 76239
3790.321 75092
3790.645 74008
3790.970 74447
3791.295 77588
3791.619 75964
3791.944 76105
3792.269 75085
3792.594 76076
3792.918 75505
3793.243 77161
3793.568 76136
3793.893 75817
3794.218 76234
3794.543 76590
3794.867 75863
3795.192 75644
3795.517 75717
3795.842 77185
3796.167 75385
3796.492 75142
3796.817 76233
3797.142 74755
3797.467 77290
3797.792 75588
3798.117 76086
3798.442 77219
3798.767 76391
3799.092 75553
3799.417 74831
3799.742 76014
3800.067 77869
3800.392 77621
3800.717 78280
3801.042 77263
3801.368 75256
3801.693 75480
3802.018 76606
3802.343 76102
3802.668 76773
3802.993 74091
3803.319 76268
3803.644 75807
3803.969 76424
3804.294 76994
3804.620 77616
3804.945 77318
3805.270 76784
3805.596 77540
3805.921 75440
3806.246 77839
3806.572 76052
3806.897 76613
3807.222 74787
3807.548 74804
3807.873 74198
3808.199 74329
3808.524 75713
3808.850 73581
3809.175 75663
3809.501 76854
3809.826 76119
3810.152 76669
3810.477 76356
3810.803 75610
3811.128 74631
3811.454 75677
3811.779 76008
3812.105 76775
3812.431 75878
3812.756 74417
3813.082 73148
3813.408 73266
3813.733 75552
3814.059 75783
3814.385 76282
3814.710 73410
3815.036 75021
3815.362 75441
3815.688 77779
3816.013 78207
3816.339 78820
3816.665 77792
3816.991 77695
3817.317 77692
3817.643 78592
3817.968 77283
3818.294 77466
3818.620 78162
3818.946 80549
3819.272 78416
3819.598 79962
3819.924 79342
3820.250 78313
3820.576 75721
3820.902 75179
3821.228 75826
3821.554 77517
3821.880 79505
3822.206 78588
3822.532 78269
3822.858 79133
3823.184 77503
3823.510 75259
3823.836 76936
3824.162 78454
3824.489 76968
3824.815 77232
3825.141 76572
3825.467 77508
3825.793 78484
3826.119 77414
3826.446 79407
3826.772 77887
3827.098 77480
3827.424 77018
3827.751 76287
3828.077 75923
3828.403 76259
3828.730 76126
3829.056 75801
3829.382 77389
3829.709 76909
3830.035 78195
3830.361 75132
3830.688 76831
3831.014 75389
3831.341 78486
3831.667 77100
3831.994 75079
3832.320 75047
3832.647 74439
3832.973 78932
3833.300 78466
3833.626 77738
3833.953 78338
3834.279 75943
3834.606 76567
3834.932 77705
3835.259 77982
3835.586 76502
3835.912 77889
3836.239 77738
3836.566 76037
3836.892 77345
3837.219 74749
3837.546 77194
3837.872 74613
3838.199 76555
3838.526 74363
3838.853 74751
3839.179 74239
3839.506 77423
3839.833 75683
3840.160 75878
3840.487 75545
3840.813 74602
3841.140 76681
3841.467 74994
3841.794 78327
3842.121 78652
3842.448 77707
3842.775 76049
3843.102 77348
3843.429 80038
3843.756 76389
3844.083 73804
3844.410 75168
3844.737 74992
3845.064 74399
3845.391 76534
3845.718 75932
3846.045 76481
3846.372 76007
3846.699 76123
3847.026 73830
3847.353 74830
3847.680 75219
3848.007 74327
3848.335 76291
3848.662 77157
3848.989 74202
3849.316 74733
3849.643 75899
3849.971 75575
3850.298 76096
3850.625 75508
3850.952 77239
3851.280 74327
3851.607 76845
3851.934 74843
3852.262 77529
3852.589 76708
3852.916 76157
3853.244 74727
3853.571 73653
3853.899 74550
3854.226 75659
3854.553 75677
3854.881 74683
3855.208 75392
3855.536 75898
3855.863 77882
3856.191 76494
3856.518 74401
3856.846 74472
3857.173 76538
3857.501 76244
3857.829 75299
3858.156 77405
3858.484 75572
3858.811 76166
3859.139 76268
3859.467 76436
3859.794 79169
3860.122 76915
3860.450 78240
3860.777 77624
3861.105 78164
3861.433 78571
3861.761 78197
3862.088 79693
3862.416 79325
3862.744 79888
3863.072 77044
3863.399 77871
3863.727 78662
3864.055 78986
3864.383 77596
3864.711 76696
3865.039 78289
3865.367 79648
3865.695 77958
3866.022 75247
3866.350 77964
3866.678 76838
3867.006 77524
3867.334 76777
3867.662 74595
3867.990 77842
3868.318 77546
3868.646 77027
3868.974 77077
3869.302 78289
3869.631 76352
3869.959 75378
3870.287 75999
3870.615 77274
3870.943 76714
3871.271 75497
3871.599 76935
3871.928 76492
3872.256 75739
3872.584 75348
3872.912 78738
3873.240 77158
3873.569 74272
3873.897 75719
3874.225 74321
3874.553 75825
3874.882 76079
3875.210 77305
3875.538 77133
3875.867 76449
3876.195 74874
3876.523 73744
3876.852 75997
3877.180 75636
3877.509 74638
3877.837 74716
3878.166 76622
3878.494 77451
3878.823 74703
3879.151 75202
3879.479 73772
3879.808 75395
3880.137 76338
3880.465 75776
3880.794 74287
3881.122 73842
3881.451 75201
3881.779 73845
3882.108 74250
3882.437 72532
3882.765 72887
3883.094 72437
3883.423 74240
3883.751 74062
3884.080 74407
3884.409 76139
3884.737 74784
3885.066 76521
3885.395 77470
3885.724 76840
3886.052 77788
3886.381 74843
3886.710 75521
3887.039 72868
3887.368 73555
3887.697 74203
3888.025 75976
3888.354 74407
3888.683 74526
3889.012 75032
3889.341 74280
3889.670 73693
3889.999 73882
3890.328 76123
3890.657 73548
3890.986 74001
3891.315 74196
3891.644 76022
3891.973 75992
3892.302 73000
3892.631 75234
3892.960 72156
3893.289 73746
3893.618 75754
3893.947 76446
3894.277 73843
3894.606 73086
3894.935 74506
3895.264 73165
3895.593 72967
3895.922 73543
3896.252 75239
3896.581 74421
3896.910 74908
3897.239 73559
3897.569 74162
3897.898 73355
3898.227 72582
3898.557 75531
3898.886 73948
3899.215 74350
3899.545 75257
3899.874 71679
3900.203 72897
3900.533 73251
3900.862 74159
3901.192 72783
3901.521 72494
3901.851 74254
3902.180 73451
3902.510 74781
3902.839 73389
3903.169 74860
3903.498 74214
3903.828 72875
3904.157 73809
3904.487 74024
3904.816 73082
3905.146 74375
3905.476 71457
3905.805 73043
3906.135 73749
3906.464 71487
3906.794 72494
3907.124 73506
3907.453 77027
3907.783 75987
3908.113 75599
3908.443 76139
3908.772 75227
3909.102 75467
3909.432 73376
3909.762 72566
3910.092 73967
3910.421 75097
3910.751 75094
3911.081 74651
3911.411 75962
3911.741 75840
3912.071 75446
3912.401 74044
3912.731 74224
3913.060 74751
3913.390 72956
3913.720 74384
3914.050 74488
3914.380 75285
3914.710 76010
3915.040 75425
3915.370 73826
3915.700 76571
3916.031 75102
3916.361 74977
3916.691 73807
3917.021 74458
3917.351 74702
3917.681 74708
3918.011 75806
3918.341 76288
3918.672 75506
3919.002 75046
3919.332 73861
3919.662 73592
3919.992 75241
3920.323 74633
3920.653 74354
3920.983 74658
3921.313 75142
3921.644 74516
3921.974 72975
3922.304 75617
3922.635 75857
3922.965 74870
3923.295 74297
3923.626 72942
3923.956 74357
3924.287 73261
3924.617 74394
3924.948 74428
3925.278 73334
3925.608 76660
3925.939 74533
3926.269 75124
3926.600 74612
3926.930 73726
3927.261 74284
3927.592 73065
3927.922 75273
3928.253 74984
3928.583 73680
3928.914 74961
3929.245 77030
3929.575 77397
3929.906 76442
3930.236 75494
3930.567 75300
3930.898 73927
3931.229 73424
3931.559 74427
3931.890 74806
3932.221 77273
3932.552 74096
3932.882 75375
3933.213 75666
3933.544 74615
3933.875 75414
3934.206 75150
3934.536 73206
3934.867 73279
3935.198 73529
3935.529 74269
3935.860 73295
3936.191 74358
3936.522 75190
3936.853 75102
3937.184 72814
3937.515 74114
3937.846 74402
3938.177 75644
3938.508 74155
3938.839 74583
3939.170 74047
3939.501 73600
3939.832 74389
3940.163 72281
3940.494 75965
3940.825 75461
3941.156 73652
3941.488 72805
3941.819 72214
3942.150 73421
3942.481 73444
3942.812 74355
3943.143 73336
3943.475 73604
3943.806 73730
3944.137 72838
3944.468 72983
3944.800 73187
3945.131 75626
3945.462 75841
3945.794 74903
3946.125 76173
3946.456 76102
3946.788 74405
3947.119 76356
3947.451 73911
3947.782 73808
3948.113 72736
3948.445 73230
3948.776 73630
3949.108 73918
3949.439 73686
3949.771 73747
3950.102 73845
3950.434 74962
3950.765 71167
3951.097 73602
3951.428 73309
3951.760 73865
3952.092 73128
3952.423 73006
3952.755 71897
3953.086 71691
3953.418 74394
3953.750 73361
3954.081 73563
3954.413 74465
3954.745 74462
3955.077 71079
3955.408 73447
3955.740 75036
3956.072 73082
3956.404 72355
3956.735 73554
3957.067 75380
3957.399 73386
3957.731 71808
3958.063 74248
3958.395 74346
3958.726 75158
3959.058 71640
3959.390 72677
3959.722 73533
3960.054 73397
3960.386 72241
3960.718 73001
3961.050 74161
3961.382 72583
3961.714 71224
3962.046 74191
3962.378 76430
3962.710 74376
3963.042 75913
3963.374 72647
3963.706 73848
3964.038 73106
3964.370 74426
3964.703 75469
3965.035 72568
3965.367 73889
3965.699 72781
3966.031 72794
3966.363 74219
3966.696 74800
3967.028 76537
3967.360 73723
3967.692 72450
3968.025 73120
3968.357 74068
3968.689 74673
3969.022 75622
3969.354 76103
3969.686 74297
3970.019 74218
3970.351 76038
3970.683 76614
3971.016 76425
3971.348 73922
3971.681 74641
3972.013 74301
3972.345 73063
3972.678 74481
3973.010 76728
3973.343 75939
3973.675 75315
3974.008 72859
3974.340 73929
3974.673 73751
3975.006 74829
3975.338 75993
3975.671 74077
3976.003 74646
3976.336 74752
3976.669 75185
3977.001 74743
3977.334 75339
3977.667 71748
3977.999 72367
3978.332 75415
3978.665 74651
3978.997 72644
3979.330 73432
3979.663 75439
3979.996 73535
3980.328 75232
3980.661 75678
3980.994 73153
3981.327 75290
3981.660 74430
3981.993 74639
3982.326 73967
3982.658 74110
3982.991 74116
3983.324 72883
3983.657 74814
3983.990 72556
3984.323 75324
3984.656 76554
3984.989 74122
3985.322 76050
3985.655 73845
3985.988 74150
3986.321 74418
3986.654 75227
3986.987 73874
3987.320 73933
3987.653 74362
3987.987 75799
3988.320 75370
3988.653 74391
3988.986 75116
3989.319 73752
3989.652 75612
3989.986 73423
3990.319 76463
3990.652 75702
3990.985 73739
3991.318 74017
3991.652 74949
3991.985 76797
3992.318 74581
3992.652 75741
3992.985 75292
3993.318 77172
3993.652 76101
3993.985 74920
3994.318 76545
3994.652 74184
3994.985 75891
3995.319 75069
3995.652 75550
3995.985 75469
3996.319 74201
3996.652 72853
3996.986 74195
3997.319 74388
3997.653 74070
3997.986 76576
3998.320 77601
3998.654 76983
3998.987 74770
3999.321 73884
3999.654 75166
3999.988 73867
4000.322 76185
4000.655 76539
4000.989 74691
4001.323 75887
4001.656 75876
4001.990 76914
4002.324 77060
4002.657 73362
4002.991 74636
4003.325 74494
4003.659 75908
4003.992 74655
4004.326 74408
4004.660 76163
4004.994 75305
4005.328 75402
4005.662 76908
4005.996 73411
4006.329 73777
4006.663 73513
4006.997 74760
4007.331 74641
4007.665 75722
4007.999 74800
4008.333 75576
4008.667 76853
4009.001 73683
4009.335 74243
4009.669 72835
4010.003 74315
4010.337 75100
4010.671 74951
4011.005 74557
4011.339 74589
4011.674 76956
4012.008 75872
4012.342 75544
4012.676 74744
4013.010 74987
4013.344 74699
4013.678 73088
4014.013 72716
4014.347 74571
4014.681 73194
4015.015 73333
4015.350 74776
4015.684 74595
4016.018 75423
4016.353 74736
4016.687 72547
4017.021 74717
4017.356 73196
4017.690 73347
4018.024 75700
4018.359 75739
4018.693 75469
4019.028 75284
4019.362 74313
4019.696 75427
4020.031 76643
4020.365 74879
4020.700 75729
4021.034 75726
4021.369 75668
4021.703 75853
4022.038 74479
4022.372 75844
4022.707 74234
4023.042 74740
4023.376 74707
4023.711 76525
4024.046 74009
4024.380 76718
4024.715 76924
4025.049 75173
4025.384 76477
4025.719 75128
4026.054 74162
4026.388 75818
4026.723 75878
4027.058 73789
4027.393 75017
4027.727 75673
4028.062 76157
4028.397 74651
4028.732 73701
4029.067 74345
4029.402 74347
4029.736 76915
4030.071 74706
4030.406 75396
4030.741 75070
4031.076 75412
4031.411 75045
4031.746 74424
4032.081 76565
4032.416 77843
4032.751 76363
4033.086 75748
4033.421 72931
4033.756 76267
4034.091 73708
4034.426 73542
4034.761 76390
4035.096 75326
4035.431 76415
4035.766 76242
4036.102 75977
4036.437 75630
4036.772 76680
4037.107 76198
4037.442 76274
4037.778 76409
4038.113 77547
4038.448 75439
4038.783 75881
4039.119 74566
4039.454 73903
4039.789 77963
4040.124 77032
4040.460 77100
4040.795 76728
4041.130 75414
4041.466 77086
4041.801 76528
4042.137 76488
4042.472 75183
4042.807 75953
4043.143 74816
4043.478 76140
4043.814 77167
4044.149 76193
4044.485 77336
4044.820 77820
4045.156 78619
4045.491 77248
4045.827 76624
4046.162 77116
4046.498 75887
4046.833 74797
4047.169 77415
4047.505 77705
4047.840 75781
4048.176 77134
4048.512 77837
4048.847 78813
4049.183 77474
4049.519 76212
4049.854 77441
4050.190 76786
4050.526 77950
4050.862 77257
4051.197 80183
4051.533 81446
4051.869 79633
4052.205 79592
4052.541 81279
4052.876 82669
4053.212 82721
4053.548 83420
4053.884 82313
4054.220 83073
4054.556 82206
4054.892 84394
4055.228 83768
4055.564 84263
4055.900 85625
4056.236 83239
4056.572 86025
4056.908 86559
4057.244 87326
4057.580 87287
4057.916 86399
4058.252 88352
4058.588 88644
4058.924 86758
4059.260 87577
4059.596 87992
4059.932 87832
4060.269 86912
4060.605 90435
4060.941 89685
4061.277 88051
4061.613 87658
4061.950 89725
4062.286 89145
4062.622 86552
4062.958 88193
4063.295 87987
4063.631 85898
4063.967 84989
4064.303 88592
4064.640 85728
4064.976 85600
4065.312 84352
4065.649 84290
4065.985 84742
4066.322 85047
4066.658 85461
4066.995 83938
4067.331 83139
4067.667 82684
4068.004 81784
4068.340 81563
4068.677 80514
4069.013 78420
4069.350 82622
4069.686 79962
4070.023 78161
4070.360 77972
4070.696 79520
4071.033 79925
4071.369 78911
4071.706 78248
4072.043 79301
4072.379 80546
4072.716 80869
4073.053 78601
4073.389 79129
4073.726 79903
4074.063 79343
4074.400 80467
4074.736 79895
4075.073 77383
4075.410 75787
4075.747 77544
4076.083 79468
4076.420 79620
4076.757 80863
4077.094 81594
4077.431 79792
4077.768 79076
4078.105 79164
4078.442 79753
4078.778 79428
4079.115 77414
4079.452 78233
4079.789 81542
4080.126 78279
4080.463 77730
4080.800 80349
4081.137 79281
4081.474 78782
4081.811 78280
4082.149 77118
4082.486 79674
4082.823 78220
4083.160 77029
4083.497 79353
4083.834 76903
4084.171 77927
4084.508 78195
4084.846 77179
4085.183 76745
4085.520 77602
4085.857 78746
4086.194 78618
4086.532 77207
4086.869 75944
4087.206 77894
4087.543 77347
4087.881 76686
4088.218 79192
4088.555 78160
4088.893 77383
4089.230 77168
4089.567 78663
4089.905 78259
4090.242 77540
4090.580 77614
4090.917 78894
4091.255 80513
4091.592 80779
4091.930 80142
4092.267 79397
4092.604 79987
4092.942 79855
4093.280 81542
4093.617 79603
4093.955 82269
4094.292 82163
4094.630 81988
4094.967 82689
4095.305 82557
4095.643 83230
4095.980 81491
4096.318 84185
4096.656 84252
4096.993 84104
4097.331 84953
4097.669 85987
4098.006 86481
4098.344 87006
4098.682 87974
4099.020 89329
4099.357 90942
4099.695 89033
4100.033 89846
4100.371 93077
4100.709 91113
4101.047 92396
4101.384 90160
4101.722 90131
4102.060 92604
4102.398 93924
4102.736 92997
4103.074 91831
4103.412 91735
4103.750 90970
4104.088 92086
4104.426 92356
4104.764 89941
4105.102 90172
4105.440 89041
4105.778 87540
4106.116 87860
4106.454 87381
4106.792 85203
4107.130 84867
4107.468 82873
4107.807 84119
4108.145 82077
4108.483 81311
4108.821 82172
4109.159 81778
4109.497 82927
4109.836 82050
4110.174 79846
4110.512 80459
4110.850 79880
4111.189 79882
4111.527 79744
4111.865 78966
4112.204 80908
4112.542 78922
4112.880 78478
4113.219 80015
4113.557 78029
4113.895 79591
4114.234 77765
4114.572 79878
4114.911 77586
4115.249 77889
4115.588 78521
4115.926 77086
4116.265 77936
4116.603 80574
4116.942 79779
4117.280 78931
4117.619 78496
4117.957 78778
4118.296 76686
4118.634 76588
4118.973 76415
4119.312 76568
4119.650 76474
4119.989 79383
4120.327 79999
4120.666 77344
4121.005 77764
4121.343 77645
4121.682 77657
4122.021 77090
4122.360 76942
4122.698 76057
4123.037 76092
4123.376 75481
4123.715 74398
4124.054 75801
4124.392 74896
4124.731 75252
4125.070 74544
4125.409 74755
4125.748 76346
4126.087 76028
4126.426 77040
4126.765 75039
4127.103 75780
4127.442 73681
4127.781 75166
4128.120 73407
4128.459 73666
4128.798 74427
4129.137 72939
4129.476 74473
4129.815 72661
4130.155 76146
4130.494 74444
4130.833 73278
4131.172 73291
4131.511 73705
4131.850 72692
4132.189 74656
4132.528 74926
4132.868 75068
4133.207 73251
4133.546 74582
4133.885 73637
4134.224 73154
4134.564 72236
4134.903 73908
4135.242 73845
4135.581 73330
4135.921 73214
4136.260 73526
4136.599 72103
4136.939 72826
4137.278 72075
4137.617 72346
4137.957 72518
4138.296 72469
4138.636 72783
4138.975 74692
4139.315 73159
4139.654 72266
4139.993 73192
4140.333 72144
4140.672 72533
4141.012 73259
4141.351 72967
4141.691 74287
4142.031 72727
4142.370 71895
4142.710 72044
4143.049 72121
4143.389 72428
4143.729 72704
4144.068 72234
4144.408 71847
4144.748 74803
4145.087 72707
4145.427 72265
4145.767 73136
4146.106 74764
4146.446 73462
4146.786 71275
4147.126 73871
4147.465 73597
4147.805 75086
4148.145 71705
4148.485 73888
4148.825 72650
4149.164 72277
4149.504 73688
4149.844 71952
4150.184 74088
4150.524 73240
4150.864 73681
4151.204 72733
4151.544 72221
4151.884 73296
4152.224 73095
4152.564 72354
4152.904 71449
4153.244 71287
4153.584 69472
4153.924 70051
4154.264 72074
4154.604 71296
4154.944 73748
4155.284 70081
4155.624 70179
4155.964 72131
4156.305 73196
4156.645 71676
4156.985 72509
4157.325 71921
4157.665 71208
4158.005 72162
4158.346 71267
4158.686 70834
4159.026 70618
4159.366 71317
4159.707 73044
4160.047 70708
4160.387 72038
4160.728 69966
4161.068 69578
4161.408 72599
4161.749 72617
4162.089 70741
4162.430 72822
4162.770 70730
4163.110 71428
4163.451 70768
4163.791 71177
4164.132 70532
4164.472 72219
4164.813 72948
4165.153 70351
4165.494 70899
4165.834 72028
4166.175 72675
4166.515 71796
4166.856 71930
4167.197 71291
4167.537 70974
4167.878 71409
4168.219 71673
4168.559 69531
4168.900 71219
4169.241 69799
4169.581 68696
4169.922 69699
4170.263 71959
4170.603 71818
4170.944 72360
4171.285 71588
4171.626 70551
4171.966 71443
4172.307 72045
4172.648 73196
4172.989 72048
4173.330 70894
4173.671 71580
4174.011 71585
4174.352 72077
4174.693 71536
4175.034 71619
4175.375 71020
4175.716 73703
4176.057 70356
4176.398 69672
4176.739 71782
4177.080 70642
4177.421 70560
4177.762 70022
4178.103 70479
4178.444 71865
4178.785 71454
4179.126 72831
4179.467 72760
4179.809 72860
4180.150 72042
4180.491 73205
4180.832 71322
4181.173 72363
4181.514 70977
4181.856 71120
4182.197 69466
4182.538 69313
4182.879 71514
4183.220 69557
4183.562 70332
4183.903 71573
4184.244 72793
4184.586 71673
4184.927 71332
4185.268 71551
4185.610 71644
4185.951 71122
4186.292 70471
4186.634 72014
4186.975 70163
4187.317 72701
4187.658 71121
4188.000 70659
4188.341 71292
4188.683 70440
4189.024 70591
4189.366 69539
4189.707 71025
4190.049 72074
4190.390 72911
4190.732 71820
4191.073 72013
4191.415 72397
4191.756 70822
4192.098 71105
4192.440 69702
4192.781 74143
4193.123 72029
4193.465 70494
4193.806 70188
4194.148 70623
4194.490 71966
4194.832 70340
4195.173 72412
4195.515 72196
4195.857 72681
4196.199 72316
4196.540 71655
4196.882 71498
4197.224 69926
4197.566 71256
4197.908 74218
4198.250 72924
4198.592 72380
4198.933 73654
4199.275 72188
4199.617 71351
4199.959 69604
4200.301 69526
4200.643 72938
4200.985 71697
4201.327 74389
4201.669 71529
4202.011 73347
4202.353 72090
4202.695 69282
4203.037 71981
4203.380 71482
4203.722 72847
4204.064 71242
4204.406 70290
4204.748 71076
4205.090 72369
4205.432 69477
4205.775 70857
4206.117 70123
4206.459 71305
4206.801 71522
4207.143 73189
4207.486 72823
4207.828 69717
4208.170 71099
4208.513 70129
4208.855 72070
4209.197 69952
4209.539 69729
4209.882 72686
4210.224 72315
4210.567 71909
4210.909 70384
4211.251 71507
4211.594 71816
4211.936 72471
4212.279 72816
4212.621 70472
4212.964 72207
4213.306 70268
4213.649 71823
4213.991 72260
4214.334 72370
4214.676 73422
4215.019 72102
4215.361 72266
4215.704 72197
4216.047 70829
4216.389 70457
4216.732 71238
4217.075 70156
4217.417 70874
4217.760 72195
4218.103 72172
4218.445 72714
4218.788 72220
4219.131 72833
4219.473 72926
4219.816 70393
4220.159 71987
4220.502 70183
4220.845 69305
4221.187 71447
4221.530 72310
4221.873 71153
4222.216 71121
4222.559 73530
4222.902 74317
4223.245 71565
4223.588 72606
4223.930 71957
4224.273 71452
4224.616 72251
4224.959 71968
4225.302 71868
4225.645 70461
4225.988 71663
4226.331 71116
4226.674 70064
4227.017 71814
4227.361 72752
4227.704 70249
4228.047 72713
4228.390 71014
4228.733 71656
4229.076 73531
4229.419 71589
4229.762 69949
4230.106 70751
4230.449 72218
4230.792 73110
4231.135 71452
4231.478 71497
4231.822 71515
4232.165 71855
4232.508 72066
4232.852 72462
4233.195 71328
4233.538 71046
4233.882 69019
4234.225 71002
4234.568 70861
4234.912 72221
4235.255 70960
4235.598 72931
4235.942 71933
4236.285 72198
4236.629 72749
4236.972 72162
4237.316 73399
4237.659 71275
4238.003 71537
4238.346 72040
4238.690 73257
4239.033 71604
4239.377 71976
4239.720 70617
4240.064 71196
4240.408 72476
4240.751 70586
4241.095 71262
4241.439 71252
4241.782 72018
4242.126 71325
4242.470 71838
4242.813 70866
4243.157 68358
4243.501 69214
4243.845 70165
4244.188 73362
4244.532 70956
4244.876 71557
4245.220 71013
4245.563 70476
4245.907 71908
4246.251 69823
4246.595 69857
4246.939 70809
4247.283 70207
4247.627 69324
4247.971 70595
4248.314 70633
4248.658 70718
4249.002 71912
4249.346 71998
4249.690 75285
4250.034 73489
4250.378 72553
4250.722 71217
4251.066 70633
4251.410 72027
4251.755 70318
4252.099 71166
4252.443 71151
4252.787 73652
4253.131 72433
4253.475 71983
4253.819 73712
4254.163 73530
4254.508 72296
4254.852 71186
4255.196 72173
4255.540 71368
4255.885 71199
4256.229 71898
4256.573 71692
4256.917 70125
4257.262 70604
4257.606 70700
4257.950 70100
4258.295 70707
4258.639 74578
4258.983 71934
4259.328 71300
4259.672 70823
4260.016 72773
4260.361 71894
4260.705 72801
4261.050 72104
4261.394 72545
4261.739 71065
4262.083 70332
4262.428 72009
4262.772 71332
4263.117 71592
4263.461 67451
4263.806 70691
4264.150 69933
4264.495 70521
4264.840 69232
4265.184 70903
4265.529 69132
4265.874 71632
4266.218 72305
4266.563 70658
4266.908 72783
4267.252 70791
4267.597 71912
4267.942 70776
4268.286 72021
4268.631 70186
4268.976 70289
4269.321 72196
4269.666 70093
4270.010 72321
4270.355 72226
4270.700 72680
4271.045 72552
4271.390 72201
4271.735 73495
4272.080 70574
4272.425 71607
4272.769 71036
4273.114 71858
4273.459 71080
4273.804 69019
4274.149 71567
4274.494 70562
4274.839 73399
4275.184 71150
4275.529 70902
4275.874 70777
4276.220 72190
4276.565 71461
4276.910 70746
4277.255 71586
4277.600 70309
4277.945 70388
4278.290 68849
4278.635 70597
4278.981 72719
4279.326 69675
4279.671 71785
4280.016 70297
4280.361 71123
4280.707 71233
4281.052 71177
4281.397 71482
4281.743 69650
4282.088 70785
4282.433 69707
4282.778 71013
4283.124 70077
4283.469 69063
4283.815 68289
4284.160 70045
4284.505 70990
4284.851 69209
4285.196 71134
4285.542 69371
4285.887 70567
4286.233 70515
4286.578 69645
4286.924 68834
4287.269 71526
4287.615 71810
4287.960 69211
4288.306 69718
4288.651 70031
4288.997 69656
4289.343 72144
4289.688 70929
4290.034 70427
4290.379 70899
4290.725 70208
4291.071 70434
4291.416 71274
4291.762 70568
4292.108 70483
4292.454 69135
4292.799 71199
4293.145 69786
4293.491 69988
4293.837 68275
4294.182 69704
4294.528 70745
4294.874 69799
4295.220 69957
4295.566 70540
4295.912 71113
4296.258 70699
4296.603 70329
4296.949 70056
4297.295 70477
4297.641 71840
4297.987 69201
4298.333 70019
4298.679 69019
4299.025 69501
4299.371 68936
4299.717 69312
4300.063 70129
4300.409 71183
4300.755 68490
4301.101 69972
4301.448 69479
4301.794 70605
4302.140 70688
4302.486 70289
4302.832 70471
4303.178 68528
4303.524 68028
4303.871 67936
4304.217 68333
4304.563 68327
4304.909 69226
4305.256 69121
4305.602 68767
4305.948 68609
4306.294 70423
4306.641 69262
4306.987 69091
4307.333 69301
4307.680 69264
4308.026 70970
4308.372 70270
4308.719 70691
4309.065 70432
4309.412 70855
4309.758 73408
4310.105 72936
4310.451 71362
4310.797 70843
4311.144 69355
4311.490 70714
4311.837 68849
4312.184 69464
4312.530 69425
4312.877 67720
4313.223 71510
4313.570 72200
4313.916 70737
4314.263 70182
4314.610 67621
4314.956 69690
4315.303 69354
4315.650 70291
4315.996 69857
4316.343 70194
4316.690 72609
4317.036 71507
4317.383 70075
4317.730 69598
4318.077 70471
4318.424 70055
4318.770 69445
4319.117 70004
4319.464 71082
4319.811 71357
4320.158 68321
4320.505 71412
4320.851 70591
4321.198 69553
4321.545 69030
4321.892 69914
4322.239 69332
4322.586 68072
4322.933 69757
4323.280 71196
4323.627 70580
4323.974 67141
4324.321 70857
4324.668 70780
4325.015 71278
4325.362 70182
4325.709 68496
4326.056 67736
4326.403 69136
4326.751 68590
4327.098 68512
4327.445 71595
4327.792 70939
4328.139 71175
4328.486 68733
4328.834 69675
4329.181 70380
4329.528 70224
4329.875 69365
4330.223 67967
4330.570 70913
4330.917 70527
4331.264 71683
4331.612 71082
4331.959 71190
4332.306 71586
4332.654 69377
4333.001 69323
4333.349 69141
4333.696 72278
4334.043 70182
4334.391 70985
4334.738 70823
4335.086 72054
4335.433 69035
4335.781 68965
4336.128 68929
4336.476 69610
4336.823 70169
4337.171 69951
4337.518 70045
4337.866 68712
4338.214 69924
4338.561 69581
4338.909 69411
4339.256 70675
4339.604 69792
4339.952 69312
4340.299 67858
4340.647 67740
4340.995 71387
4341.342 69559
4341.690 69680
4342.038 70782
4342.386 70205
4342.733 67611
4343.081 68669
4343.429 67813
4343.777 69711
4344.125 68723
4344.473 69373
4344.820 70154
4345.168 69278
4345.516 69781
4345.864 69196
4346.212 68460
4346.560 68335
4346.908 68832
4347.256 70364
4347.604 68428
4347.952 69637
4348.300 70907
4348.648 68561
4348.996 67929
4349.344 68925
4349.692 70430
4350.040 70082
4350.388 69936
4350.736 70245
4351.084 70275
4351.432 69046
4351.780 69292
4352.129 69458
4352.477 69627
4352.825 70128
4353.173 68731
4353.521 70736
4353.870 69452
4354.218 70225
4354.566 69807
4354.914 70010
4355.263 69756
4355.611 71143
4355.959 70799
4356.308 69906
4356.656 69397
4357.004 69733
4357.353 69115
4357.701 69549
4358.049 70964
4358.398 72112
4358.746 67081
4359.095 68747
4359.443 70112
4359.791 70102
4360.140 72452
4360.488 70835
4360.837 70689
4361.185 68403
4361.534 69374
4361.883 70156
4362.231 70226
4362.580 68889
4362.928 69569
4363.277 70066
4363.625 67971
4363.974 70737
4364.323 70885
4364.671 70385
4365.020 69586
4365.369 69871
4365.717 68865
4366.066 70243
4366.415 71619
4366.764 70666
4367.112 73457
4367.461 71658
4367.810 69298
4368.159 72091
4368.508 72290
4368.856 70209
4369.205 70005
4369.554 69502
4369.903 69895
4370.252 71335
4370.601 69766
4370.950 71924
4371.299 70657
4371.647 72075
4371.996 71949
4372.345 72642
4372.694 70730
4373.043 69891
4373.392 71470
4373.741 69386
4374.090 71995
4374.439 72662
4374.789 73865
4375.138 72714
4375.487 72995
4375.836 73175
4376.185 71292
4376.534 73870
4376.883 73414
4377.232 72441
4377.582 71979
4377.931 72148
4378.280 72831
4378.629 74040
4378.978 71507
4379.328 73029
4379.677 72976
4380.026 72917
4380.376 71891
4380.725 69779
4381.074 68749
4381.423 69958
4381.773 72709
4382.122 71863
4382.472 70251
4382.821 71649
4383.170 71224
4383.520 70406
4383.869 70188
4384.219 70079
4384.568 71020
4384.918 69464
4385.267 72105
4385.617 71597
4385.966 71480
4386.316 70610
4386.665 70512
4387.015 69896
4387.364 69342
4387.714 69006
4388.063 68346
4388.413 67809
4388.763 68716
4389.112 68259
4389.462 68227
4389.812 69467
4390.161 68789
4390.511 68960
4390.861 67977
4391.211 66361
4391.560 70610
4391.910 69740
4392.260 70470
4392.610 70132
4392.959 69001
4393.309 69180
4393.659 67609
4394.009 68773
4394.359 69696
4394.709 68147
4395.058 70401
4395.408 70346
4395.758 68630
4396.108 68125
4396.458 69161
4396.808 69083
4397.158 68078
4397.508 69797
4397.858 69744
4398.208 68483
4398.558 68352
4398.908 68557
4399.258 66544
4399.608 67851
4399.958 65764
4400.308 69586
4400.658 70089
4401.009 70386
4401.359 70733
4401.709 68264
4402.059 70080
4402.409 68589
4402.759 68092
4403.110 68579
4403.460 66665
4403.810 66684
4404.160 67937
4404.511 67256
4404.861 68548
4405.211 70110
4405.561 68890
4405.912 70537
4406.262 69982
4406.612 69783
4406.963 69908
4407.313 69568
4407.664 67270
4408.014 69781
4408.364 70353
4408.715 69894
4409.065 69397
4409.416 71004
4409.766 69626
4410.117 68677
4410.467 69049
4410.818 69371
4411.168 69501
4411.519 69218
4411.869 67156
4412.220 69600
4412.570 69764
4412.921 68413
4413.272 68676
4413.622 67642
4413.973 68824
4414.324 69561
4414.674 69584
4415.025 70488
4415.376 69864
4415.726 68374
4416.077 67851
4416.428 69187
4416.779 68806
4417.129 69308
4417.480 67425
4417.831 72909
4418.182 70613
4418.533 69075
4418.883 67749
4419.234 68596
4419.585 69497
4419.936 69327
4420.287 67626
4420.638 68850
4420.989 68571
4421.340 68091
4421.691 68004
4422.042 68142
4422.393 67669
4422.744 67919
4423.095 68243
4423.446 70731
4423.797 69639
4424.148 70117
4424.499 68073
4424.850 67060
4425.201 68855
4425.552 67997
4425.903 69351
4426.254 69830
4426.605 69649
4426.957 69805
4427.308 70126
4427.659 68335
4428.010 66806
4428.361 69644
4428.713 68547
4429.064 68599
4429.415 68131
4429.766 68884
4430.118 68502
4430.469 69228
4430.820 68473
4431.172 68261
4431.523 68957
4431.874 67463
4432.226 67516
4432.577 67783
4432.928 68596
4433.280 68219
4433.631 67534
4433.983 67122
4434.334 68160
4434.686 68828
4435.037 67767
4435.389 68759
4435.740 70433
4436.092 69918
4436.443 70526
4436.795 68283
4437.146 69068
4437.498 67674
4437.850 68669
4438.201 67597
4438.553 69234
4438.904 69289
4439.256 68208
4439.608 67536
4439.959 67550
4440.311 68833
4440.663 68351
4441.015 69808
4441.366 69974
4441.718 68702
4442.070 67841
4442.422 67403
4442.773 68332
4443.125 68115
4443.477 68356
4443.829 68372
4444.181 70566
4444.533 69630
4444.884 69191
4445.236 68396
4445.588 68311
4445.940 68495
4446.292 67975
4446.644 68429
4446.996 67446
4447.348 67528
4447.700 68570
4448.052 68829
4448.404 66663
4448.756 66473
4449.108 69212
4449.460 68210
4449.812 68472
4450.164 66920
4450.516 66899
4450.869 67320
4451.221 67340
4451.573 68523
4451.925 69206
4452.277 68719
4452.629 66211
4452.982 68585
4453.334 67564
4453.686 67180
4454.038 66562
4454.391 65343
4454.743 67514
4455.095 67744
4455.447 68036
4455.800 68839
4456.152 68490
4456.504 69179
4456.857 69614
4457.209 69273
4457.561 67185
4457.914 66614
4458.266 69293
4458.619 68954
4458.971 68337
4459.324 65689
4459.676 67560
4460.029 67992
4460.381 66998
4460.734 68242
4461.086 69789
4461.439 67444
4461.791 68661
4462.144 68647
4462.496 67883
4462.849 68972
4463.202 67650
4463.554 69258
4463.907 67909
4464.260 68482
4464.612 69305
4464.965 67974
4465.318 68837
4465.670 68313
4466.023 68104
4466.376 68692
4466.728 70033
4467.081 68385
4467.434 69174
4467.787 67992
4468.140 69271
4468.492 67659
4468.845 67590
4469.198 67835
4469.551 67828
4469.904 67884
4470.257 67032
4470.610 69257
4470.963 67585
4471.316 68129
4471.668 66948
4472.021 67507
4472.374 69438
4472.727 67128
4473.080 67661
4473.433 69037
4473.786 67759
4474.140 66394
4474.493 67464
4474.846 67863
4475.199 68853
4475.552 68598
4475.905 69284
4476.258 68385
4476.611 68665
4476.964 67479
4477.318 66997
4477.671 66130
4478.024 68231
4478.377 65761
4478.730 67438
4479.084 66631
4479.437 67837
4479.790 67796
4480.143 67794
4480.497 68550
4480.850 66158
4481.203 67808
4481.557 66128
4481.910 66434
4482.264 66927
4482.617 68699
4482.970 67345
4483.324 68416
4483.677 69439
4484.031 68592
4484.384 67519
4484.738 68903
4485.091 69128
4485.444 67633
4485.798 66867
4486.152 68277
4486.505 67493
4486.859 68081
4487.212 67514
4487.566 69428
4487.919 68408
4488.273 68245
4488.627 67933
4488.980 68203
4489.334 66057
4489.688 66591
4490.041 68753
4490.395 68411
4490.749 68097
4491.102 68936
4491.456 68066
4491.810 68057
4492.164 67494
4492.517 66710
4492.871 66759
4493.225 67248
4493.579 67082
4493.933 67871
4494.287 67941
4494.640 67536
4494.994 67039
4495.348 66856
4495.702 68694
4496.056 67778
4496.410 67915
4496.764 66594
4497.118 67970
4497.472 66514
4497.826 65684
4498.180 69211
4498.534 68218
4498.888 67033
4499.242 66129
4499.596 66284
4499.950 67292
4500.304 68518
4500.658 66468
4501.012 66355
4501.366 67550
4501.721 67834
4502.075 66540
4502.429 66221
4502.783 66942
4503.137 66687
4503.492 67860
4503.846 66269
4504.200 66935
4504.554 66930
4504.909 69073
4505.263 67425
4505.617 68084
4505.971 69334
4506.326 66646
4506.680 66311
4507.034 68110
4507.389 65832
4507.743 67411
4508.098 64704
4508.452 65950
4508.806 65958
4509.161 67166
4509.515 68990
4509.870 66501
4510.224 66674
4510.579 65833
4510.933 66703
4511.288 67243
4511.642 67133
4511.997 68068
4512.352 68892
4512.706 67950
4513.061 68152
4513.415 68459
4513.770 67117
4514.125 68747
4514.479 66102
4514.834 67470
4515.189 67207
4515.543 65529
4515.898 68027
4516.253 67153
4516.607 66979
4516.962 65901
4517.317 67560
4517.672 66351
4518.027 67948
4518.381 67469
4518.736 67381
4519.091 67878
4519.446 66564
4519.801 68236
4520.156 66830
4520.510 68919
4520.865 67918
4521.220 68113
4521.575 68164
4521.930 68255
4522.285 68207
4522.640 68464
4522.995 67422
4523.350 66182
4523.705 67034
4524.060 69822
4524.415 68679
4524.770 67010
4525.125 65643
4525.480 67558
4525.836 66864
4526.191 66034
4526.546 66620
4526.901 67436
4527.256 67853
4527.611 68911
4527.966 67537
4528.322 66494
4528.677 67103
4529.032 68323
4529.387 67749
4529.743 68047
4530.098 68183
4530.453 68281
4530.808 67370
4531.164 65845
4531.519 66353
4531.874 67034
4532.230 65165
4532.585 67329
4532.941 65935
4533.296 65815
4533.651 66695
4534.007 65529
4534.362 68012
4534.718 66019
4535.073 67558
4535.429 67372
4535.784 67702
4536.140 67674
4536.495 67395
4536.851 66628
4537.206 65575
4537.562 66577
4537.917 67310
4538.273 67460
4538.629 66966
4538.984 67109
4539.340 66547
4539.696 68676
4540.051 66919
4540.407 67541
4540.763 68439
4541.118 67922
4541.474 66796
4541.830 64936
4542.185 64631
4542.541 65455
4542.897 65670
4543.253 65493
4543.609 65771
4543.964 67469
4544.320 68017
4544.676 67016
4545.032 67839
4545.388 65195
4545.744 65665
4546.100 66335
4546.456 65901
4546.812 66700
4547.167 65553
4547.523 66349
4547.879 66339
4548.235 68941
4548.591 67214
4548.947 67170
4549.303 68024
4549.659 67897
4550.016 67786
4550.372 66880
4550.728 66970
4551.084 66111
4551.440 67435
4551.796 66897
4552.152 64965
4552.508 66295
4552.865 66981
4553.221 66787
4553.577 66238
4553.933 65961
4554.289 66530
4554.646 68129
4555.002 68379
4555.358 69050
4555.714 65862
4556.071 66811
4556.427 66755
4556.783 65971
4557.140 66893
4557.496 66657
4557.852 67668
4558.209 66795
4558.565 67124
4558.922 65806
4559.278 66445
4559.634 66614
4559.991 67888
4560.347 69376
4560.704 67791
4561.060 67722
4561.417 65789
4561.773 65165
4562.130 66974
4562.487 66913
4562.843 67729
4563.200 66770
4563.556 67156
4563.913 66330
4564.269 67635
4564.626 67508
4564.983 68871
4565.339 66645
4565.696 66324
4566.053 65456
4566.410 66494
4566.766 66820
4567.123 66042
4567.480 68091
4567.836 65091
4568.193 67945
4568.550 66268
4568.907 67070
4569.264 67873
4569.621 68420
4569.977 68515
4570.334 67160
4570.691 67782
4571.048 68734
4571.405 68778
4571.762 67378
4572.119 67911
4572.476 69076
4572.833 65693
4573.190 66531
4573.547 66497
4573.904 65890
4574.261 66473
4574.618 66191
4574.975 65767
4575.332 66764
4575.689 67741
4576.046 67320
4576.403 66830
4576.760 67911
4577.117 67705
4577.474 67560
4577.832 66794
4578.189 68141
4578.546 66983
4578.903 67028
4579.260 68335
4579.618 68143
4579.975 68253
4580.332 68413
4580.689 68429
4581.047 66269
4581.404 66079
4581.761 66500
4582.119 67830
4582.476 67301
4582.833 67441
4583.191 66170
4583.548 67907
4583.905 64986
4584.263 65773
4584.620 66056
4584.978 65898
4585.335 68699
4585.693 68968
4586.050 69736
4586.408 66326
4586.765 66757
4587.123 67482
4587.480 66354
4587.838 66470
4588.195 66167
4588.553 68179
4588.910 68132
4589.268 68490
4589.626 67311
4589.983 66854
4590.341 67168
4590.699 67496
4591.056 68153
4591.414 65523
4591.772 66956
4592.129 66609
4592.487 66594
4592.845 65614
4593.203 65983
4593.560 68357
4593.918 67688
4594.276 67375
4594.634 66781
4594.992 66264
4595.350 67713
4595.707 66762
4596.065 66652
4596.423 67973
4596.781 68052
4597.139 65641
4597.497 66104
4597.855 66397
4598.213 68215
4598.571 66707
4598.929 66666
4599.287 66231
4599.645 66016
4600.003 64508
4600.361 66969
4600.719 67921
4601.077 66579
4601.435 65421
4601.793 66685
4602.151 67308
4602.509 66719
4602.868 67159
4603.226 68376
4603.584 63969
4603.942 66338
4604.300 67136
4604.659 66941
4605.017 65893
4605.375 66842
4605.733 66751
4606.092 66351
4606.450 65266
4606.808 66205
4607.166 66446
4607.525 66459
4607.883 66023
4608.241 66242
4608.600 65978
4608.958 65292
4609.317 64398
4609.675 65685
4610.033 65614
4610.392 67046
4610.750 65711
4611.109 65640
4611.467 67863
4611.826 67086
4612.184 66237
4612.543 65972
4612.901 66593
4613.260 67961
4613.618 66363
4613.977 67017
4614.336 66936
4614.694 67022
4615.053 66809
4615.411 66694
4615.770 66016
4616.129 66490
4616.487 68112
4616.846 66310
4617.205 65770
4617.564 65735
4617.922 65947
4618.281 64840
4618.640 66983
4618.999 66281
4619.357 68394
4619.716 65447
4620.075 67298
4620.434 66099
4620.793 68181
4621.152 66556
4621.510 64787
4621.869 67586
4622.228 67025
4622.587 65688
4622.946 66055
4623.305 65634
4623.664 66868
4624.023 66496
4624.382 65426
4624.741 66670
4625.100 66490
4625.459 66383
4625.818 66159
4626.177 65593
4626.536 67415
4626.895 67874
4627.254 64744
4627.613 67561
4627.973 66129
4628.332 67497
4628.691 66653
4629.050 67460
4629.409 66427
4629.768 65236
4630.128 67169
4630.487 66886
4630.846 66966
4631.205 67148
4631.565 66421
4631.924 68116
4632.283 66058
4632.643 67263
4633.002 66972
4633.361 66434
4633.721 67485
4634.080 66954
4634.439 66403
4634.799 65667
4635.158 66048
4635.518 67897
4635.877 67590
4636.236 67297
4636.596 65764
4636.955 66829
4637.315 68168
4637.674 67145
4638.034 66010
4638.393 66066
4638.753 65753
4639.113 65777
4639.472 65221
4639.832 66629
4640.191 65174
4640.551 64720
4640.911 66904
4641.270 66458
4641.630 66837
4641.990 64887
4642.349 65946
4642.709 64982
4643.069 66580
4643.428 65665
4643.788 66052
4644.148 65499
4644.508 66533
4644.868 68704
4645.227 65457
4645.587 68293
4645.947 67541
4646.307 68009
4646.667 66137
4647.027 65170
4647.386 65065
4647.746 63876
4648.106 67376
4648.466 68286
4648.826 68005
4649.186 66150
4649.546 66795
4649.906 66036
4650.266 66546
4650.626 66926
4650.986 65733
4651.346 65179
4651.706 65133
4652.066 65310
4652.426 65778
4652.786 63685
4653.147 64728
4653.507 64527
4653.867 66746
4654.227 65789
4654.587 66802
4654.947 66513
4655.308 66987
4655.668 65417
4656.028 65576
4656.388 65928
4656.749 66154
4657.109 69374
4657.469 67707
4657.829 67884
4658.190 67907
4658.550 66078
4658.910 68442
4659.271 67032
4659.631 68328
4659.991 65779
4660.352 65232
4660.712 65701
4661.073 65827
4661.433 66503
4661.794 65098
4662.154 64232
4662.515 65725
4662.875 66037
4663.236 65627
4663.596 66045
4663.957 65814
4664.317 66985
4664.678 66897
4665.038 68347
4665.399 67485
4665.759 64925
4666.120 66269
4666.481 65386
4666.841 67264
4667.202 67868
4667.563 66412
4667.923 65850
4668.284 63413
4668.645 64805
4669.006 65405
4669.366 66057
4669.727 66660
4670.088 66459
4670.449 66017
4670.809 65064
4671.170 64892
4671.531 66166
4671.892 65234
4672.253 65088
4672.614 66087
4672.975 66414
4673.335 65310
4673.696 65852
4674.057 64985
4674.418 65639
4674.779 65314
4675.140 64117
4675.501 63525
4675.862 65454
4676.223 65171
4676.584 63492
4676.945 65306
4677.306 64874
4677.667 66203
4678.028 64811
4678.390 66079
4678.751 65057
4679.112 65710
4679.473 65197
4679.834 66524
4680.195 66336
4680.556 66735
4680.918 65396
4681.279 65191
4681.640 67728
4682.001 65900
4682.363 66360
4682.724 66102
4683.085 64526
4683.446 66435
4683.808 65492
4684.169 66883
4684.530 65081
4684.892 69120
4685.253 67030
4685.615 65990
4685.976 66577
4686.337 64991
4686.699 65439
4687.060 63876
4687.422 64254
4687.783 64516
4688.145 64798
4688.506 64842
4688.868 65177
4689.229 68054
4689.591 67262
4689.952 67141
4690.314 64224
4690.675 65741
4691.037 67490
4691.399 67560
4691.760 65419
4692.122 65448
4692.483 66922
4692.845 65570
4693.207 67767
4693.568 65590
4693.930 65998
4694.292 65108
4694.654 64695
4695.015 65792
4695.377 66216
4695.739 65518
4696.101 65490
4696.462 66969
4696.824 66104
4697.186 66366
4697.548 65708
4697.910 64429
4698.272 65477
4698.634 63836
4698.996 65148
4699.357 65106
4699.719 64469
4700.081 63979
4700.443 64161
4700.805 62226
4701.167 65183
4701.529 64060
4701.891 64691
4702.253 67925
4702.615 64827
4702.977 66661
4703.339 65778
4703.702 66440
4704.064 65862
4704.426 63786
4704.788 65508
4705.150 65265
4705.512 63878
4705.874 66047
4706.236 64609
4706.599 62786
4706.961 63890
4707.323 65958
4707.685 66410
4708.048 65388
4708.410 64686
4708.772 65537
4709.134 64625
4709.497 65501
4709.859 64662
4710.221 66081
4710.584 62995
4710.946 63699
4711.309 66654
4711.671 65012
4712.033 67350
4712.396 65417
4712.758 65648
4713.121 64439
4713.483 65516
4713.846 65704
4714.208 65118
4714.571 64818
4714.933 66128
4715.296 66119
4715.658 66401
4716.021 66057
4716.383 63942
4716.746 65587
4717.109 66794
4717.471 65279
4717.834 66056
4718.196 64640
4718.559 64720
4718.922 64413
4719.284 65327
4719.647 65918
4720.010 64402
4720.373 63738
4720.735 65223
4721.098 66156
4721.461 66495
4721.824 65788
4722.187 65563
4722.549 65667
4722.912 65197
4723.275 64590
4723.638 65944
4724.001 67461
4724.364 66647
4724.727 66363
4725.089 65553
4725.452 65697
4725.815 65689
4726.178 65423
4726.541 65733
4726.904 66750
4727.267 65911
4727.630 66186
4727.993 64867
4728.356 65207
4728.719 65308
4729.082 64401
4729.446 65309
4729.809 66132
4730.172 64886
4730.535 64984
4730.898 66580
4731.261 67254
4731.624 66732
4731.988 66122
4732.351 64515
4732.714 65054
4733.077 65769
4733.440 64754
4733.804 65188
4734.167 64052
4734.530 65153
4734.893 65945
4735.257 66237
4735.620 65029
4735.983 66389
4736.347 66106
4736.710 66015
4737.074 64816
4737.437 64312
4737.800 65400
4738.164 66044
4738.527 66315
4738.891 65333
4739.254 68542
4739.618 65942
4739.981 66608
4740.345 67804
4740.708 64535
4741.072 64793
4741.435 63854
4741.799 63503
4742.162 63705
4742.526 64390
4742.890 64362
4743.253 64784
4743.617 63843
4743.980 65952
4744.344 66721
4744.708 65064
4745.071 65377
4745.435 64829
4745.799 63303
4746.163 62802
4746.526 64831
4746.890 65454
4747.254 63982
4747.618 64849
4747.982 64010
4748.345 66132
4748.709 65747
4749.073 64043
4749.437 65617
4749.801 64698
4750.165 64543
4750.529 65833
4750.892 64503
4751.256 64971
4751.620 66615
4751.984 64468
4752.348 65735
4752.712 67840
4753.076 65636
4753.440 67013
4753.804 65981
4754.168 65393
4754.532 65130
4754.896 65220
4755.261 65342
4755.625 67490
4755.989 67658
4756.353 66007
4756.717 67136
4757.081 65641
4757.445 66951
4757.810 66763
4758.174 65791
4758.538 66500
4758.902 65441
4759.266 67226
4759.631 66329
4759.995 65683
4760.359 64229
4760.723 65930
4761.088 66805
4761.452 65771
4761.816 65648
4762.181 65244
4762.545 65237
4762.910 65840
4763.274 65429
4763.638 64019
4764.003 64348
4764.367 64847
4764.732 65173
4765.096 65518
4765.461 66958
4765.825 68477
4766.190 67758
4766.554 68872
4766.919 68381
4767.283 64752
4767.648 66166
4768.012 65287
4768.377 66968
4768.742 67133
4769.106 68624
4769.471 64513
4769.835 65186
4770.200 67075
4770.565 68597
4770.929 67870
4771.294 66843
4771.659 67376
4772.024 65459
4772.388 66719
4772.753 66618
4773.118 67647
4773.483 65666
4773.847 66587
4774.212 66642
4774.577 65698
4774.942 66919
4775.307 66130
4775.672 67734
4776.037 67664
4776.401 67713
4776.766 67322
4777.131 66226
4777.496 67936
4777.861 65860
4778.226 65222
4778.591 65938
4778.956 66965
4779.321 66680
4779.686 66270
4780.051 67196
4780.416 67141
4780.781 66112
4781.146 65531
4781.512 66074
4781.877 65950
4782.242 67360
4782.607 67369
4782.972 67070
4783.337 66034
4783.702 67775
4784.068 68910
4784.433 67238
4784.798 65326
4785.163 65236
4785.529 64445
4785.894 65516
4786.259 65668
4786.624 65275
4786.990 65445
4787.355 65213
4787.720 64986
4788.086 66760
4788.451 65302
4788.817 65201
4789.182 65232
4789.547 66407
4789.913 67386
4790.278 64591
4790.644 65535
4791.009 67201
4791.375 66151
4791.740 66969
4792.106 65574
4792.471 65133
4792.837 65401
4793.202 63496
4793.568 62530
4793.933 66830
4794.299 65089
4794.664 64959
4795.030 66777
4795.396 65033
4795.761 64958
4796.127 65963
4796.493 66237
4796.858 66165
4797.224 64930
4797.590 63311
4797.956 65622
4798.321 65533
4798.687 63599
4799.053 65356
4799.419 64621
4799.784 64528
4800.150 64315
4800.516 65357
4800.882 65625
4801.248 65745
4801.614 65645
4801.980 64655
4802.345 64463
4802.711 64580
4803.077 66073
4803.443 65557
4803.809 66684
4804.175 68569
4804.541 65847
4804.907 65834
4805.273 63180
4805.639 63820
4806.005 63466
4806.371 64140
4806.737 65561
4807.103 64987
4807.470 64801
4807.836 64968
4808.202 65955
4808.568 66238
4808.934 65785
4809.300 67655
4809.666 66249
4810.033 66133
4810.399 66464
4810.765 65908
4811.131 64204
4811.498 64139
4811.864 63015
4812.230 66555
4812.596 67173
4812.963 64985
4813.329 63723
4813.695 65059
4814.062 65431
4814.428 64391
4814.794 65014
4815.161 65737
4815.527 65523
4815.894 65745
4816.260 65947
4816.627 63674
4816.993 64789
4817.360 65925
4817.726 65641
4818.093 65418
4818.459 65477
4818.826 65236
4819.192 63819
4819.559 63434
4819.925 64869
4820.292 63913
4820.658 65333
4821.025 65888
4821.392 66938
4821.758 66731
4822.125 64204
4822.492 64811
4822.858 63558
4823.225 64049
4823.592 66122
4823.959 66890
4824.325 65831
4824.692 66439
4825.059 64950
4825.426 65003
4825.792 63728
4826.159 64661
4826.526 65897
4826.893 65285
4827.260 64726
4827.627 63746
4827.993 63781
4828.360 64919
4828.727 64983
4829.094 64269
4829.461 64279
4829.828 65473
4830.195 65334
4830.562 66527
4830.929 64311
4831.296 63801
4831.663 64270
4832.030 64548
4832.397 64478
4832.764 63819
4833.131 63785
4833.498 63960
4833.866 64211
4834.233 63860
4834.600 64121
4834.967 64496
4835.334 64635
4835.701 64778
4836.069 62896
4836.436 64116
4836.803 63392
4837.170 62571
4837.537 63764
4837.905 63720
4838.272 64865
4838.639 64522
4839.007 63053
4839.374 62476
4839.741 64637
4840.109 63897
4840.476 63929
4840.843 64442
4841.211 64359
4841.578 65328
4841.946 64993
4842.313 62785
4842.680 64520
4843.048 64203
4843.415 63783
4843.783 64114
4844.150 64269
4844.518 64321
4844.885 63123
4845.253 63165
4845.621 65119
4845.988 66045
4846.356 64287
4846.723 62672
4847.091 64844
4847.459 64265
4847.826 63539
4848.194 64242
4848.562 63526
4848.929 65424
4849.297 62694
4849.665 62847
4850.032 64658
4850.400 64248
4850.768 65489
4851.136 64550
4851.504 65327
4851.871 64515
4852.239 64388
4852.607 63856
4852.975 64346
4853.343 64546
4853.711 64023
4854.078 62628
4854.446 64165
4854.814 65036
4855.182 64112
4855.550 64787
4855.918 64638
4856.286 63926
4856.654 66964
4857.022 64838
4857.390 64628
4857.758 63079
4858.126 64985
4858.494 64228
4858.862 62996
4859.230 63953
4859.598 64639
4859.967 63945
4860.335 63467
4860.703 64511
4861.071 65027
4861.439 65555
4861.807 63166
4862.175 63288
4862.544 63427
4862.912 63734
4863.280 64991
4863.648 64238
4864.017 65133
4864.385 64518
4864.753 63052
4865.122 63347
4865.490 64076
4865.858 62705
4866.227 62624
4866.595 64896
4866.963 63461
4867.332 64326
4867.700 63611
4868.069 61941
4868.437 64210
4868.805 63478
4869.174 66098
4869.542 62961
4869.911 63874
4870.279 64686
4870.648 64782
4871.016 65093
4871.385 64273
4871.754 63662
4872.122 63327
4872.491 64453
4872.859 64633
4873.228 65410
4873.597 65905
4873.965 64976
4874.334 64493
4874.703 63411
4875.071 64633
4875.440 63577
4875.809 63049
4876.177 62910
4876.546 63694
4876.915 64197
4877.284 64649
4877.652 65469
4878.021 63620
4878.390 64738
4878.759 65813
4879.128 66100
4879.497 65032
4879.865 63140
4880.234 63359
4880.603 62882
4880.972 63145
4881.341 62417
4881.710 64268
4882.079 64107
4882.448 63511
4882.817 64349
4883.186 64535
4883.555 64492
4883.924 63831
4884.293 66253
4884.662 64555
4885.031 65777
4885.400 65308
4885.769 65672
4886.138 63733
4886.508 64529
4886.877 63393
4887.246 62266
4887.615 65425
4887.984 63959
4888.353 65141
4888.723 66191
4889.092 65495
4889.461 66129
4889.830 64557
4890.200 65505
4890.569 65133
4890.938 65671
4891.307 63762
4891.677 67210
4892.046 64095
4892.415 65090
4892.785 64635
4893.154 64211
4893.524 63258
4893.893 65279
4894.262 65442
4894.632 63598
4895.001 65954
4895.371 65293
4895.740 64193
4896.110 65217
4896.479 65624
4896.849 65658
4897.218 65438
4897.588 63350
4897.957 63205
4898.327 66099
4898.697 65283
4899.066 65845
4899.436 64559
4899.805 64645
4900.175 67690
4900.545 65686
4900.914 64414
4901.284 65336
4901.654 65871
4902.024 63668
4902.393 64777
4902.763 64869
4903.133 66250
4903.503 65102
4903.872 64940
4904.242 64332
4904.612 64345
4904.982 63988
4905.352 64638
4905.721 66736
4906.091 66270
4906.461 65116
4906.831 66396
4907.201 65879
4907.571 66341
4907.941 65133
4908.311 63851
4908.681 64776
4909.051 65466
4909.421 65542
4909.791 65394
4910.161 63909
4910.531 64511
4910.901 65541
4911.271 62402
4911.641 61838
4912.011 65754
4912.381 65108
4912.751 64272
4913.122 63100
4913.492 65386
4913.862 66255
4914.232 65461
4914.602 64748
4914.972 62814
4915.343 65071
4915.713 63290
4916.083 65608
4916.453 63878
4916.824 63590
4917.194 61706
4917.564 62922
4917.935 62756
4918.305 64080
4918.675 62936
4919.046 63443
4919.416 64471
4919.786 63907
4920.157 64060
4920.527 63037
4920.898 62551
4921.268 62772
4921.639 62789
4922.009 63285
4922.380 63436
4922.750 63672
4923.121 64373
4923.491 63462
4923.862 63222
4924.232 64470
4924.603 64416
4924.973 63945
4925.344 62772
4925.715 63349
4926.085 63253
4926.456 63407
4926.827 62868
4927.197 64102
4927.568 62998
4927.939 63907
4928.309 64294
4928.680 65188
4929.051 64479
4929.422 63132
4929.792 62478
4930.163 63476
4930.534 63394
4930.905 63753
4931.276 63480
4931.647 61425
4932.017 64275
4932.388 64328
4932.759 62869
4933.130 63251
4933.501 61937
4933.872 63282
4934.243 62441
4934.614 63284
4934.985 63275
4935.356 64349
4935.727 63076
4936.098 63817
4936.469 61400
4936.840 64120
4937.211 62640
4937.582 62394
4937.953 64073
4938.324 60800
4938.695 61879
4939.066 64167
4939.437 63710
4939.809 62148
4940.180 62962
4940.551 66477
4940.922 64410
4941.293 63450
4941.665 61983
4942.036 62608
4942.407 63259
4942.778 62003
4943.150 63409
4943.521 61385
4943.892 63595
4944.264 63506
4944.635 62199
4945.006 62700
4945.378 61088
4945.749 62193
4946.120 61563
4946.492 62351
4946.863 63052
4947.235 63025
4947.606 65051
4947.978 63635
4948.349 63207
4948.721 62892
4949.092 63331
4949.464 62446
4949.835 62186
4950.207 63069
4950.578 64613
4950.950 64400
4951.321 61683
4951.693 62280
4952.065 62977
4952.436 63395
4952.808 62460
4953.180 63008
4953.551 63501
4953.923 62803
4954.295 64345
4954.666 63095
4955.038 61858
4955.410 61879
4955.782 64710
4956.153 64384
4956.525 64308
4956.897 63284
4957.269 63696
4957.641 64509
4958.012 63560
4958.384 63577
4958.756 63321
4959.128 63208
4959.500 62682
4959.872 64607
4960.244 65194
4960.616 63281
4960.988 63466
4961.360 62922
4961.732 64637
4962.104 62186
4962.476 63619
4962.848 64065
4963.220 63541
4963.592 62657
4963.964 62537
4964.336 63211
4964.708 62650
4965.080 62499
4965.452 62887
4965.824 63201
4966.197 65036
4966.569 64474
4966.941 61974
4967.313 62329
4967.685 61850
4968.057 62497
4968.430 63555
4968.802 64668
4969.174 63343
4969.547 63402
4969.919 62295
4970.291 62602
4970.663 63041
4971.036 61881
4971.408 63312
4971.780 64322
4972.153 64832
4972.525 63692
4972.898 63386
4973.270 61423
4973.643 62034
4974.015 62380
4974.387 63479
4974.760 64730
4975.132 62182
4975.505 64242
4975.877 62005
4976.250 61427
4976.623 63196
4976.995 62088
4977.368 62851
4977.740 63379
4978.113 62126
4978.485 63653
4978.858 62855
4979.231 62239
4979.603 63556
4979.976 62591
4980.349 62616
4980.721 61496
4981.094 61384
4981.467 62033
4981.840 62902
4982.212 62495
4982.585 62131
4982.958 63149
4983.331 61556
4983.704 62547
4984.076 61463
4984.449 63108
4984.822 61717
4985.195 62365
4985.568 62318
4985.941 61232
4986.314 60088
4986.687 60841
4987.060 61279
4987.433 61078
4987.805 63328
4988.178 62857
4988.551 63589
4988.924 63040
4989.298 61897
4989.671 62377
4990.044 61049
4990.417 61567
4990.790 63241
4991.163 62961
4991.536 61588
4991.909 61580
4992.282 63213
4992.655 64194
4993.029 63835
4993.402 63088
4993.775 63040
4994.148 63062
4994.521 62670
4994.895 63043
4995.268 62475
4995.641 62749
4996.014 60084
4996.388 61289
4996.761 59605
4997.134 61606
4997.508 62804
4997.881 61537
4998.254 62532
4998.628 61715
4999.001 60981
4999.375 60279
4999.748 62082
5000.121 62684
5000.495 62671
5000.868 62830
5001.242 64115
5001.615 62393
5001.989 62575
5002.362 63349
5002.736 61713
5003.109 63066
5003.483 64022
5003.857 65476
5004.230 62567
5004.604 62088
5004.977 61103
5005.351 60868
5005.725 62138
5006.098 62566
5006.472 65313
5006.846 63938
5007.219 63446
5007.593 61571
5007.967 60618
5008.341 60910
5008.714 60267
5009.088 63745
5009.462 62725
5009.836 63100
5010.209 60909
5010.583 61364
5010.957 60864
5011.331 61242
5011.705 62449
5012.079 61973
5012.453 61807
5012.827 61774
5013.201 62362
5013.574 60437
5013.948 59814
5014.322 60512
5014.696 61958
5015.070 61238
5015.444 60361
5015.818 62831
5016.192 61784
5016.567 61440
5016.941 60355
5017.315 62302
5017.689 62515
5018.063 60931
5018.437 62651
5018.811 62875
5019.185 62633
5019.559 65108
5019.934 64189
5020.308 62800
5020.682 61608
5021.056 62332
5021.430 60835
5021.805 62236
5022.179 63915
5022.553 61773
5022.928 60738
5023.302 61875
5023.676 61055
5024.051 61248
5024.425 62578
5024.799 62157
5025.174 63361
5025.548 63923
5025.922 63329
5026.297 62125
5026.671 61238
5027.046 63632
5027.420 60112
5027.795 61218
5028.169 63058
5028.544 63277
5028.918 61509
5029.293 61450
5029.667 62014
5030.042 62707
5030.416 61786
5030.791 61288
5031.166 61418
5031.540 63604
5031.915 64944
5032.290 64308
5032.664 60681
5033.039 62169
5033.414 61103
5033.788 63442
5034.163 60545
5034.538 63499
5034.912 63339
5035.287 62516
5035.662 62629
5036.037 62379
5036.412 63300
5036.786 60230
5037.161 63107
5037.536 63142
5037.911 62872
5038.286 62447
5038.661 62277
5039.036 62063
5039.410 61332
5039.785 63017
5040.160 61373
5040.535 62202
5040.910 61924
5041.285 63074
5041.660 62940
5042.035 62747
5042.410 62760
5042.785 61514
5043.160 62438
5043.535 61928
5043.911 64183
5044.286 60256
5044.661 61511
5045.036 61516
5045.411 62595
5045.786 63655
5046.161 61342
5046.537 62191
5046.912 60517
5047.287 61377
5047.662 62052
5048.037 60342
5048.413 61231
5048.788 61584
5049.163 62191
5049.538 61481
5049.914 61183
5050.289 61207
5050.664 60850
5051.040 60932
5051.415 61230
5051.791 60299
5052.166 60575
5052.541 62356
5052.917 60517
5053.292 63938
5053.668 62471
5054.043 61161
5054.419 63532
5054.794 62989
5055.170 62107
5055.545 62793
5055.921 61816
5056.296 62214
5056.672 62907
5057.047 62030
5057.423 61351
5057.799 60007
5058.174 61114
5058.550 61017
5058.925 61525
5059.301 63723
5059.677 61072
5060.052 61514
5060.428 60476
5060.804 60835
5061.180 62208
5061.555 62004
5061.931 61154
5062.307 61735
5062.683 61767
5063.058 63148
5063.434 61732
5063.810 62536
5064.186 60895
5064.562 61185
5064.938 61349
5065.314 61125
5065.689 61532
5066.065 61906
5066.441 61878
5066.817 60721
5067.193 60580
5067.569 60604
5067.945 61950
5068.321 60178
5068.697 60661
5069.073 61324
5069.449 61483
5069.825 61750
5070.201 60914
5070.577 62090
5070.954 59943
5071.330 60404
5071.706 59980
5072.082 62758
5072.458 61790
5072.834 62610
5073.210 62370
5073.587 61438
5073.963 61322
5074.339 60623
5074.715 60741
5075.092 61508
5075.468 63124
5075.844 60899
5076.220 59620
5076.597 59944
5076.973 61298
5077.349 61486
5077.726 60647
5078.102 61943
5078.478 61176
5078.855 60779
5079.231 59969
5079.608 60068
5079.984 59874
5080.361 58623
5080.737 60805
5081.113 61794
5081.490 62962
5081.866 60306
5082.243 61957
5082.620 61219
5082.996 61750
5083.373 62380
5083.749 59959
5084.126 61744
5084.502 61609
5084.879 61496
5085.256 62019
5085.632 61134
5086.009 61140
5086.386 61543
5086.762 60994
5087.139 60503
5087.516 60703
5087.892 59621
5088.269 60283
5088.646 60520
5089.023 59198
5089.400 60259
5089.776 60532
5090.153 62804
5090.530 61769
5090.907 61872
5091.284 62259
5091.661 62358
5092.037 60468
5092.414 60940
5092.791 61827
5093.168 60909
5093.545 61762
5093.922 61082
5094.299 62553
5094.676 61674
5095.053 61409
5095.430 60906
5095.807 60222
5096.184 60921
5096.561 60625
5096.938 61497
5097.315 63794
5097.692 61593
5098.070 61751
5098.447 58866
5098.824 61261
5099.201 60878
5099.578 59908
5099.955 58939
5100.333 61261
5100.710 61320
5101.087 61557
5101.464 60475
5101.841 60271
5102.219 62211
5102.596 59998
5102.973 59915
5103.351 61392
5103.728 60428
5104.105 61232
5104.483 61479
5104.860 62675
5105.237 61679
5105.615 62909
5105.992 60968
5106.370 63211
5106.747 62137
5107.124 60884
5107.502 61987
5107.879 61683
5108.257 63006
5108.634 59040
5109.012 60955
5109.389 59625
5109.767 60568
5110.145 60448
5110.522 59159
5110.900 62965
5111.277 60926
5111.655 60641
5112.033 59235
5112.410 62060
5112.788 61072
5113.166 61350
5113.543 60074
5113.921 59137
5114.299 60596
5114.676 60881
5115.054 62577
5115.432 60500
5115.810 61078
5116.187 60968
5116.565 61332
5116.943 60835
5117.321 63007
5117.699 61802
5118.077 62083
5118.454 62052
5118.832 59951
5119.210 60917
5119.588 58915
5119.966 60233
5120.344 61528
5120.722 60915
5121.100 61772
5121.478 59986
5121.856 61329
5122.234 62200
5122.612 60757
5122.990 61970
5123.368 61087
5123.746 61562
5124.124 61795
5124.502 61203
5124.880 60468
5125.259 60550
5125.637 59548
5126.015 61106
5126.393 59854
5126.771 59634
5127.149 60340
5127.528 60145
5127.906 61659
5128.284 60142
5128.662 62139
5129.041 60956
5129.419 59812
5129.797 60582
5130.175 60395
5130.554 61748
5130.932 61145
5131.311 61345
5131.689 61378
5132.067 62625
5132.446 61616
5132.824 60260
5133.202 59585
5133.581 60665
5133.959 62028
5134.338 61150
5134.716 60461
5135.095 61402
5135.473 61231
5135.852 60390
5136.230 61024
5136.609 61818
5136.987 61230
5137.366 60680
5137.745 59876
5138.123 61615
5138.502 61183
5138.880 61535
5139.259 61064
5139.638 60944
5140.016 62074
5140.395 60387
5140.774 61571
5141.153 60507
5141.531 61481
5141.910 60943
5142.289 60845
5142.668 60221
5143.046 61164
5143.425 61351
5143.804 61130
5144.183 60422
5144.562 61195
5144.941 61870
5145.319 61940
5145.698 60529
5146.077 62233
5146.456 61494
5146.835 61846
5147.214 59800
5147.593 62009
5147.972 61740
5148.351 60879
5148.730 61235
5149.109 61770
5149.488 61863
5149.867 60416
5150.246 61969
5150.625 61540
5151.004 61633
5151.383 60401
5151.762 61318
5152.142 60489
5152.521 60755
5152.900 61936
5153.279 60339
5153.658 60758
5154.037 60450
5154.417 60381
5154.796 59721
5155.175 59478
5155.554 60464
5155.934 60863
5156.313 62353
5156.692 60400
5157.071 60955
5157.451 60648
5157.830 60518
5158.209 60446
5158.589 59790
5158.968 61005
5159.348 59854
5159.727 60672
5160.106 62152
5160.486 61237
5160.865 59587
5161.245 59276
5161.624 61099
5162.004 60802
5162.383 60384
5162.763 59933
5163.142 61242
5163.522 60761
5163.901 59888
5164.281 61504
5164.661 62928
5165.040 61255
5165.420 59715
5165.799 61143
5166.179 59801
5166.559 61220
5166.938 60313
5167.318 59544
5167.698 60932
5168.078 60162
5168.457 59997
5168.837 60417
5169.217 58496
5169.597 59810
5169.976 60404
5170.356 59832
5170.736 58864
5171.116 59936
5171.496 60012
5171.875 59645
5172.255 60070
5172.635 60426
5173.015 60438
5173.395 60117
5173.775 59700
5174.155 60927
5174.535 62655
5174.915 60978
5175.295 61659
5175.675 58157
5176.055 59898
5176.435 60235
5176.815 59767
5177.195 60391
5177.575 59361
5177.955 59847
5178.335 59184
5178.715 59108
5179.095 61476
5179.476 62342
5179.856 60874
5180.236 60010
5180.616 61217
5180.996 60531
5181.376 61165
5181.757 61723
5182.137 61785
5182.517 60924
5182.897 60979
5183.278 60968
5183.658 59868
5184.038 60037
5184.419 59136
5184.799 59404
5185.179 59861
5185.560 61229
5185.940 60019
5186.321 58975
5186.701 60306
5187.081 58698
5187.462 61833
5187.842 59602
5188.223 59218
5188.603 60478
5188.984 60044
5189.364 59511
5189.745 59437
5190.125 60177
5190.506 59251
5190.886 60108
5191.267 59897
5191.648 60096
5192.028 60656
5192.409 60691
5192.789 59671
5193.170 59773
5193.551 59232
5193.931 59379
5194.312 58889
5194.693 58855
5195.073 61253
5195.454 60450
5195.835 60992
5196.216 60168
5196.596 60634
5196.977 60508
5197.358 59478
5197.739 60602
5198.120 61387
5198.501 60422
5198.881 59954
5199.262 60464
5199.643 60548
5200.024 61801
5200.405 60845
5200.786 58201
5201.167 60133
5201.548 60288
5201.929 60326
5202.310 60481
5202.691 58726
5203.072 58785
5203.453 59179
5203.834 61172
5204.215 60992
5204.596 62015
5204.977 61164
5205.358 59969
5205.739 61431
5206.120 60184
5206.502 61857
5206.883 59115
5207.264 60934
5207.645 61477
5208.026 59997
5208.407 59819
5208.789 61043
5209.170 60371
5209.551 59902
5209.932 59309
5210.314 59015
5210.695 58619
5211.076 60639
5211.458 59908
5211.839 59842
5212.220 60006
5212.602 60417
5212.983 59669
5213.364 59260
5213.746 59384
5214.127 62274
5214.509 60424
5214.890 59156
5215.272 60262
5215.653 57620
5216.035 62528
5216.416 61054
5216.798 62554
5217.179 61614
5217.561 60174
5217.942 60295
5218.324 61472
5218.705 61274
5219.087 60353
5219.469 61048
5219.850 59699
5220.232 59424
5220.614 61029
5220.995 61165
5221.377 60788
5221.759 58593
5222.140 59480
5222.522 59257
5222.904 61607
5223.286 60383
5223.667 60321
5224.049 59361
5224.431 59959
5224.813 60772
5225.195 59074
5225.577 60220
5225.958 59485
5226.340 59425
5226.722 60094
5227.104 61275
5227.486 58378
5227.868 58796
5228.250 60373
5228.632 59975
5229.014 60221
5229.396 61234
5229.778 60674
5230.160 60299
5230.542 59973
5230.924 59934
5231.306 59432
5231.688 60246
5232.070 58060
5232.452 61454
5232.834 59786
5233.216 61639
5233.599 59220
5233.981 60173
5234.363 60351
5234.745 60936
5235.127 60668
5235.509 60375
5235.892 61052
5236.274 60151
5236.656 58671
5237.038 58799
5237.421 58719
5237.803 58900
5238.185 59130
5238.568 59101
5238.950 58015
5239.332 59486
5239.715 59810
5240.097 62152
5240.479 59236
5240.862 60383
5241.244 59621
5241.627 60099
5242.009 60213
5242.392 59778
5242.774 60261
5243.157 60665
5243.539 58414
5243.922 58584
5244.304 58363
5244.687 61606
5245.069 59747
5245.452 60487
5245.834 60162
5246.217 60268
5246.600 59920
5246.982 59484
5247.365 59467
5247.748 58677
5248.130 61110
5248.513 60460
5248.896 59668
5249.278 60321
5249.661 60054
5250.044 59258
5250.427 58798
5250.809 60704
5251.192 59191
5251.575 61084
5251.958 60024
5252.341 61918
5252.724 60406
5253.106 59372
5253.489 60981
5253.872 59220
5254.255 60309
5254.638 59941
5255.021 58706
5255.404 59904
5255.787 59713
5256.170 59752
5256.553 59281
5256.936 59412
5257.319 59456
5257.702 61314
5258.085 59986
5258.468 60090
5258.851 60660
5259.234 59249
5259.617 58960
5260.000 59519
5260.383 59666
5260.767 59435
5261.150 60828
5261.533 59701
5261.916 62437
5262.299 61260
5262.682 60419
5263.066 62150
5263.449 60488
5263.832 59933
5264.215 60696
5264.599 61347
5264.982 60552
5265.365 59829
5265.749 60455
5266.132 58439
5266.515 59202
5266.899 59640
5267.282 58565
5267.665 60723
5268.049 60070
5268.432 60437
5268.816 60087
5269.199 60510
5269.583 60526
5269.966 60427
5270.350 60290
5270.733 59428
5271.117 58454
5271.500 61336
5271.884 60274
5272.267 58076
5272.651 60556
5273.034 58802
5273.418 61245
5273.802 60663
5274.185 60240
5274.569 58613
5274.953 59831
5275.336 58501
5275.720 58137
5276.104 59511
5276.487 61162
5276.871 59596
5277.255 59650
5277.639 59586
5278.022 59587
5278.406 60496
5278.790 60105
5279.174 59221
5279.558 59271
5279.942 58262
5280.325 61218
5280.709 59409
5281.093 61390
5281.477 60826
5281.861 59464
5282.245 59337
5282.629 59313
5283.013 59564
5283.397 59576
5283.781 60524
5284.165 60694
5284.549 61178
5284.933 59070
5285.317 60879
5285.701 60363
5286.085 59704
5286.469 59587
5286.853 60920
5287.237 60757
5287.621 60566
5288.006 61706
5288.390 60454
5288.774 60883
5289.158 60348
5289.542 59160
5289.926 60518
5290.311 58888
5290.695 59749
5291.079 61342
5291.463 60612
5291.848 60459
5292.232 60766
5292.616 61332
5293.001 59490
5293.385 60158
5293.769 61082
5294.154 61352
5294.538 60820
5294.922 59972
5295.307 60165
5295.691 61291
5296.076 60680
5296.460 60967
5296.845 61050
5297.229 60492
5297.614 60013
5297.998 59758
5298.383 60086
5298.767 59958
5299.152 58506
5299.536 58639
5299.921 58643
5300.305 60049
5300.690 60255
5301.075 60238
5301.459 60597
5301.844 59778
5302.229 61244
5302.613 61413
5302.998 60843
5303.383 61149
5303.767 61044
5304.152 60124
5304.537 59993
5304.922 60290
5305.306 60719
5305.691 61072
5306.076 61527
5306.461 62943
5306.846 61682
5307.231 59991
5307.615 59406
5308.000 60246
5308.385 60201
5308.770 58093
5309.155 59567
5309.540 60344
5309.925 61977
5310.310 62686
5310.695 60526
5311.080 61230
5311.465 59106
5311.850 60919
5312.235 61131
5312.620 60280
5313.005 60689
5313.390 60081
5313.775 60471
5314.160 59286
5314.545 60816
5314.930 58747
5315.316 61279
5315.701 60854
5316.086 61103
5316.471 61684
5316.856 61052
5317.241 60206
5317.627 60000
5318.012 59727
5318.397 58353
5318.782 59725
5319.168 60772
5319.553 61408
5319.938 61302
5320.324 60241
5320.709 61156
5321.094 60934
5321.480 61010
5321.865 60422
5322.251 60876
5322.636 61200
5323.021 61990
5323.407 60260
5323.792 60505
5324.178 61592
5324.563 60668
5324.949 60584
5325.334 59679
5325.720 61424
5326.105 60390
5326.491 60742
5326.876 59856
5327.262 60944
5327.648 60946
5328.033 60247
5328.419 61876
5328.804 61619
5329.190 61952
5329.576 62113
5329.961 61768
5330.347 62087
5330.733 61136
5331.119 61786
5331.504 60287
5331.890 61476
5332.276 60331
5332.662 61913
5333.047 59738
5333.433 60529
5333.819 61015
5334.205 60775
5334.591 60607
5334.976 61463
5335.362 61906
5335.748 61166
5336.134 60690
5336.520 60140
5336.906 60983
5337.292 60532
5337.678 60417
5338.064 61108
5338.450 62078
5338.836 63433
5339.222 62424
5339.608 60257
5339.994 61167
5340.380 60293
5340.766 61277
5341.152 60547
5341.538 61468
5341.924 61305
5342.311 60525
5342.697 62014
5343.083 61466
5343.469 61501
5343.855 62791
5344.241 65107
5344.628 64541
5345.014 62203
5345.400 62179
5345.786 62684
5346.173 62532
5346.559 62550
5346.945 62153
5347.331 62966
5347.718 65056
5348.104 62267
5348.490 63405
5348.877 62262
5349.263 62501
5349.650 63724
5350.036 62877
5350.422 63999
5350.809 63462
5351.195 63448
5351.582 64746
5351.968 62720
5352.355 62755
5352.741 62633
5353.128 61930
5353.514 62729
5353.901 64188
5354.287 64157
5354.674 63400
5355.061 62262
5355.447 62893
5355.834 63225
5356.221 63848
5356.607 62663
5356.994 63448
5357.380 62626
5357.767 61442
5358.154 64852
5358.541 64884
5358.927 63647
5359.314 65448
5359.701 65880
5360.088 66018
5360.474 63606
5360.861 63253
5361.248 65167
5361.635 64728
5362.022 63993
5362.409 64454
5362.795 64930
5363.182 63955
5363.569 64137
5363.956 62574
5364.343 64186
5364.730 66160
5365.117 66345
5365.504 65181
5365.891 65144
5366.278 64287
5366.665 61895
5367.052 63222
5367.439 63072
5367.826 65123
5368.213 64874
5368.600 63841
5368.987 65168
5369.374 62818
5369.762 64928
5370.149 63361
5370.536 63234
5370.923 63130
5371.310 64684
5371.697 64046
5372.085 63279
5372.472 62753
5372.859 64479
5373.246 64116
5373.634 62968
5374.021 64185
5374.408 64085
5374.796 64742
5375.183 62377
5375.570 64219
5375.958 64111
5376.345 63257
5376.732 62926
5377.120 62988
5377.507 63092
5377.895 63296
5378.282 63399
5378.669 63954
5379.057 62850
5379.444 64079
5379.832 63872
5380.219 64241
5380.607 63656
5380.994 63117
5381.382 64227
5381.770 62051
5382.157 64622
5382.545 64316
5382.932 64288
5383.320 64896
5383.708 64296
5384.095 64310
5384.483 65699
5384.871 64975
5385.258 65012
5385.646 65431
5386.034 66610
5386.421 66412
5386.809 65386
5387.197 67183
5387.585 65825
5387.973 63814
5388.360 67625
5388.748 66850
5389.136 68194
5389.524 65826
5389.912 66453
5390.300 66276
5390.687 67361
5391.075 66184
5391.463 65640
5391.851 67849
5392.239 67738
5392.627 67429
5393.015 66470
5393.403 67313
5393.791 65438
5394.179 67256
5394.567 65806
5394.955 65206
5395.343 67850
5395.731 66750
5396.119 65833
5396.508 64301
5396.896 65624
5397.284 64576
5397.672 64290
5398.060 64881
5398.448 64401
5398.836 65205
5399.225 63181
5399.613 62748
5400.001 63604
5400.389 64060
5400.778 64799
5401.166 64143
5401.554 64116
5401.942 64214
5402.331 64423
5402.719 61334
5403.107 63213
5403.496 63758
5403.884 63659
5404.272 62745
5404.661 62743
5405.049 62013
5405.438 60962
5405.826 62626
5406.215 62098
5406.603 62782
5406.992 62329
5407.380 61919
5407.769 63218
5408.157 61657
5408.546 63854
5408.934 63142
5409.323 62824
5409.711 62813
5410.100 62631
5410.489 62431
5410.877 62950
5411.266 63992
5411.654 64127
5412.043 64013
5412.432 62044
5412.820 62376
5413.209 61971
5413.598 62779
5413.987 62003
5414.375 60934
5414.764 62387
5415.153 62867
5415.542 62044
5415.931 62309
5416.319 62019
5416.708 60591
5417.097 60462
5417.486 60351
5417.875 59884
5418.264 60305
5418.653 61245
5419.041 60624
5419.430 61412
5419.819 62068
5420.208 60846
5420.597 60491
5420.986 61071
5421.375 61156
5421.764 61289
5422.153 60981
5422.542 61958
5422.931 62077
5423.320 61517
5423.710 60563
5424.099 61220
5424.488 61201
5424.877 61109
5425.266 60447
5425.655 59918
5426.044 61674
5426.434 62130
5426.823 62207
5427.212 61915
5427.601 60599
5427.990 62597
5428.380 60904
5428.769 59266
5429.158 60686
5429.548 61907
5429.937 60573
5430.326 60266
5430.716 59324
5431.105 60762
5431.494 61232
5431.884 62003
5432.273 63441
5432.662 61331
5433.052 62984
5433.441 60346
5433.831 59466
5434.220 60996
5434.610 60789
5434.999 59164
5435.389 58399
5435.778 59899
5436.168 60212
5436.557 59193
5436.947 61058
5437.337 60239
5437.726 60481
5438.116 58781
5438.505 59923
5438.895 61439
5439.285 62036
5439.674 60517
5440.064 60699
5440.454 61117
5440.843 60720
5441.233 60942
5441.623 59544
5442.013 60723
5442.402 60637
5442.792 60931
5443.182 61154
5443.572 59529
5443.962 60682
5444.351 60469
5444.741 61269
5445.131 60658
5445.521 61078
5445.911 60672
5446.301 60118
5446.691 61059
5447.081 60161
5447.471 60573
5447.861 59978
5448.250 59105
5448.640 59869
5449.030 60520
5449.420 59611
5449.811 59361
5450.201 59573
5450.591 59229
5450.981 62016
5451.371 62628
5451.761 62194
5452.151 61166
5452.541 60990
5452.931 60483
5453.321 60986
5453.712 61245
5454.102 61132
5454.492 60862
5454.882 59546
5455.272 61353
5455.663 61302
5456.053 59624
5456.443 60306
5456.834 60364
5457.224 60289
5457.614 60075
5458.004 59355
5458.395 60340
5458.785 62352
5459.176 59403
5459.566 59967
5459.956 59977
5460.347 59090
5460.737 58494
5461.128 59082
5461.518 60990
5461.908 60135
5462.299 60824
5462.689 60319
5463.080 59408
5463.471 58586
5463.861 58444
5464.252 59963
5464.642 58678
5465.033 61123
5465.423 60860
5465.814 60404
5466.205 61598
5466.595 59735
5466.986 61509
5467.377 60564
5467.767 59869
5468.158 60200
5468.549 61073
5468.939 61263
5469.330 61281
5469.721 59833
5470.112 57895
5470.502 61568
5470.893 60560
5471.284 61645
5471.675 60268
5472.066 59965
5472.456 59878
5472.847 59239
5473.238 59648
5473.629 59682
5474.020 60165
5474.411 59069
5474.802 61437
5475.193 59956
5475.584 59145
5475.975 59278
5476.366 59209
5476.757 60082
5477.148 59888
5477.539 58783
5477.930 58093
5478.321 60045
5478.712 59859
5479.103 59474
5479.494 60636
5479.885 59614
5480.276 60431
5480.668 59911
5481.059 59191
5481.450 58287
5481.841 59811
5482.232 59489
5482.623 58371
5483.015 58741
5483.406 58583
5483.797 58986
5484.188 59680
5484.580 60496
5484.971 59765
5485.362 59730
5485.754 59637
5486.145 57870
5486.536 60069
5486.928 58672
5487.319 58962
5487.711 57984
5488.102 59193
5488.493 58176
5488.885 57982
5489.276 58055
5489.668 59924
5490.059 59920
5490.451 59041
5490.842 58532
5491.234 58890
5491.625 59810
5492.017 58145
5492.408 59958
5492.800 60617
5493.192 59745
5493.583 59643
5493.975 59058
5494.366 60222
5494.758 59039
5495.150 57526
5495.541 59064
5495.933 60190
5496.325 60658
5496.717 59848
5497.108 59593
5497.500 60657
5497.892 59315
5498.284 60243
5498.675 59586
5499.067 59356
5499.459 60475
5499.851 61246
5500.243 58675
5500.635 58272
5501.026 60277
5501.418 59190
5501.810 58990
5502.202 59147
5502.594 59599
5502.986 57668
5503.378 58638
5503.770 58230
5504.162 58852
5504.554 59339
5504.946 57750
5505.338 57805
5505.730 58315
5506.122 59437
5506.514 59476
5506.906 59679
5507.298 59879
5507.691 60617
5508.083 58174
5508.475 59792
5508.867 59859
5509.259 61284
5509.651 58522
5510.044 59444
5510.436 60282
5510.828 60693
5511.220 59524
5511.613 59784
5512.005 60029
5512.397 60586
5512.789 59782
5513.182 60891
5513.574 59620
5513.966 61027
5514.359 60128
5514.751 57798
5515.143 60930
5515.536 59188
5515.928 59053
5516.321 58764
5516.713 59105
5517.106 59242
5517.498 59807
5517.891 59775
5518.283 60746
5518.676 61234
5519.068 60686
5519.461 58905
5519.853 59379
5520.246 61026
5520.638 58999
5521.031 59647
5521.424 59074
5521.816 59258
5522.209 58934
5522.601 59080
5522.994 59561
5523.387 58368
5523.779 61552
5524.172 60460
5524.565 58997
5524.958 59221
5525.350 59130
5525.743 60633
5526.136 58299
5526.529 59453
5526.922 58864
5527.314 59225
5527.707 60318
5528.100 59450
5528.493 58805
5528.886 59730
5529.279 60135
5529.672 59782
5530.065 60405
5530.457 59507
5530.850 58860
5531.243 59273
5531.636 57770
5532.029 58103
5532.422 58891
5532.815 58933
5533.208 58351
5533.601 61209
5533.995 60976
5534.388 59279
5534.781 59153
5535.174 58890
5535.567 60938
5535.960 59734
5536.353 58375
5536.746 58597
5537.140 59308
5537.533 59835
5537.926 60151
5538.319 60188
5538.712 59487
5539.106 59188
5539.499 60075
5539.892 60467
5540.285 58838
5540.679 59249
5541.072 58692
5541.465 60912
5541.859 58869
5542.252 59405
5542.645 59501
5543.039 59843
5543.432 59813
5543.826 60201
5544.219 60004
5544.612 59700
5545.006 60393
5545.399 59562
5545.793 60148
5546.186 59978
5546.580 59613
5546.973 59187
5547.367 58382
5547.761 58188
5548.154 60865
5548.548 59126
5548.941 59532
5549.335 58150
5549.729 60359
5550.122 59670
5550.516 59527
5550.909 59730
5551.303 59738
5551.697 60749
5552.091 58069
5552.484 58571
5552.878 58983
5553.272 59244
5553.666 58142
5554.059 57322
5554.453 59185
5554.847 57979
5555.241 58949
5555.635 59749
5556.028 60803
5556.422 60252
5556.816 60407
5557.210 60600
5557.604 59034
5557.998 59770
5558.392 60009
5558.786 60611
5559.180 58621
5559.574 60750
5559.968 59740
5560.362 60484
5560.756 59521
5561.150 59049
5561.544 58841
5561.938 59787
5562.332 60029
5562.726 59032
5563.120 59304
5563.514 59841
5563.908 58824
5564.303 58944
5564.697 59782
5565.091 60854
5565.485 59465
5565.879 58341
5566.273 58825
5566.668 60213
5567.062 59896
5567.456 59260
5567.851 58695
5568.245 60573
5568.639 60423
5569.033 60676
5569.428 58480
5569.822 58270
5570.216 60329
5570.611 59558
5571.005 58601
5571.400 58291
5571.794 59352
5572.188 59402
5572.583 60532
5572.977 61105
5573.372 60437
5573.766 58784
5574.161 59258
5574.555 58335
5574.950 59362
5575.344 59897
5575.739 59834
5576.134 60283
5576.528 57836
5576.923 59974
5577.317 59019
5577.712 58867
5578.107 59592
5578.501 60241
5578.896 59548
5579.291 60541
5579.685 59395
5580.080 60211
5580.475 60103
5580.869 59536
5581.264 61260
5581.659 59958
5582.054 61335
5582.449 61025
5582.843 61243
5583.238 60929
5583.633 60700
5584.028 62221
5584.423 61552
5584.818 61031
5585.212 59629
5585.607 60378
5586.002 61433
5586.397 59517
5586.792 60688
5587.187 60512
5587.582 60043
5587.977 59796
5588.372 62353
5588.767 60602
5589.162 62026
5589.557 62577
5589.952 62879
5590.347 62493
5590.742 61848
5591.138 60883
5591.533 61700
5591.928 63439
5592.323 62710
5592.718 62853
5593.113 62248
5593.509 62287
5593.904 64197
5594.299 62842
5594.694 63853
5595.089 65123
5595.485 62538
5595.880 62134
5596.275 64788
5596.671 64187
5597.066 63021
5597.461 63378
5597.857 63047
5598.252 64545
5598.647 63899
5599.043 64272
5599.438 63894
5599.833 64524
5600.229 63858
5600.624 62885
5601.020 64013
5601.415 61218
5601.811 62461
5602.206 60581
5602.602 61679
5602.997 61362
5603.393 60728
5603.788 61819
5604.184 61562
5604.580 61926
5604.975 60850
5605.371 60758
5605.766 60977
5606.162 59757
5606.558 60511
5606.953 60285
5607.349 60998
5607.745 59534
5608.140 62194
5608.536 60509
5608.932 62698
5609.328 63428
5609.723 61705
5610.119 61345
5610.515 61178
5610.911 61356
5611.307 62204
5611.702 61549
5612.098 60238
5612.494 63350
5612.890 62076
5613.286 61207
5613.682 62034
5614.078 62050
5614.474 63528
5614.870 62485
5615.266 63363
5615.662 61850
5616.058 61464
5616.454 61759
5616.850 61152
5617.246 61116
5617.642 61950
5618.038 63314
5618.434 63341
5618.830 62250
5619.226 60846
5619.622 63178
5620.018 62475
5620.414 63464
5620.811 63689
5621.207 62323
5621.603 63796
5621.999 61904
5622.395 64159
5622.792 64657
5623.188 63438
5623.584 64481
5623.980 63600
5624.377 63992
5624.773 63261
5625.169 63980
5625.566 65062
5625.962 64537
5626.358 65685
5626.755 66338
5627.151 66135
5627.548 64456
5627.944 66002
5628.340 64053
5628.737 65287
5629.133 64435
5629.530 67587
5629.926 65848
5630.323 64044
5630.719 64912
5631.116 64589
5631.512 65813
5631.909 65349
5632.305 65912
5632.702 64571
5633.099 63187
5633.495 64079
5633.892 66421
5634.289 65699
5634.685 63574
5635.082 64296
5635.479 63492
5635.875 63351
5636.272 63557
5636.669 63755
5637.065 63922
5637.462 64629
5637.859 64015
5638.256 62697
5638.653 62921
5639.049 60977
5639.446 62876
5639.843 62007
5640.240 61635
5640.637 61935
5641.034 62528
5641.430 62701
5641.827 61795
5642.224 62639
5642.621 62934
5643.018 61950
5643.415 62317
5643.812 59238
5644.209 61461
5644.606 60050
5645.003 61613
5645.400 61150
5645.797 61695
5646.194 62858
5646.591 60550
5646.988 59922
5647.386 61271
5647.783 62839
5648.180 61679
5648.577 62277
5648.974 64441
5649.371 62696
5649.769 61160
5650.166 59890
5650.563 61098
5650.960 60783
5651.357 62116
5651.755 60316
5652.152 64511
5652.549 61690
5652.947 61239
5653.344 60674
5653.741 60011
5654.139 60956
5654.536 59960
5654.933 60244
5655.331 60778
5655.728 61932
5656.126 60545
5656.523 59845
5656.920 59750
5657.318 60872
5657.715 59892
5658.113 58980
5658.510 61219
5658.908 59581
5659.305 60622
5659.703 59333
5660.100 59671
5660.498 58804
5660.896 58581
5661.293 59970
5661.691 59638
5662.088 60789
5662.486 59667
5662.884 59306
5663.281 60992
5663.679 59105
5664.077 60748
5664.475 58713
5664.872 59495
5665.270 59930
5665.668 59242
5666.066 58965
5666.463 58268
5666.861 59468
5667.259 60103
5667.657 58793
5668.055 58732
5668.452 59190
5668.850 59331
5669.248 60636
5669.646 59078
5670.044 58774
5670.442 58855
5670.840 58721
5671.238 59311
5671.636 57994
5672.034 57541
5672.432 59252
5672.830 59711
5673.228 60319
5673.626 57919
5674.024 59537
5674.422 60421
5674.820 58527
5675.218 58991
5675.616 60539
5676.014 57636
5676.412 57847
5676.811 58845
5677.209 59154
5677.607 58476
5678.005 58444
5678.403 58819
5678.802 58994
5679.200 59549
5679.598 58924
5679.996 58499
5680.395 58863
5680.793 56802
5681.191 57723
5681.589 57911
5681.988 57746
5682.386 57516
5682.785 59295
5683.183 58067
5683.581 55708
5683.980 59339
5684.378 57590
5684.777 57543
5685.175 57673
5685.573 57269
5685.972 56089
5686.370 56867
5686.769 57184
5687.167 58715
5687.566 59025
5687.965 58655
5688.363 58840
5688.762 56575
5689.160 57153
5689.559 57183
5689.957 57388
5690.356 58801
5690.755 57272
5691.153 58298
5691.552 56585
5691.951 58720
5692.349 59486
5692.748 57528
5693.147 59158
5693.546 59077
5693.944 57637
5694.343 58358
5694.742 56910
5695.141 56221
5695.540 57824
5695.938 57902
5696.337 58583
5696.736 57661
5697.135 58563
5697.534 58677
5697.933 58643
5698.332 58735
5698.731 58057
5699.129 58664
5699.528 58825
5699.927 58558
5700.326 58716
5700.725 56799
5701.124 56649
5701.523 56038
5701.922 58739
5702.321 58330
5702.721 57754
5703.120 58173
5703.519 57924
5703.918 58977
5704.317 59228
5704.716 57539
5705.115 59608
5705.514 58508
5705.914 58189
5706.313 58259
5706.712 58986
5707.111 57540
5707.510 57978
5707.910 57835
5708.309 58001
5708.708 58432
5709.108 58423
5709.507 57837
5709.906 58929
5710.305 58599
5710.705 58950
5711.104 59337
5711.504 57739
5711.903 58685
5712.302 58869
5712.702 59784
5713.101 58879
5713.501 57028
5713.900 58163
5714.300 58662
5714.699 58618
5715.099 57722
5715.498 58312
5715.898 57775
5716.297 57976
5716.697 58000
5717.096 57168
5717.496 58037
5717.895 57602
5718.295 57955
5718.695 59551
5719.094 57757
5719.494 56405
5719.894 56370
5720.293 58691
5720.693 56486
5721.093 56861
5721.493 56285
5721.892 59273
5722.292 57615
5722.692 57202
5723.092 56816
5723.491 55474
5723.891 55704
5724.291 56312
5724.691 56220
5725.091 57344
5725.491 57871
5725.890 58400
5726.290 56571
5726.690 57459
5727.090 56746
5727.490 58189
5727.890 56656
5728.290 57326
5728.690 56599
5729.090 57623
5729.490 56452
5729.890 56617
5730.290 55413
5730.690 56009
5731.090 56019
5731.490 54773
5731.890 57918
5732.291 57035
5732.691 55328
5733.091 56030
5733.491 55305
5733.891 57299
5734.291 56406
5734.691 57467
5735.092 56976
5735.492 58053
5735.892 57029
5736.292 57025
5736.693 56344
5737.093 55964
5737.493 56430
5737.894 55845
5738.294 57107
5738.694 57309
5739.095 56148
5739.495 56200
5739.895 56449
5740.296 55786
5740.696 56477
5741.096 57840
5741.497 56164
5741.897 58564
5742.298 57869
5742.698 55505
5743.099 57118
5743.499 57627
5743.900 56194
5744.300 55121
5744.701 55086
5745.101 54753
5745.502 57537
5745.903 57908
5746.303 56600
5746.704 57201
5747.104 57175
5747.505 56574
5747.906 55905
5748.306 56257
5748.707 56775
5749.108 57503
5749.509 55891
5749.909 55136
5750.310 56821
5750.711 56974
5751.112 56707
5751.512 56084
5751.913 57876
5752.314 57095
5752.715 56409
5753.116 57466
5753.516 56965
5753.917 57006
5754.318 57135
5754.719 57194
5755.120 57187
5755.521 57531
5755.922 56589
5756.323 55479
5756.724 55295
5757.125 55639
5757.526 55881
5757.927 55193
5758.328 56276
5758.729 56073
5759.130 56306
5759.531 53757
5759.932 55411
5760.333 55485
5760.734 55073
5761.135 56662
5761.537 55501
5761.938 56669
5762.339 57187
5762.740 55415
5763.141 57602
5763.542 55230
5763.944 55596
5764.345 54691
5764.746 56075
5765.147 56163
5765.549 57363
5765.950 56999
5766.351 55959
5766.753 56843
5767.154 56489
5767.555 55957
5767.957 54117
5768.358 55630
5768.759 55358
5769.161 56311
5769.562 56222
5769.964 56173
5770.365 55813
5770.767 54908
5771.168 55564
5771.570 56383
5771.971 55290
5772.373 55647
5772.774 55303
5773.176 57369
5773.577 53995
5773.979 53681
5774.380 54663
5774.782 55111
5775.184 55432
5775.585 56112
5775.987 55498
5776.389 54796
5776.790 55399
5777.192 54798
5777.594 55520
5777.995 54685
5778.397 55096
5778.799 54694
5779.201 55712
5779.602 54968
5780.004 54389
5780.406 55606
5780.808 55641
5781.210 56246
5781.611 55915
5782.013 57766
5782.415 58157
5782.817 56246
5783.219 55434
5783.621 55619
5784.023 57398
5784.425 55400
5784.827 56718
5785.229 56619
5785.631 56536
5786.033 57587
5786.435 56778
5786.837 56522
5787.239 55024
5787.641 55729
5788.043 54717
5788.445 55320
5788.847 54408
5789.249 55604
5789.651 56177
5790.053 55265
5790.456 56094
5790.858 55934
5791.260 55944
5791.662 56069
5792.064 56801
5792.467 55115
5792.869 54473
5793.271 56618
5793.673 56377
5794.076 56118
5794.478 54544
5794.880 56023
5795.282 55890
5795.685 55039
5796.087 55451
5796.490 56575
5796.892 56323
5797.294 55308
5797.697 56986
5798.099 56204
5798.502 56421
5798.904 56605
5799.306 56715
5799.709 55179
5800.111 56355
5800.514 56212
5800.916 55985
5801.319 57553
5801.722 55215
5802.124 55966
5802.527 55555
5802.929 56463
5803.332 55945
5803.734 55764
5804.137 56474
5804.540 55490
5804.942 54562
5805.345 55334
5805.748 54991
5806.150 54907
5806.553 56246
5806.956 55095
5807.359 56445
5807.761 55003
5808.164 54347
5808.567 54991
5808.970 56120
5809.373 56859
5809.775 55132
5810.178 54644
5810.581 54146
5810.984 57747
5811.387 55759
5811.790 55321
5812.193 57940
5812.596 56101
5812.999 55716
5813.402 57101
5813.805 55239
5814.207 56200
5814.610 53964
5815.014 54908
5815.417 56067
5815.820 55021
5816.223 55812
5816.626 54801
5817.029 55048
5817.432 54996
5817.835 55503
5818.238 56287
5818.641 55237
5819.044 54350
5819.448 54523
5819.851 53702
5820.254 54887
5820.657 58180
5821.060 57681
5821.464 55874
5821.867 55368
5822.270 56986
5822.673 57140
5823.077 54967
5823.480 55841
5823.883 55648
5824.287 57642
5824.690 57338
5825.093 57330
5825.497 57180
5825.900 55850
5826.304 55464
5826.707 55686
5827.110 54901
5827.514 56161
5827.917 56437
5828.321 56250
5828.724 57130
5829.128 57204
5829.531 57016
5829.935 54962
5830.338 56278
5830.742 56763
5831.146 56651
5831.549 54741
5831.953 54965
5832.356 56414
5832.760 55209
5833.164 56690
5833.567 56227
5833.971 55942
5834.375 56345
5834.778 55005
5835.182 55556
5835.586 54419
5835.990 54904
5836.393 55545
5836.797 55073
5837.201 55287
5837.605 55052
5838.009 57035
5838.412 56777
5838.816 56056
5839.220 54948
5839.624 56025
5840.028 56170
5840.432 56441
5840.836 56097
5841.240 56478
5841.644 55646
5842.047 55833
5842.451 54286
5842.855 54187
5843.259 53913
5843.663 55526
5844.067 54049
5844.472 54134
5844.876 53319
5845.280 53659
5845.684 55775
5846.088 57632
5846.492 56056
5846.896 54862
5847.300 55117
5847.704 54636
5848.109 56583
5848.513 54827
5848.917 55316
5849.321 54620
5849.725 55033
5850.130 55806
5850.534 54911
5850.938 53524
5851.342 55336
5851.747 54351
5852.151 52155
5852.555 55307
5852.960 55822
5853.364 56137
5853.768 56433
5854.173 54887
5854.577 55293
5854.982 53875
5855.386 53900
5855.790 54367
5856.195 55703
5856.599 54335
5857.004 54373
5857.408 52803
5857.813 51222
5858.217 53286
5858.622 54569
5859.026 54983
5859.431 55767
5859.836 56109
5860.240 55082
5860.645 55323
5861.049 54353
5861.454 53583
5861.859 54625
5862.263 52312
5862.668 54501
5863.073 54928
5863.477 54114
5863.882 54186
5864.287 54949
5864.692 55748
5865.096 54295
5865.501 54516
5865.906 55522
5866.311 54885
5866.716 54005
5867.120 54808
5867.525 55009
5867.930 54982
5868.335 56218
5868.740 53698
5869.145 54523
5869.550 54197
5869.955 54003
5870.360 54421
5870.764 54237
5871.169 53939
5871.574 54588
5871.979 54498
5872.384 55506
5872.789 55263
5873.195 54975
5873.600 55058
5874.005 54975
5874.410 54082
5874.815 56428
5875.220 55393
5875.625 53888
5876.030 53826
5876.435 54313
5876.841 53456
5877.246 54156
5877.651 54248
5878.056 54580
5878.461 56719
5878.867 54516
5879.272 55086
5879.677 54681
5880.082 55716
5880.488 54144
5880.893 54395
5881.298 54271
5881.704 54375
5882.109 54333
5882.514 53964
5882.920 54670
5883.325 54354
5883.731 55476
5884.136 55833
5884.541 53307
5884.947 55672
5885.352 54521
5885.758 53565
5886.163 52940
5886.569 53393
5886.974 53214
5887.380 53629
5887.785 54777
5888.191 53266
5888.597 53597
5889.002 55402
5889.408 55023
5889.813 53522
5890.219 53854
5890.625 52186
5891.030 53290
5891.436 53318
5891.842 54242
5892.247 56327
5892.653 55717
5893.059 55230
5893.465 54569
5893.870 54286
5894.276 53901
5894.682 52800
5895.088 54347
5895.494 54239
5895.899 55471
5896.305 54760
5896.711 54862
5897.117 53846
5897.523 53556
5897.929 53546
5898.335 53912
5898.741 53503
5899.147 53431
5899.553 52941
5899.959 54481
5900.365 55387
5900.771 55537
5901.177 55354
5901.583 55779
5901.989 55217
5902.395 55500
5902.801 53033
5903.207 55544
5903.613 56013
5904.019 55311
5904.425 55306
5904.831 53487
5905.237 53376
5905.644 53113
5906.050 54354
5906.456 54000
5906.862 54596
5907.268 54530
5907.675 55610
5908.081 53328
5908.487 53256
5908.894 53887
5909.300 53228
5909.706 54635
5910.112 54744
5910.519 54614
5910.925 52901
5911.332 54598
5911.738 54713
5912.144 54142
5912.551 53775
5912.957 53374
5913.364 53897
5913.770 54836
5914.176 54499
5914.583 54706
5914.989 53667
5915.396 54693
5915.803 52774
5916.209 53728
5916.616 53100
5917.022 55629
5917.429 55136
5917.835 53610
5918.242 54169
5918.649 54222
5919.055 54615
5919.462 53707
5919.869 54713
5920.275 54460
5920.682 55079
5921.089 54415
5921.495 55748
5921.902 54285
5922.309 53318
5922.716 53998
5923.122 52660
5923.529 54080
5923.936 54296
5924.343 54656
5924.750 53252
5925.156 52613
5925.563 54222
5925.970 54350
5926.377 54273
5926.784 54207
5927.191 54575
5927.598 54382
5928.005 52934
5928.412 54120
5928.819 53021
5929.226 53299
5929.633 53981
5930.040 54133
5930.447 53697
5930.854 55628
5931.261 53885
5931.668 53258
5932.075 54840
5932.482 54209
5932.889 55683
5933.296 54972
5933.703 56521
5934.111 56196
5934.518 54375
5934.925 54981
5935.332 54194
5935.739 54818
5936.147 54835
5936.554 55088
5936.961 55096
5937.368 55706
5937.776 54033
5938.183 53719
5938.590 52660
5938.998 53800
5939.405 54733
5939.812 53779
5940.220 54718
5940.627 56037
5941.034 56455
5941.442 54071
5941.849 54800
5942.257 54222
5942.664 54964
5943.072 55701
5943.479 54535
5943.887 55185
5944.294 55685
5944.702 54458
5945.109 53964
5945.517 53494
5945.924 54836
5946.332 54489
5946.740 53670
5947.147 54236
5947.555 56365
5947.962 53429
5948.370 54929
5948.778 53356
5949.185 54073
5949.593 55429
5950.001 55511
5950.409 56766
5950.816 55685
5951.224 55662
5951.632 55567
5952.040 53013
5952.447 55402
5952.855 54868
5953.263 54674
5953.671 53941
5954.079 53664
5954.487 53495
5954.894 53618
5955.302 55647
5955.710 54633
5956.118 54829
5956.526 54629
5956.934 54793
5957.342 53329
5957.750 54469
5958.158 53349
5958.566 52543
5958.974 54369
5959.382 54691
5959.790 54482
5960.198 54337
5960.606 54771
5961.014 53950
5961.422 54646
5961.830 53753
5962.239 53366
5962.647 53208
5963.055 54034
5963.463 54756
5963.871 52770
5964.279 54919
5964.688 54461
5965.096 53075
5965.504 53696
5965.912 54057
5966.321 53657
5966.729 53347
5967.137 52610
5967.546 54701
5967.954 55166
5968.362 54171
5968.771 54559
5969.179 54329
5969.587 53673
5969.996 54073
5970.404 52828
5970.813 54306
5971.221 53521
5971.629 55929
5972.038 52631
5972.446 53212
5972.855 53202
5973.263 54195
5973.672 54817
5974.080 53731
5974.489 54289
5974.898 53955
5975.306 53675
5975.715 52901
5976.123 52602
5976.532 53454
5976.941 51662
5977.349 52583
5977.758 54426
5978.167 53736
5978.575 55023
5978.984 53741
5979.393 53813
5979.802 54124
5980.210 53719
5980.619 52650
5981.028 53158
5981.437 52305
5981.845 53509
5982.254 53485
5982.663 52390
5983.072 53492
5983.481 51953
5983.890 52741
5984.299 52859
5984.707 56445
5985.116 55217
5985.525 53790
5985.934 52933
5986.343 52848
5986.752 53827
5987.161 54665
5987.570 54397
5987.979 53534
5988.388 54010
5988.797 52869
5989.206 51756
5989.615 53176
5990.025 53378
5990.434 53590
5990.843 51777
5991.252 53618
5991.661 53420
5992.070 53748
5992.479 52214
5992.889 53665
5993.298 54051
5993.707 53684
5994.116 53837
5994.525 53559
5994.935 54076
5995.344 55012
5995.753 53072
5996.163 53410
5996.572 52559
5996.981 53610
5997.391 52511
5997.800 54511
5998.209 53148
5998.619 54002
5999.028 52786
5999.437 53229
5999.847 53569
6000.256 54065
6000.666 54326
6001.075 52872
6001.485 54161
6001.894 53901
6002.304 53560
6002.713 52255
6003.123 52417
6003.532 54613
6003.942 54394
6004.352 54853
6004.761 54399
6005.171 54837
6005.580 54366
6005.990 52571
6006.400 54356
6006.809 52867
6007.219 54902
6007.629 54306
6008.038 54789
6008.448 55783
6008.858 54429
6009.268 54394
6009.677 52685
6010.087 52503
6010.497 54159
6010.907 53959
6011.317 53376
6011.726 53783
6012.136 54869
6012.546 53823
6012.956 53808
6013.366 53368
6013.776 54065
6014.186 53681
6014.596 53624
6015.006 53038
6015.416 54711
6015.826 53282
6016.236 52938
6016.646 54751
6017.056 54215
6017.466 53850
6017.876 53219
6018.286 53061
6018.696 53449
6019.106 54630
6019.516 52764
6019.926 52819
6020.336 54188
6020.746 52735
6021.157 52300
6021.567 53513
6021.977 55402
6022.387 55000
6022.797 54956
6023.208 53727
6023.618 53009
6024.028 54701
6024.438 54736
6024.849 54044
6025.259 52201
6025.669 54048
6026.080 55458
6026.490 55664
6026.900 55022
6027.311 54834
6027.721 54861
6028.131 53366
6028.542 52954
6028.952 52437
6029.363 54287
6029.773 54802
6030.184 55087
6030.594 53665
6031.005 53336
6031.415 54774
6031.826 54857
6032.236 53138
6032.647 54732
6033.057 55151
6033.468 54779
6033.879 54009
6034.289 54140
6034.700 53484
6035.110 53923
6035.521 54132
6035.932 56238
6036.342 55408
6036.753 53249
6037.164 54551
6037.575 53100
6037.985 54931
6038.396 52843
6038.807 53713
6039.218 53485
6039.628 54151
6040.039 54619
6040.450 52931
6040.861 52909
6041.272 53408
6041.683 53872
6042.093 54267
6042.504 52970
6042.915 53873
6043.326 54074
6043.737 52900
6044.148 52574
6044.559 55809
6044.970 55445
6045.381 54814
6045.792 54185
6046.203 56554
6046.614 54773
6047.025 54020
6047.436 54963
6047.847 54774
6048.258 56147
6048.669 54447
6049.081 53975
6049.492 55780
6049.903 55749
6050.314 54347
6050.725 53434
6051.136 53975
6051.548 53758
6051.959 55090
6052.370 54606
6052.781 55520
6053.193 55838
6053.604 55131
6054.015 53385
6054.426 55647
6054.838 56457
6055.249 55698
6055.660 54327
6056.072 51938
6056.483 54930
6056.895 53776
6057.306 53646
6057.717 56406
6058.129 54315
6058.540 56725
6058.952 55304
6059.363 54671
6059.775 56469
6060.186 57472
6060.598 57595
6061.009 56452
6061.421 56550
6061.832 53551
6062.244 56433
6062.655 56552
6063.067 55629
6063.479 55492
6063.890 56321
6064.302 55786
6064.714 56526
6065.125 54537
6065.537 55289
6065.949 55577
6066.360 55054
6066.772 57422
6067.184 57096
6067.596 55870
6068.007 56138
6068.419 54882
6068.831 55798
6069.243 54415
6069.655 54735
6070.066 56024
6070.478 55911
6070.890 56727
6071.302 57348
6071.714 58192
6072.126 56612
6072.538 56753
6072.950 56148
6073.362 55704
6073.774 56247
6074.186 57307
6074.598 55421
6075.010 54614
6075.422 57903
6075.834 56093
6076.246 57855
6076.658 55838
6077.070 55466
6077.482 56228
6077.894 57141
6078.306 56592
6078.718 56789
6079.130 57524
6079.543 55374
6079.955 56124
6080.367 58323
6080.779 59195
6081.191 57515
6081.604 56631
6082.016 56055
6082.428 57031
6082.840 57662
6083.253 56920
6083.665 58131
6084.077 57548
6084.490 58352
6084.902 57144
6085.314 56811
6085.727 56596
6086.139 57142
6086.552 58519
6086.964 57354
6087.376 57638
6087.789 58249
6088.201 57493
6088.614 57768
6089.026 57250
6089.439 57368
6089.851 55694
6090.264 55846
6090.676 56847
6091.089 57043
6091.501 57976
6091.914 58129
6092.327 57119
6092.739 58016
6093.152 57409
6093.565 58676
6093.977 58326
6094.390 58694
6094.803 58253
6095.215 56636
6095.628 55762
6096.041 57338
6096.453 56234
6096.866 56711
6097.279 57668
6097.692 57956
6098.105 58677
6098.517 58187
6098.930 58364
6099.343 57613
6099.756 58955
6100.169 56931
6100.582 58342
6100.995 57421
6101.407 58752
6101.820 58638
6102.233 56614
6102.646 58008
6103.059 58578
6103.472 59128
6103.885 57495
6104.298 57931
6104.711 57233
6105.124 57843
6105.537 57687
6105.950 58570
6106.363 57146
6106.777 58377
6107.190 58742
6107.603 59696
6108.016 59229
6108.429 58564
6108.842 56938
6109.255 59249
6109.669 58499
6110.082 59135
6110.495 57321
6110.908 57248
6111.322 57111
6111.735 60230
6112.148 59389
6112.561 56884
6112.975 58738
6113.388 58769
6113.801 60608
6114.215 60197
6114.628 59140
6115.041 59529
6115.455 60671
6115.868 59859
6116.282 59456
6116.695 59712
6117.108 60155
6117.522 62156
6117.935 61773
6118.349 62490
6118.762 63708
6119.176 63201
6119.589 62877
6120.003 63665
6120.417 64587
6120.830 62502
6121.244 63314
6121.657 62982
6122.071 64626
6122.485 64436
6122.898 64614
6123.312 64916
6123.726 63957
6124.139 64863
6124.553 64455
6124.967 64385
6125.380 65411
6125.794 66222
6126.208 65176
6126.622 63437
6127.035 63238
6127.449 63265
6127.863 65366
6128.277 63446
6128.691 65866
6129.105 64499
6129.518 63018
6129.932 62993
6130.346 62721
6130.760 63045
6131.174 62597
6131.588 61635
6132.002 61170
6132.416 60954
6132.830 61466
6133.244 62641
6133.658 60677
6134.072 59285
6134.486 61258
6134.900 60262
6135.314 62222
6135.728 59494
6136.142 60883
6136.556 59272
6136.970 60937
6137.385 61009
6137.799 59742
6138.213 59125
6138.627 56920
6139.041 58915
6139.456 58869
6139.870 59372
6140.284 57823
6140.698 56294
6141.112 57314
6141.527 58574
6141.941 57409
6142.355 59232
6142.770 57596
6143.184 56848
6143.598 55735
6144.013 55600
6144.427 56217
6144.842 57956
6145.256 57816
6145.670 57375
6146.085 58031
6146.499 57816
6146.914 56611
6147.328 55504
6147.743 56226
6148.157 55445
6148.572 56282
6148.986 55345
6149.401 55623
6149.815 56513
6150.230 54317
6150.644 56771
6151.059 56045
6151.474 56818
6151.888 56437
6152.303 54393
6152.718 54880
6153.132 54561
6153.547 56000
6153.962 55367
6154.376 54503
6154.791 54364
6155.206 56162
6155.621 54319
6156.035 55000
6156.450 55627
6156.865 55607
6157.280 54704
6157.695 55487
6158.109 55931
6158.524 54256
6158.939 54246
6159.354 53271
6159.769 55908
6160.184 55682
6160.599 54946
6161.014 55708
6161.429 54361
6161.844 55099
6162.259 54381
6162.674 53774
6163.089 53931
6163.504 53297
6163.919 53666
6164.334 52280
6164.749 54536
6165.164 53221
6165.579 53294
6165.994 54202
6166.409 53972
6166.824 53868
6167.240 55066
6167.655 53498
6168.070 52800
6168.485 54191
6168.900 55307
6169.316 54690
6169.731 53198
6170.146 54382
6170.561 54432
6170.977 53486
6171.392 54053
6171.807 54619
6172.223 54114
6172.638 54808
6173.053 54619
6173.469 53888
6173.884 54422
6174.299 53170
6174.715 53155
6175.130 53611
6175.546 54337
6175.961 55568
6176.376 53727
6176.792 53426
6177.207 53556
6177.623 52263
6178.038 52739
6178.454 54008
6178.870 52813
6179.285 53558
6179.701 54027
6180.116 51641
6180.532 54155
6180.948 54790
6181.363 52839
6181.779 53628
6182.194 52575
6182.610 52852
6183.026 53689
6183.442 53398
6183.857 52047
6184.273 54756
6184.689 54163
6185.104 52874
6185.520 54762
6185.936 53971
6186.352 53674
6186.768 53458
6187.183 53290
6187.599 51494
6188.015 53813
6188.431 52595
6188.847 52247
6189.263 53373
6189.679 53758
6190.095 52499
6190.511 51907
6190.927 53732
6191.343 52081
6191.759 53062
6192.175 54631
6192.591 53159
6193.007 53523
6193.423 53379
6193.839 53381
6194.255 54173
6194.671 54556
6195.087 54048
6195.503 52901
6195.919 53912
6196.335 52991
6196.751 54550
6197.168 54488
6197.584 54247
6198.000 52908
6198.416 53878
6198.832 53356
6199.249 52310
6199.665 53118
6200.081 51625
6200.497 54242
6200.914 51929
6201.330 54317
6201.746 53871
6202.163 52626
6202.579 53005
6202.995 52864
6203.412 55065
6203.828 53583
6204.245 52210
6204.661 54167
6205.077 53584
6205.494 53872
6205.910 52847
6206.327 53377
6206.743 52090
6207.160 53892
6207.576 53149
6207.993 53436
6208.409 53902
6208.826 54021
6209.243 52575
6209.659 52149
6210.076 53769
6210.492 52437
6210.909 53410
6211.326 51767
6211.742 54320
6212.159 53933
6212.576 54400
6212.992 54728
6213.409 55910
6213.826 54802
6214.243 53078
6214.659 53260
6215.076 55376
6215.493 53262
6215.910 53325
6216.327 53458
6216.743 54078
6217.160 53664
6217.577 54029
6217.994 52480
6218.411 53784
6218.828 55590
6219.245 54418
6219.662 53856
6220.079 54129
6220.496 53973
6220.913 55181
6221.330 53651
6221.747 51015
6222.164 53231
6222.581 54321
6222.998 53246
6223.415 53634
6223.832 53173
6224.249 54827
6224.666 53039
6225.083 53681
6225.500 52066
6225.917 52012
6226.334 52738
6226.752 51927
6227.169 51701
6227.586 53779
6228.003 53613
6228.420 52641
6228.838 52752
6229.255 53325
6229.672 53132
6230.089 52404
6230.507 52884
6230.924 53155
6231.341 52820
6231.759 54275
6232.176 52796
6232.593 53256
6233.011 52964
6233.428 52691
6233.846 53336
6234.263 52895
6234.680 53711
6235.098 52463
6235.515 52193
6235.933 52378
6236.350 53889
6236.768 53652
6237.185 52325
6237.603 54571
6238.021 54006
6238.438 53917
6238.856 53691
6239.273 54730
6239.691 54761
6240.108 55058
6240.526 53707
6240.944 53133
6241.361 52854
6241.779 52348
6242.197 55156
6242.614 53226
6243.032 54640
6243.450 53671
6243.868 52039
6244.285 53431
6244.703 53478
6245.121 54482
6245.539 53887
6245.957 53922
6246.374 53426
6246.792 52419
6247.210 53083
6247.628 52661
6248.046 54744
6248.464 54841
6248.882 53065
6249.300 53052
6249.718 54961
6250.136 54591
6250.554 54776
6250.972 56271
6251.390 54707
6251.808 54896
6252.226 54129
6252.644 55194
6253.062 54144
6253.480 54987
6253.898 54556
6254.316 54795
6254.734 54822
6255.152 53180
6255.570 55599
6255.988 53861
6256.407 54352
6256.825 54786
6257.243 56199
6257.661 55137
6258.079 54040
6258.498 53325
6258.916 52492
6259.334 54788
6259.753 54407
6260.171 54813
6260.589 54649
6261.007 53554
6261.426 55951
6261.844 53475
6262.263 53254
6262.681 52396
6263.099 53794
6263.518 53073
6263.936 53779
6264.355 52998
6264.773 52734
6265.192 54274
6265.610 53261
6266.028 54996
6266.447 55683
6266.866 55549
6267.284 54148
6267.703 54781
6268.121 53770
6268.540 53017
6268.958 52656
6269.377 53674
6269.796 53503
6270.214 53655
6270.633 54201
6271.052 53318
6271.470 54287
6271.889 53508
6272.308 53212
6272.726 54930
6273.145 53737
6273.564 53613
6273.983 53760
6274.401 53327
6274.820 54115
6275.239 53977
6275.658 53164
6276.077 53636
6276.495 54376
6276.914 53237
6277.333 53459
6277.752 53216
6278.171 53627
6278.590 54599
6279.009 51745
6279.428 52315
6279.847 53436
6280.266 53397
6280.685 55261
6281.104 54253
6281.523 54003
6281.942 52911
6282.361 52461
6282.780 51859
6283.199 53249
6283.618 52433
6284.037 53503
6284.456 53896
6284.875 53813
6285.294 53559
6285.714 52000
6286.133 52910
6286.552 53194
6286.971 54092
6287.390 53248
6287.810 52109
6288.229 53295
6288.648 53064
6289.067 50872
6289.487 51570
6289.906 51728
6290.325 50757
6290.745 51269
6291.164 51053
6291.583 54930
6292.003 53773
6292.422 53497
6292.841 52210
6293.261 52569
6293.680 52650
6294.100 51925
6294.519 52809
6294.939 51340
6295.358 52483
6295.778 50975
6296.197 52314
6296.617 52103
6297.036 52578
6297.456 52575
6297.875 52579
6298.295 52897
6298.715 52870
6299.134 53143
6299.554 51855
6299.973 51374
6300.393 52105
6300.813 52078
6301.232 52383
6301.652 51812
6302.072 51769
6302.492 51815
6302.911 52079
6303.331 51775
6303.751 52276
6304.171 53497
6304.590 52837
6305.010 53489
6305.430 50449
6305.850 51822
6306.270 52287
6306.690 52943
6307.109 54001
6307.529 51892
6307.949 53664
6308.369 52918
6308.789 52677
6309.209 51595
6309.629 52772
6310.049 52799
6310.469 51712
6310.889 52219
6311.309 51106
6311.729 52229
6312.149 51728
6312.569 52341
6312.989 51245
6313.409 52311
6313.829 51656
6314.249 51412
6314.670 50735
6315.090 53115
6315.510 52066
6315.930 51257
6316.350 52270
6316.770 52284
6317.191 51519
6317.611 52119
6318.031 51996
6318.451 52447
6318.872 52182
6319.292 52073
6319.712 51807
6320.133 50712
6320.553 51542
6320.973 51782
6321.394 53005
6321.814 52508
6322.234 52250
6322.655 52007
6323.075 53096
6323.496 53628
6323.916 53743
6324.337 52314
6324.757 52823
6325.177 52031
6325.598 52470
6326.018 54889
6326.439 53187
6326.860 54169
6327.280 55369
6327.701 53928
6328.121 53408
6328.542 53291
6328.962 54417
6329.383 53794
6329.804 54302
6330.224 53919
6330.645 56016
6331.066 55545
6331.486 53552
6331.907 52518
6332.328 53238
6332.749 54178
6333.169 54629
6333.590 54359
6334.011 55300
6334.432 53735
6334.852 54357
6335.273 53571
6335.694 53125
6336.115 53792
6336.536 54981
6336.957 52731
6337.378 55404
6337.799 54672
6338.219 54706
6338.640 55169
6339.061 53779
6339.482 54553
6339.903 53230
6340.324 53792
6340.745 54162
6341.166 54444
6341.587 53290
6342.008 52221
6342.429 53206
6342.851 53205
6343.272 53280
6343.693 52799
6344.114 53718
6344.535 53733
6344.956 52785
6345.377 53070
6345.798 53769
6346.220 52582
6346.641 51397
6347.062 53418
6347.483 52521
6347.905 53766
6348.326 53467
6348.747 52259
6349.168 53052
6349.590 52429
6350.011 54202
6350.432 51713
6350.854 51956
6351.275 53233
6351.696 53737
6352.118 53136
6352.539 51730
6352.961 51272
6353.382 52754
6353.803 52762
6354.225 52210
6354.646 52699
6355.068 52304
6355.489 52222
6355.911 51897
6356.332 51237
6356.754 52022
6357.175 50789
6357.597 52146
6358.019 52232
6358.440 54296
6358.862 52720
6359.283 52903
6359.705 53186
6360.127 52676
6360.548 53473
6360.970 52522
6361.392 51679
6361.814 52915
6362.235 53750
6362.657 53300
6363.079 52789
6363.500 53794
6363.922 53020
6364.344 52274
6364.766 51892
6365.188 52223
6365.610 53086
6366.031 53258
6366.453 52663
6366.875 52937
6367.297 52580
6367.719 52075
6368.141 53210
6368.563 52112
6368.985 53145
6369.407 55233
6369.829 52928
6370.251 54200
6370.673 51845
6371.095 53333
6371.517 52081
6371.939 51917
6372.361 54057
6372.783 52269
6373.205 51626
6373.627 52613
6374.049 52414
6374.471 51260
6374.894 53045
6375.316 52165
6375.738 53265
6376.160 52004
6376.582 53868
6377.004 52099
6377.427 51887
6377.849 51205
6378.271 52175
6378.694 52735
6379.116 51102
6379.538 53416
6379.960 51730
6380.383 52731
6380.805 52609
6381.227 51806
6381.650 52605
6382.072 51042
6382.495 51282
6382.917 52228
6383.339 53017
6383.762 51402
6384.184 50908
6384.607 51506
6385.029 53288
6385.452 51322
6385.874 50776
6386.297 51516
6386.719 53020
6387.142 52225
6387.565 52087
6387.987 52966
6388.410 51394
6388.832 50457
6389.255 50006
6389.678 49794
6390.100 52329
6390.523 51850
6390.946 51235
6391.368 51413
6391.791 52294
6392.214 51891
6392.636 51148
6393.059 52018
6393.482 51675
6393.905 51757
6394.328 50773
6394.750 51225
6395.173 50681
6395.596 51155
6396.019 51774
6396.442 51771
6396.865 52606
6397.288 52736
6397.710 52655
6398.133 50433
6398.556 51243
6398.979 50483
6399.402 50455
6399.825 51286
6400.248 51714
6400.671 53224
6401.094 52021
6401.517 50641
6401.940 51191
6402.363 50708
6402.786 50143
6403.210 50155
6403.633 50735
6404.056 51220
6404.479 51799
6404.902 50302
6405.325 51704
6405.748 51422
6406.172 50056
6406.595 50478
6407.018 51139
6407.441 50676
6407.865 53106
6408.288 51236
6408.711 50736
6409.134 50950
6409.558 50838
6409.981 50095
6410.404 50154
6410.828 50235
6411.251 50797
6411.674 50873
6412.098 51264
6412.521 50829
6412.945 51081
6413.368 52279
6413.791 50656
6414.215 51085
6414.638 51488
6415.062 50876
6415.485 50432
6415.909 50759
6416.332 51272
6416.756 51517
6417.180 51070
6417.603 50694
6418.027 50648
6418.450 50414
6418.874 49045
6419.298 49584
6419.721 50038
6420.145 50502
6420.569 50566
6420.992 50775
6421.416 49447
6421.840 50787
6422.263 49670
6422.687 52112
6423.111 51198
6423.535 50382
6423.958 50859
6424.382 49195
6424.806 50134
6425.230 51241
6425.654 51896
6426.078 50835
6426.501 49681
6426.925 49887
6427.349 49077
6427.773 51159
6428.197 50689
6428.621 51270
6429.045 51741
6429.469 52349
6429.893 49870
6430.317 51061
6430.741 50808
6431.165 51068
6431.589 51256
6432.013 49254
6432.437 49829
6432.861 50705
6433.285 50374
6433.709 51749
6434.133 50793
6434.558 51529
6434.982 51200
6435.406 50734
6435.830 51844
6436.254 51141
6436.678 51086
6437.103 51237
6437.527 50561
6437.951 50191
6438.375 51204
6438.800 51221
6439.224 51434
6439.648 50972
6440.073 50594
6440.497 51528
6440.921 51379
6441.346 50939
6441.770 50113
6442.194 52005
6442.619 49386
6443.043 50957
6443.468 49934
6443.892 50160
6444.317 50875
6444.741 49633
6445.166 50792
6445.590 50931
6446.015 50024
6446.439 49469
6446.864 51482
6447.288 51075
6447.713 51406
6448.137 50988
6448.562 49806
6448.987 50663
6449.411 50735
6449.836 51073
6450.261 50226
6450.685 51602
6451.110 50852
6451.535 50409
6451.959 50671
6452.384 49668
6452.809 50004
6453.234 50036
6453.658 50897
6454.083 49906
6454.508 49114
6454.933 49258
6455.358 49924
6455.782 51588
6456.207 51095
6456.632 50585
6457.057 50750
6457.482 51852
6457.907 50872
6458.332 50225
6458.757 50164
6459.182 50305
6459.607 50428
6460.032 50011
6460.457 49372
6460.882 50838
6461.307 50513
6461.732 50421
6462.157 50128
6462.582 51242
6463.007 51341
6463.432 51902
6463.857 51377
6464.282 52312
6464.707 50999
6465.132 50928
6465.558 51823
6465.983 51228
6466.408 49950
6466.833 50579
6467.258 50454
6467.684 51026
6468.109 51549
6468.534 51096
6468.959 52363
6469.385 51366
6469.810 49430
6470.235 50241
6470.661 49808
6471.086 50831
6471.511 50169
6471.937 50547
6472.362 50075
6472.788 50644
6473.213 51020
6473.638 51275
6474.064 51466
6474.489 51819
6474.915 52190
6475.340 51714
6475.766 52366
6476.191 51108
6476.617 50138
6477.042 50924
6477.468 49896
6477.894 50748
6478.319 52016
6478.745 51198
6479.170 49723
6479.596 49030
6480.022 50290
6480.447 50183
6480.873 50163
6481.299 49710
6481.724 51036
6482.150 51239
6482.576 49814
6483.002 50507
6483.427 49430
6483.853 50209
6484.279 49753
6484.705 49854
6485.131 49624
6485.556 50228
6485.982 51175
6486.408 51379
6486.834 50529
6487.260 49586
6487.686 51272
6488.112 50884
6488.538 50584
6488.963 49597
6489.389 50808
6489.815 50928
6490.241 49538
6490.667 50734
6491.093 50264
6491.519 49845
6491.945 51436
6492.372 51355
6492.798 50974
6493.224 51057
6493.650 50871
6494.076 50756
6494.502 50707
6494.928 50300
6495.354 51485
6495.780 50059
6496.207 51122
6496.633 51695
6497.059 50685
6497.485 51110
6497.912 51242
6498.338 52362
6498.764 50348
6499.190 50188
6499.617 50338
6500.043 49526
6500.469 48319
6500.896 50018
6501.322 51320
6501.748 50770
6502.175 50283
6502.601 51733
6503.027 52200
6503.454 51819
6503.880 51523
6504.307 51019
6504.733 49710
6505.160 49933
6505.586 50911
6506.013 51163
6506.439 50498
6506.866 50977
6507.292 49881
6507.719 49506
6508.145 50804
6508.572 49993
6508.999 51746
6509.425 50640
6509.852 50467
6510.279 50317
6510.705 51467
6511.132 51236
6511.559 49898
6511.985 50214
6512.412 50503
6512.839 50418
6513.265 50560
6513.692 50194
6514.119 49970
6514.546 50360
6514.973 50547
6515.399 49992
6515.826 51395
6516.253 50043
6516.680 49900
6517.107 50136
6517.534 51395
6517.961 52008
6518.388 50025
6518.814 49743
6519.241 48656
6519.668 51461
6520.095 50023
6520.522 49068
6520.949 50092
6521.376 50544
6521.803 49658
6522.230 49217
6522.657 51514
6523.085 50348
6523.512 50645
6523.939 48656
6524.366 50277
6524.793 50189
6525.220 50792
6525.647 50061
6526.074 50378
6526.502 49900
6526.929 48836
6527.356 50001
6527.783 49356
6528.210 50889
6528.638 49765
6529.065 49959
6529.492 50448
6529.920 49881
6530.347 51544
6530.774 49553
6531.202 50903
6531.629 50980
6532.056 50436
6532.484 50618
6532.911 49876
6533.338 49999
6533.766 49519
6534.193 50731
6534.621 50497
6535.048 50117
6535.476 51243
6535.903 51686
6536.331 50658
6536.758 50004
6537.186 50042
6537.613 49154
6538.041 49050
6538.468 48792
6538.896 50092
6539.324 50504
6539.751 49428
6540.179 49623
6540.607 49403
6541.034 48638
6541.462 47921
6541.890 49848
6542.317 50506
6542.745 50519
6543.173 50813
6543.601 50310
6544.028 50847
6544.456 49905
6544.884 49152
6545.312 50667
6545.739 51113
6546.167 49766
6546.595 50151
6547.023 49422
6547.451 49799
6547.879 48445
6548.307 49010
6548.735 49584
6549.163 49672
6549.590 50439
6550.018 50024
6550.446 50305
6550.874 50205
6551.302 50573
6551.730 50426
6552.158 50227
6552.586 49462
6553.015 49144
6553.443 51411
6553.871 49970
6554.299 49991
6554.727 49376
6555.155 50799
6555.583 50189
6556.011 49500
6556.439 50412
6556.868 49825
6557.296 50793
6557.724 49906
6558.152 49355
6558.581 49395
6559.009 48528
6559.437 49807
6559.865 48333
6560.294 50772
6560.722 50640
6561.150 49198
6561.579 48794
6562.007 49914
6562.435 50148
6562.864 49186
6563.292 49596
6563.721 49568
6564.149 50445
6564.577 49743
6565.006 48885
6565.434 50241
6565.863 49779
6566.291 50375
6566.720 49083
6567.148 49242
6567.577 49348
6568.005 49663
6568.434 49138
6568.863 50839
6569.291 49629
6569.720 50783
6570.148 51094
6570.577 51435
6571.006 50899
6571.434 49928
6571.863 48577
6572.292 50506
6572.720 48880
6573.149 51118
6573.578 49053
6574.007 49548
6574.435 50948
6574.864 51419
6575.293 50274
6575.722 49243
6576.151 50730
6576.579 51281
6577.008 50388
6577.437 49075
6577.866 50241
6578.295 49148
6578.724 47386
6579.153 49079
6579.582 49097
6580.011 49645
6580.440 49257
6580.869 51010
6581.298 48604
6581.727 50292
6582.156 50999
6582.585 50664
6583.014 50204
6583.443 50046
6583.872 49184
6584.301 49151
6584.730 49456
6585.159 51180
6585.588 51148
6586.017 50215
6586.446 49265
6586.876 47768
6587.305 50218
6587.734 50283
6588.163 47846
6588.592 48885
6589.022 49460
6589.451 50217
6589.880 49322
6590.310 48458
6590.739 50056
6591.168 49315
6591.597 49989
6592.027 50148
6592.456 51470
6592.886 49826
6593.315 48857
6593.744 50080
6594.174 49177
6594.603 50007
6595.033 51117
6595.462 50219
6595.892 50452
6596.321 50801
6596.751 49237
6597.180 48607
6597.610 51084
6598.039 50796
6598.469 50154
6598.898 49985
6599.328 51044
6599.757 51072
6600.187 51598
6600.617 51123
6601.046 48745
6601.476 47384
6601.906 48685
6602.335 49523
6602.765 48587
6603.195 49844
6603.624 49001
6604.054 47030
6604.484 49161
6604.914 48779
6605.343 50829
6605.773 49296
6606.203 49699
6606.633 50185
6607.063 49619
6607.493 49679
6607.922 49198
6608.352 50021
6608.782 50673
6609.212 50791
6609.642 49713
6610.072 50384
6610.502 51056
6610.932 50488
6611.362 49120
6611.792 49991
6612.222 51815
6612.652 48809
6613.082 50729
6613.512 48594
6613.942 50569
6614.372 49947
6614.802 48266
6615.232 49027
6615.662 49206
6616.092 49867
6616.523 49173
6616.953 49359
6617.383 50996
6617.813 50267
6618.243 50504
6618.674 48836
6619.104 50566
6619.534 49480
6619.964 49778
6620.395 50412
6620.825 50297
6621.255 50290
6621.685 50448
6622.116 50180
6622.546 49597
6622.976 50070
6623.407 48586
6623.837 49964
6624.268 50392
6624.698 49766
6625.128 49950
6625.559 49548
6625.989 50085
6626.420 49919
6626.850 48868
6627.281 48692
6627.711 50265
6628.142 49604
6628.572 49797
6629.003 49966
6629.434 48540
6629.864 49945
6630.295 51260
6630.725 50190
6631.156 50007
6631.587 50247
6632.017 50509
6632.448 49998
6632.879 49986
6633.309 50528
6633.740 51110
6634.171 50171
6634.601 50075
6635.032 50253
6635.463 51451
6635.894 50901
6636.325 49351
6636.755 50634
6637.186 48561
6637.617 50789
6638.048 50570
6638.479 50235
6638.910 49105
6639.340 50079
6639.771 49612
6640.202 49561
6640.633 50739
6641.064 50534
6641.495 50147
6641.926 50238
6642.357 50043
6642.788 50580
6643.219 50450
6643.650 51232
6644.081 51260
6644.512 51748
6644.943 49993
6645.374 50834
6645.806 49737
6646.237 51216
6646.668 51136
6647.099 51302
6647.530 49909
6647.961 49462
6648.393 51194
6648.824 50654
6649.255 49813
6649.686 49888
6650.117 50091
6650.549 49975
6650.980 49309
6651.411 49665
6651.843 49927
6652.274 50745
6652.705 51162
6653.137 50417
6653.568 51686
6653.999 51280
6654.431 50700
6654.862 51539
6655.293 52010
6655.725 50453
6656.156 50874
6656.588 50157
6657.019 50772
6657.451 50591
6657.882 50643
6658.314 50332
6658.745 50735
6659.177 50443
6659.608 50273
6660.040 50756
6660.472 50811
6660.903 51308
6661.335 51729
6661.766 51052
6662.198 51475
6662.630 51649
6663.061 52521
6663.493 49873
6663.925 50859
6664.356 51545
6664.788 50910
6665.220 50394
6665.652 49993
6666.083 50759
6666.515 51080
6666.947 52333
6667.379 49920
6667.811 51390
6668.242 51599
6668.674 48905
6669.106 49708
6669.538 50160
6669.970 51931
6670.402 50360
6670.834 50225
6671.266 51363
6671.698 51730
6672.130 51770
6672.562 50179
6672.994 51763
6673.426 49853
6673.858 50264
6674.290 49364
6674.722 51600
6675.154 50309
6675.586 51170
6676.018 49801
6676.450 49435
6676.882 49709
6677.314 48997
6677.746 50265
6678.179 49998
6678.611 50358
6679.043 51416
6679.475 50833
6679.907 51463
6680.340 50419
6680.772 52250
6681.204 50197
6681.636 50434
6682.069 50026
6682.501 49836
6682.933 50230
6683.366 49972
6683.798 49321
6684.230 48739
6684.663 50358
6685.095 50660
6685.528 50635
6685.960 50412
6686.392 51556
6686.825 49976
6687.257 48985
6687.690 50845
6688.122 49864
6688.555 49231
6688.987 49088
6689.420 52242
6689.852 51095
6690.285 50390
6690.717 50498
6691.150 49365
6691.583 49587
6692.015 49730
6692.448 49961
6692.881 51177
6693.313 50640
6693.746 49504
6694.179 49349
6694.611 50251
6695.044 50197
6695.477 50316
6695.909 48479
6696.342 50384
6696.775 50424
6697.208 49549
6697.641 50551
6698.073 49383
6698.506 49585
6698.939 50247
6699.372 49910
6699.805 49215
6700.238 51671
6700.671 51010
6701.103 50065
6701.536 50138
6701.969 48240
6702.402 49827
6702.835 47501
6703.268 48290
6703.701 48635
6704.134 50298
6704.567 49778
6705.000 48770
6705.433 47528
6705.866 48881
6706.299 51469
6706.733 50284
6707.166 50866
6707.599 49373
6708.032 49252
6708.465 48555
6708.898 49666
6709.331 49878
6709.765 49367
6710.198 51334
6710.631 48280
6711.064 49232
6711.498 49657
6711.931 49268
6712.364 48426
6712.797 49624
6713.231 50232
6713.664 48843
6714.097 49361
6714.531 49463
6714.964 48626
6715.397 48996
6715.831 49857
6716.264 48307
6716.698 50270
6717.131 49660
6717.564 50093
6717.998 52293
6718.431 51532
6718.865 50736
6719.298 49358
6719.732 49376
6720.165 49435
6720.599 49502
6721.033 49240
6721.466 49178
6721.900 49875
6722.333 49797
6722.767 48404
6723.201 49564
6723.634 48009
6724.068 50205
6724.502 47687
6724.935 49379
6725.369 50398
6725.803 50174
6726.236 49700
6726.670 50141
6727.104 48522
6727.538 49352
6727.971 50102
6728.405 48853
6728.839 49859
6729.273 49753
6729.707 49149
6730.141 49766
6730.574 49331
6731.008 49463
6731.442 49059
6731.876 50117
6732.310 48218
6732.744 50615
6733.178 49878
6733.612 48335
6734.046 48725
6734.480 48123
6734.914 49685
6735.348 48806
6735.782 48337
6736.216 50400
6736.650 50625
6737.084 50722
6737.518 50568
6737.952 49147
6738.387 48700
6738.821 49526
6739.255 48204
6739.689 49200
6740.123 48680
6740.557 50502
6740.992 49610
6741.426 47701
6741.860 48056
6742.294 49145
6742.729 48313
6743.163 48196
6743.597 50060
6744.031 50174
6744.466 50330
6744.900 50471
6745.334 48571
6745.769 50301
6746.203 48156
6746.638 47987
6747.072 47516
6747.506 48482
6747.941 49193
6748.375 48320
6748.810 49151
6749.244 49132
6749.679 48413
6750.113 48137
6750.548 49323
6750.982 49664
6751.417 49797
6751.851 49283
6752.286 50125
6752.721 48784
6753.155 48526
6753.590 49060
6754.024 47391
6754.459 50301
6754.894 50168
6755.328 49223
6755.763 49721
6756.198 48434
6756.632 48968
6757.067 48310
6757.502 49183
6757.937 48943
6758.371 49035
6758.806 48262
6759.241 48122
6759.676 49165
6760.111 49423
6760.546 50453
6760.980 49946
6761.415 49705
6761.850 49711
6762.285 50200
6762.720 49783
6763.155 50082
6763.590 50510
6764.025 49021
6764.460 50200
6764.895 49465
6765.330 51514
6765.765 51240
6766.200 48621
6766.635 50632
6767.070 49352
6767.505 50465
6767.940 48807
6768.375 49229
6768.810 48675
6769.245 50462
6769.680 49046
6770.116 48095
6770.551 50685
6770.986 50643
6771.421 50003
6771.856 47933
6772.292 48812
6772.727 49404
6773.162 49762
6773.597 48481
6774.033 49665
6774.468 50738
6774.903 50231
6775.339 49014
6775.774 47142
6776.209 49028
6776.645 49988
6777.080 49492
6777.515 49158
6777.951 49108
6778.386 49786
6778.822 49106
6779.257 48233
6779.693 50297
6780.128 49735
6780.564 49861
6780.999 49234
6781.435 50014
6781.870 49814
6782.306 48319
6782.741 48317
6783.177 48700
6783.612 48937
6784.048 50516
6784.484 49317
6784.919 48801
6785.355 49367
6785.791 48394
6786.226 49057
6786.662 49088
6787.098 48971
6787.533 50315
6787.969 49398
6788.405 49164
6788.841 48967
6789.276 49914
6789.712 50108
6790.148 48822
6790.584 48600
6791.020 49241
6791.455 50246
6791.891 48775
6792.327 49290
6792.763 48586
6793.199 49878
6793.635 47779
6794.071 48369
6794.507 50369
6794.943 48562
6795.379 47167
6795.815 48995
6796.251 49529
6796.687 48204
6797.123 48530
6797.559 47233
6797.995 49431
6798.431 47956
6798.867 47742
6799.303 48568
6799.739 47881
6800.175 48644
6800.611 49903
6801.048 48967
6801.484 48848
6801.920 48573
6802.356 49453
6802.792 48132
6803.229 48694
6803.665 47992
6804.101 49124
6804.537 48625
6804.974 48552
6805.410 49379
6805.846 48707
6806.283 47313
6806.719 47387
6807.155 48251
6807.592 48707
6808.028 48033
6808.464 47693
6808.901 48433
6809.337 48768
6809.774 49240
6810.210 48431
6810.647 48195
6811.083 49611
6811.520 48843
6811.956 48709
6812.393 49577
6812.829 49111
6813.266 48850
6813.702 47334
6814.139 48244
6814.575 49593
6815.012 50157
6815.449 47232
6815.885 49571
6816.322 48636
6816.759 49317
6817.195 48521
6817.632 47892
6818.069 48655
6818.505 47971
6818.942 48368
6819.379 47586
6819.816 48949
6820.252 49299
6820.689 48172
6821.126 48519
6821.563 47649
6822.000 48903
6822.436 48607
6822.873 48956
6823.310 48134
6823.747 48719
6824.184 48473
6824.621 48642
6825.058 48311
6825.495 48524
6825.932 48873
6826.369 48657
6826.806 50135
6827.243 49168
6827.680 48810
6828.117 48997
6828.554 49954
6828.991 47313
6829.428 47117
6829.865 48742
6830.302 47725
6830.739 48842
6831.176 49671
6831.614 49056
6832.051 48843
6832.488 47604
6832.925 48510
6833.362 47653
6833.799 50337
6834.237 48311
6834.674 48643
6835.111 49153
6835.548 48461
6835.986 47921
6836.423 48748
6836.860 49427
6837.298 48710
6837.735 50002
6838.172 50121
6838.610 48263
6839.047 46548
6839.484 48528
6839.922 49950
6840.359 48816
6840.797 49810
6841.234 47616
6841.672 50005
6842.109 48027
6842.547 48475
6842.984 48304
6843.422 48393
6843.859 49674
6844.297 47394
6844.734 47322
6845.172 48546
6845.610 48698
6846.047 49597
6846.485 48743
6846.922 48092
6847.360 47717
6847.798 48150
6848.235 47008
6848.673 47408
6849.111 48617
6849.549 47950
6849.986 46677
6850.424 47796
6850.862 48930
6851.300 48088
6851.737 47904
6852.175 48322
6852.613 48675
6853.051 49552
6853.489 48128
6853.927 48409
6854.364 48180
6854.802 48744
6855.240 46752
6855.678 47836
6856.116 46679
6856.554 48445
6856.992 49297
6857.430 48648
6857.868 48061
6858.306 48369
6858.744 48918
6859.182 48650
6859.620 49174
6860.058 49584
6860.496 49990
6860.934 46569
6861.372 45695
6861.810 48060
6862.249 48456
6862.687 48735
6863.125 48368
6863.563 48042
6864.001 47407
6864.439 47654
6864.878 48794
6865.316 48389
6865.754 48700
6866.192 48152
6866.631 49965
6867.069 48776
6867.507 48733
6867.946 49600
6868.384 48889
6868.822 48415
6869.261 48862
6869.699 48940
6870.137 48428
6870.576 49033
6871.014 48683
6871.453 48828
6871.891 47956
6872.329 47826
6872.768 49256
6873.206 48710
6873.645 49617
6874.083 48470
6874.522 49373
6874.960 50205
6875.399 48549
6875.838 48321
6876.276 48104
6876.715 49426
6877.153 49046
6877.592 48265
6878.031 48430
6878.469 48815
6878.908 49466
6879.347 49140
6879.785 47567
6880.224 48327
6880.663 48272
6881.102 47815
6881.540 47471
6881.979 47217
6882.418 48995
6882.857 48039
6883.295 47170
6883.734 46968
6884.173 48247
6884.612 48107
6885.051 47907
6885.490 49739
6885.929 48064
6886.367 48000
6886.806 49006
6887.245 48518
6887.684 49870
6888.123 47690
6888.562 48295
6889.001 47768
6889.440 49823
6889.879 48619
6890.318 47698
6890.757 48226
6891.196 49361
6891.635 47197
6892.075 47475
6892.514 49406
6892.953 49412
6893.392 48556
6893.831 48397
6894.270 48775
6894.709 48638
6895.149 47856
6895.588 49102
6896.027 48806
6896.466 50459
6896.905 49488
6897.345 47517
6897.784 47188
6898.223 47692
6898.663 50152
6899.102 48579
6899.541 47122
6899.981 49140
6900.420 48453
6900.859 47116
6901.299 47236
6901.738 46370
6902.177 47347
6902.617 48435
6903.056 47327
6903.496 48892
6903.935 48637
6904.375 47933
6904.814 46905
6905.254 46568
6905.693 47891
6906.133 46351
6906.572 48455
6907.012 47220
6907.452 47344
6907.891 48182
6908.331 46563
6908.770 47574
6909.210 47168
6909.650 49829
6910.089 48185
6910.529 48286
6910.969 47790
6911.408 47341
6911.848 48764
6912.288 47041
6912.728 47075
6913.167 47925
6913.607 48148
6914.047 47927
6914.487 48941
6914.927 47745
6915.366 48339
6915.806 47802
6916.246 46295
6916.686 48780
6917.126 46870
6917.566 48395
6918.006 47544
6918.446 49223
6918.886 48656
6919.326 47971
6919.766 48912
6920.206 46840
6920.646 48500
6921.086 47054
6921.526 47523
6921.966 47313
6922.406 48338
6922.846 47737
6923.286 46740
6923.726 48389
6924.166 47887
6924.606 48570
6925.046 48706
6925.487 49184
6925.927 47875
6926.367 47851
6926.807 47875
6927.247 47795
6927.688 46972
6928.128 46677
6928.568 48028
6929.008 47616
6929.449 47989
6929.889 46775
6930.329 47372
6930.770 47129
6931.210 46214
6931.650 47396
6932.091 47352
6932.531 47379
6932.972 47659
6933.412 47310
6933.852 47248
6934.293 47702
6934.733 47885
6935.174 47720
6935.614 47720
6936.055 48143
6936.495 48294
6936.936 47296
6937.376 47569
6937.817 47094
6938.257 47914
6938.698 47859
6939.139 46581
6939.579 47736
6940.020 47495
6940.461 47359
6940.901 47606
6941.342 46708
6941.783 46358
6942.223 47409
6942.664 47900
6943.105 46997
6943.545 47250
6943.986 47583
6944.427 48300
6944.868 47999
6945.309 47131
6945.749 47012
6946.190 46701
6946.631 47893
6947.072 46226
6947.513 47934
6947.954 47582
6948.394 47508
6948.835 47196
6949.276 46919
6949.717 48326
6950.158 47417
6950.599 46979
6951.040 46514
6951.481 47742
6951.922 47309
6952.363 46542
6952.804 47156
6953.245 46583
6953.686 48935
6954.127 46657
6954.569 47294
6955.010 48077
6955.451 47798
6955.892 46890
6956.333 47221
6956.774 48181
6957.215 47105
6957.657 48271
6958.098 46480
6958.539 47888
6958.980 47861
6959.421 47091
6959.863 46639
6960.304 46730
6960.745 48332
6961.187 46820
6961.628 46456
6962.069 46262
6962.511 48284
6962.952 47559
6963.393 46518
6963.835 48073
6964.276 47722
6964.718 48854
6965.159 47632
6965.600 47886
6966.042 46923
6966.483 46686
6966.925 46766
6967.366 46426
6967.808 47162
6968.249 48164
6968.691 47631
6969.132 46789
6969.574 47861
6970.016 49640
6970.457 48438
6970.899 48360
6971.341 48111
6971.782 48304
6972.224 47552
6972.665 47253
6973.107 44923
6973.549 47282
6973.991 47714
6974.432 47895
6974.874 47919
6975.316 46694
6975.758 47381
6976.199 46971
6976.641 48276
6977.083 50179
6977.525 50271
6977.967 48369
6978.408 46751
6978.850 47020
6979.292 47362
6979.734 48198
6980.176 47877
6980.618 47800
6981.060 46614
6981.502 47386
6981.944 46947
6982.386 47534
6982.828 47404
6983.270 46173
6983.712 47953
6984.154 46930
6984.596 49150
6985.038 48317
6985.480 48627
6985.922 48957
6986.364 48800
6986.806 47344
6987.249 46411
6987.691 46913
6988.133 46193
6988.575 46513
6989.017 46985
6989.459 46764
6989.902 46298
6990.344 46881
6990.786 47042
6991.228 47257
6991.671 47011
6992.113 47178
6992.555 48670
6992.998 49108
6993.440 47529
6993.882 48590
6994.325 47617
6994.767 46849
6995.209 45992
6995.652 47297
6996.094 47683
6996.537 45415
6996.979 47420
6997.422 47939
6997.864 49129
6998.307 47107
6998.749 46859
6999.192 46351
6999.634 47615
7000.077 47020
7000.519 46018
7000.962 45613
7001.404 47177
7001.847 46134
7002.290 47150
7002.732 46677
7003.175 46804
7003.618 46989
7004.060 46208
7004.503 46891
7004.946 46382
7005.388 46311
7005.831 45960
7006.274 46321
7006.717 48301
7007.159 47397
7007.602 46827
7008.045 47492
7008.488 46418
7008.931 46122
7009.373 44804
7009.816 46708
7010.259 47238
7010.702 46819
7011.145 47734
7011.588 47654
7012.031 46880
7012.474 45834
7012.917 47499
7013.360 46696
7013.803 47673
7014.246 47633
7014.689 47859
7015.132 46992
7015.575 47598
7016.018 47537
7016.461 47244
7016.904 47855
7017.347 46403
7017.790 47583
7018.233 47409
7018.676 46704
7019.120 46922
7019.563 47398
7020.006 48096
7020.449 46472
7020.892 46156
7021.335 45732
7021.779 47993
7022.222 47544
7022.665 47108
7023.109 46763
7023.552 47410
7023.995 47394
7024.438 47850
7024.882 47721
7025.325 47130
7025.769 46917
7026.212 46371
7026.655 46695
7027.099 47592
7027.542 45901
7027.986 45471
7028.429 45170
7028.872 48282
7029.316 47026
7029.759 46799
7030.203 47409
7030.646 45774
7031.090 47765
7031.534 47858
7031.977 46917
7032.421 46668
7032.864 47032
7033.308 46936
7033.751 46759
7034.195 47815
7034.639 46360
7035.082 47427
7035.526 46962
7035.970 48337
7036.413 47965
7036.857 49440
7037.301 47185
7037.745 48135
7038.188 47733
7038.632 47496
7039.076 47602
7039.520 46805
7039.964 48170
7040.407 46859
7040.851 48473
7041.295 48021
7041.739 46283
7042.183 46950
7042.627 46871
7043.071 46116
7043.515 47507
7043.959 47939
7044.403 47403
7044.847 46572
7045.291 47342
7045.735 47181
7046.179 47048
7046.623 47639
7047.067 48340
7047.511 47607
7047.955 47646
7048.399 48349
7048.843 47373
7049.287 46183
7049.731 47109
7050.175 47642
7050.619 46015
7051.064 48193
7051.508 48295
7051.952 47521
7052.396 46072
7052.840 46012
7053.285 47671
7053.729 47920
7054.173 47454
7054.617 46919
7055.062 47844
7055.506 46467
7055.950 45519
7056.395 45940
7056.839 47496
7057.283 47427
7057.728 45629
7058.172 45724
7058.617 45853
7059.061 46784
7059.506 46899
7059.950 47342
7060.394 47990
7060.839 47417
7061.283 47646
7061.728 45748
7062.172 48105
7062.617 47611
7063.062 46102
7063.506 47576
7063.951 46843
7064.395 46746
7064.840 46830
7065.284 47730
7065.729 46640
7066.174 47896
7066.618 48251
7067.063 47194
7067.508 47157
7067.952 47339
7068.397 47450
7068.842 46794
7069.287 48310
7069.731 47859
7070.176 47354
7070.621 46867
7071.066 47414
7071.511 48197
7071.955 47003
7072.400 48100
7072.845 47201
7073.290 48569
7073.735 47662
7074.180 47746
7074.625 47540
7075.070 46213
7075.515 48275
7075.960 47622
7076.405 48186
7076.850 47162
7077.295 47739
7077.740 47131
7078.185 46349
7078.630 46414
7079.075 47915
7079.520 48385
7079.965 46394
7080.410 47566
7080.855 48205
7081.300 47227
7081.745 46324
7082.191 47537
7082.636 48123
7083.081 47398
7083.526 48054
7083.971 47286
7084.417 49226
7084.862 48756
7085.307 48354
7085.752 47192
7086.198 46561
7086.643 47725
7087.088 47612
7087.533 47795
7087.979 47837
7088.424 47849
7088.870 46788
7089.315 46323
7089.760 47553
7090.206 47090
7090.651 48065
7091.097 46823
7091.542 47592
7091.988 48287
7092.433 47209
7092.879 48266
7093.324 47818
7093.770 47941
7094.215 46880
7094.661 48139
7095.106 47645
7095.552 49314
7095.997 48772
7096.443 47072
7096.889 48404
7097.334 47252
7097.780 49504
7098.226 47598
7098.671 47287
7099.117 47963
7099.563 48623
7100.008 47945
7100.454 46475
7100.900 47366
7101.346 46979
7101.791 49022
7102.237 48519
7102.683 48617
7103.129 47588
7103.575 47595
7104.020 47242
7104.466 49137
7104.912 49435
7105.358 49144
7105.804 47692
7106.250 46966
7106.696 48091
7107.142 48026
7107.588 48263
7108.034 48704
7108.480 47877
7108.926 48201
7109.372 46917
7109.818 46952
7110.264 47200
7110.710 48361
7111.156 47627
7111.602 47089
7112.048 48090
7112.494 47349
7112.940 47431
7113.387 47297
7113.833 47611
7114.279 47958
7114.725 48416
7115.171 48086
7115.617 47001
7116.064 47439
7116.510 48329
7116.956 47674
7117.402 46661
7117.849 47977
7118.295 46884
7118.741 46276
7119.188 47891
7119.634 47409
7120.080 48403
7120.527 48033
7120.973 49015
7121.420 47430
7121.866 47662
7122.312 47909
7122.759 47175
7123.205 46927
7123.652 47343
7124.098 48633
7124.545 48330
7124.991 48637
7125.438 47843
7125.884 48020
7126.331 47382
7126.777 46932
7127.224 46637
7127.671 46711
7128.117 48077
7128.564 46076
7129.010 48495
7129.457 48092
7129.904 48335
7130.350 50079
7130.797 48023
7131.244 48751
7131.691 47493
7132.137 48995
7132.584 47821
7133.031 48829
7133.478 48614
7133.924 47122
7134.371 47275
7134.818 47374
7135.265 47447
7135.712 47198
7136.159 48155
7136.606 48339
7137.052 48656
7137.499 47587
7137.946 46630
7138.393 47839
7138.840 47384
7139.287 47655
7139.734 47143
7140.181 48909
7140.628 48546
7141.075 47803
7141.522 49426
7141.969 47296
7142.416 48701
7142.863 48079
7143.310 49013
7143.757 49450
7144.205 48196
7144.652 47166
7145.099 47284
7145.546 47575
7145.993 48393
7146.440 49058
7146.888 47541
7147.335 48459
7147.782 48465
7148.229 49359
7148.677 48371
7149.124 49185
7149.571 50014
7150.018 47710
7150.466 48428
7150.913 47726
7151.360 47892
7151.808 48512
7152.255 48910
7152.703 47967
7153.150 48278
7153.597 48053
7154.045 48054
7154.492 47858
7154.940 49452
7155.387 48946
7155.835 50252
7156.282 48616
7156.730 49198
7157.177 49654
7157.625 47982
7158.072 48624
7158.520 49768
7158.967 49493
7159.415 49833
7159.863 48118
7160.310 49070
7160.758 47830
7161.206 48472
7161.653 49391
7162.101 48620
7162.549 49045
7162.996 48815
7163.444 49134
7163.892 50525
7164.340 48523
7164.787 48094
7165.235 47913
7165.683 48736
7166.131 48810
7166.578 49837
7167.026 49810
7167.474 49018
7167.922 50354
7168.370 49375
7168.818 49902
7169.266 49112
7169.714 49638
7170.162 50040
7170.610 48924
7171.058 49136
7171.505 49043
7171.953 48628
7172.401 49385
7172.850 49445
7173.298 48425
7173.746 48766
7174.194 50053
7174.642 50494
7175.090 50180
7175.538 48526
7175.986 50989
7176.434 49947
7176.882 50737
7177.330 50417
7177.779 50428
7178.227 49380
7178.675 48966
7179.123 48874
7179.572 49606
7180.020 49104
7180.468 48674
7180.916 49869
7181.365 49972
7181.813 48609
7182.261 48572
7182.710 48586
7183.158 48955
7183.606 49427
7184.055 50059
7184.503 48910
7184.951 51211
7185.400 49468
7185.848 48225
7186.297 49538
7186.745 49434
7187.194 50381
7187.642 48836
7188.091 48124
7188.539 49944
7188.988 48936
7189.436 48966
7189.885 49420
7190.333 49027
7190.782 50540
7191.231 50534
7191.679 49592
7192.128 51123
7192.576 49042
7193.025 50188
7193.474 49160
7193.922 49185
7194.371 50119
7194.820 48976
7195.269 50676
7195.717 48443
7196.166 49634
7196.615 48620
7197.064 48741
7197.512 48225
7197.961 48649
7198.410 50159
7198.859 49714
7199.308 49437
7199.757 49960
7200.205 49969
7200.654 50290
7201.103 49254
7201.552 50161
7202.001 49910
7202.450 49832
7202.899 49884
7203.348 49866
7203.797 51051
7204.246 50455
7204.695 48937
7205.144 48134
7205.593 49079
7206.042 48514
7206.491 48830
7206.940 48880
7207.390 48820
7207.839 48049
7208.288 49621
7208.737 48285
7209.186 48523
7209.635 48718
7210.084 46982
7210.534 49630
7210.983 49649
7211.432 48783
7211.881 47521
7212.331 46963
7212.780 48021
7213.229 47734
7213.678 49094
7214.128 47388
7214.577 48911
7215.026 49368
7215.476 48245
7215.925 48382
7216.375 49254
7216.824 48198
7217.273 48791
7217.723 48695
7218.172 47615
7218.622 49312
7219.071 49005
7219.521 48827
7219.970 49506
7220.420 49190
7220.869 50407
7221.319 47240
7221.768 47909
7222.218 48697
7222.668 49300
7223.117 48879
7223.567 48406
7224.016 48412
7224.466 47963
7224.916 48655
7225.365 49090
7225.815 47384
7226.265 48867
7226.714 48674
7227.164 48369
7227.614 48136
7228.064 49522
7228.513 48066
7228.963 48301
7229.413 48474
7229.863 48866
7230.313 48721
7230.763 48701
7231.212 48877
7231.662 48514
7232.112 48624
7232.562 48020
7233.012 46540
7233.462 47606
7233.912 49146
7234.362 47609
7234.812 47198
7235.262 48803
7235.712 48615
7236.162 49825
7236.612 48778
7237.062 49170
7237.512 47448
7237.962 49139
7238.412 48312
7238.862 49278
7239.312 48340
7239.762 47429
7240.212 48489
7240.663 46023
7241.113 49072
7241.563 48555
7242.013 48007
7242.463 47033
7242.914 46926
7243.364 47478
7243.814 46460
7244.264 47115
7244.715 46878
7245.165 47412
7245.615 48219
7246.066 47726
7246.516 48203
7246.966 47214
7247.417 48070
7247.867 46724
7248.317 47114
7248.768 46571
7249.218 47743
7249.669 47485
7250.119 47406
7250.570 48076
7251.020 47357
7251.471 47490
7251.921 47202
7252.372 48610
7252.822 48258
7253.273 46866
7253.723 47721
7254.174 48141
7254.624 47977
7255.075 45810
7255.526 46674
7255.976 47050
7256.427 47692
7256.878 48193
7257.328 46608
7257.779 47292
7258.230 47559
7258.680 47105
7259.131 46348
7259.582 48632
7260.033 48831
7260.483 47601
7260.934 47312
7261.385 47501
7261.836 46754
7262.287 45706
7262.737 47871
7263.188 47347
7263.639 49002
7264.090 48506
7264.541 46839
7264.992 48567
7265.443 47343
7265.894 48383
7266.345 47502
7266.796 48935
7267.247 47483
7267.698 48299
7268.149 48801
7268.600 48314
7269.051 47908
7269.502 46808
7269.953 47975
7270.404 47112
7270.855 49050
7271.306 47688
7271.757 47535
7272.208 48802
7272.659 47851
7273.111 47787
7273.562 47122
7274.013 46860
7274.464 45851
7274.915 49173
7275.367 48004
7275.818 46757
7276.269 47605
7276.721 46061
7277.172 47620
7277.623 46269
7278.074 46867
7278.526 48104
7278.977 47528
7279.428 46983
7279.880 46360
7280.331 47969
7280.783 47679
7281.234 48124
7281.686 47193
7282.137 47521
7282.588 47481
7283.040 48355
7283.491 46639
7283.943 46928
7284.394 47778
7284.846 47648
7285.298 47519
7285.749 45227
7286.201 47328
7286.652 45882
7287.104 46506
7287.555 47070
7288.007 47677
7288.459 48051
7288.910 46830
7289.362 46742
7289.814 46666
7290.265 47589
7290.717 46030
7291.169 46037
7291.621 46197
7292.072 46485
7292.524 46709
7292.976 46151
7293.428 46123
7293.880 46206
7294.331 46389
7294.783 45707
7295.235 46180
7295.687 46906
7296.139 46401
7296.591 47822
7297.043 46924
7297.495 47587
7297.947 49235
7298.399 47585
7298.851 46954
7299.303 45824
7299.755 47055
7300.207 45166
7300.659 47602
7301.111 47790
7301.563 47039
7302.015 46135
7302.467 46543
7302.919 46081
7303.371 46471
7303.823 47008
7304.275 46816
7304.727 47866
7305.180 46033
7305.632 47836
7306.084 46139
7306.536 45466
7306.988 47834
7307.441 47056
7307.893 46112
7308.345 44883
7308.798 47592
7309.250 45918
7309.702 45823
7310.154 45816
7310.607 47042
7311.059 47151
7311.512 45401
7311.964 46599
7312.416 46678
7312.869 46949
7313.321 46191
7313.774 46562
7314.226 46636
7314.678 45552
7315.131 46590
7315.583 47089
7316.036 47286
7316.488 48681
7316.941 48186
7317.394 47352
7317.846 46801
7318.299 47620
7318.751 46828
7319.204 47026
7319.657 46672
7320.109 48550
7320.562 47874
7321.014 47483
7321.467 46801
7321.920 45661
7322.373 47137
7322.825 46511
7323.278 47079
7323.731 47017
7324.184 47320
7324.636 47177
7325.089 47957
7325.542 48271
7325.995 47252
7326.448 47806
7326.900 46699
7327.353 48390
7327.806 47830
7328.259 47349
7328.712 46649
7329.165 47767
7329.618 48136
7330.071 46614
7330.524 47980
7330.977 47685
7331.430 48000
7331.883 47213
7332.336 49036
7332.789 48987
7333.242 47757
7333.695 49219
7334.148 48151
7334.601 46204
7335.054 46714
7335.507 48220
7335.960 47693
7336.413 47449
7336.867 46517
7337.320 47024
7337.773 48217
7338.226 48512
7338.679 49003
7339.133 48756
7339.586 47509
7340.039 47027
7340.492 46555
7340.946 47225
7341.399 45734
7341.852 47468
7342.306 46884
7342.759 47050
7343.212 47152
7343.666 46102
7344.119 47219
7344.572 47024
7345.026 48268
7345.479 47914
7345.933 47333
7346.386 47373
7346.840 46556
7347.293 46270
7347.747 46350
7348.200 47374
7348.654 47630
7349.107 48010
7349.561 47500
7350.014 47433
7350.468 47662
7350.922 47498
7351.375 46559
7351.829 47543
7352.282 46785
7352.736 47080
7353.190 47686
7353.643 46352
7354.097 47338
7354.551 46062
7355.004 46703
7355.458 46759
7355.912 46055
7356.366 47449
7356.820 46056
7357.273 46968
7357.727 47797
7358.181 46863
7358.635 46193
7359.089 46151
7359.542 45400
7359.996 45953
7360.450 46528
7360.904 45897
7361.358 46374
7361.812 46369
7362.266 46529
7362.720 44611
7363.174 45109
7363.628 46019
7364.082 47262
7364.536 45931
7364.990 45126
7365.444 48243
7365.898 46525
7366.352 45260
7366.806 46386
7367.260 46592
7367.714 47553
7368.169 45626
7368.623 47306
7369.077 46678
7369.531 47524
7369.985 46527
7370.439 45623
7370.894 47716
7371.348 47335
7371.802 47597
7372.256 46229
7372.711 47517
7373.165 46548
7373.619 47079
7374.074 46328
7374.528 45878
7374.982 47228
7375.437 46128
7375.891 46808
7376.345 46033
7376.800 47761
7377.254 47303
7377.709 47420
7378.163 47399
7378.617 47061
7379.072 48166
7379.526 47176
7379.981 47095
7380.435 46296
7380.890 47644
7381.345 46803
7381.799 46318
7382.254 46311
7382.708 46692
7383.163 47061
7383.617 46080
7384.072 46669
7384.527 46820
7384.981 47517
7385.436 46961
7385.891 46347
7386.345 46565
7386.800 46797
7387.255 47351
7387.710 46185
7388.164 47073
7388.619 46504
7389.074 47077
7389.529 46742
7389.983 45819
7390.438 47203
7390.893 46909
7391.348 48095
7391.803 46255
7392.258 46766
7392.713 46574
7393.168 46659
7393.622 46847
7394.077 46399
7394.532 47616
7394.987 47380
7395.442 47866
7395.897 47959
7396.352 48685
7396.807 47584
7397.262 47066
7397.717 47218
7398.172 47168
7398.628 47284
7399.083 46547
7399.538 48807
7399.993 47211
7400.448 46082
7400.903 46693
7401.358 45350
7401.813 46096
7402.269 47419
7402.724 46918
7403.179 47350
7403.634 47305
7404.090 46276
7404.545 45633
7405.000 47323
7405.455 46455
7405.911 48379
7406.366 45770
7406.821 46698
7407.277 48098
7407.732 48512
7408.187 48581
7408.643 46498
7409.098 47961
7409.554 46094
7410.009 47907
7410.464 48302
7410.920 47620
7411.375 47403
7411.831 47914
7412.286 47807
7412.742 46713
7413.197 47780
7413.653 46564
7414.109 47536
7414.564 47313
7415.020 49776
7415.475 50291
7415.931 48765
7416.387 47758
7416.842 48018
7417.298 48749
7417.754 46972
7418.209 47669
7418.665 48022
7419.121 47464
7419.576 48146
7420.032 48650
7420.488 47945
7420.944 47964
7421.399 49573
7421.855 47966
7422.311 49903
7422.767 49518
7423.223 49306
7423.678 49644
7424.134 47755
7424.590 49918
7425.046 49223
7425.502 49929
7425.958 49759
7426.414 51361
7426.870 50493
7427.326 48493
7427.782 49084
7428.238 49603
7428.694 50613
7429.150 51351
7429.606 52561
7430.062 52730
7430.518 52974
7430.974 51300
7431.430 53143
7431.886 52590
7432.342 52274
7432.799 53671
7433.255 52180
7433.711 55202
7434.167 54682
7434.623 54740
7435.079 53521
7435.536 52436
7435.992 55406
7436.448 54981
7436.904 53997
7437.361 54417
7437.817 55138
7438.273 55525
7438.730 57541
7439.186 56063
7439.642 55762
7440.099 56400
7440.555 56238
7441.011 56232
7441.468 56355
7441.924 55825
7442.381 55541
7442.837 56075
7443.294 55439
7443.750 55355
7444.206 55449
7444.663 55414
7445.120 56871
7445.576 55483
7446.033 56030
7446.489 56745
7446.946 54601
7447.402 56375
7447.859 54374
7448.316 53729
7448.772 54199
7449.229 54428
7449.685 52406
7450.142 52926
7450.599 53811
7451.056 52660
7451.512 53207
7451.969 53286
7452.426 53102
7452.882 53342
7453.339 51816
7453.796 51388
7454.253 52134
7454.710 50952
7455.166 51326
7455.623 51710
7456.080 49786
7456.537 51366
7456.994 50755
7457.451 50874
7457.908 49410
7458.365 49437
7458.822 50244
7459.279 48496
7459.735 50032
7460.192 49617
7460.649 48359
7461.106 47967
7461.563 48124
7462.021 47476
7462.478 47216
7462.935 49202
7463.392 48015
7463.849 48470
7464.306 48167
7464.763 48174
7465.220 48381
7465.677 48324
7466.135 48534
7466.592 47709
7467.049 47963
7467.506 47347
7467.963 47658
7468.421 46565
7468.878 46191
7469.335 46712
7469.792 46400
7470.250 47251
7470.707 46453
7471.164 47424
7471.622 47130
7472.079 47420
7472.536 46430
7472.994 45775
7473.451 46800
7473.908 48085
7474.366 47705
7474.823 47214
7475.281 47558
7475.738 46575
7476.196 46483
7476.653 45811
7477.111 46304
7477.568 47993
7478.026 47339
7478.483 47036
7478.941 45398
7479.398 46824
7479.856 46034
7480.314 46499
7480.771 45944
7481.229 45825
7481.687 47022
7482.144 46994
7482.602 45374
7483.060 46382
7483.517 46918
7483.975 46734
7484.433 46732
7484.890 46724
7485.348 46425
7485.806 46895
7486.264 46488
7486.722 47128
7487.179 45891
7487.637 46239
7488.095 45818
7488.553 45914
7489.011 46157
7489.469 46920
7489.927 46619
7490.384 44440
7490.842 45594
7491.300 46073
7491.758 45688
7492.216 45918
7492.674 45164
7493.132 47729
7493.590 46875
7494.048 46553
7494.506 45635
7494.964 45966
7495.422 46695
7495.881 46187
7496.339 46099
7496.797 45961
7497.255 46515
7497.713 46365
7498.171 47330
7498.629 47327
7499.088 46749
7499.546 45618
7500.004 46328
7500.462 45510
7500.920 46537
7501.379 47490
7501.837 46246
7502.295 46807
7502.753 46930
7503.212 45295
7503.670 46050
7504.128 46008
7504.587 47910
7505.045 45286
7505.504 45919
7505.962 45399
7506.420 46291
7506.879 46910
7507.337 46720
7507.796 44824
7508.254 45212
7508.713 45608
7509.171 44803
7509.630 45974
7510.088 46324
7510.547 46310
7511.005 45313
7511.464 44971
7511.922 46852
7512.381 46820
7512.840 46831
7513.298 47163
7513.757 47313
7514.215 46239
7514.674 45308
7515.133 46867
7515.591 45720
7516.050 45679
7516.509 45989
7516.968 46164
7517.426 45494
7517.885 47455
7518.344 47427
7518.803 45637
7519.261 45716
7519.720 47083
7520.179 46890
7520.638 45467
7521.097 46212
7521.556 45458
7522.015 45765
7522.474 46038
7522.932 46199
7523.391 46109
7523.850 44672
7524.309 45733
7524.768 45248
7525.227 46498
7525.686 46102
7526.145 45987
7526.604 45421
7527.063 45246
7527.522 46045
7527.981 45243
7528.441 45964
7528.900 45962
7529.359 45820
7529.818 46650
7530.277 44956
7530.736 46356
7531.195 45512
7531.654 45016
7532.114 44609
7532.573 46229
7533.032 45310
7533.491 46175
7533.951 45587
7534.410 45348
7534.869 45771
7535.328 45015
7535.788 46597
7536.247 45372
7536.706 46956
7537.166 45725
7537.625 45825
7538.085 45129
7538.544 45655
7539.003 46001
7539.463 44879
7539.922 45769
7540.382 46420
7540.841 45971
7541.301 46363
7541.760 45206
7542.220 45961
7542.679 45497
7543.139 44522
7543.598 44173
7544.058 46118
7544.517 46556
7544.977 46171
7545.437 46944
7545.896 45901
7546.356 45754
7546.815 45921
7547.275 45611
7547.735 45207
7548.195 45338
7548.654 45373
7549.114 45015
7549.574 46142
7550.033 44819
7550.493 45587
7550.953 45138
7551.413 44987
7551.873 46600
7552.332 46572
7552.792 45557
7553.252 44834
7553.712 45730
7554.172 45492
7554.632 45347
7555.092 44581
7555.551 45970
7556.011 45464
7556.471 44725
7556.931 44039
7557.391 44536
7557.851 44834
7558.311 45181
7558.771 45985
7559.231 42693
7559.691 46147
7560.151 45402
7560.612 44984
7561.072 44344
7561.532 44286
7561.992 46128
7562.452 45902
7562.912 45910
7563.372 44675
7563.832 46332
7564.293 44879
7564.753 44624
7565.213 46354
7565.673 45408
7566.133 46338
7566.594 45481
7567.054 45651
7567.514 44954
7567.975 45489
7568.435 43348
7568.895 44264
7569.356 45876
7569.816 45587
7570.276 46773
7570.737 43921
7571.197 45458
7571.657 45179
7572.118 44955
7572.578 44275
7573.039 44395
7573.499 45383
7573.960 44060
7574.420 45771
7574.881 44763
7575.341 46267
7575.802 45058
7576.262 44940
7576.723 45283
7577.184 45444
7577.644 43954
7578.105 44370
7578.565 45544
7579.026 44295
7579.487 45408
7579.947 45175
7580.408 44635
7580.869 45537
7581.329 44945
7581.790 45443
7582.251 45274
7582.712 45775
7583.172 45453
7583.633 45758
7584.094 45565
7584.555 44502
7585.016 44775
7585.476 45343
7585.937 45360
7586.398 46419
7586.859 45551
7587.320 46135
7587.781 44222
7588.242 43589
7588.703 44562
7589.164 44613
7589.625 44306
7590.086 45719
7590.547 45951
7591.008 45612
7591.469 44875
7591.930 45006
7592.391 45313
7592.852 44724
7593.313 45463
7593.774 44004
7594.235 46065
7594.696 44847
7595.157 44489
7595.618 44675
7596.080 44648
7596.541 44904
7597.002 44365
7597.463 43951
7597.924 44725
7598.386 45068
7598.847 44673
7599.308 44788
7599.769 43878
7600.231 44028
7600.692 43849
7601.153 44881
7601.615 45829
7602.076 46394
7602.537 45667
7602.999 45141
7603.460 45271
7603.921 45384
7604.383 44892
7604.844 44547
7605.306 43822
7605.767 45599
7606.229 45698
7606.690 45519
7607.152 45540
7607.613 45825
7608.075 46153
7608.536 45232
7608.998 45256
7609.459 45283
7609.921 45664
7610.382 44537
7610.844 45431
7611.306 44970
7611.767 45148
7612.229 46014
7612.691 45780
7613.152 46916
7613.614 45092
7614.076 46045
7614.537 45070
7614.999 45413
7615.461 45779
7615.923 45882
7616.384 45245
7616.846 45125
7617.308 46098
7617.770 45004
7618.232 44211
7618.694 45639
7619.155 44820
7619.617 45511
7620.079 45043
7620.541 44616
7621.003 45228
7621.465 45679
7621.927 45619
7622.389 45432
7622.851 44248
7623.313 44683
7623.775 45510
7624.237 44983
7624.699 45336
7625.161 45782
7625.623 45719
7626.085 44643
7626.547 45366
7627.009 46571
7627.471 45225
7627.934 46593
7628.396 44599
7628.858 46189
7629.320 45349
7629.782 44884
7630.244 45188
7630.707 43963
7631.169 45824
7631.631 45011
7632.093 45433
7632.556 45082
7633.018 46521
7633.480 45466
7633.943 46112
7634.405 45973
7634.867 45786
7635.330 45616
7635.792 44315
7636.254 45072
7636.717 45159
7637.179 46579
7637.642 46022
7638.104 46326
7638.567 45230
7639.029 46276
7639.492 46058
7639.954 45008
7640.417 45856
7640.879 46792
7641.342 46438
7641.804 47868
7642.267 45510
7642.729 46455
7643.192 46077
7643.655 46570
7644.117 46485
7644.580 47919
7645.042 47813
7645.505 46776
7645.968 48143
7646.431 48031
7646.893 48454
7647.356 47387
7647.819 47837
7648.281 47448
7648.744 48847
7649.207 47617
7649.670 47625
7650.133 48711
7650.595 47179
7651.058 49156
7651.521 48851
7651.984 49483
7652.447 50167
7652.910 50116
7653.373 50565
7653.836 50019
7654.299 49738
7654.761 48668
7655.224 49092
7655.687 49491
7656.150 49794
7656.613 50186
7657.076 49451
7657.539 49416
7658.003 49422
7658.466 49631
7658.929 49546
7659.392 48564
7659.855 49390
7660.318 48693
7660.781 48108
7661.244 49623
7661.707 49348
7662.171 49791
7662.634 49870
7663.097 48225
7663.560 48864
7664.023 49112
7664.487 48250
7664.950 48492
7665.413 47866
7665.877 48744
7666.340 47372
7666.803 48298
7667.267 47072
7667.730 47704
7668.193 47769
7668.657 47623
7669.120 46936
7669.583 47336
7670.047 48067
7670.510 46003
7670.974 47307
7671.437 47763
7671.901 46894
7672.364 45523
7672.828 46247
7673.291 45938
7673.755 45411
7674.218 46176
7674.682 45205
7675.145 47682
7675.609 46716
7676.073 45524
7676.536 45517
7677.000 43687
7677.463 45993
7677.927 44822
7678.391 45638
7678.854 44988
7679.318 45332
7679.782 45749
7680.246 45304
7680.709 45684
7681.173 45047
7681.637 45090
7682.101 44222
7682.564 45128
7683.028 45065
7683.492 44729
7683.956 44437
7684.420 45956
7684.884 46386
7685.348 47105
7685.811 45578
7686.275 43916
7686.739 44501
7687.203 45561
7687.667 44760
7688.131 45419
7688.595 44096
7689.059 45172
7689.523 44755
7689.987 44748
7690.451 45479
7690.915 44716
7691.379 44543
7691.843 44379
7692.307 45050
7692.772 44406
7693.236 44835
7693.700 44782
7694.164 44948
7694.628 45896
7695.092 45447
7695.557 44131
7696.021 44825
7696.485 44919
7696.949 43991
7697.413 45570
7697.878 43860
7698.342 45674
7698.806 44078
7699.271 43640
7699.735 44783
7700.199 44740
7700.664 45273
7701.128 43736
7701.592 44830
7702.057 45342
7702.521 43453
7702.986 44740
7703.450 44608
7703.914 44698
7704.379 44827
7704.843 45634
7705.308 44244
7705.772 45534
7706.237 46570
7706.701 46052
7707.166 44281
7707.631 44135
7708.095 44903
7708.560 43965
7709.024 44619
7709.489 44263
7709.954 44486
7710.418 43784
7710.883 43776
7711.348 44437
7711.812 43589
7712.277 45380
7712.742 45923
7713.206 44822
7713.671 44359
7714.136 44329
7714.601 43652
7715.065 41602
7715.530 43296
7715.995 43826
7716.460 43645
7716.925 44863
7717.390 44068
7717.854 43542
7718.319 44109
7718.784 44913
7719.249 44344
7719.714 43891
7720.179 43867
7720.644 44773
7721.109 44197
7721.574 44637
7722.039 45139
7722.504 43810
7722.969 44145
7723.434 43597
7723.899 43308
7724.364 43498
7724.829 43669
7725.294 44530
7725.759 44374
7726.225 44528
7726.690 44238
7727.155 43950
7727.620 43740
7728.085 44501
7728.550 44032
7729.016 44248
7729.481 44743
7729.946 45156
7730.411 44074
7730.877 44073
7731.342 44913
7731.807 43806
7732.272 44884
7732.738 43059
7733.203 44473
7733.668 43996
7734.134 43903
7734.599 43993
7735.065 43983
7735.530 44281
7735.995 43786
7736.461 44505
7736.926 45412
7737.392 44189
7737.857 44874
7738.323 42520
7738.788 43237
7739.254 42959
7739.719 45055
7740.185 43873
7740.650 45042
7741.116 43999
7741.582 44921
7742.047 44090
7742.513 43518
7742.978 44222
7743.444 43240
7743.910 44630
7744.375 43042
7744.841 44337
7745.307 44299
7745.773 44299
7746.238 43308
7746.704 43620
7747.170 45260
7747.636 44009
7748.101 44198
7748.567 45060
7749.033 45378
7749.499 44895
7749.965 44570
7750.430 43468
7750.896 42922
7751.362 44096
7751.828 44401
7752.294 44705
7752.760 43786
7753.226 43258
7753.692 43460
7754.158 44066
7754.624 43690
7755.090 42694
7755.556 42881
7756.022 43410
7756.488 44427
7756.954 43039
7757.420 43262
7757.886 43371
7758.352 43270
7758.818 43395
7759.284 42404
7759.751 42247
7760.217 43031
7760.683 43001
7761.149 43771
7761.615 44000
7762.082 43808
7762.548 42775
7763.014 44121
7763.480 44282
7763.947 44675
7764.413 43573
7764.879 43394
7765.345 44077
7765.812 42747
7766.278 43049
7766.744 42859
7767.211 43735
7767.677 43049
7768.144 43600
7768.610 43319
7769.076 43616
7769.543 44470
7770.009 44090
7770.476 44203
7770.942 42944
7771.409 43017
7771.875 43716
7772.342 45079
7772.808 43645
7773.275 42340
7773.741 44090
7774.208 44312
7774.675 44455
7775.141 45015
7775.608 44315
7776.074 43159
7776.541 43278
7777.008 43755
7777.474 45054
7777.941 44213
7778.408 43024
7778.875 43993
7779.341 43694
7779.808 45112
7780.275 44342
7780.742 44238
7781.208 44006
7781.675 43057
7782.142 45148
7782.609 43297
7783.076 43897
7783.543 43746
7784.009 44259
7784.476 43636
7784.943 44839
7785.410 44722
7785.877 44702
7786.344 44753
7786.811 44213
7787.278 44574
7787.745 45051
7788.212 44549
7788.679 43576
7789.146 44022
7789.613 44755
7790.080 43410
7790.547 43878
7791.014 44765
7791.481 45755
7791.948 45429
7792.416 44422
7792.883 45777
7793.350 44558
7793.817 45197
7794.284 43676
7794.751 44350
7795.219 45482
7795.686 44650
7796.153 44773
7796.620 45374
7797.088 46068
7797.555 45160
7798.022 45396
7798.490 44424
7798.957 44167
7799.424 43507
7799.892 44402
7800.359 44711
7800.826 45438
7801.294 45162
7801.761 45200
7802.229 44923
7802.696 43616
7803.164 44638
7803.631 43818
7804.098 43948
7804.566 46395
7805.033 44418
7805.501 46484
7805.969 45503
7806.436 44119
7806.904 43855
7807.371 44985
7807.839 44793
7808.306 44466
7808.774 44531
7809.242 43406
7809.709 44944
7810.177 43045
7810.645 43707
7811.112 43502
7811.580 45029
7812.048 44080
7812.516 43921
7812.983 43769
7813.451 43937
7813.919 43794
7814.387 43042
7814.854 45393
7815.322 44377
7815.790 43837
7816.258 43488
7816.726 42196
7817.194 43219
7817.662 42650
7818.129 43779
7818.597 44006
7819.065 44235
7819.533 43056
7820.001 44216
7820.469 44406
7820.937 43242
7821.405 44677
7821.873 43708
7822.341 44487
7822.809 44405
7823.277 43222
7823.745 42722
7824.214 43291
7824.682 42582
7825.150 43690
7825.618 44371
7826.086 43013
7826.554 44624
7827.022 44253
7827.491 43577
7827.959 42374
7828.427 41941
7828.895 43541
7829.363 43784
7829.832 43646
7830.300 44012
7830.768 43188
7831.237 44297
7831.705 43221
7832.173 43464
7832.642 43319
7833.110 44060
7833.578 43562
7834.047 43276
7834.515 44239
7834.984 44316
7835.452 43298
7835.920 42312
7836.389 43036
7836.857 43647
7837.326 44480
7837.794 43254
7838.263 43847
7838.731 44150
7839.200 43764
7839.668 44414
7840.137 43287
7840.606 44194
7841.074 42474
7841.543 43440
7842.011 43446
7842.480 43521
7842.949 42850
7843.417 43125
7843.886 43193
7844.355 42834
7844.823 43043
7845.292 42028
7845.761 43101
7846.230 43069
7846.698 42998
7847.167 42772
7847.636 42747
7848.105 42897
7848.574 43351
7849.042 44283
7849.511 43563
7849.980 45504
7850.449 44930
7850.918 44287
7851.387 42526
7851.856 43574
7852.325 43557
7852.794 42635
7853.263 42586
7853.732 43235
7854.201 44591
7854.670 44814
7855.139 43877
7855.608 42907
7856.077 43175
7856.546 44731
7857.015 43665
7857.484 44825
7857.953 43913
7858.422 43894
7858.891 43038
7859.360 43813
7859.830 43993
7860.299 44541
7860.768 44522
7861.237 43508
7861.706 43797
7862.176 45161
7862.645 44352
7863.114 44426
7863.583 43254
7864.053 43214
7864.522 42927
7864.991 43445
7865.461 43220
7865.930 43617
7866.399 43547
7866.869 44443
7867.338 43502
7867.808 43002
7868.277 44019
7868.746 44268
7869.216 43468
7869.685 43754
7870.155 44282
7870.624 42857
7871.094 43286
7871.563 42486
7872.033 43182
7872.502 43458
7872.972 42725
7873.441 44007
7873.911 43628
7874.381 42945
7874.850 44161
7875.320 42810
7875.790 44146
7876.259 43343
7876.729 43125
7877.199 44294
7877.668 45456
7878.138 43297
7878.608 43815
7879.077 44397
7879.547 43498
7880.017 44584
7880.487 43838
7880.957 43904
7881.426 44442
7881.896 43803
7882.366 43220
7882.836 43296
7883.306 44667
7883.776 43178
7884.246 43776
7884.715 42934
7885.185 44505
7885.655 45080
7886.125 43549
7886.595 43877
7887.065 42564
7887.535 43815
7888.005 42791
7888.475 43340
7888.945 43269
7889.415 44048
7889.885 43758
7890.355 42778
7890.826 43097
7891.296 43221
7891.766 43943
7892.236 44595
7892.706 43985
7893.176 43443
7893.646 43622
7894.117 43144
7894.587 42235
7895.057 42476
7895.527 42644
7895.998 43154
7896.468 43135
7896.938 43713
7897.408 43688
7897.879 43938
7898.349 44126
7898.819 43175
7899.290 44824
7899.760 42942
7900.230 43361
7900.701 43547
7901.171 43916
7901.642 43385
7902.112 43068
7902.582 43812
7903.053 43309
7903.523 44273
7903.994 44368
7904.464 44356
7904.935 43623
7905.405 43823
7905.876 44969
7906.347 43577
7906.817 44598
7907.288 43734
7907.758 44871
7908.229 43254
7908.700 44433
7909.170 43246
7909.641 43742
7910.112 43375
7910.582 42624
7911.053 44315
7911.524 43078
7911.994 43588
7912.465 43258
7912.936 43546
7913.407 44119
7913.877 43041
7914.348 44717
7914.819 43206
7915.290 44308
7915.761 42791
7916.232 43254
7916.702 43777
7917.173 44155
7917.644 43034
7918.115 44541
7918.586 43999
7919.057 43464
7919.528 42989
7919.999 43006
7920.470 43583
7920.941 44112
7921.412 44589
7921.883 43305
7922.354 43285
7922.825 44687
7923.296 43789
7923.767 44503
7924.238 43409
7924.709 44265
7925.181 43705
7925.652 43371
7926.123 44097
7926.594 44136
7927.065 44149
7927.536 43789
7928.008 43363
7928.479 43986
7928.950 42413
7929.421 43000
7929.893 43077
7930.364 44195
7930.835 43237
7931.306 43151
7931.778 43224
7932.249 45454
7932.720 44591
7933.192 44134
7933.663 45272
7934.135 43222
7934.606 45181
7935.077 43653
7935.549 45567
7936.020 44655
7936.492 45164
7936.963 43600
7937.435 43980
7937.906 44591
7938.378 43510
7938.849 43771
7939.321 42780
7939.792 44114
7940.264 44936
7940.736 44375
7941.207 43237
7941.679 44471
7942.150 43759
7942.622 44080
7943.094 42997
7943.565 42221
7944.037 44430
7944.509 44181
7944.980 43235
7945.452 43572
7945.924 43409
7946.396 44339
7946.867 43050
7947.339 43669
7947.811 44008
7948.283 45450
7948.755 45523
7949.227 44562
7949.698 43700
7950.170 43647
7950.642 44612
7951.114 43506
7951.586 43759
7952.058 43921
7952.530 44252
7953.002 43451
7953.474 44005
7953.946 43758
7954.418 42718
7954.890 43717
7955.362 43452
7955.834 44708
7956.306 44534
7956.778 43419
7957.250 42686
7957.722 43134
7958.194 43944
7958.666 43388
7959.139 43859
7959.611 44687
7960.083 44931
7960.555 45361
7961.027 44328
7961.499 44930
7961.972 44350
7962.444 44088
7962.916 44492
7963.388 44519
7963.861 43649
7964.333 44076
7964.805 44066
7965.278 43759
7965.750 44173
7966.222 43516
7966.695 43555
7967.167 43821
7967.639 44983
7968.112 43541
7968.584 44439
7969.057 43949
7969.529 43694
7970.002 46004
7970.474 43615
7970.947 42706
7971.419 44324
7971.892 43600
7972.364 44089
7972.837 43324
7973.309 44319
7973.782 44905
7974.254 44412
7974.727 44353
7975.200 45322
7975.672 45124
7976.145 43887
7976.618 43721
7977.090 43775
7977.563 43302
7978.036 43704
7978.508 45024
7978.981 43498
7979.454 45762
7979.927 44949
7980.399 43222
7980.872 43302
7981.345 43260
7981.818 44262
7982.291 41615
7982.764 44424
7983.236 43842
7983.709 43909
7984.182 44144
7984.655 44022
7985.128 43201
7985.601 45025
7986.074 45277
7986.547 44658
7987.020 44373
7987.493 44754
7987.966 45132
7988.439 43050
7988.912 43415
7989.385 43943
7989.858 43737
7990.331 44548
7990.804 44411
7991.277 45448
7991.750 46642
7992.223 43981
7992.697 44333
7993.170 43880
7993.643 45510
7994.116 44159
7994.589 44481
7995.062 43381
7995.536 44233
7996.009 45018
7996.482 44415
7996.955 44166
7997.429 44406
7997.902 45414
7998.375 44842
7998.849 46187
7999.322 45532
7999.795 44740
8000.269 44333
8000.742 43982
8001.216 44816
8001.689 43760
8002.162 45013
8002.636 43977
8003.109 44672
8003.583 44875
8004.056 44676
8004.530 45478
8005.003 44486
8005.477 45059
8005.950 44391
8006.424 45568
8006.897 45328
8007.371 45033
8007.845 45052
8008.318 45480
8008.792 44978
8009.265 45871
8009.739 46263
8010.213 45969
8010.686 46269
8011.160 44375
8011.634 45756
8012.108 45368
8012.581 44843
8013.055 45635
8013.529 45205
8014.003 46082
8014.476 44938
8014.950 44981
8015.424 45500
8015.898 46375
8016.372 45930
8016.846 45143
8017.319 47649
8017.793 46163
8018.267 45790
8018.741 45762
8019.215 46121
8019.689 45693
8020.163 45704
8020.637 45497
8021.111 45731
8021.585 46070
8022.059 45968
8022.533 46531
8023.007 46047
8023.481 45685
8023.955 46116
8024.429 45770
8024.903 46298
8025.377 45575
8025.852 46220
8026.326 44920
8026.800 46755
8027.274 46916
8027.748 47750
8028.222 46593
8028.697 45972
8029.171 46145
8029.645 45743
8030.119 45789
8030.594 46830
8031.068 46850
8031.542 47104
8032.017 46952
8032.491 47354
8032.965 46103
8033.440 46003
8033.914 46913
8034.388 46619
8034.863 46646
8035.337 48169
8035.812 47060
8036.286 47169
8036.761 46760
8037.235 46147
8037.709 47274
8038.184 47383
8038.658 49077
8039.133 48330
8039.608 47258
8040.082 47979
8040.557 46646
8041.031 48460
8041.506 46915
8041.980 47874
8042.455 48516
8042.930 49198
8043.404 48273
8043.879 48986
8044.354 48926
8044.828 48927
8045.303 49205
8045.778 48778
8046.253 48972
8046.727 48368
8047.202 48736
8047.677 48144
8048.152 48048
8048.626 49071
8049.101 48643
8049.576 49853
8050.051 48538
8050.526 50188
8051.001 49014
8051.476 48844
8051.951 50365
8052.425 49045
8052.900 50409
8053.375 49544
8053.850 49542
8054.325 51366
8054.800 50745
8055.275 49600
8055.750 49439
8056.225 49180
8056.700 49789
8057.175 51133
8057.651 50810
8058.126 51042
8058.601 50513
8059.076 50846
8059.551 49822
8060.026 50851
8060.501 50732
8060.976 49920
8061.452 52076
8061.927 52024
8062.402 52243
8062.877 51101
8063.353 51373
8063.828 50918
8064.303 51900
8064.778 52453
8065.254 52884
8065.729 52796
8066.204 52170
8066.680 52685
8067.155 51321
8067.630 52016
8068.106 52840
8068.581 53090
8069.057 53228
8069.532 50774
8070.007 51389
8070.483 52451
8070.958 53303
8071.434 51682
8071.909 52599
8072.385 53987
8072.860 54107
8073.336 53340
8073.812 52934
8074.287 55539
8074.763 55176
8075.238 55349
8075.714 55169
8076.189 53765
8076.665 55611
8077.141 54762
8077.616 54022
8078.092 55676
8078.568 56643
8079.044 55826
8079.519 55840
8079.995 56440
8080.471 56545
8080.947 56351
8081.422 56144
8081.898 56182
8082.374 56135
8082.850 58922
8083.326 56405
8083.801 56251
8084.277 56019
8084.753 56132
8085.229 55999
8085.705 54831
8086.181 56770
8086.657 57818
8087.133 57979
8087.609 58858
8088.085 57753
8088.561 58484
8089.037 57795
8089.513 56576
8089.989 55876
8090.465 56621
8090.941 57083
8091.417 56485
8091.893 56663
8092.369 56238
8092.845 56984
8093.321 57842
8093.798 57378
8094.274 56528
8094.750 56697
8095.226 54880
8095.702 54138
8096.179 57215
8096.655 55976
8097.131 57453
8097.607 55191
8098.084 55956
8098.560 56116
8099.036 56573
8099.512 55851
8099.989 53461
8100.465 55380
8100.942 55616
8101.418 54948
8101.894 55967
8102.371 55809
8102.847 54794
8103.324 55088
8103.800 55486
8104.276 54789
8104.753 53621
8105.229 53689
8105.706 54500
8106.182 54328
8106.659 54140
8107.136 54459
8107.612 52799
8108.089 55811
8108.565 54380
8109.042 53682
8109.518 51653
8109.995 54775
8110.472 53814
8110.948 54318
8111.425 54203
8111.902 54273
8112.378 54833
8112.855 53087
8113.332 54092
8113.809 53675
8114.285 54637
8114.762 53818
8115.239 52903
8115.716 53955
8116.193 53617
8116.669 53311
8117.146 53371
8117.623 55482
8118.100 54103
8118.577 55165
8119.054 52788
8119.531 52960
8120.008 52500
8120.484 54099
8120.961 55198
8121.438 53141
8121.915 55208
8122.392 54625
8122.869 54538
8123.346 56394
8123.823 53876
8124.301 55169
8124.778 53274
8125.255 53782
8125.732 55229
8126.209 56401
8126.686 56156
8127.163 55001
8127.640 55816
8128.117 56332
8128.595 58235
8129.072 58831
8129.549 56091
8130.026 58881
8130.503 57755
8130.981 58086
8131.458 57022
8131.935 56405
8132.413 56471
8132.890 58645
8133.367 57916
8133.845 57807
8134.322 57818
8134.799 57321
8135.277 56142
8135.754 55914
8136.231 58224
8136.709 57667
8137.186 56274
8137.664 57755
8138.141 58381
8138.619 57615
8139.096 57179
8139.574 57272
8140.051 57024
8140.529 57139
8141.006 57316
8141.484 58290
8141.961 56612
8142.439 57848
8142.917 56799
8143.394 56552
8143.872 56766
8144.349 55616
8144.827 55266
8145.305 56468
8145.782 55412
8146.260 54157
8146.738 53387
8147.216 54156
8147.693 52826
8148.171 55041
8148.649 53706
8149.127 53181
8149.604 54023
8150.082 55022
8150.560 53479
8151.038 52812
8151.516 54094
8151.994 53689
8152.472 52934
8152.949 52971
8153.427 52929
8153.905 51614
8154.383 51521
8154.861 52698
8155.339 51490
8155.817 51761
8156.295 50488
8156.773 52112
8157.251 49599
8157.729 50945
8158.207 51198
8158.685 49726
8159.163 50999
8159.642 50215
8160.120 50276
8160.598 48393
8161.076 48833
8161.554 50511
8162.032 49129
8162.510 48218
8162.989 49291
8163.467 48364
8163.945 49539
8164.423 49557
8164.902 48110
8165.380 49238
8165.858 50260
8166.336 49016
8166.815 48606
8167.293 49992
8167.771 49066
8168.250 49389
8168.728 49116
8169.206 46978
8169.685 47222
8170.163 46980
8170.642 47847
8171.120 48555
8171.599 47478
8172.077 49802
8172.555 48628
8173.034 48847
8173.512 48345
8173.991 48899
8174.470 50237
8174.948 49085
8175.427 48854
8175.905 48785
8176.384 50025
8176.862 50725
8177.341 49093
8177.820 50116
8178.298 50918
8178.777 48074
8179.256 49015
8179.734 48632
8180.213 49843
8180.692 52153
8181.171 49365
8181.649 49210
8182.128 50140
8182.607 49040
8183.086 51133
8183.564 49293
8184.043 49849
8184.522 49711
8185.001 50876
8185.480 52076
8185.959 51502
8186.437 51275
8186.916 49920
8187.395 50095
8187.874 50091
8188.353 50786
8188.832 49370
8189.311 50106
8189.790 49580
8190.269 50230
8190.748 48997
8191.227 48476
8191.706 49555
8192.185 49259
8192.664 49860
8193.143 49909
8193.623 49551
8194.102 48257
8194.581 47975
8195.060 49896
8195.539 48088
8196.018 48329
8196.497 47641
8196.977 47613
8197.456 47605
8197.935 48737
8198.414 49215
8198.894 47651
8199.373 48386
8199.852 47464
8200.331 46528
8200.811 48266
8201.290 48414
8201.769 47704
8202.249 45453
8202.728 45208
8203.207 47190
8203.687 46176
8204.166 46578
8204.646 46414
8205.125 46838
8205.605 47198
8206.084 46787
8206.564 46592
8207.043 46158
8207.523 45460
8208.002 46893
8208.482 45063
8208.961 44905
8209.441 45452
8209.920 45248
8210.400 45556
8210.879 45113
8211.359 44431
8211.839 45729
8212.318 44216
8212.798 43592
8213.278 44284
8213.757 44996
8214.237 46096
8214.717 45673
8215.197 45248
8215.676 43649
8216.156 44833
8216.636 45153
8217.116 45425
8217.595 45615
8218.075 46010
8218.555 44040
8219.035 43612
8219.515 43397
8219.995 45692
8220.475 44598
8220.954 45233
8221.434 44230
8221.914 46398
8222.394 44553
8222.874 43520
8223.354 43110
8223.834 43762
8224.314 43659
8224.794 43180
8225.274 44945
8225.754 44320
8226.234 44820
8226.714 43352
8227.195 44091
8227.675 44255
8228.155 43832
8228.635 44693
8229.115 43335
8229.595 44299
8230.075 43772
8230.556 43394
8231.036 44433
8231.516 43878
8231.996 44465
8232.476 43675
8232.957 43373
8233.437 43914
8233.917 43583
8234.398 44383
8234.878 42826
8235.358 43137
8235.838 44211
8236.319 43184
8236.799 43381
8237.280 44448
8237.760 43656
8238.240 44757
8238.721 43521
8239.201 43481
8239.682 43480
8240.162 43757
8240.643 43695
8241.123 44595
8241.604 44662
8242.084 44286
8242.565 43107
8243.045 43532
8243.526 43323
8244.006 44302
8244.487 42457
8244.968 43546
8245.448 43640
8245.929 43761
8246.410 44185
8246.890 42122
8247.371 43290
8247.852 43819
8248.332 44352
8248.813 44466
8249.294 44586
8249.775 44771
8250.255 43880
8250.736 43230
8251.217 42672
8251.698 43787
8252.179 42525
8252.659 43205
8253.140 42587
8253.621 43588
8254.102 44056
8254.583 42008
8255.064 42851
8255.545 41690
8256.026 43259
8256.507 43401
8256.987 42658
8257.468 42192
8257.949 43066
8258.430 43211
8258.911 43109
8259.393 42893
8259.874 42371
8260.355 41948
8260.836 41738
8261.317 44165
8261.798 42793
8262.279 41758
8262.760 42289
8263.241 42671
8263.722 42674
8264.204 41089
8264.685 43565
8265.166 41563
8265.647 42929
8266.128 43381
8266.610 42462
8267.091 42720
8267.572 42468
8268.054 43332
8268.535 42460
8269.016 42072
8269.497 42535
8269.979 41919
8270.460 42047
8270.942 41953
8271.423 42371
8271.904 43097
8272.386 42663
8272.867 41930
8273.349 43075
8273.830 42230
8274.312 42453
8274.793 42988
8275.275 41499
8275.756 42550
8276.238 41646
8276.719 42353
8277.201 41344
8277.682 42331
8278.164 41806
8278.645 41772
8279.127 42640
8279.609 41616
8280.090 42044
8280.572 42014
8281.054 41398
8281.535 41738
8282.017 42388
8282.499 43089
8282.980 42352
8283.462 42943
8283.944 42173
8284.426 42551
8284.907 42769
8285.389 42998
8285.871 41922
8286.353 42716
8286.835 41771
8287.317 41600
8287.798 42012
8288.280 41036
8288.762 42586
8289.244 41185
8289.726 43135
8290.208 43270
8290.690 42252
8291.172 41899
8291.654 41487
8292.136 42498
8292.618 41324
8293.100 41935
8293.582 40666
8294.064 41963
8294.546 42541
8295.028 41211
8295.510 41885
8295.992 42035
8296.474 42042
8296.957 42404
8297.439 42132
8297.921 42398
8298.403 41905
8298.885 40504
8299.367 41278
8299.850 42161
8300.332 41951
8300.814 42478
8301.296 41401
8301.779 42775
8302.261 41870
8302.743 42154
8303.226 41908
8303.708 42109
8304.190 41886
8304.673 41181
8305.155 42112
8305.637 42168
8306.120 41690
8306.602 41977
8307.085 41621
8307.567 42283
8308.050 41172
8308.532 41922
8309.015 41006
8309.497 42932
8309.980 41717
8310.462 41385
8310.945 40754
8311.427 41598
8311.910 41967
8312.392 41241
8312.875 41690
8313.358 41360
8313.840 42901
8314.323 41385
8314.805 42034
8315.288 42430
8315.771 42703
8316.254 42539
8316.736 40940
8317.219 40829
8317.702 40914
8318.184 41318
8318.667 40833
8319.150 41007
8319.633 42426
8320.116 41889
8320.598 41153
8321.081 40489
8321.564 42609
8322.047 41976
8322.530 42304
8323.013 41834
8323.496 42568
8323.979 41255
8324.462 40891
8324.944 40656
8325.427 39552
8325.910 41715
8326.393 41912
8326.876 41592
8327.359 40692
8327.843 41370
8328.326 42714
8328.809 40978
8329.292 40626
8329.775 42044
8330.258 40874
8330.741 40354
8331.224 40436
8331.707 40697
8332.190 41247
8332.674 42500
8333.157 41796
8333.640 41540
8334.123 41942
8334.607 43016
8335.090 42153
8335.573 40950
8336.056 41933
8336.540 41081
8337.023 40212
8337.506 40269
8337.990 41380
8338.473 41068
8338.956 41909
8339.440 41754
8339.923 41230
8340.406 41596
8340.890 41179
8341.373 41852
8341.857 40163
8342.340 41669
8342.824 41727
8343.307 41113
8343.791 41825
8344.274 41180
8344.758 41135
8345.241 40695
8345.725 41518
8346.208 41399
8346.692 41819
8347.176 41886
8347.659 42494
8348.143 41090
8348.626 41258
8349.110 41849
8349.594 40551
8350.077 41243
8350.561 41240
8351.045 41763
8351.529 40593
8352.012 41179
8352.496 42298
8352.980 41592
8353.464 41843
8353.947 41295
8354.431 42125
8354.915 42304
8355.399 41605
8355.883 40909
8356.367 42179
8356.851 41653
8357.334 41916
8357.818 42524
8358.302 42237
8358.786 42164
8359.270 40644
8359.754 40875
8360.238 40965
8360.722 41070
8361.206 41367
8361.690 40974
8362.174 41581
8362.658 42027
8363.142 41531
8363.626 42138
8364.111 40976
8364.595 42265
8365.079 40752
8365.563 40876
8366.047 41850
8366.531 41521
8367.015 41297
8367.500 41334
8367.984 41767
8368.468 41682
8368.952 41981
8369.437 41465
8369.921 42458
8370.405 42001
8370.889 42344
8371.374 42112
8371.858 41755
8372.342 41333
8372.827 41349
8373.311 42993
8373.795 41013
8374.280 41803
8374.764 41926
8375.249 40693
8375.733 41911
8376.218 41139
8376.702 42152
8377.186 41773
8377.671 41551
8378.155 42386
8378.640 41779
8379.125 41820
8379.609 41309
8380.094 42015
8380.578 41205
8381.063 42945
8381.547 41803
8382.032 42224
8382.517 41717
8383.001 42254
8383.486 41720
8383.971 42110
8384.455 41159
8384.940 41451
8385.425 42452
8385.909 41250
8386.394 42279
8386.879 42979
8387.364 41984
8387.849 41902
8388.333 40750
8388.818 41876
8389.303 40912
8389.788 41673
8390.273 42231
8390.758 42783
8391.242 42018
8391.727 41746
8392.212 41902
8392.697 41053
8393.182 42080
8393.667 42293
8394.152 42047
8394.637 42885
8395.122 42328
8395.607 42298
8396.092 42340
8396.577 41877
8397.062 42140
8397.547 42354
8398.032 41349
8398.517 43098
8399.003 41957
8399.488 40748
8399.973 41007
8400.458 41582
8400.943 42473
8401.428 42740
8401.914 43434
8402.399 41932
8402.884 42790
8403.369 42054
8403.854 41514
8404.340 42175
8404.825 42658
8405.310 41340
8405.796 41169
8406.281 42877
8406.766 42896
8407.252 42425
8407.737 42014
8408.222 42276
8408.708 42683
8409.193 42313
8409.679 42876
8410.164 42408
8410.649 43357
8411.135 42511
8411.620 42690
8412.106 42998
8412.591 42900
8413.077 43318
8413.562 42967
8414.048 42503
8414.534 43135
8415.019 42594
8415.505 41889
8415.990 41916
8416.476 41043
8416.962 42025
8417.447 42466
8417.933 42134
8418.419 42738
8418.904 43315
8419.390 42698
8419.876 41166
8420.361 41954
8420.847 42474
8421.333 42491
8421.819 41983
8422.305 41503
8422.790 42798
8423.276 43520
8423.762 43085
8424.248 42624
8424.734 42306
8425.220 42629
8425.705 41496
8426.191 41807
8426.677 42023
8427.163 41696
8427.649 41648
8428.135 41728
8428.621 42216
8429.107 42369
8429.593 42673
8430.079 41788
8430.565 42448
8431.051 42530
8431.537 43144
8432.023 41598
8432.509 42485
8432.996 42062
8433.482 41229
8433.968 41385
8434.454 40408
8434.940 42043
8435.426 42214
8435.912 42439
8436.399 42993
8436.885 42900
8437.371 42213
8437.857 41774
8438.344 40568
8438.830 42209
8439.316 42428
8439.802 41219
8440.289 41482
8440.775 40928
8441.261 40907
8441.748 42176
8442.234 40559
8442.720 42061
8443.207 41343
8443.693 42419
8444.180 41645
8444.666 42422
8445.153 42442
8445.639 42461
8446.126 41963
8446.612 41505
8447.099 42635
8447.585 42296
8448.072 41604
8448.558 41940
8449.045 41227
8449.531 41945
8450.018 41037
8450.505 40993
8450.991 41053
8451.478 41981
8451.964 42250
8452.451 41975
8452.938 41152
8453.424 41407
8453.911 41637
8454.398 41108
8454.885 41811
8455.371 41567
8455.858 41834
8456.345 41250
8456.832 41515
8457.319 41705
8457.805 41533
8458.292 43276
8458.779 41680
8459.266 43773
8459.753 41930
8460.240 41745
8460.727 42042
8461.213 40976
8461.700 43194
8462.187 42395
8462.674 41307
8463.161 41907
8463.648 41693
8464.135 41226
8464.622 41600
8465.109 41194
8465.596 41345
8466.083 41260
8466.571 41549
8467.058 42080
8467.545 42038
8468.032 42056
8468.519 42474
8469.006 41949
8469.493 41352
8469.980 41389
8470.468 42458
8470.955 42032
8471.442 41815
8471.929 43222
8472.417 41567
8472.904 41640
8473.391 40821
8473.878 42353
8474.366 41212
8474.853 41924
8475.340 41437
8475.828 42163
8476.315 42377
8476.802 42710
8477.290 42802
8477.777 42317
8478.265 42767
8478.752 41811
8479.239 42502
8479.727 41855
8480.214 42491
8480.702 42267
8481.189 42679
8481.677 41792
8482.164 40966
8482.652 42032
8483.139 41018
8483.627 41868
8484.115 42724
8484.602 42080
8485.090 41612
8485.577 41492
8486.065 43361
8486.553 41868
8487.040 41049
8487.528 42011
8488.016 42882
8488.504 42135
8488.991 42109
8489.479 42983
8489.967 43133
8490.454 42177
8490.942 42098
8491.430 43604
8491.918 42897
8492.406 42042
8492.894 42090
8493.381 41477
8493.869 42279
8494.357 42152
8494.845 42815
8495.333 41927
8495.821 43133
8496.309 42630
8496.797 42184
8497.285 42184
8497.773 42861
8498.261 43609
8498.749 42860
8499.237 42844
8499.725 42508
8500.213 42593
8500.701 42201
8501.189 42575
8501.677 43039
8502.165 42622
8502.653 43247
8503.141 41510
8503.630 42793
8504.118 42554
8504.606 43726
8505.094 42423
8505.582 42486
8506.070 43040
8506.559 42517
8507.047 43433
8507.535 41294
8508.023 42628
8508.512 41997
8509.000 42257
8509.488 42680
8509.977 40586
8510.465 41479
8510.953 40720
8511.442 41352
8511.930 42316
8512.419 41305
8512.907 40732
8513.395 41049
8513.884 41542
8514.372 41852
8514.861 42160
8515.349 41220
8515.838 41523
8516.326 41686
8516.815 42114
8517.303 41104
8517.792 40930
8518.281 40196
8518.769 39148
8519.258 41061
8519.746 40414
8520.235 42644
8520.724 41477
8521.212 41080
8521.701 40836
8522.190 40062
8522.678 40433
8523.167 40572
8523.656 41353
8524.144 41445
8524.633 41897
8525.122 42144
8525.611 40673
8526.100 40966
8526.588 40875
8527.077 41854
8527.566 40406
8528.055 42213
8528.544 42108
8529.033 41601
8529.522 40153
8530.010 40718
8530.499 41464
8530.988 40705
8531.477 41675
8531.966 40855
8532.455 41728
8532.944 40967
8533.433 40352
8533.922 40064
8534.411 40792
8534.900 41888
8535.389 40711
8535.878 40829
8536.368 40344
8536.857 41866
8537.346 40917
8537.835 40889
8538.324 40563
8538.813 40564
8539.302 41641
8539.792 41310
8540.281 41934
8540.770 41123
8541.259 40702
8541.749 40143
8542.238 41711
8542.727 41856
8543.216 41630
8543.706 41043
8544.195 39682
8544.684 41454
8545.174 40735
8545.663 41635
8546.152 40616
8546.642 39764
8547.131 40967
8547.621 40262
8548.110 41056
8548.599 41221
8549.089 41726
8549.578 41218
8550.068 40752
8550.557 40950
8551.047 40964
8551.536 40797
8552.026 41560
8552.516 42267
8553.005 41776
8553.495 41311
8553.984 40401
8554.474 41045
8554.964 40408
8555.453 40488
8555.943 40500
8556.433 39928
8556.922 41169
8557.412 41193
8557.902 40998
8558.391 41249
8558.881 40366
8559.371 41350
8559.861 41296
8560.350 40824
8560.840 41635
8561.330 41051
8561.820 41164
8562.310 40405
8562.800 41380
8563.289 42151
8563.779 42138
8564.269 41618
8564.759 42193
8565.249 41029
8565.739 41248
8566.229 40846
8566.719 40929
8567.209 41334
8567.699 41507
8568.189 41305
8568.679 40280
8569.169 42635
8569.659 41757
8570.149 40448
8570.639 40339
8571.129 39276
8571.619 40459
8572.109 40772
8572.600 40903
8573.090 40945
8573.580 41455
8574.070 41349
8574.560 42006
8575.051 41333
8575.541 40861
8576.031 41560
8576.521 40733
8577.011 42140
8577.502 43567
8577.992 42984
8578.482 41953
8578.973 41413
8579.463 41916
8579.953 41845
8580.444 41572
8580.934 40599
8581.425 41579
8581.915 41223
8582.405 40994
8582.896 41552
8583.386 40723
8583.877 41507
8584.367 40995
8584.858 42054
8585.348 41752
8585.839 41595
8586.329 41291
8586.820 40641
8587.310 41384
8587.801 41562
8588.291 42747
8588.782 41290
8589.273 41076
8589.763 41823
8590.254 41660
8590.745 39860
8591.235 40593
8591.726 39816
8592.217 39128
8592.707 40770
8593.198 40306
8593.689 41240
8594.180 41443
8594.670 41655
8595.161 41642
8595.652 41834
8596.143 42299
8596.634 40218
8597.125 41743
8597.615 40812
8598.106 41133
8598.597 41155
8599.088 40890
8599.579 40275
8600.070 40639
8600.561 40996
8601.052 41460
8601.543 41690
8602.034 41172
8602.525 41687
8603.016 41048
8603.507 40829
8603.998 41046
8604.489 40750
8604.980 41432
8605.471 40334
8605.962 42248
8606.453 41419
8606.944 42112
8607.435 42252
8607.927 40258
8608.418 41756
8608.909 40407
8609.400 41284
8609.891 41022
8610.383 41133
8610.874 41676
8611.365 41490
8611.856 41738
8612.348 40721
8612.839 40557
8613.330 41013
8613.822 41587
8614.313 40331
8614.804 40781
8615.296 41149
8615.787 41641
8616.278 41202
8616.770 40631
8617.261 41448
8617.753 42084
8618.244 41971
8618.736 41413
8619.227 41856
8619.719 42340
8620.210 40435
8620.702 41738
8621.193 40388
8621.685 40402
8622.176 41382
8622.668 41756
8623.159 42030
8623.651 41609
8624.143 40144
8624.634 41540
8625.126 41881
8625.618 40905
8626.109 40665
8626.601 41064
8627.093 42179
8627.584 40268
8628.076 40432
8628.568 41288
8629.060 40211
8629.551 42695
8630.043 41284
8630.535 42160
8631.027 42075
8631.519 42108
8632.010 41802
8632.502 40830
8632.994 42518
8633.486 39966
8633.978 41292
8634.470 41432
8634.962 41042
8635.454 41641
8635.946 41065
8636.438 42216
8636.930 42252
8637.422 41755
8637.914 41625
8638.406 43314
8638.898 41616
8639.390 42085
8639.882 41121
8640.374 41617
8640.866 41697
8641.358 41691
8641.850 42653
8642.343 41208
8642.835 42866
8643.327 41335
8643.819 42023
8644.311 42883
8644.803 41054
8645.296 41895
8645.788 41920
8646.280 41376
8646.772 42963
8647.265 42828
8647.757 42923
8648.249 42585
8648.742 41019
8649.234 41576
8649.726 41702
8650.219 41630
8650.711 43005
8651.203 42686
8651.696 43065
8652.188 42601
8652.681 42507
8653.173 42173
8653.666 42126
8654.158 42617
8654.651 41391
8655.143 42796
8655.636 42629
8656.128 42321
8656.621 42783
8657.113 42218
8657.606 42802
8658.099 40847
8658.591 41297
8659.084 41464
8659.576 41468
8660.069 40913
8660.562 42866
8661.054 42429
8661.547 42077
8662.040 42657
8662.533 41453
8663.025 41664
8663.518 42022
8664.011 42402
8664.504 42920
8664.996 41993
8665.489 41203
8665.982 41948
8666.475 42994
8666.968 41132
8667.461 42790
8667.953 42050
8668.446 42739
8668.939 42906
8669.432 42601
8669.925 43040
8670.418 42688
8670.911 42575
8671.404 42221
8671.897 41930
8672.390 41457
8672.883 41552
8673.376 41880
8673.869 42295
8674.362 42453
8674.855 42305
8675.348 42410
8675.841 42081
8676.334 42610
8676.828 42370
8677.321 42684
8677.814 42218
8678.307 42397
8678.800 43538
8679.293 43403
8679.787 44281
8680.280 42886
8680.773 42324
8681.266 42875
8681.760 42104
8682.253 43250
8682.746 41660
8683.240 41864
8683.733 42815
8684.226 43860
8684.720 42534
8685.213 42516
8685.706 43416
8686.200 42620
8686.693 42327
8687.187 43317
8687.680 43417
8688.173 43337
8688.667 43808
8689.160 43370
8689.654 42657
8690.147 43083
8690.641 43231
8691.134 42536
8691.628 42922
8692.122 44194
8692.615 44031
8693.109 43383
8693.602 44476
8694.096 44063
8694.590 42422
8695.083 43185
8695.577 42850
8696.071 44924
8696.564 43607
8697.058 43575
8697.552 43479
8698.046 43750
8698.539 43253
8699.033 43711
8699.527 42660
8700.021 43078
8700.514 44015
8701.008 43294
8701.502 43136
8701.996 43673
8702.490 44627
8702.984 43231
8703.478 43240
8703.971 43445
8704.465 42788
8704.959 43724
8705.453 43639
8705.947 44682
8706.441 43694
8706.935 44050
8707.429 43477
8707.923 45533
8708.417 44645
8708.911 44238
8709.405 43721
8709.899 43923
8710.394 44744
8710.888 43898
8711.382 44375
8711.876 44954
8712.370 45065
8712.864 44448
8713.358 45068
8713.853 43886
8714.347 45335
8714.841 44695
8715.335 45858
8715.829 46425
8716.324 45171
8716.818 46368
8717.312 45385
8717.807 45149
8718.301 44943
8718.795 45265
8719.290 45501
8719.784 44498
8720.278 45931
8720.773 46072
8721.267 46380
8721.762 46285
8722.256 46171
8722.750 46472
8723.245 45844
8723.739 46852
8724.234 46671
8724.728 46524
8725.223 45599
8725.717 46228
8726.212 46635
8726.706 46592
8727.201 46776
8727.696 46856
8728.190 47648
8728.685 47067
8729.179 48824
8729.674 47933
8730.169 47472
8730.663 48246
8731.158 47735
8731.653 48170
8732.148 46458
8732.642 47857
8733.137 46982
8733.632 47187
8734.127 47488
8734.621 47147
8735.116 47863
8735.611 47033
8736.106 47927
8736.601 46212
8737.095 47555
8737.590 47463
8738.085 48028
8738.580 46694
8739.075 46038
8739.570 46745
8740.065 47401
8740.560 47039
8741.055 45474
8741.550 46558
8742.045 45635
8742.540 46056
8743.035 46719
8743.530 45427
8744.025 45384
8744.520 44393
8745.015 45715
8745.510 45696
8746.005 46041
8746.500 44912
8746.995 43940
8747.491 44390
8747.986 44117
8748.481 45624
8748.976 44183
8749.471 45731
8749.967 44756
8750.462 44461
8750.957 43028
8751.452 43493
8751.948 42823
8752.443 41785
8752.938 44064
8753.433 42845
8753.929 43026
8754.424 42183
8754.920 43365
8755.415 44107
8755.910 44082
8756.406 43741
8756.901 41815
8757.397 42188
8757.892 43097
8758.387 43980
8758.883 42409
8759.378 42085
8759.874 42466
8760.369 42680
8760.865 42661
8761.360 42117
8761.856 43230
8762.352 43082
8762.847 42153
8763.343 41018
8763.838 41402
8764.334 42191
8764.830 41425
8765.325 42083
8765.821 41078
8766.317 42312
8766.812 42188
8767.308 41385
8767.804 40785
8768.300 41191
8768.795 42242
8769.291 40556
8769.787 41050
8770.283 41004
8770.779 41632
8771.274 40466
8771.770 40191
8772.266 40745
8772.762 40615
8773.258 41790
8773.754 40853
8774.250 41798
8774.746 41439
8775.241 41650
8775.737 40771
8776.233 40420
8776.729 40203
8777.225 39948
8777.721 41230
8778.217 39858
8778.713 41491
8779.209 41665
8779.706 41332
8780.202 41493
8780.698 39962
8781.194 40568
8781.690 41034
8782.186 40554
8782.682 40526
8783.178 40987
8783.675 40330
8784.171 40130
8784.667 40038
8785.163 40771
8785.659 40853
8786.156 40757
8786.652 40838
8787.148 40100
8787.645 41091
8788.141 40358
8788.637 40524
8789.134 40733
8789.630 40456
8790.126 42376
8790.623 40295
8791.119 41333
8791.615 41823
8792.112 40667
8792.608 41266
8793.105 40511
8793.601 40827
8794.098 40185
8794.594 40283
8795.091 41078
8795.587 41457
8796.084 40261
8796.580 39969
8797.077 40618
8797.573 40039
8798.070 40787
8798.567 41039
8799.063 41268
8799.560 40660
8800.056 41007
8800.553 40417
8801.050 40199
8801.546 39893
8802.043 40449
8802.540 42058
8803.037 40217
8803.533 41803
8804.030 41289
8804.527 39977
8805.024 40368
8805.520 39661
8806.017 41549
8806.514 40628
8807.011 40034
8807.508 39600
8808.005 40943
8808.502 40616
8808.998 40959
8809.495 41207
8809.992 41236
8810.489 40766
8810.986 40704
8811.483 40643
8811.980 40268
8812.477 40827
8812.974 40717
8813.471 39475
8813.968 40174
8814.465 39637
8814.962 40137
8815.459 39902
8815.957 41323
8816.454 41071
8816.951 40258
8817.448 40616
8817.945 40510
8818.442 40185
8818.939 40260
8819.437 40968
8819.934 40670
8820.431 40728
8820.928 40040
8821.426 39741
8821.923 40286
8822.420 40460
8822.917 41335
8823.415 39792
8823.912 40475
8824.409 40188
8824.907 39903
8825.404 39426
8825.901 39607
8826.399 40124
8826.896 39580
8827.394 39898
8827.891 38850
8828.389 39828
8828.886 39588
8829.384 39039
8829.881 39680
8830.379 39768
8830.876 40257
8831.374 40119
8831.871 38621
8832.369 39278
8832.866 40444
8833.364 39947
8833.861 39773
8834.359 40193
8834.857 39512
8835.354 40230
8835.852 39284
8836.350 39748
8836.847 39848
8837.345 40273
8837.843 38817
8838.341 39840
8838.838 39916
8839.336 40945
8839.834 39494
8840.332 38848
8840.829 39888
8841.327 39309
8841.825 39225
8842.323 39397
8842.821 38879
8843.319 40288
8843.817 39459
8844.314 38855
8844.812 39578
8845.310 40151
8845.808 39584
8846.306 39357
8846.804 39148
8847.302 39325
8847.800 40532
8848.298 39634
8848.796 39792
8849.294 38735
8849.792 38999
8850.290 39778
8850.788 38434
8851.287 38690
8851.785 39660
8852.283 40080
8852.781 39846
8853.279 40311
8853.777 40496
8854.275 37800
8854.774 38506
8855.272 39226
8855.770 39421
8856.268 39376
8856.767 38981
8857.265 39080
8857.763 40235
8858.261 40002
8858.760 38667
8859.258 38587
8859.756 38389
8860.255 38683
8860.753 38993
8861.252 39611
8861.750 40102
8862.248 39388
8862.747 39283
8863.245 39318
8863.744 39143
8864.242 38449
8864.741 39781
8865.239 38381
8865.738 39023
8866.236 39373
8866.735 39436
8867.233 39314
8867.732 37953
8868.230 40232
8868.729 38965
8869.228 39532
8869.726 39941
8870.225 40306
8870.723 39401
8871.222 38204
8871.721 39285
8872.219 38778
8872.718 39906
8873.217 39192
8873.716 38914
8874.214 39474
8874.713 38409
8875.212 37724
8875.711 39257
8876.210 39219
8876.708 38420
8877.207 39183
8877.706 37623
8878.205 39596
8878.704 39675
8879.203 38644
8879.702 38947
8880.200 38681
8880.699 38628
8881.198 37793
8881.697 38664
8882.196 39511
8882.695 38778
8883.194 38074
8883.693 38037
8884.192 38644
8884.691 38521
8885.190 39738
8885.690 38519
8886.189 39574
8886.688 38899
8887.187 39119
8887.686 39068
8888.185 38450
8888.684 38863
8889.183 38901
8889.683 39372
8890.182 37353
8890.681 39465
8891.180 39093
8891.680 39006
8892.179 39120
8892.678 38360
8893.177 39094
8893.677 38832
8894.176 39810
8894.675 39209
8895.175 39444
8895.674 38641
8896.173 38823
8896.673 38643
8897.172 37996
8897.672 38647
8898.171 38826
8898.670 39151
8899.170 39173
8899.669 39551
8900.169 38711
8900.668 37672
8901.168 38436
8901.667 38404
8902.167 37946
8902.666 37240
8903.166 38446
8903.666 38417
8904.165 39291
8904.665 38920
8905.164 37692
8905.664 38591
8906.164 38120
8906.663 39208
8907.163 39467
8907.663 40304
8908.162 39091
8908.662 39243
8909.162 38903
8909.662 37498
8910.161 38692
8910.661 39366
8911.161 39097
8911.661 39057
8912.161 39385
8912.660 38920
8913.160 39163
8913.660 37940
8914.160 37663
8914.660 38768
8915.160 36805
8915.660 39078
8916.160 39428
8916.660 38415
8917.160 38841
8917.660 38569
8918.160 39741
8918.660 39450
8919.160 39909
8919.660 39352
8920.160 39383
8920.660 37849
8921.160 36767
8921.660 38567
8922.160 38836
8922.660 38868
8923.160 37731
8923.660 38614
8924.161 39312
8924.661 39107
8925.161 38169
8925.661 38280
8926.161 37603
8926.662 38873
8927.162 38514
8927.662 37923
8928.162 38490
8928.663 38016
8929.163 38458
8929.663 38013
8930.164 37041
8930.664 38877
8931.164 38489
8931.665 37612
8932.165 37930
8932.665 39304
8933.166 39387
8933.666 37567
8934.167 38456
8934.667 38676
8935.168 38880
8935.668 38110
8936.169 39126
8936.669 38461
8937.170 38580
8937.670 37959
8938.171 38580
8938.671 38702
8939.172 37425
8939.673 37901
8940.173 37851
8940.674 38393
8941.174 38820
8941.675 38717
8942.176 38584
8942.676 38810
8943.177 39469
8943.678 38810
8944.179 38417
8944.679 39007
8945.180 39403
8945.681 39198
8946.182 37643
8946.682 38651
8947.183 38032
8947.684 38882
8948.185 38654
8948.686 38862
8949.187 39234
8949.688 39443
8950.188 38286
8950.689 38773
8951.190 38843
8951.691 37933
8952.192 38781
8952.693 36570
8953.194 38682
8953.695 39325
8954.196 38113
8954.697 38592
8955.198 38651
8955.699 38735
8956.200 38607
8956.701 38622
8957.202 38192
8957.704 39084
8958.205 39109
8958.706 39325
8959.207 38661
8959.708 38899
8960.209 39874
8960.710 38698
8961.212 40253
8961.713 39914
8962.214 39552
8962.715 38889
8963.217 39239
8963.718 39211
8964.219 38159
8964.720 39089
8965.222 38270
8965.723 39683
8966.224 38986
8966.726 39520
8967.227 40454
8967.729 39366
8968.230 40170
8968.731 37533
8969.233 37928
8969.734 39026
8970.236 40300
8970.737 38725
8971.239 38631
8971.740 39242
8972.242 38445
8972.743 38940
8973.245 39239
8973.746 38843
8974.248 38215
8974.750 40169
8975.251 39425
8975.753 38683
8976.254 38270
8976.756 38012
8977.258 38791
8977.759 37473
8978.261 39653
8978.763 40064
8979.264 38632
8979.766 38844
8980.268 37686
8980.770 38707
8981.271 38643
8981.773 39539
8982.275 39533
8982.777 39218
8983.279 38259
8983.781 38296
8984.282 37212
8984.784 37621
8985.286 39112
8985.788 37695
8986.290 38145
8986.792 38598
8987.294 38231
8987.796 37646
8988.298 37204
8988.800 37709
8989.302 37863
8989.804 38808
8990.306 37817
8990.808 38277
8991.310 38258
8991.812 38221
8992.314 39009
8992.816 38717
8993.318 40166
8993.820 39148
8994.322 38128
8994.825 39403
8995.327 39189
8995.829 38588
8996.331 37943
8996.833 37525
8997.336 37630
8997.838 38598
8998.340 38182
8998.842 38367
8999.345 38177
8999.847 37725
9000.349 37167
9000.851 37210
9001.354 37422
9001.856 37275
9002.359 39747
9002.861 37619
9003.363 38301
9003.866 39031
9004.368 38111
9004.871 38234
9005.373 36957
9005.875 37894
9006.378 37814
9006.880 39577
9007.383 38839
9007.885 37836
9008.388 37800
9008.891 37626
9009.393 37938
9009.896 39993
9010.398 38624
9010.901 37601
9011.403 37794
9011.906 38542
9012.409 39010
9012.911 38736
9013.414 38752
9013.917 38499
9014.419 36856
9014.922 38600
9015.425 37453
9015.928 39083
9016.430 39369
9016.933 37470
9017.436 38648
9017.939 38056
9018.442 39160
9018.944 38548
9019.447 37892
9019.950 38442
9020.453 39182
9020.956 38626
9021.459 37319
9021.962 37965
9022.465 37833
9022.968 37832
9023.471 37902
9023.974 39135
9024.476 38905
9024.979 38769
9025.482 37321
9025.986 38496
9026.489 38953
9026.992 37532
9027.495 39124
9027.998 37523
9028.501 38766
9029.004 37981
9029.507 38242
9030.010 38694
9030.513 37631
9031.017 38360
9031.520 37895
9032.023 38360
9032.526 38544
9033.029 38743
9033.533 38679
9034.036 39015
9034.539 38898
9035.042 38029
9035.546 38183
9036.049 38246
9036.552 39272
9037.056 39003
9037.559 39833
9038.062 38917
9038.566 38256
9039.069 37566
9039.573 37883
9040.076 39272
9040.579 37772
9041.083 39428
9041.586 38563
9042.090 38056
9042.593 38670
9043.097 39151
9043.600 39042
9044.104 38335
9044.607 38012
9045.111 38343
9045.615 38190
9046.118 37900
9046.622 38276
9047.125 37820
9047.629 38890
9048.133 38666
9048.636 38997
9049.140 38489
9049.644 39225
9050.147 38150
9050.651 38256
9051.155 38471
9051.659 38992
9052.162 38410
9052.666 38961
9053.170 39408
9053.674 38665
9054.178 38532
9054.681 37880
9055.185 38414
9055.689 37623
9056.193 39734
9056.697 38804
9057.201 38870
9057.705 38979
9058.209 40049
9058.713 38668
9059.216 38724
9059.720 38554
9060.224 39439
9060.728 38136
9061.232 37845
9061.736 38064
9062.241 38608
9062.745 38863
9063.249 37526
9063.753 38041
9064.257 38376
9064.761 39159
9065.265 39054
9065.769 38577
9066.273 39259
9066.778 38825
9067.282 37987
9067.786 37930
9068.290 38373
9068.794 38731
9069.299 38007
9069.803 37629
9070.307 37538
9070.811 38423
9071.316 38456
9071.820 37518
9072.324 38677
9072.829 38277
9073.333 37975
9073.837 37861
9074.342 38343
9074.846 37836
9075.351 38025
9075.855 37416
9076.359 38171
9076.864 38821
9077.368 38098
9077.873 37923
9078.377 38609
9078.882 39414
9079.386 37635
9079.891 37512
9080.395 37782
9080.900 36977
9081.405 39273
9081.909 38537
9082.414 38388
9082.918 38375
9083.423 38469
9083.928 37181
9084.432 37972
9084.937 36831
9085.442 38184
9085.946 37992
9086.451 37141
9086.956 38465
9087.461 38395
9087.965 38291
9088.470 38032
9088.975 38785
9089.480 38090
9089.985 36770
9090.489 38368
9090.994 36673
9091.499 38199
9092.004 38032
9092.509 38309
9093.014 38215
9093.519 37617
9094.024 38460
9094.529 37131
9095.034 37829
9095.539 38368
9096.044 38854
9096.549 37630
9097.054 36520
9097.559 37701
9098.064 37837
9098.569 38314
9099.074 37472
9099.579 37918
9100.084 38458
9100.589 38635
9101.094 37147
9101.599 38250
9102.105 37658
9102.610 37667
9103.115 38151
9103.620 36914
9104.125 38769
9104.631 38867
9105.136 37304
9105.641 38972
9106.146 36333
9106.652 37640
9107.157 36938
9107.662 36842
9108.168 37567
9108.673 37222
9109.178 37438
9109.684 37675
9110.189 38344
9110.694 38104
9111.200 37136
9111.705 37501
9112.211 37584
9112.716 38487
9113.222 39397
9113.727 37935
9114.233 37167
9114.738 37359
9115.244 37341
9115.749 38818
9116.255 37693
9116.760 38053
9117.266 38192
9117.771 37149
9118.277 37952
9118.783 38041
9119.288 38786
9119.794 36598
9120.300 37126
9120.805 37665
9121.311 38124
9121.817 38260
9122.322 37629
9122.828 37706
9123.334 37014
9123.840 37504
9124.345 37453
9124.851 37703
9125.357 37745
9125.863 38485
9126.369 38260
9126.875 37809
9127.380 37605
9127.886 37801
9128.392 38052
9128.898 36990
9129.404 38086
9129.910 38622
9130.416 38048
9130.922 39034
9131.428 37246
9131.934 37479
9132.440 37047
9132.946 37747
9133.452 38081
9133.958 38487
9134.464 37609
9134.970 38089
9135.476 38519
9135.982 38175
9136.488 38394
9136.995 36779
9137.501 38526
9138.007 38628
9138.513 39175
9139.019 38398
9139.525 38301
9140.032 38325
9140.538 36785
9141.044 38472
9141.550 38844
9142.057 39062
9142.563 39701
9143.069 39168
9143.576 39144
9144.082 37701
9144.588 38587
9145.095 37964
9145.601 38813
9146.107 38328
9146.614 38564
9147.120 38428
9147.627 38318
9148.133 38384
9148.639 37597
9149.146 38100
9149.652 38192
9150.159 38361
9150.665 38434
9151.172 38306
9151.678 37565
9152.185 38338
9152.692 37131
9153.198 36687
9153.705 37109
9154.211 37473
9154.718 38568
9155.225 38280
9155.731 37324
9156.238 38015
9156.745 38220
9157.251 39195
9157.758 37717
9158.265 37368
9158.772 38109
9159.278 37619
9159.785 37832
9160.292 37382
9160.799 37122
9161.305 37744
9161.812 37565
9162.319 37656
9162.826 39314
9163.333 38442
9163.840 38391
9164.347 38021
9164.854 38012
9165.360 37498
9165.867 36422
9166.374 39430
9166.881 38232
9167.388 38824
9167.895 38431
9168.402 36573
9168.909 37564
9169.416 37245
9169.923 37983
9170.430 37260
9170.938 37932
9171.445 38302
9171.952 39057
9172.459 38781
9172.966 37884
9173.473 38462
9173.980 37458
9174.487 38281
9174.995 39014
9175.502 37902
9176.009 37308
9176.516 38073
9177.024 37733
9177.531 37637
9178.038 36870
9178.545 37943
9179.053 38319
9179.560 37617
9180.067 39006
9180.575 38274
9181.082 38716
9181.589 37510
9182.097 38351
9182.604 38993
9183.112 38453
9183.619 37946
9184.127 37678
9184.634 37659
9185.141 37571
9185.649 38183
9186.156 37724
9186.664 38416
9187.171 38931
9187.679 37989
9188.187 38849
9188.694 39024
9189.202 38653
9189.709 38668
9190.217 38557
9190.725 39205
9191.232 38319
9191.740 37943
9192.248 37052
9192.755 39628
9193.263 38606
9193.771 38861
9194.278 38787
9194.786 38712
9195.294 40003
9195.802 38497
9196.309 38339
9196.817 37724
9197.325 38863
9197.833 38848
9198.341 37886
9198.849 37027
9199.356 39241
9199.864 39579
9200.372 37996
9200.880 37731
9201.388 37718
9201.896 38488
9202.404 37605
9202.912 37678
9203.420 38045
9203.928 39048
9204.436 39201
9204.944 37895
9205.452 38607
9205.960 38350
9206.468 37598
9206.976 37708
9207.484 37160
9207.992 38119
9208.500 38462
9209.009 38393
9209.517 38927
9210.025 39513
9210.533 39518
9211.041 38485
9211.550 38512
9212.058 39253
9212.566 39180
9213.074 38511
9213.582 39173
9214.091 38408
9214.599 38637
9215.107 37882
9215.616 38538
9216.124 39014
9216.632 39112
9217.141 38383
9217.649 38084
9218.157 38834
9218.666 39076
9219.174 38598
9219.683 38359
9220.191 37440
9220.700 39343
9221.208 38229
9221.717 38182
9222.225 37744
9222.734 37413
9223.242 37544
9223.751 37539
9224.259 38572
9224.768 39440
9225.276 39810
9225.785 38677
9226.294 39018
9226.802 39144
9227.311 38911
9227.820 38730
9228.328 38641
9228.837 38859
9229.346 37356
9229.854 39139
9230.363 37963
9230.872 40679
9231.381 39248
9231.889 38721
9232.398 39644
9232.907 37084
9233.416 38370
9233.925 39211
9234.433 38073
9234.942 38596
9235.451 39082
9235.960 38055
9236.469 38799
9236.978 38876
9237.487 39550
9237.996 39687
9238.505 38924
9239.014 39209
9239.523 38215
9240.032 38911
9240.541 39214
9241.050 38768
9241.559 38531
9242.068 38337
9242.577 39310
9243.086 38503
9243.595 40180
9244.104 39257
9244.613 38384
9245.122 38008
9245.632 37220
9246.141 39273
9246.650 38450
9247.159 38071
9247.668 38943
9248.178 39715
9248.687 38647
9249.196 38814
9249.705 38629
9250.215 38360
9250.724 39132
9251.233 37938
9251.742 39267
9252.252 39922
9252.761 39310
9253.271 38210
9253.780 38394
9254.289 38681
9254.799 39163
9255.308 39581
9255.818 38469
9256.327 40017
9256.836 39419
9257.346 38975
9257.855 39577
9258.365 38599
9258.874 40564
9259.384 38669
9259.894 36950
9260.403 38715
9260.913 39145
9261.422 38385
9261.932 38263
9262.442 38861
9262.951 38228
9263.461 39171
9263.970 38667
9264.480 39288
9264.990 39421
9265.500 39785
9266.009 39247
9266.519 39419
9267.029 39076
9267.538 38162
9268.048 39386
9268.558 37670
9269.068 39982
9269.578 39943
9270.088 39748
9270.597 39753
9271.107 38716
9271.617 39712
9272.127 38476
9272.637 38886
9273.147 39312
9273.657 39135
9274.167 39976
9274.677 38856
9275.187 38734
9275.697 39368
9276.207 39061
9276.717 40300
9277.227 38999
9277.737 39751
9278.247 40937
9278.757 39807
9279.267 39145
9279.777 39185
9280.287 37924
9280.797 39790
9281.307 39290
9281.818 40096
9282.328 40791
9282.838 40078
9283.348 38686
9283.858 38017
9284.368 39546
9284.879 38051
9285.389 38771
9285.899 39228
9286.410 39944
9286.920 39876
9287.430 38854
9287.940 39133
9288.451 38754
9288.961 39540
9289.472 38988
9289.982 39467
9290.492 38997
9291.003 39782
9291.513 39482
9292.024 38637
9292.534 39661
9293.044 38807
9293.555 39966
9294.065 39269
9294.576 40273
9295.087 39169
9295.597 38819
9296.108 39697
9296.618 39156
9297.129 40338
9297.639 37838
9298.150 38363
9298.661 38165
9299.171 37945
9299.682 38670
9300.193 38823
9300.703 38299
9301.214 39061
9301.725 40047
9302.235 38757
9302.746 39794
9303.257 39838
9303.768 39963
9304.278 39433
9304.789 38840
9305.300 38882
9305.811 38862
9306.322 39092
9306.832 38075
9307.343 38771
9307.854 39242
9308.365 38884
9308.876 38441
9309.387 37742
9309.898 39010
9310.409 38501
9310.920 37934
9311.431 38661
9311.942 39750
9312.453 38218
9312.964 38201
9313.475 37851
9313.986 38603
9314.497 39419
9315.008 38520
9315.519 38491
9316.030 38654
9316.541 38562
9317.052 37992
9317.563 38087
9318.075 39420
9318.586 38212
9319.097 39520
9319.608 38338
9320.119 38315
9320.631 38039
9321.142 38655
9321.653 38650
9322.164 38636
9322.676 38606
9323.187 38574
9323.698 38745
9324.210 39733
9324.721 39567
9325.232 38105
9325.744 38297
9326.255 38805
9326.766 38375
9327.278 39262
9327.789 38042
9328.301 37641
9328.812 39134
9329.324 39097
9329.835 39284
9330.347 38418
9330.858 38018
9331.370 38835
9331.881 39170
9332.393 38295
9332.904 39764
9333.416 39414
9333.928 38485
9334.439 39058
9334.951 37385
9335.462 39512
9335.974 38742
9336.486 39069
9336.997 38872
9337.509 39933
9338.021 38642
9338.533 38019
9339.044 37900
9339.556 37685
9340.068 38239
9340.580 37792
9341.091 39274
9341.603 39239
9342.115 38928
9342.627 37946
9343.139 39482
9343.651 39504
9344.162 39035
9344.674 38509
9345.186 38059
9345.698 39633
9346.210 38850
9346.722 38480
9347.234 38569
9347.746 37754
9348.258 38725
9348.770 38167
9349.282 37656
9349.794 38867
9350.306 38984
9350.818 37978
9351.330 37831
9351.842 38078
9352.354 38132
9352.866 38729
9353.379 38601
9353.891 39142
9354.403 38122
9354.915 38933
9355.427 38424
9355.939 38321
9356.452 39608
9356.964 38999
9357.476 38843
9357.988 38234
9358.501 40623
9359.013 39577
9359.525 39185
9360.038 39135
9360.550 37982
9361.062 39427
9361.575 38463
9362.087 38192
9362.599 39168
9363.112 39505
9363.624 38487
9364.137 38330
9364.649 38467
9365.162 38006
9365.674 38507
9366.186 38342
9366.699 38444
9367.211 38324
9367.724 38854
9368.237 37494
9368.749 39015
9369.262 38107
9369.774 38254
9370.287 39420
9370.799 37874
9371.312 39278
9371.825 38597
9372.337 38963
9372.850 38478
9373.363 38379
9373.875 39707
9374.388 39034
9374.901 38253
9375.414 38447
9375.926 39892
9376.439 38261
9376.952 37578
9377.465 38739
9377.978 38269
9378.490 38005
9379.003 38632
9379.516 39090
9380.029 38623
9380.542 39446
9381.055 39172
9381.568 38732
9382.081 38864
9382.593 37839
9383.106 39468
9383.619 38353
9384.132 39125
9384.645 38268
9385.158 38377
9385.671 38885
9386.184 38564
9386.697 39742
9387.211 37804
9387.724 38857
9388.237 38917
9388.750 38159
9389.263 38905
9389.776 38633
9390.289 37696
9390.802 37829
9391.316 39043
9391.829 38041
9392.342 38155
9392.855 37955
9393.368 39088
9393.882 38231
9394.395 37553
9394.908 39931
9395.421 38605
9395.935 39217
9396.448 39513
9396.961 39400
9397.475 40162
9397.988 37836
9398.501 38344
9399.015 36938
9399.528 38260
9400.042 38704
9400.555 38557
9401.069 38873
9401.582 39856
9402.095 38539
9402.609 38184
9403.122 38316
9403.636 39105
9404.150 38462
9404.663 38720
9405.177 38758
9405.690 39217
9406.204 39091
9406.717 38761
9407.231 37981
9407.745 38163
9408.258 37284
9408.772 39179
9409.286 37499
9409.799 40222
9410.313 39019
9410.827 38829
9411.340 39005
9411.854 38189
9412.368 39314
9412.882 37915
9413.395 37958
9413.909 39152
9414.423 39474
9414.937 38687
9415.451 38593
9415.965 38404
9416.478 38325
9416.992 38843
9417.506 38238
9418.020 38370
9418.534 39338
9419.048 38895
9419.562 38443
9420.076 37913
9420.590 38745
9421.104 38300
9421.618 38706
9422.132 37078
9422.646 38838
9423.160 38316
9423.674 38114
9424.188 38274
9424.702 37268
9425.216 38569
9425.731 37991
9426.245 38372
9426.759 38989
9427.273 39218
9427.787 39312
9428.301 38130
9428.816 38459
9429.330 38081
9429.844 39489
9430.358 38027
9430.873 39607
9431.387 38998
9431.901 39627
9432.415 38685
9432.930 40251
9433.444 39096
9433.958 38179
9434.473 40210
9434.987 38112
9435.502 39725
9436.016 39603
9436.530 38708
9437.045 38529
9437.559 38393
9438.074 38358
9438.588 38587
9439.103 39363
9439.617 40512
9440.132 40258
9440.646 39515
9441.161 39174
9441.675 39210
9442.190 39617
9442.704 39051
9443.219 39957
9443.734 39783
9444.248 39540
9444.763 40547
9445.278 39601
9445.792 38661
9446.307 38801
9446.822 38797
9447.336 39400
9447.851 37469
9448.366 39699
9448.881 39714
9449.395 37913
9449.910 39821
9450.425 38955
9450.940 39798
9451.455 39135
9451.969 39442
9452.484 39427
9452.999 38959
9453.514 38452
9454.029 39216
9454.544 39050
9455.059 38648
9455.574 38312
9456.089 37958
9456.604 38738
9457.119 38410
9457.634 39235
9458.149 38871
9458.664 39274
9459.179 38222
9459.694 38805
9460.209 38993
9460.724 38957
9461.239 40041
9461.754 38865
9462.269 38471
9462.784 40056
9463.300 39684
9463.815 40287
9464.330 38031
9464.845 39156
9465.360 39002
9465.876 40897
9466.391 40228
9466.906 39796
9467.421 39464
9467.937 40110
9468.452 39898
9468.967 39791
9469.482 41595
9469.998 39954
9470.513 39941
9471.029 39322
9471.544 39218
9472.059 38950
9472.575 38719
9473.090 40912
9473.606 39432
9474.121 41223
9474.636 40865
9475.152 40525
9475.667 41298
9476.183 40309
9476.698 40900
9477.214 39725
9477.730 39582
9478.245 40668
9478.761 41341
9479.276 41124
9479.792 40367
9480.308 39309
9480.823 39916
9481.339 40353
9481.854 40743
9482.370 41513
9482.886 40786
9483.402 39884
9483.917 39993
9484.433 39841
9484.949 40399
9485.464 40745
9485.980 40033
9486.496 39939
9487.012 41261
9487.528 41000
9488.043 39605
9488.559 39921
9489.075 39725
9489.591 40579
9490.107 40213
9490.623 39494
9491.139 40341
9491.655 41287
9492.171 40759
9492.687 40968
9493.203 39586
9493.719 40580
9494.235 41026
9494.751 39866
9495.267 39699
9495.783 41330
9496.299 41182
9496.815 41433
9497.331 42103
9497.847 42126
9498.363 41194
9498.879 41608
9499.395 40863
9499.911 41735
9500.428 41473
9500.944 40933
9501.460 42511
9501.976 41507
9502.492 42647
9503.009 41122
9503.525 40973
9504.041 41503
9504.558 41731
9505.074 42018
9505.590 42061
9506.106 42206
9506.623 41232
9507.139 42066
9507.656 42522
9508.172 42286
9508.688 42402
9509.205 42916
9509.721 42890
9510.238 42841
9510.754 41818
9511.270 42140
9511.787 43017
9512.303 42655
9512.820 44050
9513.336 43095
9513.853 41916
9514.370 42625
9514.886 42085
9515.403 43013
9515.919 42928
9516.436 42465
9516.953 44027
9517.469 43949
9517.986 43812
9518.502 44003
9519.019 42660
9519.536 42873
9520.053 43494
9520.569 42863
9521.086 44750
9521.603 43404
9522.120 43731
9522.636 43338
9523.153 44898
9523.670 44843
9524.187 43007
9524.704 43967
9525.220 42698
9525.737 45152
9526.254 43501
9526.771 42856
9527.288 43348
9527.805 43187
9528.322 45408
9528.839 44285
9529.356 42485
9529.873 43915
9530.390 43652
9530.907 43664
9531.424 43069
9531.941 43356
9532.458 43496
9532.975 43926
9533.492 42816
9534.009 44062
9534.526 44056
9535.043 43520
9535.560 41973
9536.077 42590
9536.595 43461
9537.112 43258
9537.629 42768
9538.146 40914
9538.663 41945
9539.181 42967
9539.698 42108
9540.215 42526
9540.732 41186
9541.250 42703
9541.767 40827
9542.284 40715
9542.802 40959
9543.319 43316
9543.836 41997
9544.354 41872
9544.871 41949
9545.388 41377
9545.906 41661
9546.423 40032
9546.941 41742
9547.458 42683
9547.976 41379
9548.493 40626
9549.011 40408
9549.528 41073
9550.046 41945
9550.563 41405
9551.081 40841
9551.598 41456
9552.116 41450
9552.633 40004
9553.151 41325
9553.669 41064
9554.186 41364
9554.704 40152
9555.222 40413
9555.739 40531
9556.257 40867
9556.775 40140
9557.292 40056
9557.810 39891
9558.328 40288
9558.846 40145
9559.363 39187
9559.881 40163
9560.399 41034
9560.917 40601
9561.435 40691
9561.953 39272
9562.470 39679
9562.988 39318
9563.506 40779
9564.024 40168
9564.542 40761
9565.060 40604
9565.578 40406
9566.096 41227
9566.614 39602
9567.132 40441
9567.650 40143
9568.168 39818
9568.686 40121
9569.204 41072
9569.722 39856
9570.240 40128
9570.758 39246
9571.276 39884
9571.794 40288
9572.313 39976
9572.831 40861
9573.349 40519
9573.867 40142
9574.385 40421
9574.903 40131
9575.422 39660
9575.940 39860
9576.458 41681
9576.976 40032
9577.495 40660
9578.013 39966
9578.531 39182
9579.050 39256
9579.568 39333
9580.086 40525
9580.605 39094
9581.123 40064
9581.641 40123
9582.160 39892
9582.678 38913
9583.197 39118
9583.715 39236
9584.233 38794
9584.752 39513
9585.270 40140
9585.789 41093
9586.307 40764
9586.826 40510
9587.344 40122
9587.863 39951
9588.382 39672
9588.900 38935
9589.419 40173
9589.937 39534
9590.456 41202
9590.975 39887
9591.493 39999
9592.012 40096
9592.531 40247
9593.049 40546
9593.568 40163
9594.087 40029
9594.606 40960
9595.124 39793
9595.643 40494
9596.162 40137
9596.681 40023
9597.199 41030
9597.718 40938
9598.237 40035
9598.756 39833
9599.275 40784
9599.794 41082
9600.313 39795
9600.832 40140
9601.350 40220
9601.869 40294
9602.388 40617
9602.907 39526
9603.426 41279
9603.945 41528
9604.464 40855
9604.983 40450
9605.502 39030
9606.021 39732
9606.540 40578
9607.059 39814
9607.579 39727
9608.098 40829
9608.617 40626
9609.136 40615
9609.655 40345
9610.174 41512
9610.693 41363
9611.213 40485
9611.732 41421
9612.251 40449
9612.770 42331
9613.290 40900
9613.809 40965
9614.328 41091
9614.847 41273
9615.367 41370
9615.886 40141
9616.405 40848
9616.925 41878
9617.444 39856
9617.963 40480
9618.483 39923
9619.002 40729
9619.522 40994
9620.041 41149
9620.560 41447
9621.080 41393
9621.599 39519
9622.119 39722
9622.638 41412
9623.158 41230
9623.677 40962
9624.197 41026
9624.717 41643
9625.236 42340
9625.756 42306
9626.275 40271
9626.795 40859
9627.315 40723
9627.834 40494
9628.354 41027
9628.873 39428
9629.393 40517
9629.913 40826
9630.433 41276
9630.952 41156
9631.472 39871
9631.992 40874
9632.512 39338
9633.031 39448
9633.551 40185
9634.071 40942
9634.591 41266
9635.111 40089
9635.630 40142
9636.150 39532
9636.670 39984
9637.190 39833
9637.710 40384
9638.230 40743
9638.750 40724
9639.270 40291
9639.790 41094
9640.310 40545
9640.830 40390
9641.350 40290
9641.870 40265
9642.390 40740
9642.910 41385
9643.430 40251
9643.950 39332
9644.470 39146
9644.990 40328
9645.510 40213
9646.031 40016
9646.551 39308
9647.071 40523
9647.591 40064
9648.111 37288
9648.631 39255
9649.152 39553
9649.672 40105
9650.192 38705
9650.712 39448
9651.233 39642
9651.753 38978
9652.273 38631
9652.794 39200
9653.314 39591
9653.834 38642
9654.355 39772
9654.875 38155
9655.395 39546
9655.916 40425
9656.436 39543
9656.957 39556
9657.477 38396
9657.998 39306
9658.518 38584
9659.039 39170
9659.559 38610
9660.080 39228
9660.600 39924
9661.121 39619
9661.641 38510
9662.162 40091
9662.682 39566
9663.203 38709
9663.724 39676
9664.244 38974
9664.765 39421
9665.285 38999
9665.806 38632
9666.327 38807
9666.848 38643
9667.368 39174
9667.889 38720
9668.410 40171
9668.930 39994
9669.451 38958
9669.972 38610
9670.493 37751
9671.014 39999
9671.534 38083
9672.055 38674
9672.576 38298
9673.097 38709
9673.618 38766
9674.139 39104
9674.660 37671
9675.181 38838
9675.702 40060
9676.223 37947
9676.744 38759
9677.265 38471
9677.786 39650
9678.307 38090
9678.828 39153
9679.349 38406
9679.870 39239
9680.391 39223
9680.912 39173
9681.433 39290
9681.954 38823
9682.475 39355
9682.996 38960
9683.517 38539
9684.039 39931
9684.560 38701
9685.081 38728
9685.602 39541
9686.123 39226
9686.645 38476
9687.166 38538
9687.687 39333
9688.208 39711
9688.730 38742
9689.251 38390
9689.772 38952
9690.294 38889
9690.815 38443
9691.336 38611
9691.858 39144
9692.379 38603
9692.901 39176
9693.422 40043
9693.943 38221
9694.465 39534
9694.986 39885
9695.508 39866
9696.029 40016
9696.551 39438
9697.072 40045
9697.594 38445
9698.115 38282
9698.637 39146
9699.159 38549
9699.680 39114
9700.202 38636
9700.723 39521
9701.245 40413
9701.767 40150
9702.288 38866
9702.810 40051
9703.332 39076
9703.853 39292
9704.375 39193
9704.897 39441
9705.419 40381
9705.940 40095
9706.462 40220
9706.984 38957
9707.506 40556
9708.027 39880
9708.549 39246
9709.071 40197
9709.593 38744
9710.115 39991
9710.637 38827
9711.159 38211
9711.681 39267
9712.203 39499
9712.724 40479
9713.246 39505
9713.768 40509
9714.290 41340
9714.812 40949
9715.334 39845
9715.856 39827
9716.378 39650
9716.901 40157
9717.423 38797
9717.945 37939
9718.467 39167
9718.989 39528
9719.511 39327
9720.033 39172
9720.555 39883
9721.077 39672
9721.600 39771
9722.122 40054
9722.644 38729
9723.166 39378
9723.689 38325
9724.211 40423
9724.733 39853
9725.255 39213
9725.778 39071
9726.300 38726
9726.822 39198
9727.345 39339
9727.867 39514
9728.389 38287
9728.912 40186
9729.434 40041
9729.956 39712
9730.479 39608
9731.001 40062
9731.524 39650
9732.046 39600
9732.569 40037
9733.091 39842
9733.614 41149
9734.136 40498
9734.659 39289
9735.181 39524
9735.704 38572
9736.227 40763
9736.749 38894
9737.272 39624
9737.794 38629
9738.317 39692
9738.840 39528
9739.362 39703
9739.885 40075
9740.408 39976
9740.930 40993
9741.453 39806
9741.976 39766
9742.499 39801
9743.021 39937
9743.544 39392
9744.067 39262
9744.590 39140
9745.112 38877
9745.635 39691
9746.158 38981
9746.681 40724
9747.204 40494
9747.727 40151
9748.250 38791
9748.773 38587
9749.296 40211
9749.818 38552
9750.341 38668
9750.864 38893
9751.387 39112
9751.910 39970
9752.433 39809
9752.956 39329
9753.480 39106
9754.003 40367
9754.526 39672
9755.049 40087
9755.572 39574
9756.095 40582
9756.618 39702
9757.141 39378
9757.664 39936
9758.188 40327
9758.711 40821
9759.234 39894
9759.757 40765
9760.280 40496
9760.804 40612
9761.327 40483
9761.850 39808
9762.373 40650
9762.897 39892
9763.420 39249
9763.943 40666
9764.467 41997
9764.990 39386
9765.513 39317
9766.037 40244
9766.560 40770
9767.084 39991
9767.607 39718
9768.130 40498
9768.654 39798
9769.177 39906
9769.701 39827
9770.224 39424
9770.748 40111
9771.271 39176
9771.795 40611
9772.318 38705
9772.842 40718
9773.366 40170
9773.889 38557
9774.413 39593
9774.936 39431
9775.460 40247
9775.984 39147
9776.507 39361
9777.031 39709
9777.555 39677
9778.078 40206
9778.602 40392
9779.126 40136
9779.650 39306
9780.173 39297
9780.697 39253
9781.221 40535
9781.745 41335
9782.269 40385
9782.792 39723
9783.316 39701
9783.840 40211
9784.364 39869
9784.888 39801
9785.412 38492
9785.936 40335
9786.460 39720
9786.984 40304
9787.508 40632
9788.032 38962
9788.556 39901
9789.080 39411
9789.604 38779
9790.128 38384
9790.652 39755
9791.176 40021
9791.700 38332
9792.224 38669
9792.748 39224
9793.272 39570
9793.796 38276
9794.320 38302
9794.845 37697
9795.369 39320
9795.893 38528
9796.417 39305
9796.941 38227
9797.466 38404
9797.990 40135
9798.514 37420
9799.038 39714
9799.563 39260
9800.087 38380
9800.611 37789
9801.136 37926
9801.660 39130
9802.184 38154
9802.709 38530
9803.233 39638
9803.757 39444
9804.282 39284
9804.806 39077
9805.331 37728
9805.855 38759
9806.380 38822
9806.904 38651
9807.429 38628
9807.953 39046
9808.478 38349
9809.002 37770
9809.527 38228
9810.051 38146
9810.576 38549
9811.101 38954
9811.625 37555
9812.150 39254
9812.674 38543
9813.199 37898
9813.724 37973
9814.248 37918
9814.773 39620
9815.298 38702
9815.823 38574
9816.347 38936
9816.872 39609
9817.397 38061
9817.922 38317
9818.446 38533
9818.971 39024
9819.496 39289
9820.021 38621
9820.546 39558
9821.071 38648
9821.595 38419
9822.120 37751
9822.645 38143
9823.170 38290
9823.695 37010
9824.220 39250
9824.745 37376
9825.270 39506
9825.795 38767
9826.320 38384
9826.845 37522
9827.370 37894
9827.895 39232
9828.420 37638
9828.945 37571
9829.470 38361
9829.995 38189
9830.521 38442
9831.046 38796
9831.571 37234
9832.096 37860
9832.621 37711
9833.146 36912
9833.672 38279
9834.197 37872
9834.722 39238
9835.247 37735
9835.772 37753
9836.298 38513
9836.823 38153
9837.348 38826
9837.874 38910
9838.399 39002
9838.924 37350
9839.450 37489
9839.975 38427
9840.500 38048
9841.026 39236
9841.551 38417
9842.077 38167
9842.602 38251
9843.128 39256
9843.653 37960
9844.179 37225
9844.704 38215
9845.230 38233
9845.755 39084
9846.281 38204
9846.806 39114
9847.332 38646
9847.857 39176
9848.383 38439
9848.909 38813
9849.434 38441
9849.960 38992
9850.485 39274
9851.011 37871
9851.537 38689
9852.063 37835
9852.588 37238
9853.114 37984
9853.640 37376
9854.165 39728
9854.691 38399
9855.217 37087
9855.743 38859
9856.269 38698
9856.794 38577
9857.320 38470
9857.846 37732
9858.372 37661
9858.898 38651
9859.424 38669
9859.950 38684
9860.476 38176
9861.002 38688
9861.528 37934
9862.053 37857
9862.579 38649
9863.105 38075
9863.631 38175
9864.157 37272
9864.684 37611
9865.210 37936
9865.736 36956
9866.262 38233
9866.788 36982
9867.314 38512
9867.840 37991
9868.366 38146
9868.892 38397
9869.418 37626
9869.945 38190
9870.471 36957
9870.997 37865
9871.523 36914
9872.050 37482
9872.576 37430
9873.102 38848
9873.628 39256
9874.155 39290
9874.681 37670
9875.207 37294
9875.734 38299
9876.260 38167
9876.786 39019
9877.313 37638
9877.839 39765
9878.365 39157
9878.892 38256
9879.418 38055
9879.945 37917
9880.471 39702
9880.998 37890
9881.524 38652
9882.051 37895
9882.577 39068
9883.104 38317
9883.630 37360
9884.157 37407
9884.683 37768
9885.210 38825
9885.737 37100
9886.263 38627
9886.790 38657
9887.316 38924
9887.843 37618
9888.370 38372
9888.896 37959
9889.423 37891
9889.950 37798
9890.477 36588
9891.003 38616
9891.530 37457
9892.057 37524
9892.584 37641
9893.110 36816
9893.637 37344
9894.164 37050
9894.691 37413
9895.218 37828
9895.745 37917
9896.272 37568
9896.798 38029
9897.325 37314
9897.852 36888
9898.379 37738
9898.906 37033
9899.433 38546
9899.960 37375
9900.487 38475
9901.014 37373
9901.541 38007
9902.068 37560
9902.595 37883
9903.122 38957
9903.649 38316
9904.177 38569
9904.704 37977
9905.231 37624
9905.758 38045
9906.285 37266
9906.812 38113
9907.339 37434
9907.867 37495
9908.394 37989
9908.921 37968
9909.448 38451
9909.975 37771
9910.503 39058
9911.030 37876
9911.557 37894
9912.085 36980
9912.612 36350
9913.139 37562
9913.667 38223
9914.194 37513
9914.721 37474
9915.249 38432
9915.776 38055
9916.304 37478
9916.831 36438
9917.358 38396
9917.886 37747
9918.413 36837
9918.941 37687
9919.468 37457
9919.996 38443
9920.523 37213
9921.051 37007
9921.579 37233
9922.106 37630
9922.634 37120
9923.161 38192
9923.689 37294
9924.217 37657
9924.744 38305
9925.272 37475
9925.800 38766
9926.327 37496
9926.855 37240
9927.383 37205
9927.910 38009
9928.438 38349
9928.966 37550
9929.494 37520
9930.021 36919
9930.549 38309
9931.077 37908
9931.605 37291
9932.133 38332
9932.661 37675
9933.188 37650
9933.716 36869
9934.244 37302
9934.772 38598
9935.300 38538
9935.828 37977
9936.356 37545
9936.884 37897
9937.412 37248
9937.940 38197
9938.468 37528
9938.996 37962
9939.524 37477
9940.052 37525
9940.580 36934
9941.108 36844
9941.636 38175
9942.164 36391
9942.693 37474
9943.221 36334
9943.749 38677
9944.277 37261
9944.805 37389
9945.333 37600
9945.862 36665
9946.390 38945
9946.918 36722
9947.446 36843
9947.975 36205
9948.503 37372
9949.031 38032
9949.560 37639
9950.088 37122
9950.616 37562
9951.145 37754
9951.673 36960
9952.201 37263
9952.730 38329
9953.258 38860
9953.786 37988
9954.315 37109
9954.843 36614
9955.372 37366
9955.900 37800
9956.429 37470
9956.957 39186
9957.486 38683
9958.014 38319
9958.543 38115
9959.071 38386
9959.600 38777
9960.129 37580
9960.657 38013
9961.186 37152
9961.715 38057
9962.243 37688
9962.772 37202
9963.300 37830
9963.829 37608
9964.358 38287
9964.887 38724
9965.415 38887
9965.944 38500
9966.473 38907
9967.002 37654
9967.530 37611
9968.059 37817
9968.588 37457
9969.117 38677
9969.646 37336
9970.175 38654
9970.703 38410
9971.232 37822
9971.761 38453
9972.290 38333
9972.819 39154
9973.348 37658
9973.877 37867
9974.406 38564
9974.935 38747
9975.464 38458
9975.993 38062
9976.522 37990
9977.051 37877
9977.580 38217
9978.109 37903
9978.638 39142
9979.167 38885
9979.696 38499
9980.226 38077
9980.755 37742
9981.284 39028
9981.813 37751
9982.342 38679
9982.871 36525
9983.401 38097
9983.930 38018
9984.459 37542
9984.988 37380
9985.518 37823
9986.047 38322
9986.576 37560
9987.106 38028
9987.635 38988
9988.164 38382
9988.694 38052
9989.223 37963
9989.752 37962
9990.282 38315
9990.811 37632
9991.341 38134
9991.870 38351
9992.399 39030
9992.929 38958
9993.458 37833
9993.988 37881
9994.517 38153
9995.047 37442
9995.576 38972
9996.106 37149
9996.636 39572
9997.165 38547
9997.695 37918
9998.224 37650
9998.754 37523
9999.284 38989
9999.813 38444
10000.343 37883
10000.873 38798
10001.402 38413
10001.932 38205
10002.462 37386
10002.991 37781
10003.521 39464
10004.051 37796
10004.581 37885
10005.111 37509
10005.640 38148
10006.170 38481
10006.700 38263
10007.230 38573
