# Supplementary material for: The N-terminal PA domains of signal-peptide-peptidase-like 2 (SPPL2) proteases impact on TNFα cleavage
Source: Commun Biol. 2025 Apr 30;8:686. doi: 10.1038/s42003-025-08102-y (PMC12043953; doi:10.1038/s42003-025-08102-y)
Supplement: Supplementary file 4 — Supplementary Data 2 [file 42003_2025_8102_MOESM4_ESM.zip › MALDI-TOF data/C7.4 2b_TNFa_0_F5_1.txt]

1997.505 44173
1997.740 45820
1997.975 46439
1998.210 44781
1998.445 45022
1998.679 45696
1998.914 45737
1999.149 46246
1999.384 46272
1999.619 47382
1999.854 46544
2000.089 45647
2000.324 45455
2000.559 46501
2000.794 45544
2001.029 45694
2001.264 45153
2001.499 45107
2001.734 45587
2001.969 45376
2002.204 46839
2002.439 49376
2002.674 45209
2002.909 46269
2003.144 43727
2003.379 45368
2003.614 45736
2003.850 46234
2004.085 45909
2004.320 45485
2004.555 46538
2004.790 46535
2005.026 46490
2005.261 45747
2005.496 46835
2005.731 46949
2005.967 45471
2006.202 45593
2006.437 45498
2006.673 46558
2006.908 45171
2007.143 45593
2007.379 45077
2007.614 44973
2007.850 43817
2008.085 43719
2008.320 44661
2008.556 44713
2008.791 45130
2009.027 44011
2009.262 45398
2009.498 43945
2009.733 45446
2009.969 45580
2010.204 44217
2010.440 45926
2010.675 45330
2010.911 45356
2011.147 44722
2011.382 44950
2011.618 44928
2011.853 44111
2012.089 43897
2012.325 45264
2012.560 46203
2012.796 44396
2013.032 45369
2013.268 46193
2013.503 46155
2013.739 45851
2013.975 45615
2014.211 46175
2014.446 44544
2014.682 43584
2014.918 44765
2015.154 45306
2015.390 44748
2015.626 46437
2015.861 45430
2016.097 44527
2016.333 46739
2016.569 46731
2016.805 46922
2017.041 45279
2017.277 45504
2017.513 46809
2017.749 46464
2017.985 44822
2018.221 45294
2018.457 44788
2018.693 45709
2018.929 45805
2019.165 46248
2019.401 47215
2019.637 44960
2019.873 44984
2020.109 47091
2020.346 46300
2020.582 46979
2020.818 45133
2021.054 45947
2021.290 46305
2021.527 45767
2021.763 47673
2021.999 46180
2022.235 45554
2022.472 45200
2022.708 46499
2022.944 45183
2023.180 47240
2023.417 46447
2023.653 44248
2023.889 46307
2024.126 45532
2024.362 45936
2024.599 46012
2024.835 45327
2025.071 42961
2025.308 44878
2025.544 44888
2025.781 45429
2026.017 46632
2026.254 46304
2026.490 45821
2026.727 44469
2026.963 46472
2027.200 45147
2027.436 46655
2027.673 45989
2027.909 46514
2028.146 46132
2028.383 45759
2028.619 46032
2028.856 45130
2029.093 45490
2029.329 46490
2029.566 47098
2029.803 44931
2030.039 44117
2030.276 44736
2030.513 45933
2030.750 47896
2030.986 45670
2031.223 46901
2031.460 45165
2031.697 44832
2031.934 45910
2032.170 43822
2032.407 44956
2032.644 44533
2032.881 46531
2033.118 48782
2033.355 45718
2033.592 45575
2033.829 45741
2034.066 47051
2034.303 46199
2034.540 46920
2034.777 45203
2035.014 46636
2035.251 46575
2035.488 46818
2035.725 47749
2035.962 46951
2036.199 47024
2036.436 45663
2036.673 46521
2036.910 48302
2037.147 50080
2037.384 47910
2037.622 48503
2037.859 47850
2038.096 45887
2038.333 47570
2038.570 47991
2038.808 47200
2039.045 47055
2039.282 47514
2039.519 47548
2039.757 47979
2039.994 46794
2040.231 45828
2040.469 48051
2040.706 46746
2040.943 47168
2041.181 47413
2041.418 45304
2041.655 44978
2041.893 44673
2042.130 45478
2042.368 46131
2042.605 47453
2042.843 44384
2043.080 45619
2043.318 46801
2043.555 46358
2043.793 46680
2044.030 45873
2044.268 48718
2044.505 45258
2044.743 45729
2044.980 44678
2045.218 45468
2045.456 45905
2045.693 45858
2045.931 45666
2046.169 44824
2046.406 46187
2046.644 47242
2046.882 45247
2047.119 46941
2047.357 46996
2047.595 45620
2047.833 45129
2048.070 46134
2048.308 45488
2048.546 45399
2048.784 44694
2049.022 46925
2049.260 46981
2049.497 44562
2049.735 44244
2049.973 46108
2050.211 45708
2050.449 44612
2050.687 47751
2050.925 46817
2051.163 46296
2051.401 46815
2051.639 44218
2051.877 45630
2052.115 45884
2052.353 46568
2052.591 46376
2052.829 45691
2053.067 45063
2053.305 45133
2053.543 45347
2053.781 45518
2054.019 45709
2054.258 44120
2054.496 45076
2054.734 45281
2054.972 44269
2055.210 45227
2055.448 46194
2055.687 47292
2055.925 46424
2056.163 49034
2056.401 46811
2056.640 46628
2056.878 47446
2057.116 47046
2057.355 46768
2057.593 46222
2057.831 47284
2058.070 48398
2058.308 48370
2058.546 47222
2058.785 48551
2059.023 48308
2059.262 46020
2059.500 47605
2059.739 44398
2059.977 46507
2060.216 44795
2060.454 45247
2060.693 46285
2060.931 47460
2061.170 47563
2061.408 45824
2061.647 47115
2061.885 44229
2062.124 45454
2062.363 44367
2062.601 45578
2062.840 46566
2063.078 46816
2063.317 47478
2063.556 45364
2063.795 46593
2064.033 44697
2064.272 46487
2064.511 46599
2064.749 46025
2064.988 45483
2065.227 46084
2065.466 45270
2065.705 46709
2065.943 46604
2066.182 45253
2066.421 46351
2066.660 44905
2066.899 46561
2067.138 44953
2067.377 45216
2067.616 45303
2067.855 44707
2068.094 45215
2068.332 45671
2068.571 45909
2068.810 46366
2069.049 46944
2069.288 47999
2069.527 46225
2069.767 46415
2070.006 45535
2070.245 44544
2070.484 45026
2070.723 44538
2070.962 45784
2071.201 45817
2071.440 44025
2071.679 43479
2071.919 43555
2072.158 45073
2072.397 45041
2072.636 44084
2072.875 45484
2073.115 43583
2073.354 43923
2073.593 44315
2073.833 43813
2074.072 46393
2074.311 46460
2074.550 45828
2074.790 44658
2075.029 46082
2075.269 46052
2075.508 45343
2075.747 46033
2075.987 45270
2076.226 43633
2076.466 44050
2076.705 45234
2076.944 46193
2077.184 45611
2077.423 44266
2077.663 43944
2077.903 45791
2078.142 44177
2078.382 45154
2078.621 45098
2078.861 47192
2079.100 45765
2079.340 45267
2079.580 44793
2079.819 45119
2080.059 46823
2080.299 44416
2080.538 44392
2080.778 44574
2081.018 44515
2081.257 43201
2081.497 42286
2081.737 44471
2081.977 43587
2082.216 46037
2082.456 44498
2082.696 44322
2082.936 44031
2083.176 43582
2083.415 43812
2083.655 45060
2083.895 45255
2084.135 43493
2084.375 45717
2084.615 44556
2084.855 45575
2085.095 43276
2085.335 42991
2085.575 44438
2085.815 44911
2086.055 44667
2086.295 44161
2086.535 44270
2086.775 46628
2087.015 45303
2087.255 46215
2087.495 45055
2087.735 47362
2087.975 45591
2088.215 44208
2088.455 44579
2088.696 45586
2088.936 46812
2089.176 44912
2089.416 44748
2089.656 43816
2089.897 44883
2090.137 43359
2090.377 45651
2090.617 45188
2090.858 47362
2091.098 44515
2091.338 45127
2091.578 45570
2091.819 44013
2092.059 44701
2092.300 45274
2092.540 44926
2092.780 44476
2093.021 44864
2093.261 44121
2093.502 42963
2093.742 43118
2093.982 44828
2094.223 44852
2094.463 44355
2094.704 44274
2094.944 44772
2095.185 44702
2095.426 45307
2095.666 44785
2095.907 44225
2096.147 44044
2096.388 44165
2096.628 43672
2096.869 43715
2097.110 44277
2097.350 42897
2097.591 44546
2097.832 43340
2098.072 45008
2098.313 43809
2098.554 43251
2098.795 45300
2099.035 44642
2099.276 44976
2099.517 43752
2099.758 44332
2099.999 44919
2100.239 43904
2100.480 44111
2100.721 45035
2100.962 45292
2101.203 45505
2101.444 44454
2101.685 45085
2101.926 44818
2102.166 45359
2102.407 45179
2102.648 44660
2102.889 46217
2103.130 46297
2103.371 44813
2103.612 44146
2103.853 44955
2104.094 45162
2104.335 43960
2104.577 45589
2104.818 47543
2105.059 45214
2105.300 44132
2105.541 44175
2105.782 43682
2106.023 45268
2106.264 44873
2106.506 43973
2106.747 44109
2106.988 43863
2107.229 44683
2107.471 45640
2107.712 44218
2107.953 44950
2108.194 44713
2108.436 44517
2108.677 44872
2108.918 46624
2109.160 44365
2109.401 45224
2109.642 45893
2109.884 45235
2110.125 45465
2110.367 43898
2110.608 44902
2110.849 46262
2111.091 46951
2111.332 46812
2111.574 45204
2111.815 46385
2112.057 44492
2112.298 43623
2112.540 43070
2112.781 44640
2113.023 44798
2113.265 42821
2113.506 43944
2113.748 45936
2113.989 43632
2114.231 43778
2114.473 44023
2114.714 43862
2114.956 45779
2115.198 46541
2115.439 46000
2115.681 46821
2115.923 46944
2116.165 47912
2116.406 44138
2116.648 44427
2116.890 46129
2117.132 45924
2117.374 45295
2117.615 45065
2117.857 46080
2118.099 45137
2118.341 46132
2118.583 45392
2118.825 43404
2119.067 45091
2119.309 44640
2119.551 44729
2119.793 45575
2120.035 45212
2120.277 44375
2120.519 44696
2120.761 42921
2121.003 44928
2121.245 46885
2121.487 45126
2121.729 44803
2121.971 42655
2122.213 46489
2122.455 43990
2122.697 44635
2122.939 46029
2123.181 43860
2123.424 43881
2123.666 42479
2123.908 45600
2124.150 43627
2124.392 44331
2124.635 42540
2124.877 43594
2125.119 43516
2125.361 44861
2125.604 45655
2125.846 43447
2126.088 45241
2126.331 45627
2126.573 44790
2126.815 44308
2127.058 44628
2127.300 45322
2127.543 46287
2127.785 44994
2128.027 44180
2128.270 45723
2128.512 46384
2128.755 45576
2128.997 47429
2129.240 44365
2129.482 46297
2129.725 43849
2129.967 44025
2130.210 43193
2130.453 43888
2130.695 45443
2130.938 44915
2131.180 44863
2131.423 46439
2131.666 44892
2131.908 43572
2132.151 43518
2132.394 44357
2132.636 45955
2132.879 44187
2133.122 45340
2133.365 45230
2133.607 44555
2133.850 47282
2134.093 43192
2134.336 44416
2134.578 42885
2134.821 43268
2135.064 45288
2135.307 44764
2135.550 45442
2135.793 45157
2136.036 43878
2136.279 46044
2136.521 45579
2136.764 46239
2137.007 47091
2137.250 46011
2137.493 44795
2137.736 43908
2137.979 45280
2138.222 46470
2138.465 44605
2138.708 44491
2138.951 43994
2139.195 45783
2139.438 45789
2139.681 45148
2139.924 44773
2140.167 44054
2140.410 44901
2140.653 43790
2140.896 44325
2141.140 44724
2141.383 46039
2141.626 45408
2141.869 45374
2142.113 43541
2142.356 43451
2142.599 43229
2142.842 44312
2143.086 45328
2143.329 45893
2143.572 44713
2143.816 44692
2144.059 45192
2144.302 45983
2144.546 44545
2144.789 43829
2145.033 46079
2145.276 47328
2145.519 44711
2145.763 44946
2146.006 45725
2146.250 44556
2146.493 46018
2146.737 44573
2146.980 45374
2147.224 46520
2147.467 45503
2147.711 45280
2147.955 45762
2148.198 46437
2148.442 44189
2148.685 45153
2148.929 43888
2149.173 45193
2149.416 45908
2149.660 45275
2149.904 44511
2150.147 42960
2150.391 45036
2150.635 46011
2150.879 46243
2151.122 44852
2151.366 44281
2151.610 45096
2151.854 43005
2152.098 42848
2152.341 44593
2152.585 45841
2152.829 43277
2153.073 46025
2153.317 44943
2153.561 45416
2153.805 45043
2154.049 44953
2154.293 46745
2154.537 45644
2154.781 45223
2155.025 44616
2155.269 46518
2155.513 47310
2155.757 46629
2156.001 45114
2156.245 43769
2156.489 45837
2156.733 45390
2156.977 45254
2157.221 44159
2157.465 46809
2157.709 45787
2157.953 45677
2158.198 45458
2158.442 45199
2158.686 46291
2158.930 45154
2159.174 45091
2159.419 44495
2159.663 45626
2159.907 43892
2160.151 43678
2160.396 44766
2160.640 46115
2160.884 44177
2161.129 42849
2161.373 43580
2161.617 44250
2161.862 44522
2162.106 44378
2162.351 45944
2162.595 44490
2162.839 45280
2163.084 44303
2163.328 44100
2163.573 44491
2163.817 46601
2164.062 44406
2164.306 45959
2164.551 46689
2164.795 46650
2165.040 44783
2165.285 44505
2165.529 44756
2165.774 45856
2166.018 44914
2166.263 45096
2166.508 43463
2166.752 44339
2166.997 44260
2167.242 43092
2167.486 45459
2167.731 44934
2167.976 45729
2168.221 44764
2168.465 45694
2168.710 44646
2168.955 45755
2169.200 45465
2169.444 43985
2169.689 45119
2169.934 44958
2170.179 44486
2170.424 44616
2170.669 44425
2170.914 45165
2171.159 44245
2171.403 44659
2171.648 43552
2171.893 45365
2172.138 45651
2172.383 43992
2172.628 44108
2172.873 44032
2173.118 44586
2173.363 45275
2173.608 44783
2173.853 43723
2174.099 44403
2174.344 45157
2174.589 45294
2174.834 43545
2175.079 43513
2175.324 44731
2175.569 44104
2175.814 45334
2176.060 46076
2176.305 44700
2176.550 44820
2176.795 46818
2177.041 46838
2177.286 44678
2177.531 46084
2177.776 45803
2178.022 46226
2178.267 44797
2178.512 46944
2178.758 47033
2179.003 44922
2179.248 44760
2179.494 44535
2179.739 45475
2179.985 45545
2180.230 47348
2180.475 46635
2180.721 45255
2180.966 44420
2181.212 45188
2181.457 44299
2181.703 43683
2181.948 45879
2182.194 44204
2182.440 43416
2182.685 45278
2182.931 44712
2183.176 45069
2183.422 44670
2183.667 44142
2183.913 44597
2184.159 44426
2184.404 46477
2184.650 44977
2184.896 44863
2185.142 47414
2185.387 46475
2185.633 44391
2185.879 45753
2186.124 45944
2186.370 44463
2186.616 45452
2186.862 45758
2187.108 45363
2187.354 45005
2187.599 46046
2187.845 43781
2188.091 46772
2188.337 46360
2188.583 44694
2188.829 44487
2189.075 44916
2189.321 45974
2189.567 45032
2189.813 44707
2190.059 45618
2190.305 48757
2190.551 47153
2190.797 46045
2191.043 45747
2191.289 46018
2191.535 45452
2191.781 45793
2192.027 45747
2192.273 46331
2192.519 47126
2192.765 46595
2193.012 46490
2193.258 45664
2193.504 47972
2193.750 46885
2193.996 46603
2194.243 45931
2194.489 45899
2194.735 45353
2194.981 45528
2195.228 43833
2195.474 44420
2195.720 43138
2195.966 45256
2196.213 44706
2196.459 44773
2196.706 43746
2196.952 42055
2197.198 44259
2197.445 46000
2197.691 45698
2197.938 43451
2198.184 46159
2198.430 46591
2198.677 44439
2198.923 43388
2199.170 44369
2199.416 44032
2199.663 43793
2199.910 45500
2200.156 43574
2200.403 44170
2200.649 45121
2200.896 45109
2201.142 46393
2201.389 43242
2201.636 45946
2201.882 42662
2202.129 42995
2202.376 44225
2202.622 43502
2202.869 44985
2203.116 43528
2203.363 44596
2203.609 45384
2203.856 45956
2204.103 44026
2204.350 44989
2204.597 45860
2204.843 45362
2205.090 45088
2205.337 45452
2205.584 45327
2205.831 43912
2206.078 44095
2206.325 44358
2206.572 46457
2206.819 45363
2207.065 44564
2207.312 45400
2207.559 45090
2207.806 44732
2208.053 43350
2208.300 44271
2208.548 45073
2208.795 44743
2209.042 45468
2209.289 44692
2209.536 45421
2209.783 44318
2210.030 44795
2210.277 45001
2210.524 44663
2210.771 44141
2211.019 44798
2211.266 43044
2211.513 44791
2211.760 45157
2212.007 45858
2212.255 46102
2212.502 45164
2212.749 45660
2212.997 45264
2213.244 44155
2213.491 45885
2213.739 43574
2213.986 43960
2214.233 44022
2214.481 44049
2214.728 45029
2214.975 44939
2215.223 43823
2215.470 44928
2215.718 44493
2215.965 46308
2216.213 46009
2216.460 43465
2216.708 44127
2216.955 44857
2217.203 43952
2217.450 45011
2217.698 45909
2217.945 45930
2218.193 45219
2218.440 45456
2218.688 45828
2218.936 46839
2219.183 44829
2219.431 45865
2219.679 45058
2219.926 44976
2220.174 44518
2220.422 44185
2220.669 44149
2220.917 44431
2221.165 45381
2221.413 45447
2221.660 44543
2221.908 44195
2222.156 45325
2222.404 45184
2222.652 45967
2222.900 45773
2223.147 44680
2223.395 44854
2223.643 45558
2223.891 44810
2224.139 44498
2224.387 43039
2224.635 45110
2224.883 44735
2225.131 44133
2225.379 43931
2225.627 44451
2225.875 45356
2226.123 45588
2226.371 45910
2226.619 42184
2226.867 44910
2227.115 45433
2227.363 45715
2227.611 45436
2227.859 44401
2228.108 45127
2228.356 43581
2228.604 43990
2228.852 44282
2229.100 45297
2229.349 45983
2229.597 45450
2229.845 44384
2230.093 45375
2230.342 45569
2230.590 45156
2230.838 45446
2231.086 45446
2231.335 47553
2231.583 46743
2231.831 42802
2232.080 45074
2232.328 45105
2232.577 45338
2232.825 44262
2233.073 43612
2233.322 45017
2233.570 45739
2233.819 45474
2234.067 46068
2234.316 47256
2234.564 45301
2234.813 45882
2235.061 44739
2235.310 47892
2235.558 45515
2235.807 45850
2236.056 46379
2236.304 45688
2236.553 46218
2236.801 44408
2237.050 46573
2237.299 45200
2237.547 45721
2237.796 45333
2238.045 44546
2238.293 46615
2238.542 44675
2238.791 45228
2239.040 46038
2239.288 45332
2239.537 45071
2239.786 45880
2240.035 45855
2240.284 44668
2240.533 46361
2240.781 46341
2241.030 46709
2241.279 46337
2241.528 46386
2241.777 45960
2242.026 46059
2242.275 45510
2242.524 45053
2242.773 47825
2243.022 46094
2243.271 45927
2243.520 45033
2243.769 44504
2244.018 45268
2244.267 44124
2244.516 46836
2244.765 44178
2245.014 45765
2245.263 45033
2245.512 45223
2245.761 44077
2246.011 46552
2246.260 45988
2246.509 46051
2246.758 45345
2247.007 45351
2247.257 46618
2247.506 44923
2247.755 44979
2248.004 45200
2248.254 45431
2248.503 44636
2248.752 44546
2249.002 44265
2249.251 43082
2249.500 44886
2249.750 43588
2249.999 45598
2250.248 45853
2250.498 45031
2250.747 45686
2250.997 45564
2251.246 45494
2251.495 44969
2251.745 45135
2251.994 44847
2252.244 45376
2252.493 43777
2252.743 45118
2252.993 46189
2253.242 45108
2253.492 44970
2253.741 44322
2253.991 44859
2254.240 47231
2254.490 45429
2254.740 45274
2254.989 46412
2255.239 47074
2255.489 45981
2255.738 46069
2255.988 45331
2256.238 45608
2256.488 45233
2256.737 44861
2256.987 45831
2257.237 45822
2257.487 46094
2257.736 45758
2257.986 46596
2258.236 45743
2258.486 46582
2258.736 45455
2258.986 44000
2259.236 45092
2259.486 45015
2259.735 43708
2259.985 43817
2260.235 44753
2260.485 45381
2260.735 45002
2260.985 46503
2261.235 44830
2261.485 45454
2261.735 44119
2261.985 44729
2262.235 44286
2262.485 44776
2262.736 44480
2262.986 45233
2263.236 45395
2263.486 44771
2263.736 45434
2263.986 45046
2264.236 44406
2264.487 44826
2264.737 45033
2264.987 43273
2265.237 43078
2265.487 43636
2265.738 43364
2265.988 45242
2266.238 43344
2266.489 45464
2266.739 45141
2266.989 44730
2267.240 45298
2267.490 44190
2267.740 44180
2267.991 42310
2268.241 44437
2268.491 43003
2268.742 44877
2268.992 45777
2269.243 44195
2269.493 47595
2269.744 45780
2269.994 46202
2270.245 44463
2270.495 44473
2270.746 45871
2270.996 45708
2271.247 46439
2271.497 46345
2271.748 45952
2271.999 46584
2272.249 43719
2272.500 43237
2272.751 44860
2273.001 46556
2273.252 44208
2273.503 43749
2273.753 44527
2274.004 43615
2274.255 44525
2274.505 45100
2274.756 45316
2275.007 47420
2275.258 48069
2275.509 45489
2275.759 45445
2276.010 44716
2276.261 45647
2276.512 45356
2276.763 45978
2277.014 45512
2277.265 45690
2277.516 44664
2277.766 44535
2278.017 45224
2278.268 44784
2278.519 45671
2278.770 44303
2279.021 44413
2279.272 44829
2279.523 44393
2279.774 44526
2280.025 44609
2280.276 46067
2280.528 44818
2280.779 43861
2281.030 43495
2281.281 45665
2281.532 45376
2281.783 44587
2282.034 44839
2282.286 44237
2282.537 44942
2282.788 43246
2283.039 42961
2283.290 44984
2283.542 45834
2283.793 45350
2284.044 44709
2284.295 43797
2284.547 45036
2284.798 43430
2285.049 43858
2285.301 46211
2285.552 45323
2285.804 45016
2286.055 44494
2286.306 43542
2286.558 44697
2286.809 43467
2287.061 45326
2287.312 44803
2287.564 45414
2287.815 46276
2288.067 43471
2288.318 44919
2288.570 44335
2288.821 46017
2289.073 43893
2289.324 44258
2289.576 44717
2289.827 44892
2290.079 45384
2290.331 45667
2290.582 42858
2290.834 43102
2291.086 44302
2291.337 43092
2291.589 43736
2291.841 43620
2292.092 43684
2292.344 45709
2292.596 43915
2292.848 44244
2293.099 46158
2293.351 44957
2293.603 44219
2293.855 45198
2294.107 43928
2294.359 44070
2294.610 45463
2294.862 44224
2295.114 46137
2295.366 45530
2295.618 45600
2295.870 43972
2296.122 44777
2296.374 44444
2296.626 44965
2296.878 46942
2297.130 44918
2297.382 45850
2297.634 44575
2297.886 45795
2298.138 45343
2298.390 47088
2298.642 45121
2298.894 43645
2299.146 44915
2299.399 43710
2299.651 44768
2299.903 44492
2300.155 45411
2300.407 45016
2300.659 44510
2300.912 44112
2301.164 44940
2301.416 45731
2301.668 43365
2301.921 42885
2302.173 44842
2302.425 44024
2302.678 44720
2302.930 44163
2303.182 44094
2303.435 43443
2303.687 44040
2303.939 43590
2304.192 44683
2304.444 44727
2304.697 43848
2304.949 43086
2305.201 43881
2305.454 43026
2305.706 44628
2305.959 45668
2306.211 44167
2306.464 45713
2306.716 44654
2306.969 44742
2307.222 45700
2307.474 43449
2307.727 45411
2307.979 41657
2308.232 42721
2308.485 44807
2308.737 45680
2308.990 43597
2309.243 43027
2309.495 44154
2309.748 43867
2310.001 43278
2310.253 43892
2310.506 45324
2310.759 45452
2311.012 44273
2311.265 44825
2311.517 44407
2311.770 45655
2312.023 43775
2312.276 44850
2312.529 44207
2312.782 45667
2313.034 44770
2313.287 45047
2313.540 44344
2313.793 44780
2314.046 44138
2314.299 43642
2314.552 42925
2314.805 44464
2315.058 44151
2315.311 44562
2315.564 43634
2315.817 44443
2316.070 44052
2316.323 45624
2316.576 44548
2316.829 46520
2317.083 46182
2317.336 44751
2317.589 45459
2317.842 43461
2318.095 42948
2318.348 43644
2318.602 42715
2318.855 44617
2319.108 45637
2319.361 44405
2319.614 43619
2319.868 44967
2320.121 45985
2320.374 45399
2320.628 43192
2320.881 42992
2321.134 42274
2321.388 43891
2321.641 44771
2321.894 43960
2322.148 45766
2322.401 44497
2322.655 43616
2322.908 43015
2323.161 43985
2323.415 45298
2323.668 46587
2323.922 45352
2324.175 44496
2324.429 44174
2324.682 42781
2324.936 44860
2325.189 43994
2325.443 45374
2325.697 45391
2325.950 44210
2326.204 45180
2326.458 43658
2326.711 45066
2326.965 43887
2327.218 44849
2327.472 44262
2327.726 43379
2327.980 44572
2328.233 45035
2328.487 44171
2328.741 43768
2328.995 44845
2329.248 43814
2329.502 43498
2329.756 43237
2330.010 44511
2330.264 44974
2330.517 44359
2330.771 44567
2331.025 44134
2331.279 44925
2331.533 44986
2331.787 47211
2332.041 44531
2332.295 43429
2332.549 44554
2332.803 42871
2333.057 43937
2333.311 44067
2333.565 44877
2333.819 42937
2334.073 44943
2334.327 45807
2334.581 45195
2334.835 44193
2335.089 44266
2335.343 44983
2335.597 44139
2335.852 45166
2336.106 44157
2336.360 44554
2336.614 42949
2336.868 44463
2337.123 43727
2337.377 44562
2337.631 46096
2337.885 45476
2338.140 45707
2338.394 47381
2338.648 45475
2338.902 45272
2339.157 45054
2339.411 45709
2339.666 43859
2339.920 44639
2340.174 43536
2340.429 43594
2340.683 43357
2340.938 43199
2341.192 45091
2341.446 44659
2341.701 44469
2341.955 44790
2342.210 45097
2342.464 45158
2342.719 43486
2342.973 43771
2343.228 43467
2343.483 45181
2343.737 44837
2343.992 45705
2344.246 44030
2344.501 45132
2344.756 44812
2345.010 44721
2345.265 44116
2345.520 43325
2345.774 44416
2346.029 44638
2346.284 45098
2346.538 45014
2346.793 45269
2347.048 43424
2347.303 43653
2347.558 44671
2347.812 43347
2348.067 44994
2348.322 43899
2348.577 45541
2348.832 44344
2349.087 45184
2349.341 44324
2349.596 43782
2349.851 43083
2350.106 43498
2350.361 44761
2350.616 43908
2350.871 43525
2351.126 43251
2351.381 45076
2351.636 45916
2351.891 41527
2352.146 43977
2352.401 43085
2352.656 42513
2352.911 42890
2353.166 45503
2353.422 44678
2353.677 45132
2353.932 44461
2354.187 43323
2354.442 42999
2354.697 42924
2354.953 44421
2355.208 43127
2355.463 44768
2355.718 45488
2355.974 44564
2356.229 45254
2356.484 44022
2356.739 44022
2356.995 43355
2357.250 45123
2357.505 45933
2357.761 43919
2358.016 43755
2358.271 42910
2358.527 44783
2358.782 43556
2359.038 43571
2359.293 44297
2359.549 45016
2359.804 44180
2360.059 44980
2360.315 46061
2360.570 45308
2360.826 44663
2361.082 44325
2361.337 45140
2361.593 43560
2361.848 42414
2362.104 44216
2362.359 44176
2362.615 44241
2362.871 42676
2363.126 45351
2363.382 43916
2363.638 45064
2363.893 43649
2364.149 43101
2364.405 44810
2364.660 42692
2364.916 43411
2365.172 44966
2365.428 43866
2365.684 43451
2365.939 43693
2366.195 45379
2366.451 45317
2366.707 43513
2366.963 43909
2367.219 43429
2367.474 45002
2367.730 45100
2367.986 45643
2368.242 43884
2368.498 43663
2368.754 44134
2369.010 44657
2369.266 44512
2369.522 42995
2369.778 42430
2370.034 43665
2370.290 43123
2370.546 43939
2370.802 43371
2371.058 41951
2371.314 43255
2371.570 43479
2371.827 43527
2372.083 42751
2372.339 44431
2372.595 44854
2372.851 43626
2373.107 43911
2373.364 43564
2373.620 43008
2373.876 42828
2374.132 43052
2374.389 42828
2374.645 42277
2374.901 43528
2375.157 43895
2375.414 43119
2375.670 43918
2375.926 44535
2376.183 43252
2376.439 45026
2376.696 44006
2376.952 43025
2377.208 43732
2377.465 42048
2377.721 43419
2377.978 43031
2378.234 44109
2378.491 43569
2378.747 44082
2379.004 43529
2379.260 42136
2379.517 41599
2379.773 44146
2380.030 43987
2380.286 42971
2380.543 43360
2380.800 45588
2381.056 45043
2381.313 44757
2381.570 41778
2381.826 43062
2382.083 44717
2382.340 42364
2382.596 40886
2382.853 43633
2383.110 45578
2383.367 43704
2383.623 44050
2383.880 41418
2384.137 43947
2384.394 41485
2384.651 44175
2384.907 43247
2385.164 43551
2385.421 44099
2385.678 43761
2385.935 45908
2386.192 43599
2386.449 43988
2386.706 42070
2386.963 42613
2387.219 44007
2387.476 43607
2387.733 43915
2387.990 42492
2388.247 41841
2388.505 42656
2388.762 43306
2389.019 41380
2389.276 43368
2389.533 44301
2389.790 44736
2390.047 44091
2390.304 42259
2390.561 44170
2390.818 44264
2391.076 43184
2391.333 43527
2391.590 44113
2391.847 44627
2392.104 42649
2392.362 41988
2392.619 43018
2392.876 43675
2393.133 43987
2393.391 43898
2393.648 44492
2393.905 44235
2394.163 43531
2394.420 44043
2394.677 44501
2394.935 43558
2395.192 43341
2395.450 42211
2395.707 44290
2395.965 43335
2396.222 42327
2396.479 43179
2396.737 42937
2396.994 43250
2397.252 43343
2397.509 43006
2397.767 44140
2398.025 44204
2398.282 45073
2398.540 43410
2398.797 44035
2399.055 44234
2399.312 45213
2399.570 43945
2399.828 43973
2400.085 42630
2400.343 42753
2400.601 43463
2400.859 43935
2401.116 44813
2401.374 43278
2401.632 43234
2401.889 43776
2402.147 43663
2402.405 42980
2402.663 43265
2402.921 43103
2403.178 43714
2403.436 43035
2403.694 42409
2403.952 42464
2404.210 42452
2404.468 43064
2404.726 43489
2404.984 44474
2405.242 43660
2405.500 44464
2405.758 43354
2406.016 43949
2406.274 43893
2406.532 43111
2406.790 44666
2407.048 42454
2407.306 42664
2407.564 44313
2407.822 44485
2408.080 43286
2408.338 42603
2408.596 43925
2408.854 44325
2409.112 42768
2409.371 44335
2409.629 42928
2409.887 44051
2410.145 41912
2410.403 41574
2410.662 43304
2410.920 42928
2411.178 43201
2411.436 45158
2411.695 43505
2411.953 42902
2412.211 43916
2412.470 44507
2412.728 44494
2412.986 44765
2413.245 44052
2413.503 43935
2413.762 44495
2414.020 43520
2414.278 42204
2414.537 42518
2414.795 41839
2415.054 44122
2415.312 44706
2415.571 45339
2415.829 44615
2416.088 43187
2416.346 44316
2416.605 43202
2416.864 43416
2417.122 43563
2417.381 44387
2417.639 41953
2417.898 40421
2418.157 42526
2418.415 42737
2418.674 42862
2418.933 41678
2419.191 43204
2419.450 43943
2419.709 43012
2419.967 43429
2420.226 44160
2420.485 43966
2420.744 43607
2421.003 44574
2421.261 43880
2421.520 45517
2421.779 42940
2422.038 43077
2422.297 43647
2422.556 42607
2422.815 44517
2423.073 44272
2423.332 44148
2423.591 43640
2423.850 42660
2424.109 43230
2424.368 42154
2424.627 43949
2424.886 43015
2425.145 44364
2425.404 42425
2425.663 41996
2425.922 43238
2426.181 42865
2426.441 43277
2426.700 43301
2426.959 41591
2427.218 41662
2427.477 43761
2427.736 43442
2427.995 45451
2428.255 44846
2428.514 43708
2428.773 43651
2429.032 42722
2429.291 44373
2429.551 44159
2429.810 42490
2430.069 44688
2430.329 43083
2430.588 41285
2430.847 41473
2431.107 42961
2431.366 43757
2431.625 44001
2431.885 43485
2432.144 45158
2432.403 43461
2432.663 44390
2432.922 43309
2433.182 43170
2433.441 44323
2433.701 43740
2433.960 41216
2434.220 42691
2434.479 44715
2434.739 43976
2434.998 44085
2435.258 43037
2435.518 41187
2435.777 44588
2436.037 43847
2436.296 43800
2436.556 44424
2436.816 43751
2437.075 43082
2437.335 42028
2437.595 42778
2437.854 43206
2438.114 44303
2438.374 44191
2438.634 44791
2438.893 43973
2439.153 44612
2439.413 42938
2439.673 43016
2439.933 42375
2440.192 42660
2440.452 42953
2440.712 41700
2440.972 43849
2441.232 43277
2441.492 43236
2441.752 42289
2442.012 43499
2442.272 44023
2442.531 42783
2442.791 44000
2443.051 44097
2443.311 43942
2443.571 41813
2443.831 42199
2444.092 43662
2444.352 43706
2444.612 43156
2444.872 41485
2445.132 43877
2445.392 43880
2445.652 43135
2445.912 42544
2446.172 43744
2446.433 42625
2446.693 43320
2446.953 43225
2447.213 42329
2447.473 43443
2447.734 44662
2447.994 43772
2448.254 42078
2448.514 44084
2448.775 44078
2449.035 41895
2449.295 43785
2449.556 44207
2449.816 43786
2450.076 43950
2450.337 43210
2450.597 42712
2450.858 42280
2451.118 43744
2451.378 42885
2451.639 43284
2451.899 43296
2452.160 41625
2452.420 44421
2452.681 42906
2452.941 42431
2453.202 43446
2453.462 41905
2453.723 42888
2453.984 44964
2454.244 44326
2454.505 43315
2454.765 44887
2455.026 44228
2455.287 44268
2455.547 41943
2455.808 43761
2456.069 43735
2456.329 44002
2456.590 43689
2456.851 43077
2457.112 43134
2457.372 41702
2457.633 42048
2457.894 42293
2458.155 42317
2458.415 44182
2458.676 44617
2458.937 44276
2459.198 43753
2459.459 42317
2459.720 42515
2459.981 43080
2460.242 43179
2460.502 45111
2460.763 44348
2461.024 43836
2461.285 42834
2461.546 43256
2461.807 44507
2462.068 41626
2462.329 43061
2462.590 42558
2462.851 42561
2463.112 43057
2463.374 43505
2463.635 44139
2463.896 44274
2464.157 42884
2464.418 44191
2464.679 45948
2464.940 43774
2465.202 43180
2465.463 44398
2465.724 44204
2465.985 45475
2466.246 44394
2466.508 44838
2466.769 42175
2467.030 45411
2467.291 44828
2467.553 42736
2467.814 43434
2468.075 43150
2468.337 45923
2468.598 43924
2468.859 44282
2469.121 44530
2469.382 43766
2469.644 43141
2469.905 42328
2470.167 42393
2470.428 41278
2470.689 41787
2470.951 42522
2471.212 42648
2471.474 42327
2471.736 43032
2471.997 43092
2472.259 43112
2472.520 43789
2472.782 43646
2473.043 44531
2473.305 42803
2473.567 42953
2473.828 43063
2474.090 41380
2474.352 42719
2474.613 42180
2474.875 43279
2475.137 44154
2475.398 43330
2475.660 43739
2475.922 44113
2476.184 43114
2476.445 43045
2476.707 42774
2476.969 42566
2477.231 43623
2477.493 43442
2477.755 43272
2478.016 45110
2478.278 44241
2478.540 42920
2478.802 42329
2479.064 45144
2479.326 43419
2479.588 43204
2479.850 41703
2480.112 41916
2480.374 43175
2480.636 42534
2480.898 42637
2481.160 43797
2481.422 44004
2481.684 42502
2481.946 42797
2482.208 43012
2482.470 43602
2482.732 43638
2482.994 42651
2483.257 43245
2483.519 41999
2483.781 43461
2484.043 41988
2484.305 43706
2484.568 43011
2484.830 42560
2485.092 44201
2485.354 42527
2485.617 42632
2485.879 43609
2486.141 43656
2486.403 42515
2486.666 44632
2486.928 44893
2487.190 43161
2487.453 42356
2487.715 43151
2487.978 42809
2488.240 43003
2488.502 43906
2488.765 44268
2489.027 44020
2489.290 43702
2489.552 43377
2489.815 41700
2490.077 43554
2490.340 43468
2490.602 43871
2490.865 44432
2491.127 44142
2491.390 42553
2491.653 42347
2491.915 43391
2492.178 42247
2492.440 42115
2492.703 42992
2492.966 41506
2493.228 42913
2493.491 42563
2493.754 43224
2494.017 41317
2494.279 41309
2494.542 43844
2494.805 42899
2495.068 43119
2495.330 42742
2495.593 43958
2495.856 43124
2496.119 41767
2496.382 42388
2496.644 44249
2496.907 42540
2497.170 44704
2497.433 45050
2497.696 43031
2497.959 42863
2498.222 44156
2498.485 43290
2498.748 43530
2499.011 43866
2499.274 42896
2499.537 42090
2499.800 43024
2500.063 41320
2500.326 42754
2500.589 43914
2500.852 42245
2501.115 42926
2501.378 42259
2501.641 42125
2501.905 41841
2502.168 42441
2502.431 42225
2502.694 43145
2502.957 43401
2503.221 43875
2503.484 41990
2503.747 43254
2504.010 42206
2504.273 44316
2504.537 42609
2504.800 41957
2505.063 41394
2505.327 40853
2505.590 42680
2505.853 43076
2506.117 42317
2506.380 41596
2506.643 43475
2506.907 43569
2507.170 43195
2507.434 42969
2507.697 42945
2507.961 42458
2508.224 43727
2508.488 42473
2508.751 43412
2509.015 41955
2509.278 41663
2509.542 42761
2509.805 43015
2510.069 42449
2510.332 43080
2510.596 44000
2510.860 43800
2511.123 43364
2511.387 42214
2511.651 42920
2511.914 43260
2512.178 42594
2512.442 42499
2512.705 40926
2512.969 42861
2513.233 42073
2513.497 42407
2513.760 44531
2514.024 43253
2514.288 42772
2514.552 42211
2514.816 42410
2515.079 43605
2515.343 42473
2515.607 42256
2515.871 41221
2516.135 41146
2516.399 41444
2516.663 43389
2516.927 42485
2517.191 43036
2517.455 42824
2517.719 42712
2517.983 43025
2518.247 42722
2518.511 44465
2518.775 44258
2519.039 44010
2519.303 42797
2519.567 43041
2519.831 42920
2520.095 42943
2520.359 42495
2520.623 40910
2520.887 42791
2521.152 40348
2521.416 41360
2521.680 42779
2521.944 42303
2522.208 42627
2522.473 41495
2522.737 42321
2523.001 42671
2523.265 41869
2523.530 41371
2523.794 42482
2524.058 41644
2524.323 41651
2524.587 40303
2524.851 41350
2525.116 41382
2525.380 41696
2525.644 42985
2525.909 42496
2526.173 44762
2526.438 42630
2526.702 42539
2526.967 43197
2527.231 40216
2527.496 42843
2527.760 41896
2528.025 41770
2528.289 43604
2528.554 45507
2528.818 42279
2529.083 43012
2529.347 42854
2529.612 42873
2529.877 45408
2530.141 42956
2530.406 42629
2530.671 42393
2530.935 42888
2531.200 43886
2531.465 42766
2531.729 43257
2531.994 42056
2532.259 43421
2532.524 44017
2532.789 42769
2533.053 42009
2533.318 41659
2533.583 42369
2533.848 42061
2534.113 42516
2534.377 41940
2534.642 41088
2534.907 43419
2535.172 42954
2535.437 42358
2535.702 42826
2535.967 42060
2536.232 43415
2536.497 42536
2536.762 41378
2537.027 41959
2537.292 42122
2537.557 42520
2537.822 42282
2538.087 41708
2538.352 41326
2538.617 41576
2538.882 42456
2539.147 42179
2539.413 42785
2539.678 43582
2539.943 45026
2540.208 44326
2540.473 43488
2540.738 43489
2541.004 43456
2541.269 41778
2541.534 41230
2541.799 42521
2542.065 43619
2542.330 40867
2542.595 42667
2542.860 42286
2543.126 41805
2543.391 40928
2543.656 41701
2543.922 42227
2544.187 41787
2544.453 42719
2544.718 41189
2544.983 41248
2545.249 42427
2545.514 42135
2545.780 41130
2546.045 42384
2546.311 43005
2546.576 42610
2546.842 42474
2547.107 41993
2547.373 43224
2547.638 40826
2547.904 44683
2548.170 42772
2548.435 41921
2548.701 42571
2548.966 41857
2549.232 42688
2549.498 41646
2549.763 42859
2550.029 42494
2550.295 41714
2550.561 42300
2550.826 41942
2551.092 42182
2551.358 42220
2551.624 43688
2551.889 42634
2552.155 43059
2552.421 41096
2552.687 42610
2552.953 43711
2553.218 42171
2553.484 42410
2553.750 42438
2554.016 41887
2554.282 42516
2554.548 43894
2554.814 42821
2555.080 43471
2555.346 41862
2555.612 42469
2555.878 42932
2556.144 42947
2556.410 43780
2556.676 41895
2556.942 42484
2557.208 42756
2557.474 42005
2557.740 42535
2558.006 42087
2558.272 42424
2558.539 43347
2558.805 43410
2559.071 44077
2559.337 43564
2559.603 42520
2559.869 40679
2560.136 42263
2560.402 41138
2560.668 42805
2560.934 40995
2561.201 42053
2561.467 43576
2561.733 42725
2562.000 42777
2562.266 42124
2562.532 42673
2562.799 43264
2563.065 43115
2563.331 42566
2563.598 43621
2563.864 42869
2564.131 41909
2564.397 40752
2564.664 41425
2564.930 42389
2565.197 41549
2565.463 41532
2565.730 41211
2565.996 43809
2566.263 42774
2566.529 43682
2566.796 42549
2567.062 41825
2567.329 42138
2567.596 40178
2567.862 40860
2568.129 42177
2568.395 43434
2568.662 43127
2568.929 41483
2569.195 42277
2569.462 41015
2569.729 42889
2569.996 41154
2570.262 41678
2570.529 43271
2570.796 43795
2571.063 42364
2571.330 44063
2571.596 43168
2571.863 40539
2572.130 41629
2572.397 41142
2572.664 44043
2572.931 43850
2573.198 41545
2573.465 42242
2573.731 42495
2573.998 42700
2574.265 41619
2574.532 42291
2574.799 43361
2575.066 42072
2575.333 42318
2575.600 41475
2575.867 43108
2576.135 43238
2576.402 43200
2576.669 42488
2576.936 42046
2577.203 41478
2577.470 43019
2577.737 42703
2578.004 41290
2578.272 42093
2578.539 41500
2578.806 43159
2579.073 41984
2579.340 43162
2579.608 41586
2579.875 41682
2580.142 43246
2580.409 41815
2580.677 41829
2580.944 41836
2581.211 42135
2581.479 41018
2581.746 41364
2582.013 43038
2582.281 43208
2582.548 42604
2582.816 42204
2583.083 42236
2583.350 42247
2583.618 41721
2583.885 41448
2584.153 41055
2584.420 40842
2584.688 42267
2584.955 43356
2585.223 41957
2585.491 42231
2585.758 43453
2586.026 42871
2586.293 42593
2586.561 42686
2586.828 42555
2587.096 42141
2587.364 44167
2587.631 41743
2587.899 42673
2588.167 41447
2588.435 41515
2588.702 42583
2588.970 41965
2589.238 41087
2589.505 41760
2589.773 40725
2590.041 42281
2590.309 43868
2590.577 43331
2590.845 42794
2591.112 41346
2591.380 42236
2591.648 43345
2591.916 43643
2592.184 42973
2592.452 42855
2592.720 44695
2592.988 42768
2593.256 41997
2593.524 42173
2593.792 42851
2594.060 44334
2594.328 41952
2594.596 42066
2594.864 41426
2595.132 42152
2595.400 42638
2595.668 41530
2595.936 42359
2596.204 43181
2596.472 41421
2596.740 42443
2597.009 44750
2597.277 43701
2597.545 41689
2597.813 42286
2598.081 43402
2598.349 41908
2598.618 42826
2598.886 41525
2599.154 40193
2599.423 41360
2599.691 41235
2599.959 41723
2600.227 42013
2600.496 42335
2600.764 41840
2601.033 41054
2601.301 40774
2601.569 41635
2601.838 41633
2602.106 42425
2602.375 40335
2602.643 42175
2602.911 41167
2603.180 43483
2603.448 41083
2603.717 40187
2603.985 42442
2604.254 42219
2604.523 41637
2604.791 40905
2605.060 41789
2605.328 41969
2605.597 42352
2605.865 41356
2606.134 42142
2606.403 42533
2606.671 41781
2606.940 41807
2607.209 41689
2607.477 43462
2607.746 41044
2608.015 42108
2608.284 42967
2608.552 42649
2608.821 41658
2609.090 41977
2609.359 42756
2609.628 41823
2609.896 43426
2610.165 41310
2610.434 41746
2610.703 42683
2610.972 43030
2611.241 42225
2611.510 42130
2611.779 42792
2612.048 42417
2612.316 42923
2612.585 42022
2612.854 43476
2613.123 42934
2613.392 41475
2613.661 42440
2613.930 42957
2614.200 43321
2614.469 42096
2614.738 42007
2615.007 41032
2615.276 42583
2615.545 42755
2615.814 42295
2616.083 43075
2616.352 42116
2616.622 41810
2616.891 41748
2617.160 43245
2617.429 44001
2617.698 43837
2617.968 42747
2618.237 40978
2618.506 43133
2618.776 40796
2619.045 42564
2619.314 40881
2619.584 42610
2619.853 43466
2620.122 42751
2620.392 41535
2620.661 41808
2620.930 42861
2621.200 41246
2621.469 42005
2621.739 42420
2622.008 41325
2622.278 42196
2622.547 42661
2622.817 42616
2623.086 42674
2623.356 42109
2623.625 41600
2623.895 42188
2624.164 42234
2624.434 42338
2624.703 41203
2624.973 42285
2625.243 42109
2625.512 41256
2625.782 41713
2626.052 41209
2626.321 42677
2626.591 43925
2626.861 41420
2627.130 41687
2627.400 41581
2627.670 41536
2627.940 43054
2628.210 43109
2628.479 42680
2628.749 42313
2629.019 42032
2629.289 40998
2629.559 41745
2629.829 41728
2630.098 44159
2630.368 41391
2630.638 42913
2630.908 42235
2631.178 43399
2631.448 43176
2631.718 41467
2631.988 42290
2632.258 41793
2632.528 43382
2632.798 42091
2633.068 42624
2633.338 41690
2633.608 41568
2633.878 42561
2634.148 42501
2634.418 44275
2634.688 41922
2634.959 41906
2635.229 41840
2635.499 41529
2635.769 41257
2636.039 41602
2636.309 42541
2636.580 41670
2636.850 42753
2637.120 41625
2637.390 41605
2637.661 42620
2637.931 42559
2638.201 42002
2638.472 42347
2638.742 42924
2639.012 43944
2639.283 43872
2639.553 42999
2639.823 44388
2640.094 43857
2640.364 42772
2640.635 42228
2640.905 42467
2641.175 42615
2641.446 42566
2641.716 42647
2641.987 42501
2642.257 42423
2642.528 42150
2642.798 42504
2643.069 41559
2643.340 42001
2643.610 42939
2643.881 41510
2644.151 41650
2644.422 42953
2644.693 42448
2644.963 40853
2645.234 42376
2645.505 42764
2645.775 43490
2646.046 44388
2646.317 41630
2646.587 43030
2646.858 41529
2647.129 40923
2647.400 42775
2647.671 42356
2647.941 44640
2648.212 42524
2648.483 42591
2648.754 41674
2649.025 43874
2649.296 44970
2649.566 42301
2649.837 43863
2650.108 43605
2650.379 43066
2650.650 43108
2650.921 45367
2651.192 42232
2651.463 43163
2651.734 43070
2652.005 42246
2652.276 42496
2652.547 43261
2652.818 44065
2653.089 43482
2653.360 43800
2653.631 41975
2653.903 41511
2654.174 42319
2654.445 42491
2654.716 43227
2654.987 42468
2655.258 42820
2655.530 42155
2655.801 44006
2656.072 43443
2656.343 42562
2656.614 42807
2656.886 43307
2657.157 42567
2657.428 42650
2657.700 43638
2657.971 43164
2658.242 41573
2658.514 42431
2658.785 42343
2659.056 42363
2659.328 43573
2659.599 41618
2659.871 41868
2660.142 43338
2660.413 43835
2660.685 42961
2660.956 43686
2661.228 43287
2661.499 42991
2661.771 41425
2662.042 42620
2662.314 43370
2662.586 43541
2662.857 43701
2663.129 42120
2663.400 43356
2663.672 42887
2663.944 42300
2664.215 40934
2664.487 41619
2664.759 41652
2665.030 42135
2665.302 42143
2665.574 41791
2665.845 42823
2666.117 42176
2666.389 42991
2666.661 41623
2666.932 42802
2667.204 42560
2667.476 42108
2667.748 43161
2668.020 41651
2668.292 41342
2668.563 42287
2668.835 42710
2669.107 42213
2669.379 41407
2669.651 41702
2669.923 41433
2670.195 42364
2670.467 42184
2670.739 42951
2671.011 42236
2671.283 42336
2671.555 42661
2671.827 41325
2672.099 42635
2672.371 41189
2672.643 43926
2672.915 41963
2673.187 43263
2673.459 41852
2673.732 43273
2674.004 42983
2674.276 41740
2674.548 43464
2674.820 44101
2675.092 44260
2675.365 41613
2675.637 42813
2675.909 44633
2676.181 44350
2676.454 43389
2676.726 43275
2676.998 43433
2677.271 43013
2677.543 43886
2677.815 44221
2678.088 42566
2678.360 43428
2678.632 41714
2678.905 42128
2679.177 42481
2679.450 42357
2679.722 42344
2679.995 43086
2680.267 42396
2680.539 43516
2680.812 43842
2681.084 43215
2681.357 43970
2681.630 43976
2681.902 44542
2682.175 42681
2682.447 42610
2682.720 41927
2682.992 42672
2683.265 43917
2683.538 42496
2683.810 41609
2684.083 42542
2684.356 43253
2684.628 41847
2684.901 42997
2685.174 43119
2685.447 43535
2685.719 43215
2685.992 43065
2686.265 43474
2686.538 42591
2686.811 43738
2687.083 41858
2687.356 45277
2687.629 42531
2687.902 41595
2688.175 42219
2688.448 42289
2688.721 43968
2688.993 43146
2689.266 43229
2689.539 42932
2689.812 42595
2690.085 43722
2690.358 44104
2690.631 44060
2690.904 42213
2691.177 43713
2691.450 43723
2691.723 44155
2691.997 44102
2692.270 43213
2692.543 43826
2692.816 43904
2693.089 44347
2693.362 43974
2693.635 44128
2693.908 42463
2694.182 43705
2694.455 44782
2694.728 42171
2695.001 43682
2695.274 42874
2695.548 43413
2695.821 42137
2696.094 42376
2696.368 41561
2696.641 43385
2696.914 43796
2697.188 44600
2697.461 43333
2697.734 43661
2698.008 43951
2698.281 43237
2698.554 42818
2698.828 43279
2699.101 43052
2699.375 42919
2699.648 43074
2699.922 43348
2700.195 42216
2700.469 43474
2700.742 41660
2701.016 43765
2701.289 42712
2701.563 42181
2701.837 44421
2702.110 42261
2702.384 44876
2702.657 42511
2702.931 42904
2703.205 44009
2703.478 44194
2703.752 45042
2704.026 43774
2704.299 43674
2704.573 43458
2704.847 43114
2705.121 42976
2705.394 43369
2705.668 44033
2705.942 43309
2706.216 42335
2706.489 42868
2706.763 42220
2707.037 42995
2707.311 43314
2707.585 43279
2707.859 43946
2708.133 42508
2708.407 41966
2708.681 43532
2708.954 42381
2709.228 44303
2709.502 41846
2709.776 41096
2710.050 44001
2710.324 43261
2710.598 42519
2710.872 41731
2711.147 43017
2711.421 43113
2711.695 43344
2711.969 41503
2712.243 41842
2712.517 43709
2712.791 43358
2713.065 43168
2713.339 41795
2713.614 43013
2713.888 42947
2714.162 43423
2714.436 42629
2714.711 42158
2714.985 42927
2715.259 43167
2715.533 42581
2715.808 42387
2716.082 44115
2716.356 42739
2716.631 43200
2716.905 41818
2717.179 42445
2717.454 43541
2717.728 43826
2718.002 44160
2718.277 43315
2718.551 42493
2718.826 42203
2719.100 43360
2719.375 42646
2719.649 43539
2719.924 42629
2720.198 44448
2720.473 43881
2720.747 43192
2721.022 43967
2721.296 42097
2721.571 43480
2721.846 44407
2722.120 43636
2722.395 44863
2722.670 43472
2722.944 43346
2723.219 42490
2723.494 43332
2723.768 42669
2724.043 43571
2724.318 41830
2724.592 43181
2724.867 43522
2725.142 43297
2725.417 44210
2725.692 43829
2725.966 42356
2726.241 42339
2726.516 42328
2726.791 41536
2727.066 41020
2727.341 42014
2727.615 40578
2727.890 42899
2728.165 41586
2728.440 43429
2728.715 44244
2728.990 43770
2729.265 43049
2729.540 43973
2729.815 45242
2730.090 43616
2730.365 43611
2730.640 43599
2730.915 42283
2731.190 43296
2731.466 42774
2731.741 40863
2732.016 42009
2732.291 42347
2732.566 40881
2732.841 43022
2733.116 43359
2733.392 43313
2733.667 40942
2733.942 41119
2734.217 42866
2734.492 42503
2734.768 43114
2735.043 41579
2735.318 43776
2735.594 42636
2735.869 42410
2736.144 43948
2736.420 43705
2736.695 43277
2736.970 42250
2737.246 42875
2737.521 42874
2737.797 43379
2738.072 44227
2738.347 42164
2738.623 44456
2738.898 43316
2739.174 44127
2739.449 43653
2739.725 44163
2740.000 44223
2740.276 45192
2740.551 43731
2740.827 43244
2741.103 43725
2741.378 42677
2741.654 43131
2741.929 42094
2742.205 45509
2742.481 44691
2742.756 43000
2743.032 44052
2743.308 43148
2743.583 43671
2743.859 43830
2744.135 43195
2744.411 43683
2744.686 43700
2744.962 43643
2745.238 42020
2745.514 42922
2745.790 43688
2746.065 44272
2746.341 41723
2746.617 42559
2746.893 42154
2747.169 42621
2747.445 44168
2747.721 43476
2747.997 43486
2748.273 41581
2748.549 42534
2748.825 41652
2749.101 44256
2749.377 43224
2749.653 42095
2749.929 43161
2750.205 42734
2750.481 44666
2750.757 41116
2751.033 41787
2751.309 42049
2751.585 42054
2751.861 42229
2752.137 42756
2752.414 43372
2752.690 43758
2752.966 44077
2753.242 43051
2753.518 42879
2753.795 42723
2754.071 43284
2754.347 42221
2754.623 42512
2754.900 42072
2755.176 40664
2755.452 42603
2755.729 42932
2756.005 44358
2756.281 42857
2756.558 41525
2756.834 41825
2757.110 41347
2757.387 42728
2757.663 41913
2757.940 42832
2758.216 43842
2758.493 43934
2758.769 42571
2759.046 41090
2759.322 42796
2759.599 41822
2759.875 41455
2760.152 41938
2760.428 44710
2760.705 42887
2760.981 42675
2761.258 42921
2761.535 42413
2761.811 41372
2762.088 40861
2762.365 43618
2762.641 41703
2762.918 43400
2763.195 43042
2763.471 44170
2763.748 43695
2764.025 40644
2764.302 43162
2764.578 42279
2764.855 41561
2765.132 41501
2765.409 41490
2765.686 42103
2765.962 42321
2766.239 42480
2766.516 42369
2766.793 41545
2767.070 41720
2767.347 43765
2767.624 43474
2767.901 42667
2768.178 41227
2768.455 41924
2768.732 43343
2769.009 41972
2769.286 42100
2769.563 40732
2769.840 42975
2770.117 41853
2770.394 41261
2770.671 41900
2770.948 41631
2771.225 41868
2771.502 42073
2771.779 41530
2772.057 42995
2772.334 42575
2772.611 42119
2772.888 41151
2773.165 41527
2773.443 42101
2773.720 43295
2773.997 41650
2774.274 44147
2774.552 43740
2774.829 42118
2775.106 41328
2775.384 41625
2775.661 42796
2775.938 41097
2776.216 40264
2776.493 40156
2776.770 41072
2777.048 42054
2777.325 42577
2777.603 42444
2777.880 42955
2778.158 43124
2778.435 42098
2778.713 42517
2778.990 42165
2779.268 41526
2779.545 41817
2779.823 41805
2780.100 42660
2780.378 44122
2780.655 42265
2780.933 43393
2781.211 42486
2781.488 42177
2781.766 42237
2782.043 41430
2782.321 42103
2782.599 44068
2782.877 43417
2783.154 43060
2783.432 41930
2783.710 43647
2783.987 44562
2784.265 42987
2784.543 42793
2784.821 42147
2785.099 43081
2785.376 42269
2785.654 42898
2785.932 42412
2786.210 42447
2786.488 41995
2786.766 42706
2787.044 42621
2787.322 41741
2787.600 43773
2787.878 42957
2788.156 42709
2788.434 43438
2788.712 42880
2788.990 42684
2789.268 42795
2789.546 42929
2789.824 42437
2790.102 42247
2790.380 41755
2790.658 43438
2790.936 42653
2791.214 42446
2791.492 41956
2791.770 42307
2792.049 43967
2792.327 42567
2792.605 42658
2792.883 43481
2793.161 43869
2793.440 42943
2793.718 41585
2793.996 44039
2794.274 41525
2794.553 42869
2794.831 42408
2795.109 42441
2795.388 42555
2795.666 42505
2795.944 41230
2796.223 42026
2796.501 43906
2796.779 42083
2797.058 41898
2797.336 43051
2797.615 43136
2797.893 44203
2798.172 43555
2798.450 41203
2798.729 41237
2799.007 43523
2799.286 41232
2799.564 41976
2799.843 42269
2800.121 44112
2800.400 43246
2800.679 43174
2800.957 44954
2801.236 43668
2801.514 42421
2801.793 42666
2802.072 42498
2802.350 43194
2802.629 43673
2802.908 42983
2803.187 41899
2803.465 42655
2803.744 40521
2804.023 42064
2804.302 41742
2804.580 42960
2804.859 42488
2805.138 42785
2805.417 42036
2805.696 41220
2805.975 42366
2806.253 41951
2806.532 42167
2806.811 42315
2807.090 41914
2807.369 41299
2807.648 41115
2807.927 42351
2808.206 43314
2808.485 43139
2808.764 42555
2809.043 42841
2809.322 42426
2809.601 42949
2809.880 41332
2810.159 41528
2810.438 43559
2810.717 43140
2810.997 43395
2811.276 42011
2811.555 43831
2811.834 42666
2812.113 42839
2812.392 41907
2812.672 41884
2812.951 43070
2813.230 42445
2813.509 42675
2813.788 41763
2814.068 42587
2814.347 41757
2814.626 40401
2814.906 42368
2815.185 41734
2815.464 42230
2815.744 41188
2816.023 42930
2816.302 42815
2816.582 42153
2816.861 41807
2817.141 42774
2817.420 43230
2817.700 41760
2817.979 43812
2818.258 43061
2818.538 42993
2818.817 43673
2819.097 42692
2819.377 43730
2819.656 41570
2819.936 42410
2820.215 40467
2820.495 42395
2820.774 43302
2821.054 43827
2821.334 43767
2821.613 45155
2821.893 44624
2822.173 44211
2822.452 43619
2822.732 42554
2823.012 43465
2823.292 44715
2823.571 43507
2823.851 43223
2824.131 43429
2824.411 42338
2824.690 41338
2824.970 42939
2825.250 42495
2825.530 41989
2825.810 41963
2826.090 41774
2826.370 42009
2826.649 41787
2826.929 41804
2827.209 43051
2827.489 43016
2827.769 43797
2828.049 42529
2828.329 43320
2828.609 42488
2828.889 42968
2829.169 44484
2829.449 42779
2829.729 42298
2830.009 42777
2830.289 42554
2830.570 43016
2830.850 42625
2831.130 40947
2831.410 41267
2831.690 42210
2831.970 42269
2832.250 42141
2832.531 42800
2832.811 44353
2833.091 44100
2833.371 42706
2833.652 41137
2833.932 42509
2834.212 41047
2834.492 41499
2834.773 41242
2835.053 42719
2835.333 42058
2835.614 42205
2835.894 42884
2836.174 43440
2836.455 43417
2836.735 42520
2837.016 42191
2837.296 42042
2837.577 41602
2837.857 41626
2838.137 41425
2838.418 40893
2838.698 41919
2838.979 42480
2839.260 41358
2839.540 42078
2839.821 42190
2840.101 42308
2840.382 42857
2840.662 41119
2840.943 42305
2841.224 42887
2841.504 42928
2841.785 41622
2842.066 42330
2842.346 43618
2842.627 42037
2842.908 42535
2843.188 41903
2843.469 40941
2843.750 40633
2844.031 41863
2844.312 42454
2844.592 42087
2844.873 42315
2845.154 41536
2845.435 42332
2845.716 42601
2845.997 40916
2846.277 40686
2846.558 42835
2846.839 42598
2847.120 42064
2847.401 42946
2847.682 42372
2847.963 42338
2848.244 41842
2848.525 41104
2848.806 42615
2849.087 42822
2849.368 42178
2849.649 41994
2849.930 42676
2850.211 41075
2850.492 42880
2850.773 41252
2851.055 41612
2851.336 41583
2851.617 41092
2851.898 41697
2852.179 41677
2852.460 42596
2852.742 42903
2853.023 41847
2853.304 41174
2853.585 42570
2853.867 42942
2854.148 42154
2854.429 43348
2854.710 41504
2854.992 42228
2855.273 42685
2855.554 42229
2855.836 41462
2856.117 41546
2856.399 41938
2856.680 41211
2856.961 42168
2857.243 43357
2857.524 43689
2857.806 42753
2858.087 42660
2858.369 42461
2858.650 42947
2858.932 42192
2859.213 41933
2859.495 41280
2859.776 42256
2860.058 41672
2860.339 41237
2860.621 41607
2860.903 41895
2861.184 42004
2861.466 43449
2861.748 42003
2862.029 44049
2862.311 41720
2862.593 42396
2862.874 43376
2863.156 43856
2863.438 43529
2863.720 41193
2864.001 41906
2864.283 42685
2864.565 42403
2864.847 43899
2865.129 42029
2865.410 43446
2865.692 41603
2865.974 42495
2866.256 42600
2866.538 43433
2866.820 41848
2867.102 42431
2867.384 40112
2867.666 42178
2867.948 42435
2868.230 41620
2868.512 41825
2868.794 41566
2869.076 42279
2869.358 41405
2869.640 41482
2869.922 42599
2870.204 44249
2870.486 43897
2870.768 41929
2871.050 42903
2871.332 41989
2871.614 43667
2871.897 43988
2872.179 44007
2872.461 43600
2872.743 42508
2873.025 42623
2873.308 41757
2873.590 43866
2873.872 43540
2874.154 43394
2874.437 42564
2874.719 42950
2875.001 43093
2875.284 41838
2875.566 42588
2875.848 42489
2876.131 43205
2876.413 41051
2876.695 42280
2876.978 42367
2877.260 43404
2877.543 41718
2877.825 41735
2878.108 42354
2878.390 41049
2878.673 43447
2878.955 43906
2879.238 44662
2879.520 44398
2879.803 43914
2880.085 42597
2880.368 40849
2880.650 42902
2880.933 41876
2881.216 43348
2881.498 42480
2881.781 43713
2882.064 43771
2882.346 43156
2882.629 42179
2882.912 41459
2883.194 42455
2883.477 42404
2883.760 43392
2884.043 43233
2884.325 43647
2884.608 43315
2884.891 43395
2885.174 42447
2885.457 43157
2885.740 42085
2886.022 41316
2886.305 43129
2886.588 42546
2886.871 42518
2887.154 44369
2887.437 41612
2887.720 42885
2888.003 42956
2888.286 43054
2888.569 41874
2888.852 42426
2889.135 42253
2889.418 43300
2889.701 43827
2889.984 43625
2890.267 43694
2890.550 42803
2890.833 42543
2891.116 42460
2891.399 43296
2891.683 42788
2891.966 41281
2892.249 41607
2892.532 42042
2892.815 43177
2893.098 42284
2893.382 42571
2893.665 43250
2893.948 41888
2894.231 42077
2894.515 43355
2894.798 42799
2895.081 43073
2895.365 42018
2895.648 41807
2895.931 42425
2896.215 42740
2896.498 43349
2896.782 42531
2897.065 40803
2897.348 42034
2897.632 41240
2897.915 42618
2898.199 43143
2898.482 42687
2898.766 41493
2899.049 42185
2899.333 42570
2899.616 42412
2899.900 44013
2900.183 42667
2900.467 43396
2900.751 42790
2901.034 41229
2901.318 41377
2901.601 42076
2901.885 41716
2902.169 42690
2902.452 42689
2902.736 41153
2903.020 43065
2903.303 42480
2903.587 41488
2903.871 42392
2904.155 41532
2904.438 43182
2904.722 40399
2905.006 42500
2905.290 42320
2905.574 43158
2905.858 42684
2906.141 41257
2906.425 41299
2906.709 41385
2906.993 43160
2907.277 42258
2907.561 42606
2907.845 40626
2908.129 41655
2908.413 41757
2908.697 40700
2908.981 42978
2909.265 42898
2909.549 43138
2909.833 42227
2910.117 42018
2910.401 41387
2910.685 40830
2910.969 42626
2911.253 41950
2911.537 42259
2911.821 41215
2912.106 42099
2912.390 42729
2912.674 41911
2912.958 41140
2913.242 42389
2913.527 43022
2913.811 42410
2914.095 41984
2914.379 41195
2914.664 43492
2914.948 42092
2915.232 42123
2915.517 42264
2915.801 42266
2916.085 44241
2916.370 41494
2916.654 41075
2916.938 41908
2917.223 42345
2917.507 41443
2917.792 41383
2918.076 41998
2918.361 41857
2918.645 42491
2918.929 42149
2919.214 42425
2919.498 42114
2919.783 41799
2920.068 42071
2920.352 42229
2920.637 41664
2920.921 41981
2921.206 43257
2921.490 42425
2921.775 41086
2922.060 42456
2922.344 43458
2922.629 43122
2922.914 41397
2923.198 43490
2923.483 42991
2923.768 41737
2924.053 41390
2924.337 43734
2924.622 43249
2924.907 44104
2925.192 43131
2925.477 41402
2925.761 42004
2926.046 41024
2926.331 41455
2926.616 41858
2926.901 43253
2927.186 42638
2927.471 43101
2927.756 42751
2928.040 43052
2928.325 44495
2928.610 43843
2928.895 43439
2929.180 43175
2929.465 42890
2929.750 43492
2930.035 42647
2930.320 42695
2930.606 41416
2930.891 42682
2931.176 41418
2931.461 42774
2931.746 42958
2932.031 41262
2932.316 43019
2932.601 41649
2932.887 43227
2933.172 41406
2933.457 42846
2933.742 40508
2934.027 41354
2934.313 43100
2934.598 41601
2934.883 42329
2935.168 41090
2935.454 41818
2935.739 41845
2936.024 42470
2936.310 41021
2936.595 42875
2936.881 42502
2937.166 42154
2937.451 41478
2937.737 40761
2938.022 42558
2938.308 42909
2938.593 44335
2938.878 43792
2939.164 41209
2939.449 40970
2939.735 41296
2940.021 42279
2940.306 41407
2940.592 42163
2940.877 42215
2941.163 42237
2941.448 42716
2941.734 41380
2942.020 41590
2942.305 41509
2942.591 43289
2942.877 42106
2943.162 42762
2943.448 42691
2943.734 41782
2944.019 41677
2944.305 40534
2944.591 42410
2944.877 41386
2945.162 42782
2945.448 41608
2945.734 42963
2946.020 42446
2946.306 42912
2946.591 42003
2946.877 40732
2947.163 43456
2947.449 41946
2947.735 41332
2948.021 41871
2948.307 42000
2948.593 41688
2948.879 42100
2949.165 42821
2949.451 42362
2949.737 41769
2950.023 41772
2950.309 42015
2950.595 42314
2950.881 41593
2951.167 40387
2951.453 40560
2951.739 42619
2952.025 43242
2952.311 42012
2952.598 40807
2952.884 43216
2953.170 42598
2953.456 42873
2953.742 42872
2954.028 42472
2954.315 43349
2954.601 41792
2954.887 42931
2955.173 43677
2955.460 41951
2955.746 42024
2956.032 41267
2956.319 41450
2956.605 41630
2956.891 42008
2957.178 42571
2957.464 43324
2957.751 43491
2958.037 43480
2958.323 41775
2958.610 42705
2958.896 42114
2959.183 41554
2959.469 42989
2959.756 39947
2960.042 42522
2960.329 41670
2960.615 40477
2960.902 41368
2961.188 39966
2961.475 41555
2961.762 40846
2962.048 41742
2962.335 42116
2962.621 43056
2962.908 42165
2963.195 43123
2963.481 42550
2963.768 42191
2964.055 42435
2964.342 40448
2964.628 42718
2964.915 43408
2965.202 42514
2965.489 42539
2965.775 40469
2966.062 42206
2966.349 41960
2966.636 41816
2966.923 41901
2967.209 42320
2967.496 42504
2967.783 40151
2968.070 42498
2968.357 40684
2968.644 42858
2968.931 42306
2969.218 41226
2969.505 41208
2969.792 41334
2970.079 41976
2970.366 40919
2970.653 41814
2970.940 41164
2971.227 42134
2971.514 42239
2971.801 41978
2972.088 42566
2972.375 41449
2972.662 41129
2972.950 40912
2973.237 41465
2973.524 40894
2973.811 41141
2974.098 42446
2974.386 42475
2974.673 42989
2974.960 41073
2975.247 41856
2975.534 40577
2975.822 41137
2976.109 40637
2976.396 41881
2976.684 42318
2976.971 43256
2977.258 41399
2977.546 41150
2977.833 40510
2978.121 41614
2978.408 42853
2978.695 41385
2978.983 42197
2979.270 43077
2979.558 42300
2979.845 43304
2980.133 42306
2980.420 42086
2980.708 40812
2980.995 41185
2981.283 41281
2981.570 42678
2981.858 42415
2982.145 42961
2982.433 41850
2982.721 41317
2983.008 42141
2983.296 42440
2983.584 42606
2983.871 42121
2984.159 41953
2984.447 42347
2984.734 41233
2985.022 41547
2985.310 41195
2985.598 41093
2985.885 40623
2986.173 42859
2986.461 41632
2986.749 40834
2987.037 40267
2987.324 40670
2987.612 41628
2987.900 41815
2988.188 43260
2988.476 41765
2988.764 41927
2989.052 42600
2989.340 41477
2989.628 42382
2989.916 41552
2990.204 42152
2990.492 41374
2990.780 42488
2991.068 40987
2991.356 41851
2991.644 42384
2991.932 41675
2992.220 42327
2992.508 42709
2992.796 42459
2993.084 41089
2993.372 41457
2993.661 40999
2993.949 42757
2994.237 42173
2994.525 41870
2994.813 42178
2995.101 41909
2995.390 42499
2995.678 42315
2995.966 43842
2996.254 43106
2996.543 42405
2996.831 41874
2997.119 41594
2997.408 43606
2997.696 42417
2997.984 41920
2998.273 41845
2998.561 41377
2998.850 42152
2999.138 40400
2999.426 41692
2999.715 41477
3000.003 41903
3000.292 41654
3000.580 42199
3000.869 43620
3001.157 42702
3001.446 41739
3001.734 43009
3002.023 40942
3002.312 40755
3002.600 42094
3002.889 42051
3003.177 42729
3003.466 41524
3003.755 40728
3004.043 41628
3004.332 39923
3004.621 42996
3004.909 40831
3005.198 41630
3005.487 40195
3005.775 41177
3006.064 41915
3006.353 41599
3006.642 41105
3006.931 41662
3007.219 42146
3007.508 41018
3007.797 41443
3008.086 42100
3008.375 41018
3008.664 40946
3008.953 40950
3009.241 41641
3009.530 41203
3009.819 41818
3010.108 42077
3010.397 41949
3010.686 43506
3010.975 41601
3011.264 43044
3011.553 41316
3011.842 42753
3012.131 41484
3012.420 42902
3012.709 42288
3012.998 39987
3013.288 39553
3013.577 39467
3013.866 41740
3014.155 42705
3014.444 42145
3014.733 41903
3015.023 42260
3015.312 42732
3015.601 41413
3015.890 43497
3016.179 41847
3016.469 40356
3016.758 41366
3017.047 41729
3017.337 40560
3017.626 41963
3017.915 42522
3018.205 40417
3018.494 42844
3018.783 41583
3019.073 42248
3019.362 41047
3019.651 41781
3019.941 41057
3020.230 42628
3020.520 41075
3020.809 41375
3021.099 42282
3021.388 41724
3021.678 41578
3021.967 40898
3022.257 40831
3022.546 42450
3022.836 42416
3023.125 43384
3023.415 42254
3023.705 40986
3023.994 39826
3024.284 42648
3024.574 41700
3024.863 44002
3025.153 43307
3025.443 41698
3025.732 42600
3026.022 41906
3026.312 43743
3026.602 40784
3026.891 39127
3027.181 42614
3027.471 42871
3027.761 42455
3028.050 42243
3028.340 42567
3028.630 41249
3028.920 41853
3029.210 42743
3029.500 42877
3029.790 41262
3030.080 40673
3030.370 41696
3030.659 41106
3030.949 41718
3031.239 42415
3031.529 42015
3031.819 39983
3032.109 42625
3032.399 40747
3032.690 40549
3032.980 41914
3033.270 40667
3033.560 41296
3033.850 40663
3034.140 41175
3034.430 43081
3034.720 40801
3035.010 42398
3035.301 42805
3035.591 41766
3035.881 42455
3036.171 41024
3036.461 40302
3036.752 40283
3037.042 42035
3037.332 42667
3037.622 41670
3037.913 40665
3038.203 42276
3038.493 41145
3038.784 40373
3039.074 41413
3039.364 41560
3039.655 42602
3039.945 39891
3040.236 42111
3040.526 41168
3040.816 41530
3041.107 40839
3041.397 41400
3041.688 42205
3041.978 43545
3042.269 42448
3042.559 41194
3042.850 42629
3043.140 42380
3043.431 41992
3043.722 41433
3044.012 40433
3044.303 41975
3044.593 41276
3044.884 42133
3045.175 40982
3045.465 41744
3045.756 41157
3046.047 41364
3046.337 39778
3046.628 42399
3046.919 40691
3047.210 40819
3047.500 42055
3047.791 41297
3048.082 41328
3048.373 41135
3048.664 41539
3048.954 41864
3049.245 42223
3049.536 41978
3049.827 42407
3050.118 40845
3050.409 40475
3050.700 42543
3050.991 41235
3051.281 42993
3051.572 42532
3051.863 41787
3052.154 41798
3052.445 41433
3052.736 41433
3053.027 41551
3053.318 41298
3053.610 41493
3053.901 42522
3054.192 41477
3054.483 40557
3054.774 42480
3055.065 42073
3055.356 42947
3055.647 41460
3055.938 42140
3056.230 41827
3056.521 41181
3056.812 41356
3057.103 42451
3057.395 42904
3057.686 41331
3057.977 41945
3058.268 41823
3058.560 41820
3058.851 42530
3059.142 43358
3059.434 41058
3059.725 40854
3060.016 41694
3060.308 42732
3060.599 42163
3060.890 40476
3061.182 43250
3061.473 43358
3061.765 43942
3062.056 44085
3062.348 40326
3062.639 42407
3062.931 41351
3063.222 44429
3063.514 43383
3063.805 44786
3064.097 43529
3064.388 44251
3064.680 44270
3064.972 45553
3065.263 46747
3065.555 46266
3065.846 48128
3066.138 47363
3066.430 48813
3066.721 48022
3067.013 48367
3067.305 49173
3067.597 49358
3067.888 48700
3068.180 49043
3068.472 50327
3068.764 48350
3069.055 48086
3069.347 48627
3069.639 49264
3069.931 49355
3070.223 45860
3070.515 46639
3070.807 47544
3071.098 47955
3071.390 46955
3071.682 46708
3071.974 45783
3072.266 45886
3072.558 46363
3072.850 44207
3073.142 45338
3073.434 45067
3073.726 44240
3074.018 44286
3074.310 45854
3074.602 45638
3074.894 44789
3075.186 44547
3075.479 44132
3075.771 45295
3076.063 42648
3076.355 43111
3076.647 43676
3076.939 43360
3077.232 43126
3077.524 43283
3077.816 43362
3078.108 44056
3078.400 43143
3078.693 43460
3078.985 42371
3079.277 43665
3079.570 42345
3079.862 43049
3080.154 42036
3080.447 42835
3080.739 42548
3081.031 42822
3081.324 41686
3081.616 42238
3081.908 43246
3082.201 42397
3082.493 44067
3082.786 43497
3083.078 43353
3083.371 44895
3083.663 44217
3083.956 45602
3084.248 44643
3084.541 44476
3084.833 44125
3085.126 45052
3085.419 44562
3085.711 44600
3086.004 44341
3086.296 44329
3086.589 44418
3086.882 43997
3087.174 44508
3087.467 44433
3087.760 45264
3088.052 45532
3088.345 45285
3088.638 43456
3088.931 44235
3089.223 44409
3089.516 43504
3089.809 45359
3090.102 44508
3090.395 45660
3090.687 44917
3090.980 44676
3091.273 43808
3091.566 42637
3091.859 44630
3092.152 44234
3092.445 43688
3092.738 45396
3093.031 44386
3093.324 44101
3093.617 43157
3093.910 43362
3094.203 42881
3094.496 42875
3094.789 41570
3095.082 43118
3095.375 43962
3095.668 43372
3095.961 41226
3096.254 41330
3096.547 42440
3096.840 42851
3097.133 43544
3097.427 41684
3097.720 42954
3098.013 42708
3098.306 41549
3098.599 42222
3098.893 41937
3099.186 42129
3099.479 42201
3099.772 43571
3100.066 43364
3100.359 42744
3100.652 42398
3100.946 42675
3101.239 41972
3101.532 42394
3101.826 41671
3102.119 40647
3102.412 42633
3102.706 42196
3102.999 41695
3103.293 42117
3103.586 43508
3103.880 43600
3104.173 42940
3104.467 42320
3104.760 43632
3105.054 43985
3105.347 43650
3105.641 43319
3105.934 44737
3106.228 43234
3106.521 44597
3106.815 43274
3107.109 41046
3107.402 41228
3107.696 42114
3107.990 42111
3108.283 42459
3108.577 40946
3108.871 41929
3109.164 41714
3109.458 42885
3109.752 43062
3110.046 42956
3110.339 43506
3110.633 42690
3110.927 42426
3111.221 43356
3111.515 42666
3111.809 42991
3112.102 42602
3112.396 44563
3112.690 44016
3112.984 42947
3113.278 42844
3113.572 41313
3113.866 44304
3114.160 42513
3114.454 42555
3114.748 42463
3115.042 43147
3115.336 42782
3115.630 41052
3115.924 41632
3116.218 42106
3116.512 43189
3116.806 41378
3117.100 41937
3117.394 42431
3117.688 41819
3117.983 42479
3118.277 41175
3118.571 43539
3118.865 41736
3119.159 41252
3119.453 40767
3119.748 41858
3120.042 43233
3120.336 41745
3120.630 41547
3120.925 43518
3121.219 43069
3121.513 41883
3121.808 40510
3122.102 40926
3122.396 41589
3122.691 41648
3122.985 41945
3123.280 43879
3123.574 42368
3123.868 42323
3124.163 42256
3124.457 41431
3124.752 42693
3125.046 43066
3125.341 43461
3125.635 41668
3125.930 43062
3126.224 42022
3126.519 41601
3126.813 41650
3127.108 42630
3127.403 41680
3127.697 41564
3127.992 43544
3128.286 41976
3128.581 41598
3128.876 41540
3129.170 41422
3129.465 42069
3129.760 43586
3130.054 43741
3130.349 43587
3130.644 41819
3130.939 42031
3131.233 43582
3131.528 41623
3131.823 42375
3132.118 42670
3132.413 42464
3132.708 42909
3133.002 41876
3133.297 41723
3133.592 42164
3133.887 43197
3134.182 42352
3134.477 43767
3134.772 41884
3135.067 41130
3135.362 41490
3135.657 42447
3135.952 41062
3136.247 40617
3136.542 41917
3136.837 42793
3137.132 40877
3137.427 41568
3137.722 42088
3138.017 43039
3138.312 41628
3138.607 43126
3138.902 40460
3139.198 42054
3139.493 41211
3139.788 41739
3140.083 41941
3140.378 41636
3140.674 42426
3140.969 42365
3141.264 41724
3141.559 41789
3141.855 43240
3142.150 41999
3142.445 41704
3142.741 41974
3143.036 41078
3143.331 42602
3143.627 41551
3143.922 42475
3144.217 42902
3144.513 43482
3144.808 42644
3145.104 41215
3145.399 41794
3145.695 41621
3145.990 42131
3146.285 41169
3146.581 41111
3146.877 41815
3147.172 41377
3147.468 41635
3147.763 41250
3148.059 42639
3148.354 42563
3148.650 42307
3148.946 40849
3149.241 43029
3149.537 43127
3149.832 41248
3150.128 41754
3150.424 43404
3150.720 43415
3151.015 40952
3151.311 41777
3151.607 40107
3151.902 42092
3152.198 41750
3152.494 41419
3152.790 42779
3153.086 43976
3153.381 43761
3153.677 42838
3153.973 42853
3154.269 41898
3154.565 40673
3154.861 41613
3155.157 41774
3155.453 41622
3155.749 42267
3156.045 42081
3156.340 41547
3156.636 42713
3156.932 42146
3157.228 41709
3157.524 43238
3157.821 41766
3158.117 42242
3158.413 41371
3158.709 41377
3159.005 42623
3159.301 41760
3159.597 41443
3159.893 42466
3160.189 41960
3160.485 40294
3160.782 39894
3161.078 41320
3161.374 40848
3161.670 42179
3161.966 41794
3162.263 41769
3162.559 40655
3162.855 42362
3163.152 40184
3163.448 41636
3163.744 41175
3164.041 41884
3164.337 41670
3164.633 41331
3164.930 41502
3165.226 40406
3165.522 41985
3165.819 42512
3166.115 42662
3166.412 41405
3166.708 40929
3167.005 40884
3167.301 41010
3167.598 41052
3167.894 41807
3168.191 40673
3168.487 40440
3168.784 41190
3169.080 41446
3169.377 41928
3169.673 41506
3169.970 41662
3170.267 41360
3170.563 40736
3170.860 42103
3171.157 42277
3171.453 41659
3171.750 41551
3172.047 42034
3172.343 42762
3172.640 41126
3172.937 41862
3173.234 42112
3173.531 41912
3173.827 42201
3174.124 43824
3174.421 41238
3174.718 41611
3175.015 42515
3175.311 41564
3175.608 42054
3175.905 41918
3176.202 44464
3176.499 44030
3176.796 43542
3177.093 42694
3177.390 41729
3177.687 43903
3177.984 43186
3178.281 42324
3178.578 41487
3178.875 42945
3179.172 43243
3179.469 41793
3179.766 42728
3180.063 42866
3180.360 42057
3180.657 41298
3180.955 41586
3181.252 41643
3181.549 40802
3181.846 41700
3182.143 40078
3182.440 41530
3182.738 41128
3183.035 40788
3183.332 41130
3183.629 41060
3183.927 41792
3184.224 40105
3184.521 39670
3184.819 41045
3185.116 40623
3185.413 40492
3185.711 41748
3186.008 41418
3186.305 42572
3186.603 40950
3186.900 40952
3187.198 41813
3187.495 40157
3187.792 42153
3188.090 39251
3188.387 40480
3188.685 40710
3188.982 40343
3189.280 41620
3189.577 40399
3189.875 41942
3190.173 42032
3190.470 41165
3190.768 42396
3191.065 42140
3191.363 43164
3191.661 41759
3191.958 42041
3192.256 42131
3192.554 42826
3192.851 42476
3193.149 42334
3193.447 42075
3193.744 43310
3194.042 41473
3194.340 41760
3194.638 42260
3194.936 41951
3195.233 43452
3195.531 40007
3195.829 42237
3196.127 42060
3196.425 42597
3196.723 41786
3197.021 40144
3197.318 40900
3197.616 42063
3197.914 42756
3198.212 42204
3198.510 42181
3198.808 42434
3199.106 42576
3199.404 42873
3199.702 41492
3200.000 42812
3200.298 41722
3200.596 41946
3200.894 40746
3201.192 42098
3201.491 42461
3201.789 42048
3202.087 42638
3202.385 40802
3202.683 42618
3202.981 40372
3203.279 42588
3203.578 41972
3203.876 41953
3204.174 41830
3204.472 41113
3204.771 41639
3205.069 41041
3205.367 42080
3205.665 41504
3205.964 41982
3206.262 40972
3206.560 41231
3206.859 41661
3207.157 42390
3207.455 42986
3207.754 41554
3208.052 41413
3208.351 40453
3208.649 43293
3208.948 41898
3209.246 39727
3209.545 40245
3209.843 41856
3210.142 42906
3210.440 40725
3210.739 42297
3211.037 42271
3211.336 42105
3211.634 41556
3211.933 41761
3212.231 41721
3212.530 41198
3212.829 42630
3213.127 40660
3213.426 39990
3213.725 41407
3214.023 41692
3214.322 41938
3214.621 41666
3214.920 40939
3215.218 40477
3215.517 41100
3215.816 41089
3216.115 42411
3216.413 40751
3216.712 39954
3217.011 40873
3217.310 40155
3217.609 41683
3217.908 40265
3218.207 39831
3218.505 41393
3218.804 41016
3219.103 41451
3219.402 42250
3219.701 40752
3220.000 39826
3220.299 41369
3220.598 41153
3220.897 39923
3221.196 41100
3221.495 42078
3221.794 42511
3222.093 41584
3222.392 40513
3222.691 40418
3222.991 41480
3223.290 40007
3223.589 40360
3223.888 41666
3224.187 40788
3224.486 40485
3224.786 40699
3225.085 40402
3225.384 39953
3225.683 40316
3225.982 41454
3226.282 41334
3226.581 41817
3226.880 40873
3227.180 41079
3227.479 39944
3227.778 40887
3228.078 41176
3228.377 42703
3228.676 42592
3228.976 39959
3229.275 41758
3229.575 39942
3229.874 41333
3230.173 41368
3230.473 41661
3230.772 41303
3231.072 42308
3231.371 41404
3231.671 40813
3231.970 40644
3232.270 39304
3232.570 40552
3232.869 39607
3233.169 41478
3233.468 40848
3233.768 42099
3234.068 42679
3234.367 40411
3234.667 41324
3234.967 40304
3235.266 40893
3235.566 40650
3235.866 40914
3236.165 41096
3236.465 41143
3236.765 40116
3237.065 40460
3237.364 41117
3237.664 40719
3237.964 41435
3238.264 41375
3238.564 40933
3238.864 40798
3239.163 40894
3239.463 42282
3239.763 42055
3240.063 41540
3240.363 39796
3240.663 40806
3240.963 39910
3241.263 40842
3241.563 41602
3241.863 40447
3242.163 41690
3242.463 41619
3242.763 40899
3243.063 40143
3243.363 42779
3243.663 41047
3243.963 39571
3244.263 39879
3244.563 39441
3244.864 41856
3245.164 41130
3245.464 41511
3245.764 39781
3246.064 42356
3246.364 41116
3246.665 41156
3246.965 40735
3247.265 39944
3247.565 42187
3247.866 40103
3248.166 39338
3248.466 41160
3248.767 39540
3249.067 41016
3249.367 39864
3249.668 40585
3249.968 38952
3250.268 40598
3250.569 40702
3250.869 41067
3251.170 41185
3251.470 40490
3251.771 40859
3252.071 41342
3252.372 40852
3252.672 39432
3252.973 39417
3253.273 38895
3253.574 41252
3253.874 42021
3254.175 40857
3254.475 41501
3254.776 39943
3255.077 40611
3255.377 39923
3255.678 39743
3255.978 41202
3256.279 41292
3256.580 40014
3256.880 39722
3257.181 42093
3257.482 42873
3257.783 42670
3258.083 40664
3258.384 42200
3258.685 41405
3258.986 40373
3259.287 40461
3259.587 40440
3259.888 41262
3260.189 40524
3260.490 41972
3260.791 41429
3261.092 43024
3261.393 41132
3261.694 41085
3261.994 40465
3262.295 38823
3262.596 41136
3262.897 41239
3263.198 41132
3263.499 40891
3263.800 41113
3264.101 41199
3264.402 42878
3264.704 42238
3265.005 41768
3265.306 39728
3265.607 39982
3265.908 40434
3266.209 40172
3266.510 40336
3266.811 41530
3267.113 41909
3267.414 41762
3267.715 40310
3268.016 42061
3268.317 41792
3268.619 41328
3268.920 40211
3269.221 40771
3269.522 41483
3269.824 40373
3270.125 42785
3270.426 40828
3270.728 40530
3271.029 40540
3271.330 42216
3271.632 42311
3271.933 40430
3272.235 41366
3272.536 40793
3272.838 41537
3273.139 39031
3273.440 39279
3273.742 39805
3274.043 40302
3274.345 39562
3274.646 40217
3274.948 41363
3275.250 42344
3275.551 42309
3275.853 41175
3276.154 41674
3276.456 41395
3276.758 41693
3277.059 41397
3277.361 41442
3277.662 42309
3277.964 40432
3278.266 41102
3278.568 40665
3278.869 40125
3279.171 40721
3279.473 40296
3279.775 41293
3280.076 41144
3280.378 41795
3280.680 40017
3280.982 40613
3281.284 40067
3281.585 40227
3281.887 40746
3282.189 40715
3282.491 41602
3282.793 40660
3283.095 40444
3283.397 39121
3283.699 40134
3284.001 41421
3284.303 40231
3284.605 41128
3284.907 40148
3285.209 41629
3285.511 40971
3285.813 40431
3286.115 40220
3286.417 41148
3286.719 40584
3287.021 41734
3287.323 40915
3287.625 41515
3287.927 41094
3288.230 40273
3288.532 40251
3288.834 39471
3289.136 39871
3289.438 41220
3289.741 39680
3290.043 40243
3290.345 40246
3290.647 41073
3290.950 40995
3291.252 42284
3291.554 40992
3291.857 39760
3292.159 39788
3292.461 41127
3292.764 41532
3293.066 40298
3293.368 41147
3293.671 40708
3293.973 40021
3294.276 39789
3294.578 41414
3294.881 41797
3295.183 42123
3295.486 40848
3295.788 40945
3296.091 40380
3296.393 40402
3296.696 40942
3296.998 40947
3297.301 40429
3297.603 41618
3297.906 39927
3298.209 40240
3298.511 39608
3298.814 40478
3299.117 41552
3299.419 40661
3299.722 42661
3300.025 39523
3300.327 42254
3300.630 41059
3300.933 40114
3301.236 41340
3301.538 41726
3301.841 41326
3302.144 39924
3302.447 40986
3302.750 40272
3303.053 40054
3303.355 40688
3303.658 41966
3303.961 42612
3304.264 40364
3304.567 41041
3304.870 40464
3305.173 41129
3305.476 41738
3305.779 40649
3306.082 40614
3306.385 40351
3306.688 40192
3306.991 40190
3307.294 40427
3307.597 38887
3307.900 40896
3308.203 41501
3308.506 40585
3308.809 39461
3309.112 42035
3309.416 42798
3309.719 40799
3310.022 41419
3310.325 41070
3310.628 41930
3310.931 41527
3311.235 41622
3311.538 40833
3311.841 41506
3312.144 41625
3312.448 40740
3312.751 42862
3313.054 41385
3313.358 41177
3313.661 41226
3313.964 41958
3314.268 42152
3314.571 41516
3314.874 42329
3315.178 41734
3315.481 42206
3315.785 39251
3316.088 40488
3316.392 42112
3316.695 42723
3316.999 41415
3317.302 41073
3317.606 41267
3317.909 40456
3318.213 41182
3318.516 41627
3318.820 40978
3319.123 41736
3319.427 42139
3319.731 40342
3320.034 40149
3320.338 41373
3320.642 41285
3320.945 40195
3321.249 40411
3321.553 41347
3321.856 42787
3322.160 43032
3322.464 41430
3322.768 41403
3323.071 42375
3323.375 41733
3323.679 42383
3323.983 42634
3324.287 42757
3324.590 43132
3324.894 42074
3325.198 41870
3325.502 41520
3325.806 43556
3326.110 40745
3326.414 42778
3326.718 41791
3327.022 41017
3327.326 40794
3327.630 42265
3327.934 41979
3328.238 40753
3328.542 41507
3328.846 40954
3329.150 41759
3329.454 42347
3329.758 42535
3330.062 40944
3330.366 39165
3330.670 42381
3330.974 39735
3331.278 40672
3331.583 41079
3331.887 42280
3332.191 40611
3332.495 40906
3332.799 41886
3333.104 42087
3333.408 41772
3333.712 40548
3334.016 41165
3334.321 40479
3334.625 40709
3334.929 40164
3335.234 41008
3335.538 39972
3335.842 40850
3336.147 41935
3336.451 41196
3336.756 41605
3337.060 40049
3337.364 39549
3337.669 41115
3337.973 39908
3338.278 43260
3338.582 41144
3338.887 41078
3339.191 41938
3339.496 40300
3339.800 40547
3340.105 39415
3340.410 40609
3340.714 40386
3341.019 41975
3341.323 40993
3341.628 40953
3341.933 42988
3342.237 42263
3342.542 40691
3342.847 40500
3343.151 40025
3343.456 40231
3343.761 42262
3344.066 41391
3344.370 41307
3344.675 41048
3344.980 40326
3345.285 40961
3345.589 40213
3345.894 42343
3346.199 41521
3346.504 41098
3346.809 39876
3347.114 41851
3347.419 41932
3347.723 39365
3348.028 41266
3348.333 41374
3348.638 41522
3348.943 41263
3349.248 41677
3349.553 41077
3349.858 41205
3350.163 40953
3350.468 40449
3350.773 40500
3351.078 40080
3351.383 40031
3351.689 39721
3351.994 40834
3352.299 41536
3352.604 40331
3352.909 41030
3353.214 40816
3353.519 40085
3353.825 40229
3354.130 40244
3354.435 41236
3354.740 41245
3355.046 40927
3355.351 39740
3355.656 39806
3355.961 40478
3356.267 40644
3356.572 41039
3356.877 40439
3357.183 39590
3357.488 39545
3357.793 40247
3358.099 39663
3358.404 40054
3358.710 40171
3359.015 40275
3359.320 40955
3359.626 42839
3359.931 40900
3360.237 40464
3360.542 40410
3360.848 40801
3361.153 41236
3361.459 40619
3361.764 40381
3362.070 38641
3362.376 40782
3362.681 40954
3362.987 39772
3363.292 42598
3363.598 41541
3363.904 40849
3364.209 39834
3364.515 41304
3364.821 41364
3365.127 40012
3365.432 41025
3365.738 40757
3366.044 40459
3366.350 40505
3366.655 42044
3366.961 41183
3367.267 43105
3367.573 40210
3367.879 39440
3368.184 39007
3368.490 40055
3368.796 41384
3369.102 40892
3369.408 41165
3369.714 40544
3370.020 41924
3370.326 39526
3370.632 39977
3370.938 40870
3371.244 41039
3371.550 41580
3371.856 40090
3372.162 41089
3372.468 39730
3372.774 40468
3373.080 40279
3373.386 39782
3373.692 40938
3373.998 38840
3374.304 40638
3374.610 39373
3374.917 41048
3375.223 42164
3375.529 40793
3375.835 40472
3376.141 41208
3376.448 41451
3376.754 40609
3377.060 39489
3377.366 40261
3377.673 40497
3377.979 39650
3378.285 39482
3378.592 41133
3378.898 40025
3379.204 41857
3379.511 41022
3379.817 41225
3380.124 40417
3380.430 40814
3380.736 39903
3381.043 40630
3381.349 39596
3381.656 40659
3381.962 40532
3382.269 39755
3382.575 40359
3382.882 41306
3383.188 39988
3383.495 40897
3383.801 40051
3384.108 40501
3384.415 39555
3384.721 38955
3385.028 39191
3385.334 40085
3385.641 39607
3385.948 39874
3386.254 40351
3386.561 40729
3386.868 40971
3387.175 40173
3387.481 41008
3387.788 40699
3388.095 40828
3388.402 40497
3388.708 40096
3389.015 38933
3389.322 40441
3389.629 41233
3389.936 39850
3390.243 41461
3390.549 40150
3390.856 40505
3391.163 40914
3391.470 39534
3391.777 40414
3392.084 39920
3392.391 41220
3392.698 40707
3393.005 41322
3393.312 41898
3393.619 41389
3393.926 41203
3394.233 41602
3394.540 41337
3394.847 40612
3395.154 41013
3395.461 40913
3395.768 41508
3396.076 40982
3396.383 41629
3396.690 41195
3396.997 41075
3397.304 40843
3397.611 40912
3397.919 40590
3398.226 40779
3398.533 41028
3398.840 41440
3399.148 39791
3399.455 41008
3399.762 39880
3400.069 41211
3400.377 41197
3400.684 42459
3400.992 41047
3401.299 40335
3401.606 41329
3401.914 40031
3402.221 40636
3402.528 39846
3402.836 40020
3403.143 41581
3403.451 40782
3403.758 42254
3404.066 40507
3404.373 40897
3404.681 41419
3404.988 41363
3405.296 40956
3405.603 40756
3405.911 39379
3406.219 40454
3406.526 41610
3406.834 41531
3407.142 40696
3407.449 40882
3407.757 41268
3408.064 40644
3408.372 42039
3408.680 40439
3408.988 39254
3409.295 40643
3409.603 39955
3409.911 41913
3410.219 40177
3410.526 42341
3410.834 40904
3411.142 40228
3411.450 40975
3411.758 41505
3412.066 41691
3412.373 40225
3412.681 40421
3412.989 41178
3413.297 42611
3413.605 41712
3413.913 40120
3414.221 41202
3414.529 40477
3414.837 40589
3415.145 40243
3415.453 41169
3415.761 41269
3416.069 41520
3416.377 39891
3416.685 39633
3416.993 41063
3417.301 40287
3417.609 40436
3417.918 40008
3418.226 40566
3418.534 39635
3418.842 39771
3419.150 39791
3419.458 40412
3419.767 40001
3420.075 40133
3420.383 40294
3420.691 39359
3421.000 39873
3421.308 40473
3421.616 40344
3421.924 40330
3422.233 38920
3422.541 40491
3422.849 40288
3423.158 41595
3423.466 41131
3423.775 40844
3424.083 40100
3424.391 39963
3424.700 39877
3425.008 39834
3425.317 39373
3425.625 39376
3425.934 39558
3426.242 39750
3426.551 39116
3426.859 38685
3427.168 39242
3427.476 41756
3427.785 40886
3428.094 42291
3428.402 40277
3428.711 41191
3429.019 40420
3429.328 41192
3429.637 41011
3429.945 41008
3430.254 42273
3430.563 40419
3430.871 40147
3431.180 40266
3431.489 40853
3431.798 41263
3432.106 40212
3432.415 41163
3432.724 41492
3433.033 41784
3433.342 40223
3433.651 40448
3433.959 41576
3434.268 40185
3434.577 40792
3434.886 39691
3435.195 40237
3435.504 41456
3435.813 41949
3436.122 41107
3436.431 40921
3436.740 40307
3437.049 40924
3437.358 41135
3437.667 40933
3437.976 41958
3438.285 39745
3438.594 40770
3438.903 42499
3439.212 41123
3439.521 40974
3439.830 41055
3440.139 41060
3440.449 40910
3440.758 40986
3441.067 40083
3441.376 40262
3441.685 40969
3441.995 41181
3442.304 40940
3442.613 40822
3442.922 40400
3443.232 40737
3443.541 40856
3443.850 41193
3444.160 41426
3444.469 40295
3444.778 40474
3445.088 40644
3445.397 39538
3445.706 40707
3446.016 39698
3446.325 40215
3446.635 40585
3446.944 41366
3447.253 41004
3447.563 40628
3447.872 40142
3448.182 41275
3448.491 42134
3448.801 40423
3449.111 42549
3449.420 42087
3449.730 40294
3450.039 40214
3450.349 40482
3450.658 40408
3450.968 40656
3451.278 40960
3451.587 40595
3451.897 41559
3452.207 40708
3452.516 40760
3452.826 42514
3453.136 40650
3453.446 41729
3453.755 41086
3454.065 40144
3454.375 40247
3454.685 39511
3454.995 40745
3455.304 40192
3455.614 40819
3455.924 41159
3456.234 41146
3456.544 38711
3456.854 40768
3457.164 39974
3457.474 40728
3457.783 40437
3458.093 40825
3458.403 41480
3458.713 41503
3459.023 42224
3459.333 40083
3459.643 42096
3459.953 42099
3460.263 40709
3460.574 40603
3460.884 40972
3461.194 42229
3461.504 40334
3461.814 41847
3462.124 42434
3462.434 41700
3462.744 41542
3463.055 39905
3463.365 41766
3463.675 41462
3463.985 41877
3464.295 40253
3464.606 42809
3464.916 40790
3465.226 42028
3465.536 42704
3465.847 41496
3466.157 42449
3466.467 40444
3466.778 41941
3467.088 41630
3467.398 41376
3467.709 40860
3468.019 39551
3468.330 39989
3468.640 40739
3468.951 40944
3469.261 41458
3469.572 41486
3469.882 40633
3470.192 41017
3470.503 40718
3470.814 39737
3471.124 41220
3471.435 41982
3471.745 42466
3472.056 40051
3472.366 40118
3472.677 41402
3472.988 41693
3473.298 40786
3473.609 41320
3473.920 41337
3474.230 40659
3474.541 40923
3474.852 40940
3475.162 41697
3475.473 40557
3475.784 39932
3476.095 41100
3476.405 38819
3476.716 40606
3477.027 40768
3477.338 41065
3477.649 41278
3477.960 40503
3478.270 39562
3478.581 39514
3478.892 39979
3479.203 41070
3479.514 40665
3479.825 40577
3480.136 41114
3480.447 40905
3480.758 40760
3481.069 40789
3481.380 41649
3481.691 42006
3482.002 40528
3482.313 40267
3482.624 41282
3482.935 42978
3483.246 41785
3483.557 39999
3483.868 41653
3484.179 41843
3484.491 42417
3484.802 41557
3485.113 41484
3485.424 40859
3485.735 40996
3486.047 41229
3486.358 41816
3486.669 42219
3486.980 41141
3487.292 41487
3487.603 40800
3487.914 40741
3488.225 40959
3488.537 40957
3488.848 41136
3489.159 41429
3489.471 40394
3489.782 40250
3490.094 40911
3490.405 41534
3490.716 43021
3491.028 41054
3491.339 39590
3491.651 41126
3491.962 39765
3492.274 40743
3492.585 39953
3492.897 39971
3493.208 40956
3493.520 40683
3493.832 39805
3494.143 39184
3494.455 40238
3494.766 39092
3495.078 41466
3495.390 40638
3495.701 41342
3496.013 41085
3496.325 40942
3496.636 40903
3496.948 41024
3497.260 40438
3497.571 38324
3497.883 40453
3498.195 39931
3498.507 40948
3498.818 40851
3499.130 40576
3499.442 40323
3499.754 39288
3500.066 40817
3500.378 40505
3500.690 41028
3501.001 40708
3501.313 40562
3501.625 39495
3501.937 40244
3502.249 39824
3502.561 40123
3502.873 40136
3503.185 41075
3503.497 39713
3503.809 39789
3504.121 40115
3504.433 40972
3504.745 41345
3505.057 41426
3505.369 39533
3505.681 40780
3505.994 39197
3506.306 41495
3506.618 41518
3506.930 40529
3507.242 41096
3507.554 40769
3507.867 41960
3508.179 41174
3508.491 40704
3508.803 40266
3509.115 40734
3509.428 40427
3509.740 41022
3510.052 41729
3510.365 39784
3510.677 39824
3510.989 40817
3511.302 42440
3511.614 42645
3511.926 41132
3512.239 40223
3512.551 39709
3512.864 40933
3513.176 40849
3513.489 42485
3513.801 41169
3514.113 40470
3514.426 39172
3514.738 39512
3515.051 41172
3515.364 40208
3515.676 40592
3515.989 39164
3516.301 39911
3516.614 40841
3516.926 39101
3517.239 40083
3517.552 39556
3517.864 40435
3518.177 41117
3518.490 41850
3518.802 40397
3519.115 41292
3519.428 41217
3519.741 40854
3520.053 40522
3520.366 39698
3520.679 40033
3520.992 40898
3521.304 41471
3521.617 40758
3521.930 41245
3522.243 40634
3522.556 39922
3522.869 41309
3523.182 40400
3523.494 41803
3523.807 39377
3524.120 39152
3524.433 40992
3524.746 40877
3525.059 40493
3525.372 39471
3525.685 40196
3525.998 41134
3526.311 41133
3526.624 40906
3526.937 41579
3527.250 40420
3527.563 39488
3527.877 41426
3528.190 40771
3528.503 41106
3528.816 40162
3529.129 39782
3529.442 39330
3529.755 42427
3530.069 42016
3530.382 40287
3530.695 40527
3531.008 40853
3531.322 40882
3531.635 39413
3531.948 40575
3532.261 40106
3532.575 39887
3532.888 39954
3533.201 39634
3533.515 39804
3533.828 40995
3534.141 41000
3534.455 40514
3534.768 40817
3535.082 40235
3535.395 41164
3535.709 39967
3536.022 39783
3536.335 39364
3536.649 39125
3536.962 39948
3537.276 39616
3537.590 41955
3537.903 40346
3538.217 40916
3538.530 40827
3538.844 39152
3539.157 40660
3539.471 39989
3539.785 41192
3540.098 40272
3540.412 39826
3540.726 39365
3541.039 39474
3541.353 39602
3541.667 40546
3541.980 40651
3542.294 40202
3542.608 41306
3542.922 41613
3543.236 40544
3543.549 40250
3543.863 40886
3544.177 41619
3544.491 40024
3544.805 39876
3545.119 39825
3545.432 42282
3545.746 41359
3546.060 41453
3546.374 41642
3546.688 39844
3547.002 41068
3547.316 40303
3547.630 41201
3547.944 40620
3548.258 41682
3548.572 41567
3548.886 40114
3549.200 40745
3549.514 41193
3549.828 40559
3550.142 39741
3550.456 39951
3550.771 40657
3551.085 40014
3551.399 39773
3551.713 39757
3552.027 40173
3552.341 39748
3552.656 40168
3552.970 39019
3553.284 40388
3553.598 40339
3553.913 39875
3554.227 39973
3554.541 39459
3554.855 40909
3555.170 40253
3555.484 40074
3555.798 40693
3556.113 40606
3556.427 39164
3556.742 39857
3557.056 40332
3557.370 40572
3557.685 40717
3557.999 40148
3558.314 41444
3558.628 42131
3558.943 41807
3559.257 40898
3559.572 40549
3559.886 40883
3560.201 39507
3560.515 41352
3560.830 40908
3561.145 39619
3561.459 39566
3561.774 40434
3562.088 40983
3562.403 40090
3562.718 40162
3563.032 39707
3563.347 41181
3563.662 39915
3563.976 40285
3564.291 40973
3564.606 40419
3564.921 40856
3565.235 40555
3565.550 41343
3565.865 39615
3566.180 41036
3566.495 40551
3566.810 40885
3567.124 41072
3567.439 40932
3567.754 41357
3568.069 40112
3568.384 39628
3568.699 40176
3569.014 40775
3569.329 40212
3569.644 39697
3569.959 40715
3570.274 39688
3570.589 39982
3570.904 40609
3571.219 40994
3571.534 40340
3571.849 40858
3572.164 40206
3572.479 40307
3572.794 40849
3573.109 39580
3573.424 40122
3573.740 39078
3574.055 40904
3574.370 41453
3574.685 41292
3575.000 40641
3575.316 40688
3575.631 40289
3575.946 39825
3576.261 39695
3576.577 38238
3576.892 40183
3577.207 39489
3577.522 39526
3577.838 39368
3578.153 38493
3578.468 40276
3578.784 39208
3579.099 38406
3579.415 39736
3579.730 40596
3580.046 39572
3580.361 40334
3580.676 40688
3580.992 40179
3581.307 40052
3581.623 39786
3581.938 39565
3582.254 40935
3582.569 39848
3582.885 39870
3583.201 39833
3583.516 39351
3583.832 39659
3584.147 39366
3584.463 39279
3584.779 40634
3585.094 39260
3585.410 39199
3585.726 38750
3586.041 38134
3586.357 39160
3586.673 38500
3586.989 38429
3587.304 39428
3587.620 39616
3587.936 38840
3588.252 40158
3588.567 39575
3588.883 41306
3589.199 39293
3589.515 38844
3589.831 39803
3590.147 41407
3590.463 39556
3590.778 39840
3591.094 39919
3591.410 42036
3591.726 38832
3592.042 40067
3592.358 38609
3592.674 40137
3592.990 39124
3593.306 40380
3593.622 39588
3593.938 39681
3594.254 40931
3594.570 40005
3594.887 39143
3595.203 39185
3595.519 40549
3595.835 39786
3596.151 38467
3596.467 39890
3596.783 41397
3597.100 41342
3597.416 40223
3597.732 40026
3598.048 39489
3598.364 40327
3598.681 40312
3598.997 41117
3599.313 40836
3599.630 40659
3599.946 39520
3600.262 40035
3600.579 42498
3600.895 42104
3601.211 38995
3601.528 40345
3601.844 38713
3602.161 40727
3602.477 40217
3602.793 40980
3603.110 39923
3603.426 38388
3603.743 39089
3604.059 39233
3604.376 40085
3604.692 39791
3605.009 40366
3605.325 40241
3605.642 40247
3605.959 40024
3606.275 39363
3606.592 39082
3606.908 39086
3607.225 38857
3607.542 38880
3607.858 39717
3608.175 39343
3608.492 40564
3608.808 39864
3609.125 40911
3609.442 40554
3609.759 39104
3610.075 40486
3610.392 39393
3610.709 39400
3611.026 39985
3611.343 40275
3611.659 39251
3611.976 39480
3612.293 39865
3612.610 39151
3612.927 39230
3613.244 38285
3613.561 39671
3613.878 40961
3614.195 39890
3614.512 40174
3614.829 39848
3615.146 38682
3615.463 39013
3615.780 40891
3616.097 39303
3616.414 41044
3616.731 40227
3617.048 39855
3617.365 39499
3617.682 39782
3617.999 40631
3618.316 39664
3618.633 39383
3618.951 40837
3619.268 41877
3619.585 40467
3619.902 40407
3620.219 39984
3620.537 39382
3620.854 40136
3621.171 40264
3621.488 40345
3621.806 39881
3622.123 39587
3622.440 38929
3622.758 41348
3623.075 40736
3623.392 38411
3623.710 40118
3624.027 38462
3624.344 40268
3624.662 39196
3624.979 39374
3625.297 39654
3625.614 39081
3625.932 40674
3626.249 38924
3626.567 38995
3626.884 39500
3627.202 40750
3627.519 41236
3627.837 40219
3628.154 39751
3628.472 40265
3628.789 40161
3629.107 39411
3629.425 40019
3629.742 40477
3630.060 39175
3630.378 39355
3630.695 40333
3631.013 39709
3631.331 40054
3631.648 41964
3631.966 39647
3632.284 41158
3632.602 40084
3632.919 39740
3633.237 40768
3633.555 39964
3633.873 39890
3634.191 40461
3634.509 40454
3634.826 39827
3635.144 40247
3635.462 39952
3635.780 40679
3636.098 41745
3636.416 40572
3636.734 40343
3637.052 39530
3637.370 40441
3637.688 40210
3638.006 40011
3638.324 39994
3638.642 39994
3638.960 40592
3639.278 39905
3639.596 38747
3639.914 40232
3640.232 40409
3640.550 40832
3640.868 38676
3641.187 40194
3641.505 39063
3641.823 39683
3642.141 39845
3642.459 39758
3642.777 40610
3643.096 40242
3643.414 39911
3643.732 39104
3644.050 39727
3644.369 40358
3644.687 39178
3645.005 41169
3645.324 40597
3645.642 40524
3645.960 41252
3646.279 40332
3646.597 39484
3646.916 41247
3647.234 40132
3647.552 39964
3647.871 39368
3648.189 40395
3648.508 41110
3648.826 39853
3649.145 39407
3649.463 38849
3649.782 41363
3650.100 39805
3650.419 39887
3650.737 40141
3651.056 40353
3651.375 40670
3651.693 39460
3652.012 39639
3652.330 39821
3652.649 40395
3652.968 39360
3653.286 40539
3653.605 40146
3653.924 39681
3654.243 40456
3654.561 40462
3654.880 40673
3655.199 38947
3655.518 40085
3655.836 38742
3656.155 40033
3656.474 41036
3656.793 40802
3657.112 40423
3657.430 39003
3657.749 40534
3658.068 38577
3658.387 39590
3658.706 39434
3659.025 39446
3659.344 38967
3659.663 38367
3659.982 39618
3660.301 40196
3660.620 39852
3660.939 39697
3661.258 40399
3661.577 39667
3661.896 39998
3662.215 41394
3662.534 40203
3662.853 40746
3663.172 39849
3663.491 40082
3663.811 39840
3664.130 41771
3664.449 41278
3664.768 40609
3665.087 39930
3665.406 39765
3665.726 39663
3666.045 39349
3666.364 41221
3666.683 40071
3667.003 40092
3667.322 40204
3667.641 39959
3667.961 40867
3668.280 41134
3668.599 41528
3668.919 39159
3669.238 40309
3669.558 40119
3669.877 39819
3670.196 38350
3670.516 39244
3670.835 39382
3671.155 40247
3671.474 40225
3671.794 40355
3672.113 40965
3672.433 40164
3672.752 39697
3673.072 41136
3673.391 40073
3673.711 40747
3674.030 39030
3674.350 40042
3674.670 40174
3674.989 39452
3675.309 39466
3675.629 40556
3675.948 41255
3676.268 40292
3676.588 40743
3676.907 38558
3677.227 40633
3677.547 40197
3677.867 39413
3678.186 39710
3678.506 38970
3678.826 39697
3679.146 39903
3679.466 39849
3679.785 38649
3680.105 41681
3680.425 39830
3680.745 39090
3681.065 38543
3681.385 39089
3681.705 39970
3682.025 39919
3682.345 38917
3682.665 39462
3682.985 39983
3683.305 39966
3683.625 40678
3683.945 40773
3684.265 39570
3684.585 40218
3684.905 39948
3685.225 39874
3685.545 39894
3685.865 39113
3686.185 39266
3686.505 40062
3686.826 39651
3687.146 39782
3687.466 40070
3687.786 40043
3688.106 40379
3688.427 40460
3688.747 39134
3689.067 39806
3689.387 39455
3689.708 39846
3690.028 39304
3690.348 40379
3690.668 39047
3690.989 39449
3691.309 38924
3691.630 39005
3691.950 39233
3692.270 39429
3692.591 38954
3692.911 39349
3693.232 39339
3693.552 40316
3693.872 39236
3694.193 38688
3694.513 39520
3694.834 40207
3695.154 38852
3695.475 39838
3695.796 37991
3696.116 39694
3696.437 39854
3696.757 39073
3697.078 40124
3697.398 38392
3697.719 40286
3698.040 39856
3698.360 39588
3698.681 39132
3699.002 39703
3699.322 39273
3699.643 39446
3699.964 39015
3700.285 39490
3700.605 41107
3700.926 38480
3701.247 41243
3701.568 39662
3701.889 39641
3702.209 39653
3702.530 39541
3702.851 40124
3703.172 38814
3703.493 39593
3703.814 39013
3704.135 40500
3704.456 41173
3704.777 40272
3705.097 39392
3705.418 39239
3705.739 39609
3706.060 37946
3706.381 39233
3706.702 38725
3707.023 39160
3707.345 38970
3707.666 38483
3707.987 39534
3708.308 39290
3708.629 39478
3708.950 39645
3709.271 39194
3709.592 38899
3709.913 39168
3710.235 38161
3710.556 38523
3710.877 38934
3711.198 38749
3711.519 39754
3711.841 40551
3712.162 40683
3712.483 39973
3712.805 38393
3713.126 39592
3713.447 38650
3713.768 40431
3714.090 39348
3714.411 39178
3714.733 38909
3715.054 38869
3715.375 38545
3715.697 39069
3716.018 40039
3716.340 39284
3716.661 40277
3716.983 40297
3717.304 40139
3717.626 40303
3717.947 39046
3718.269 39620
3718.590 39841
3718.912 39810
3719.233 38726
3719.555 38888
3719.876 38760
3720.198 39982
3720.520 40134
3720.841 39349
3721.163 38912
3721.485 38853
3721.806 40366
3722.128 39205
3722.450 38908
3722.772 39466
3723.093 40270
3723.415 40767
3723.737 40830
3724.059 40842
3724.380 39674
3724.702 39525
3725.024 39358
3725.346 39557
3725.668 39376
3725.990 39032
3726.311 39521
3726.633 38737
3726.955 40114
3727.277 40396
3727.599 41410
3727.921 38961
3728.243 40503
3728.565 39227
3728.887 38919
3729.209 39181
3729.531 38085
3729.853 40269
3730.175 38702
3730.497 38817
3730.819 39111
3731.141 38415
3731.463 39476
3731.786 38925
3732.108 40658
3732.430 39606
3732.752 40929
3733.074 39394
3733.396 39855
3733.719 39036
3734.041 40088
3734.363 38994
3734.685 38398
3735.007 39090
3735.330 38964
3735.652 39188
3735.974 38870
3736.297 39862
3736.619 39059
3736.941 40516
3737.264 40261
3737.586 39587
3737.908 39167
3738.231 39373
3738.553 40050
3738.876 40328
3739.198 39701
3739.521 39825
3739.843 37416
3740.166 38226
3740.488 38060
3740.811 40554
3741.133 38740
3741.456 39120
3741.778 39796
3742.101 39349
3742.423 39607
3742.746 39617
3743.069 39295
3743.391 39243
3743.714 39140
3744.036 38492
3744.359 40006
3744.682 40492
3745.005 39464
3745.327 38642
3745.650 38983
3745.973 39696
3746.295 39069
3746.618 40171
3746.941 40801
3747.264 40118
3747.587 40526
3747.909 39661
3748.232 40895
3748.555 39852
3748.878 39403
3749.201 38988
3749.524 39360
3749.847 41461
3750.170 40494
3750.492 39483
3750.815 38720
3751.138 39675
3751.461 38650
3751.784 39531
3752.107 39561
3752.430 40505
3752.753 39912
3753.076 39685
3753.400 39455
3753.723 39068
3754.046 40647
3754.369 39330
3754.692 39559
3755.015 40043
3755.338 39352
3755.661 39745
3755.985 39592
3756.308 39399
3756.631 39367
3756.954 40498
3757.277 40195
3757.601 40797
3757.924 40407
3758.247 40076
3758.570 39632
3758.894 38774
3759.217 38280
3759.540 38612
3759.864 39608
3760.187 38624
3760.510 39343
3760.834 38835
3761.157 38931
3761.481 41286
3761.804 39486
3762.128 40322
3762.451 40099
3762.774 39858
3763.098 40063
3763.421 40482
3763.745 40248
3764.068 39569
3764.392 39178
3764.716 38640
3765.039 39637
3765.363 39067
3765.686 38835
3766.010 38868
3766.334 39412
3766.657 40700
3766.981 39921
3767.304 39217
3767.628 39227
3767.952 39311
3768.276 38755
3768.599 41312
3768.923 40416
3769.247 39499
3769.571 39833
3769.894 37778
3770.218 40523
3770.542 39362
3770.866 39823
3771.190 38375
3771.513 41586
3771.837 40838
3772.161 38831
3772.485 38869
3772.809 40167
3773.133 40976
3773.457 40705
3773.781 41396
3774.105 41373
3774.429 40752
3774.753 40292
3775.077 39397
3775.401 40024
3775.725 39816
3776.049 40652
3776.373 39992
3776.697 41810
3777.021 39954
3777.345 39742
3777.669 40512
3777.993 39627
3778.317 42105
3778.642 41487
3778.966 40670
3779.290 41389
3779.614 41343
3779.938 40263
3780.263 40732
3780.587 41176
3780.911 40785
3781.235 40588
3781.560 40859
3781.884 41807
3782.208 39788
3782.533 40253
3782.857 40698
3783.181 40670
3783.506 41169
3783.830 40433
3784.154 40676
3784.479 40567
3784.803 42231
3785.128 40972
3785.452 41623
3785.777 40520
3786.101 40029
3786.426 41009
3786.750 40618
3787.075 39379
3787.399 40326
3787.724 41895
3788.048 40683
3788.373 40995
3788.697 40630
3789.022 40668
3789.347 41309
3789.671 40762
3789.996 41147
3790.321 40811
3790.645 40563
3790.970 40850
3791.295 40697
3791.619 40640
3791.944 40095
3792.269 40783
3792.594 40465
3792.918 42941
3793.243 40677
3793.568 40765
3793.893 40132
3794.218 40301
3794.543 41730
3794.867 41344
3795.192 40842
3795.517 42007
3795.842 42119
3796.167 41332
3796.492 41858
3796.817 42052
3797.142 40709
3797.467 40675
3797.792 39697
3798.117 39956
3798.442 40810
3798.767 41125
3799.092 41182
3799.417 41588
3799.742 40848
3800.067 42134
3800.392 42269
3800.717 40300
3801.042 40347
3801.368 41398
3801.693 40652
3802.018 41173
3802.343 41425
3802.668 42598
3802.993 42707
3803.319 40777
3803.644 41829
3803.969 42531
3804.294 42459
3804.620 40155
3804.945 40821
3805.270 40530
3805.596 42791
3805.921 41361
3806.246 42310
3806.572 41968
3806.897 41002
3807.222 41266
3807.548 42391
3807.873 43042
3808.199 42873
3808.524 42711
3808.850 41462
3809.175 42711
3809.501 41690
3809.826 41058
3810.152 42709
3810.477 41179
3810.803 44472
3811.128 42960
3811.454 41972
3811.779 42705
3812.105 43303
3812.431 41605
3812.756 41675
3813.082 43828
3813.408 43746
3813.733 42286
3814.059 42295
3814.385 43140
3814.710 43666
3815.036 44101
3815.362 43947
3815.688 44056
3816.013 43890
3816.339 44089
3816.665 44446
3816.991 42718
3817.317 45121
3817.643 45010
3817.968 43700
3818.294 45081
3818.620 44234
3818.946 46106
3819.272 45307
3819.598 45379
3819.924 44355
3820.250 45494
3820.576 45159
3820.902 45146
3821.228 45344
3821.554 45153
3821.880 44863
3822.206 44043
3822.532 45085
3822.858 44561
3823.184 43355
3823.510 43762
3823.836 43271
3824.162 44113
3824.489 42620
3824.815 42881
3825.141 43948
3825.467 45560
3825.793 43867
3826.119 43579
3826.446 43181
3826.772 42919
3827.098 43786
3827.424 43757
3827.751 44473
3828.077 43186
3828.403 43044
3828.730 42762
3829.056 42105
3829.382 43244
3829.709 42046
3830.035 42565
3830.361 41295
3830.688 42272
3831.014 42422
3831.341 42904
3831.667 43469
3831.994 43629
3832.320 41792
3832.647 41833
3832.973 42847
3833.300 41764
3833.626 42037
3833.953 43305
3834.279 42767
3834.606 42330
3834.932 41980
3835.259 42654
3835.586 42223
3835.912 41611
3836.239 42810
3836.566 42840
3836.892 41963
3837.219 42444
3837.546 41264
3837.872 43234
3838.199 43140
3838.526 42991
3838.853 42378
3839.179 43301
3839.506 44413
3839.833 45446
3840.160 43450
3840.487 44255
3840.813 42952
3841.140 43163
3841.467 41160
3841.794 42606
3842.121 43212
3842.448 42598
3842.775 42874
3843.102 42396
3843.429 43568
3843.756 42358
3844.083 42319
3844.410 44232
3844.737 42472
3845.064 41413
3845.391 41891
3845.718 43901
3846.045 43646
3846.372 44421
3846.699 42798
3847.026 42119
3847.353 42122
3847.680 42572
3848.007 43081
3848.335 42657
3848.662 42521
3848.989 43141
3849.316 43743
3849.643 42317
3849.971 44230
3850.298 43396
3850.625 42387
3850.952 42698
3851.280 41517
3851.607 43269
3851.934 41728
3852.262 41465
3852.589 41937
3852.916 42879
3853.244 43062
3853.571 41678
3853.899 42051
3854.226 41924
3854.553 42902
3854.881 43215
3855.208 42987
3855.536 44078
3855.863 44109
3856.191 43706
3856.518 43327
3856.846 43767
3857.173 43627
3857.501 44733
3857.829 44275
3858.156 45813
3858.484 45827
3858.811 45886
3859.139 45856
3859.467 44469
3859.794 45171
3860.122 46250
3860.450 44614
3860.777 45820
3861.105 46306
3861.433 46348
3861.761 45895
3862.088 47536
3862.416 45343
3862.744 43638
3863.072 43033
3863.399 44553
3863.727 44788
3864.055 45541
3864.383 44941
3864.711 43440
3865.039 43327
3865.367 43672
3865.695 44239
3866.022 42816
3866.350 45456
3866.678 44918
3867.006 43363
3867.334 43260
3867.662 42583
3867.990 43693
3868.318 43258
3868.646 42944
3868.974 42854
3869.302 43385
3869.631 42048
3869.959 42336
3870.287 41867
3870.615 43453
3870.943 44197
3871.271 41789
3871.599 43797
3871.928 43900
3872.256 42110
3872.584 42721
3872.912 42508
3873.240 42290
3873.569 41553
3873.897 42650
3874.225 40629
3874.553 42190
3874.882 42257
3875.210 40352
3875.538 40676
3875.867 41579
3876.195 42334
3876.523 41465
3876.852 40035
3877.180 41818
3877.509 40495
3877.837 41146
3878.166 41201
3878.494 41211
3878.823 42191
3879.151 40998
3879.479 41910
3879.808 42576
3880.137 41236
3880.465 40706
3880.794 42011
3881.122 40896
3881.451 41408
3881.779 41604
3882.108 43329
3882.437 42267
3882.765 42544
3883.094 43059
3883.423 42927
3883.751 42162
3884.080 42008
3884.409 43016
3884.737 42328
3885.066 43184
3885.395 43349
3885.724 42567
3886.052 43589
3886.381 42370
3886.710 42221
3887.039 41599
3887.368 41532
3887.697 41403
3888.025 41918
3888.354 42678
3888.683 42354
3889.012 41849
3889.341 40370
3889.670 41056
3889.999 40293
3890.328 41156
3890.657 41618
3890.986 41991
3891.315 41312
3891.644 41037
3891.973 42076
3892.302 40416
3892.631 41706
3892.960 39766
3893.289 43633
3893.618 41997
3893.947 40804
3894.277 41391
3894.606 39656
3894.935 41647
3895.264 41557
3895.593 42016
3895.922 41048
3896.252 40726
3896.581 40194
3896.910 40591
3897.239 41104
3897.569 40752
3897.898 41937
3898.227 40270
3898.557 40495
3898.886 40452
3899.215 41417
3899.545 42866
3899.874 40942
3900.203 41519
3900.533 41040
3900.862 42977
3901.192 41301
3901.521 42657
3901.851 41830
3902.180 41408
3902.510 42430
3902.839 41151
3903.169 41674
3903.498 41773
3903.828 41432
3904.157 41152
3904.487 42052
3904.816 42162
3905.146 41722
3905.476 42019
3905.805 43063
3906.135 43538
3906.464 41190
3906.794 42167
3907.124 41539
3907.453 43268
3907.783 43112
3908.113 43568
3908.443 42399
3908.772 41658
3909.102 41499
3909.432 41162
3909.762 41296
3910.092 42855
3910.421 43633
3910.751 44023
3911.081 42677
3911.411 42446
3911.741 43004
3912.071 42649
3912.401 41341
3912.731 41624
3913.060 41800
3913.390 42569
3913.720 41483
3914.050 41890
3914.380 40293
3914.710 41356
3915.040 41824
3915.370 42146
3915.700 42201
3916.031 42664
3916.361 40832
3916.691 41392
3917.021 39487
3917.351 41865
3917.681 40616
3918.011 41118
3918.341 41797
3918.672 42179
3919.002 42607
3919.332 41988
3919.662 43047
3919.992 41478
3920.323 41691
3920.653 40862
3920.983 42269
3921.313 42933
3921.644 41814
3921.974 40612
3922.304 40355
3922.635 41157
3922.965 41747
3923.295 42578
3923.626 42600
3923.956 41586
3924.287 42480
3924.617 41648
3924.948 41587
3925.278 41058
3925.608 42664
3925.939 42099
3926.269 41767
3926.600 42184
3926.930 40818
3927.261 42092
3927.592 42144
3927.922 42634
3928.253 42406
3928.583 43463
3928.914 42221
3929.245 42691
3929.575 41729
3929.906 41914
3930.236 41064
3930.567 42192
3930.898 42444
3931.229 41084
3931.559 42030
3931.890 41787
3932.221 43608
3932.552 41384
3932.882 41030
3933.213 41742
3933.544 40743
3933.875 40760
3934.206 40850
3934.536 39655
3934.867 43131
3935.198 42010
3935.529 42140
3935.860 42578
3936.191 41787
3936.522 41247
3936.853 42597
3937.184 40586
3937.515 40425
3937.846 41893
3938.177 42841
3938.508 40988
3938.839 41953
3939.170 42880
3939.501 41387
3939.832 42653
3940.163 41257
3940.494 42707
3940.825 41431
3941.156 41193
3941.488 42874
3941.819 41124
3942.150 42985
3942.481 42700
3942.812 41997
3943.143 40694
3943.475 42644
3943.806 41897
3944.137 40812
3944.468 41403
3944.800 42112
3945.131 41453
3945.462 41427
3945.794 41640
3946.125 41505
3946.456 41192
3946.788 41498
3947.119 42135
3947.451 43422
3947.782 41683
3948.113 42955
3948.445 41349
3948.776 43344
3949.108 42532
3949.439 41684
3949.771 42290
3950.102 41688
3950.434 42095
3950.765 40322
3951.097 41957
3951.428 43177
3951.760 42848
3952.092 42719
3952.423 41303
3952.755 42184
3953.086 41882
3953.418 42439
3953.750 41229
3954.081 41087
3954.413 41276
3954.745 40638
3955.077 41459
3955.408 40522
3955.740 41874
3956.072 41588
3956.404 42195
3956.735 41236
3957.067 42264
3957.399 41963
3957.731 41120
3958.063 42174
3958.395 40672
3958.726 41123
3959.058 41553
3959.390 42285
3959.722 43621
3960.054 43144
3960.386 42527
3960.718 42051
3961.050 41953
3961.382 42296
3961.714 42437
3962.046 42670
3962.378 42891
3962.710 43533
3963.042 42325
3963.374 42739
3963.706 42138
3964.038 43532
3964.370 42444
3964.703 41334
3965.035 41515
3965.367 42826
3965.699 42156
3966.031 42718
3966.363 41773
3966.696 41834
3967.028 43405
3967.360 42692
3967.692 43730
3968.025 42201
3968.357 42244
3968.689 42395
3969.022 42355
3969.354 44020
3969.686 43178
3970.019 43488
3970.351 43144
3970.683 43663
3971.016 43995
3971.348 43023
3971.681 41919
3972.013 41886
3972.345 43029
3972.678 41878
3973.010 42765
3973.343 41832
3973.675 41723
3974.008 42696
3974.340 42789
3974.673 42974
3975.006 40652
3975.338 42421
3975.671 41624
3976.003 42776
3976.336 41369
3976.669 42556
3977.001 42852
3977.334 41452
3977.667 41540
3977.999 42371
3978.332 43090
3978.665 42070
3978.997 42660
3979.330 41891
3979.663 43407
3979.996 44978
3980.328 43762
3980.661 44837
3980.994 42841
3981.327 42830
3981.660 42126
3981.993 43079
3982.326 42730
3982.658 43735
3982.991 43176
3983.324 43490
3983.657 43437
3983.990 43177
3984.323 43306
3984.656 43589
3984.989 43441
3985.322 42801
3985.655 42968
3985.988 43273
3986.321 42070
3986.654 43713
3986.987 42725
3987.320 43651
3987.653 43970
3987.987 43417
3988.320 43006
3988.653 43485
3988.986 44134
3989.319 43717
3989.652 43672
3989.986 44111
3990.319 44934
3990.652 44847
3990.985 43679
3991.318 43971
3991.652 42468
3991.985 44295
3992.318 43542
3992.652 43482
3992.985 44838
3993.318 44473
3993.652 44384
3993.985 43850
3994.318 45588
3994.652 44986
3994.985 44620
3995.319 45383
3995.652 45263
3995.985 45980
3996.319 45510
3996.652 44235
3996.986 44139
3997.319 44108
3997.653 43089
3997.986 43847
3998.320 44003
3998.654 44454
3998.987 44597
3999.321 45256
3999.654 46330
3999.988 44209
4000.322 45449
4000.655 44596
4000.989 44277
4001.323 44999
4001.656 46441
4001.990 44750
4002.324 44043
4002.657 45698
4002.991 45894
4003.325 44824
4003.659 44915
4003.992 46203
4004.326 45617
4004.660 44527
4004.994 44987
4005.328 44673
4005.662 46168
4005.996 45037
4006.329 46328
4006.663 45460
4006.997 46415
4007.331 46339
4007.665 47527
4007.999 47626
4008.333 46371
4008.667 46353
4009.001 46479
4009.335 47238
4009.669 46815
4010.003 46492
4010.337 47637
4010.671 47512
4011.005 46534
4011.339 47533
4011.674 47735
4012.008 48019
4012.342 50127
4012.676 49028
4013.010 49004
4013.344 48098
4013.678 48904
4014.013 48903
4014.347 48606
4014.681 50678
4015.015 49453
4015.350 50331
4015.684 47780
4016.018 47683
4016.353 48812
4016.687 46689
4017.021 49329
4017.356 48199
4017.690 47474
4018.024 47293
4018.359 49012
4018.693 48784
4019.028 49534
4019.362 48099
4019.696 48533
4020.031 47936
4020.365 47289
4020.700 48794
4021.034 49109
4021.369 48527
4021.703 47304
4022.038 47061
4022.372 48474
4022.707 49410
4023.042 49494
4023.376 49600
4023.711 51496
4024.046 52370
4024.380 49933
4024.715 50329
4025.049 48946
4025.384 50041
4025.719 49949
4026.054 50425
4026.388 51006
4026.723 49467
4027.058 49577
4027.393 50774
4027.727 50756
4028.062 51730
4028.397 50483
4028.732 50454
4029.067 52411
4029.402 52117
4029.736 51082
4030.071 51501
4030.406 50391
4030.741 50748
4031.076 50527
4031.411 51523
4031.746 50699
4032.081 51138
4032.416 53122
4032.751 52225
4033.086 51788
4033.421 51960
4033.756 51790
4034.091 51595
4034.426 52648
4034.761 52857
4035.096 52704
4035.431 52781
4035.766 54167
4036.102 54059
4036.437 52384
4036.772 54437
4037.107 53624
4037.442 55250
4037.778 54846
4038.113 53453
4038.448 55134
4038.783 54041
4039.119 56870
4039.454 56223
4039.789 56752
4040.124 55650
4040.460 56393
4040.795 55645
4041.130 57504
4041.466 57038
4041.801 56928
4042.137 57849
4042.472 58291
4042.807 58928
4043.143 59314
4043.478 59385
4043.814 59117
4044.149 59525
4044.485 56651
4044.820 55193
4045.156 57167
4045.491 56832
4045.827 58512
4046.162 59291
4046.498 58170
4046.833 60716
4047.169 59604
4047.505 62092
4047.840 61617
4048.176 59608
4048.512 61130
4048.847 63864
4049.183 65665
4049.519 65117
4049.854 65284
4050.190 67890
4050.526 69810
4050.862 70281
4051.197 74081
4051.533 76242
4051.869 79366
4052.205 80288
4052.541 81922
4052.876 86459
4053.212 90721
4053.548 93943
4053.884 96102
4054.220 98257
4054.556 98327
4054.892 103498
4055.228 103388
4055.564 106646
4055.900 109772
4056.236 114934
4056.572 115663
4056.908 110692
4057.244 110305
4057.580 109250
4057.916 109302
4058.252 109271
4058.588 107949
4058.924 106331
4059.260 100001
4059.596 99925
4059.932 100222
4060.269 97075
4060.605 95838
4060.941 93250
4061.277 91952
4061.613 91417
4061.950 86250
4062.286 84121
4062.622 83221
4062.958 81804
4063.295 80249
4063.631 81050
4063.967 78479
4064.303 74343
4064.640 73929
4064.976 72907
4065.312 71766
4065.649 73446
4065.985 73461
4066.322 73284
4066.658 72699
4066.995 70890
4067.331 71540
4067.667 70529
4068.004 71386
4068.340 70545
4068.677 71386
4069.013 70128
4069.350 71603
4069.686 69461
4070.023 69871
4070.360 70702
4070.696 70667
4071.033 70990
4071.369 70053
4071.706 70738
4072.043 70661
4072.379 67266
4072.716 68032
4073.053 67738
4073.389 67401
4073.726 66269
4074.063 68298
4074.400 68031
4074.736 69010
4075.073 70878
4075.410 68569
4075.747 67959
4076.083 67872
4076.420 68375
4076.757 67604
4077.094 67208
4077.431 68120
4077.768 67338
4078.105 68386
4078.442 67673
4078.778 67025
4079.115 67875
4079.452 69762
4079.789 69586
4080.126 70701
4080.463 68368
4080.800 68280
4081.137 68128
4081.474 68322
4081.811 68232
4082.149 68309
4082.486 67841
4082.823 67322
4083.160 65350
4083.497 66327
4083.834 67022
4084.171 67766
4084.508 63872
4084.846 63097
4085.183 63543
4085.520 65660
4085.857 64083
4086.194 63114
4086.532 62244
4086.869 62199
4087.206 62832
4087.543 63671
4087.881 62958
4088.218 63643
4088.555 62604
4088.893 61446
4089.230 60352
4089.567 61455
4089.905 61870
4090.242 64596
4090.580 62457
4090.917 63588
4091.255 64819
4091.592 64722
4091.930 68155
4092.267 69184
4092.604 71027
4092.942 71280
4093.280 73220
4093.617 74642
4093.955 79937
4094.292 82236
4094.630 84898
4094.967 88069
4095.305 86616
4095.643 89425
4095.980 93039
4096.318 97263
4096.656 98411
4096.993 99155
4097.331 101471
4097.669 102609
4098.006 103445
4098.344 102984
4098.682 105549
4099.020 102801
4099.357 104387
4099.695 105261
4100.033 101171
4100.371 102225
4100.709 103188
4101.047 100647
4101.384 95697
4101.722 94005
4102.060 93352
4102.398 90895
4102.736 87692
4103.074 85877
4103.412 85635
4103.750 79827
4104.088 79138
4104.426 77362
4104.764 76263
4105.102 75018
4105.440 74815
4105.778 71913
4106.116 71723
4106.454 69727
4106.792 67685
4107.130 68752
4107.468 67345
4107.807 68108
4108.145 67743
4108.483 66575
4108.821 66621
4109.159 63601
4109.497 65407
4109.836 64931
4110.174 65506
4110.512 65282
4110.850 63292
4111.189 64462
4111.527 63060
4111.865 63722
4112.204 63456
4112.542 64536
4112.880 63520
4113.219 62917
4113.557 63534
4113.895 63902
4114.234 61044
4114.572 61888
4114.911 62699
4115.249 63722
4115.588 62231
4115.926 60715
4116.265 61171
4116.603 59547
4116.942 61906
4117.280 61622
4117.619 60580
4117.957 62867
4118.296 61042
4118.634 61968
4118.973 62992
4119.312 61448
4119.650 60349
4119.989 59976
4120.327 59135
4120.666 61353
4121.005 61002
4121.343 59679
4121.682 58881
4122.021 59830
4122.360 59046
4122.698 58022
4123.037 56822
4123.376 57598
4123.715 57466
4124.054 55342
4124.392 53595
4124.731 55374
4125.070 54368
4125.409 54125
4125.748 55698
4126.087 53106
4126.426 53118
4126.765 51740
4127.103 51866
4127.442 52415
4127.781 51883
4128.120 50335
4128.459 51323
4128.798 52197
4129.137 50313
4129.476 50374
4129.815 50010
4130.155 51212
4130.494 49908
4130.833 50807
4131.172 48215
4131.511 48773
4131.850 48169
4132.189 47258
4132.528 47609
4132.868 48692
4133.207 49051
4133.546 48224
4133.885 49112
4134.224 49321
4134.564 47922
4134.903 47966
4135.242 47748
4135.581 47676
4135.921 47225
4136.260 48103
4136.599 46412
4136.939 47225
4137.278 47701
4137.617 47815
4137.957 49626
4138.296 48651
4138.636 49999
4138.975 48776
4139.315 47762
4139.654 48534
4139.993 48022
4140.333 49538
4140.672 49524
4141.012 49168
4141.351 47983
4141.691 47994
4142.031 48627
4142.370 46706
4142.710 47862
4143.049 46149
4143.389 48122
4143.729 48042
4144.068 47675
4144.408 48319
4144.748 48196
4145.087 47785
4145.427 46517
4145.767 46461
4146.106 47105
4146.446 46511
4146.786 43450
4147.126 44064
4147.465 46343
4147.805 45709
4148.145 45111
4148.485 43895
4148.825 44802
4149.164 45197
4149.504 45148
4149.844 44315
4150.184 45265
4150.524 45085
4150.864 44328
4151.204 44132
4151.544 42005
4151.884 42725
4152.224 43312
4152.564 44050
4152.904 43780
4153.244 44094
4153.584 43071
4153.924 43357
4154.264 43739
4154.604 43344
4154.944 43891
4155.284 43497
4155.624 44291
4155.964 44207
4156.305 43878
4156.645 44223
4156.985 44150
4157.325 44947
4157.665 44623
4158.005 44913
4158.346 43971
4158.686 44169
4159.026 45027
4159.366 44296
4159.707 45812
4160.047 43699
4160.387 45076
4160.728 44267
4161.068 43684
4161.408 44177
4161.749 43557
4162.089 43970
4162.430 45358
4162.770 43642
4163.110 43403
4163.451 44756
4163.791 44742
4164.132 44461
4164.472 44908
4164.813 44287
4165.153 44030
4165.494 44157
4165.834 44262
4166.175 43260
4166.515 43718
4166.856 44040
4167.197 45137
4167.537 45275
4167.878 44372
4168.219 45009
4168.559 43744
4168.900 44819
4169.241 43527
4169.581 44356
4169.922 43836
4170.263 43325
4170.603 43833
4170.944 43942
4171.285 43833
4171.626 41902
4171.966 41408
4172.307 42658
4172.648 43452
4172.989 42638
4173.330 41846
4173.671 41473
4174.011 41543
4174.352 43232
4174.693 42711
4175.034 42671
4175.375 40219
4175.716 41459
4176.057 43013
4176.398 43312
4176.739 42269
4177.080 41591
4177.421 42691
4177.762 41122
4178.103 40311
4178.444 41606
4178.785 42385
4179.126 40664
4179.467 41342
4179.809 41683
4180.150 40606
4180.491 41897
4180.832 41358
4181.173 41337
4181.514 41919
4181.856 42349
4182.197 41622
4182.538 41378
4182.879 40913
4183.220 41671
4183.562 40583
4183.903 40178
4184.244 41439
4184.586 40979
4184.927 42720
4185.268 42025
4185.610 42528
4185.951 43335
4186.292 41457
4186.634 41519
4186.975 40547
4187.317 42334
4187.658 41847
4188.000 41719
4188.341 42004
4188.683 41204
4189.024 41851
4189.366 40384
4189.707 40999
4190.049 41148
4190.390 40582
4190.732 39443
4191.073 40018
4191.415 40713
4191.756 40818
4192.098 41144
4192.440 40914
4192.781 40841
4193.123 40541
4193.465 40954
4193.806 40414
4194.148 40578
4194.490 40129
4194.832 38698
4195.173 39998
4195.515 41067
4195.857 40379
4196.199 40652
4196.540 38023
4196.882 40179
4197.224 40134
4197.566 39391
4197.908 40588
4198.250 39700
4198.592 41081
4198.933 40371
4199.275 40699
4199.617 41369
4199.959 40247
4200.301 40385
4200.643 41847
4200.985 39416
4201.327 40880
4201.669 42287
4202.011 39887
4202.353 40292
4202.695 39762
4203.037 42347
4203.380 40631
4203.722 41434
4204.064 41470
4204.406 40592
4204.748 39911
4205.090 38050
4205.432 40407
4205.775 40499
4206.117 40555
4206.459 40288
4206.801 41441
4207.143 41190
4207.486 41281
4207.828 41098
4208.170 39529
4208.513 40322
4208.855 39888
4209.197 41721
4209.539 40806
4209.882 42003
4210.224 41395
4210.567 39983
4210.909 39517
4211.251 39930
4211.594 40530
4211.936 39632
4212.279 40586
4212.621 40308
4212.964 39958
4213.306 39134
4213.649 39674
4213.991 39799
4214.334 40471
4214.676 40452
4215.019 40094
4215.361 40384
4215.704 39365
4216.047 40288
4216.389 38628
4216.732 38938
4217.075 39644
4217.417 39367
4217.760 39126
4218.103 39846
4218.445 40269
4218.788 39655
4219.131 40266
4219.473 40579
4219.816 40093
4220.159 41068
4220.502 39011
4220.845 39484
4221.187 40030
4221.530 39599
4221.873 39638
4222.216 39261
4222.559 39840
4222.902 39101
4223.245 39979
4223.588 38746
4223.930 40091
4224.273 39363
4224.616 39827
4224.959 39454
4225.302 38534
4225.645 39121
4225.988 39925
4226.331 38460
4226.674 39114
4227.017 40285
4227.361 39904
4227.704 38096
4228.047 39493
4228.390 38427
4228.733 39691
4229.076 38545
4229.419 38371
4229.762 39909
4230.106 39833
4230.449 38887
4230.792 38625
4231.135 38290
4231.478 38546
4231.822 40105
4232.165 38609
4232.508 39708
4232.852 38472
4233.195 40500
4233.538 38376
4233.882 37745
4234.225 39423
4234.568 38314
4234.912 38993
4235.255 38175
4235.598 39956
4235.942 40685
4236.285 40511
4236.629 39359
4236.972 37829
4237.316 39104
4237.659 37264
4238.003 37939
4238.346 37638
4238.690 38568
4239.033 37815
4239.377 38725
4239.720 39100
4240.064 37663
4240.408 38994
4240.751 37937
4241.095 38009
4241.439 38628
4241.782 37797
4242.126 38355
4242.470 38464
4242.813 38888
4243.157 38066
4243.501 39256
4243.845 37684
4244.188 38971
4244.532 38442
4244.876 37465
4245.220 37277
4245.563 37240
4245.907 37989
4246.251 38188
4246.595 38731
4246.939 39273
4247.283 39003
4247.627 38049
4247.971 37956
4248.314 37295
4248.658 37535
4249.002 37367
4249.346 38457
4249.690 37639
4250.034 37755
4250.378 37729
4250.722 38056
4251.066 37556
4251.410 38426
4251.755 38889
4252.099 38631
4252.443 38012
4252.787 39309
4253.131 38872
4253.475 37884
4253.819 37424
4254.163 37915
4254.508 39071
4254.852 37157
4255.196 37953
4255.540 37695
4255.885 38550
4256.229 38258
4256.573 37576
4256.917 37488
4257.262 37563
4257.606 38232
4257.950 37812
4258.295 38906
4258.639 38599
4258.983 37413
4259.328 38445
4259.672 38130
4260.016 37529
4260.361 36902
4260.705 37953
4261.050 38192
4261.394 39877
4261.739 39266
4262.083 37846
4262.428 37309
4262.772 36976
4263.117 38504
4263.461 37308
4263.806 38910
4264.150 38934
4264.495 38531
4264.840 38169
4265.184 38212
4265.529 37049
4265.874 37177
4266.218 37173
4266.563 36292
4266.908 37946
4267.252 37309
4267.597 37542
4267.942 36666
4268.286 38382
4268.631 38376
4268.976 37379
4269.321 37988
4269.666 37007
4270.010 39702
4270.355 37380
4270.700 36387
4271.045 38622
4271.390 38482
4271.735 38004
4272.080 36282
4272.425 35950
4272.769 37348
4273.114 36920
4273.459 37514
4273.804 37999
4274.149 37572
4274.494 36961
4274.839 37419
4275.184 37298
4275.529 38711
4275.874 37432
4276.220 37189
4276.565 37093
4276.910 37335
4277.255 37331
4277.600 37634
4277.945 36840
4278.290 36953
4278.635 37929
4278.981 38449
4279.326 38951
4279.671 38766
4280.016 36937
4280.361 38492
4280.707 37116
4281.052 37213
4281.397 37197
4281.743 37723
4282.088 36558
4282.433 37224
4282.778 36589
4283.124 36705
4283.469 37644
4283.815 36664
4284.160 37224
4284.505 37391
4284.851 36321
4285.196 37618
4285.542 38281
4285.887 37155
4286.233 36664
4286.578 37993
4286.924 36536
4287.269 36800
4287.615 37360
4287.960 36746
4288.306 36994
4288.651 36466
4288.997 36601
4289.343 36755
4289.688 38239
4290.034 36706
4290.379 37642
4290.725 36651
4291.071 37874
4291.416 37794
4291.762 37799
4292.108 36795
4292.454 36258
4292.799 36858
4293.145 37917
4293.491 38274
4293.837 37743
4294.182 36804
4294.528 35768
4294.874 37063
4295.220 37030
4295.566 36122
4295.912 39050
4296.258 37016
4296.603 36324
4296.949 37489
4297.295 36483
4297.641 37583
4297.987 36720
4298.333 36260
4298.679 35956
4299.025 37519
4299.371 37237
4299.717 37219
4300.063 38211
4300.409 37074
4300.755 37860
4301.101 37331
4301.448 38482
4301.794 38011
4302.140 37633
4302.486 37462
4302.832 37705
4303.178 37579
4303.524 36772
4303.871 38228
4304.217 36339
4304.563 37801
4304.909 38182
4305.256 38523
4305.602 38278
4305.948 36971
4306.294 36738
4306.641 37777
4306.987 37429
4307.333 37986
4307.680 38618
4308.026 37682
4308.372 36845
4308.719 37070
4309.065 37368
4309.412 37061
4309.758 36105
4310.105 37109
4310.451 36331
4310.797 36212
4311.144 37630
4311.490 36744
4311.837 36847
4312.184 37544
4312.530 37868
4312.877 37413
4313.223 37897
4313.570 36484
4313.916 36020
4314.263 36725
4314.610 36340
4314.956 37787
4315.303 36290
4315.650 37162
4315.996 37476
4316.343 37090
4316.690 37686
4317.036 37497
4317.383 37778
4317.730 36491
4318.077 37377
4318.424 37458
4318.770 38285
4319.117 36904
4319.464 37434
4319.811 36273
4320.158 36915
4320.505 38267
4320.851 37539
4321.198 37876
4321.545 36498
4321.892 37398
4322.239 36756
4322.586 37526
4322.933 38186
4323.280 37314
4323.627 37637
4323.974 37042
4324.321 36127
4324.668 36515
4325.015 36255
4325.362 35542
4325.709 37092
4326.056 37893
4326.403 37296
4326.751 36657
4327.098 36352
4327.445 36681
4327.792 36702
4328.139 36880
4328.486 35453
4328.834 35990
4329.181 35991
4329.528 35475
4329.875 36701
4330.223 36356
4330.570 37790
4330.917 37683
4331.264 35768
4331.612 36683
4331.959 35140
4332.306 38741
4332.654 36566
4333.001 37541
4333.349 37132
4333.696 38097
4334.043 37425
4334.391 35738
4334.738 36682
4335.086 36243
4335.433 36602
4335.781 36785
4336.128 36776
4336.476 38577
4336.823 37165
4337.171 35880
4337.518 35485
4337.866 37008
4338.214 36950
4338.561 37012
4338.909 36619
4339.256 38228
4339.604 36958
4339.952 35448
4340.299 37675
4340.647 36563
4340.995 37700
4341.342 37145
4341.690 37365
4342.038 36839
4342.386 36364
4342.733 37218
4343.081 36438
4343.429 37277
4343.777 37048
4344.125 36978
4344.473 35487
4344.820 37090
4345.168 37351
4345.516 36489
4345.864 36092
4346.212 36652
4346.560 36625
4346.908 36758
4347.256 37009
4347.604 35956
4347.952 37085
4348.300 36981
4348.648 35520
4348.996 35746
4349.344 37012
4349.692 36274
4350.040 35605
4350.388 36752
4350.736 36057
4351.084 36711
4351.432 36480
4351.780 36954
4352.129 37032
4352.477 35298
4352.825 36241
4353.173 36863
4353.521 37833
4353.870 37207
4354.218 36518
4354.566 36705
4354.914 36774
4355.263 37839
4355.611 36197
4355.959 37305
4356.308 36485
4356.656 36456
4357.004 36979
4357.353 37049
4357.701 36227
4358.049 34131
4358.398 36931
4358.746 35502
4359.095 36878
4359.443 37726
4359.791 36660
4360.140 36881
4360.488 36874
4360.837 36820
4361.185 36739
4361.534 36250
4361.883 36173
4362.231 37698
4362.580 36918
4362.928 36858
4363.277 35802
4363.625 35590
4363.974 35890
4364.323 35368
4364.671 34923
4365.020 35493
4365.369 38370
4365.717 37262
4366.066 37132
4366.415 36651
4366.764 36237
4367.112 37894
4367.461 35658
4367.810 35621
4368.159 36399
4368.508 36392
4368.856 37367
4369.205 36227
4369.554 35689
4369.903 36646
4370.252 37652
4370.601 36873
4370.950 35740
4371.299 35805
4371.647 36046
4371.996 36833
4372.345 36667
4372.694 37354
4373.043 35899
4373.392 36700
4373.741 36367
4374.090 38208
4374.439 38023
4374.789 36513
4375.138 37862
4375.487 36649
4375.836 37174
4376.185 35865
4376.534 35600
4376.883 36460
4377.232 37362
4377.582 36588
4377.931 36184
4378.280 37471
4378.629 36453
4378.978 37153
4379.328 36559
4379.677 36528
4380.026 35837
4380.376 36520
4380.725 35844
4381.074 36064
4381.423 35409
4381.773 35891
4382.122 36170
4382.472 35930
4382.821 37955
4383.170 38794
4383.520 36365
4383.869 37405
4384.219 36764
4384.568 37031
4384.918 36453
4385.267 35997
4385.617 35871
4385.966 35818
4386.316 35788
4386.665 35518
4387.015 36527
4387.364 36360
4387.714 36686
4388.063 35479
4388.413 36540
4388.763 37746
4389.112 37792
4389.462 35921
4389.812 36676
4390.161 37152
4390.511 36617
4390.861 35710
4391.211 36574
4391.560 38231
4391.910 35646
4392.260 35119
4392.610 36882
4392.959 35271
4393.309 36200
4393.659 36844
4394.009 36335
4394.359 36443
4394.709 36592
4395.058 36032
4395.408 35335
4395.758 35847
4396.108 35617
4396.458 36579
4396.808 35363
4397.158 36065
4397.508 37154
4397.858 36689
4398.208 36075
4398.558 36494
4398.908 37163
4399.258 36154
4399.608 36386
4399.958 36416
4400.308 36797
4400.658 36724
4401.009 35421
4401.359 36477
4401.709 35833
4402.059 36945
4402.409 35809
4402.759 36252
4403.110 35933
4403.460 35689
4403.810 35941
4404.160 35783
4404.511 36652
4404.861 35541
4405.211 36263
4405.561 34768
4405.912 37124
4406.262 36251
4406.612 35497
4406.963 36018
4407.313 35989
4407.664 35841
4408.014 34892
4408.364 36438
4408.715 34982
4409.065 36494
4409.416 37226
4409.766 36644
4410.117 35987
4410.467 35384
4410.818 37251
4411.168 36234
4411.519 35343
4411.869 35672
4412.220 35759
4412.570 36354
4412.921 36552
4413.272 37139
4413.622 35676
4413.973 36929
4414.324 35948
4414.674 37148
4415.025 35750
4415.376 35652
4415.726 35529
4416.077 36433
4416.428 36919
4416.779 36283
4417.129 36288
4417.480 35128
4417.831 36429
4418.182 36113
4418.533 36051
4418.883 36200
4419.234 36016
4419.585 37258
4419.936 35738
4420.287 35385
4420.638 36318
4420.989 37187
4421.340 36882
4421.691 35697
4422.042 36846
4422.393 36955
4422.744 37456
4423.095 35860
4423.446 36486
4423.797 36875
4424.148 36347
4424.499 36187
4424.850 35749
4425.201 36349
4425.552 35446
4425.903 36014
4426.254 35207
4426.605 36768
4426.957 35879
4427.308 35837
4427.659 35802
4428.010 34978
4428.361 36325
4428.713 36513
4429.064 36054
4429.415 36441
4429.766 37100
4430.118 36550
4430.469 35334
4430.820 35620
4431.172 35268
4431.523 36948
4431.874 35687
4432.226 36485
4432.577 37405
4432.928 36688
4433.280 36405
4433.631 36467
4433.983 35547
4434.334 34848
4434.686 36813
4435.037 35854
4435.389 36762
4435.740 36226
4436.092 36332
4436.443 35320
4436.795 36770
4437.146 36665
4437.498 34767
4437.850 36340
4438.201 36099
4438.553 36044
4438.904 36075
4439.256 36580
4439.608 36483
4439.959 35544
4440.311 35672
4440.663 35617
4441.015 36131
4441.366 37283
4441.718 36343
4442.070 37103
4442.422 35449
4442.773 35419
4443.125 35176
4443.477 34809
4443.829 35473
4444.181 36723
4444.533 35961
4444.884 36215
4445.236 36461
4445.588 35714
4445.940 37126
4446.292 36681
4446.644 36799
4446.996 36379
4447.348 37298
4447.700 36301
4448.052 34919
4448.404 37762
4448.756 37601
4449.108 36554
4449.460 34911
4449.812 35878
4450.164 36336
4450.516 36353
4450.869 36276
4451.221 35516
4451.573 37353
4451.925 35185
4452.277 35445
4452.629 36561
4452.982 37804
4453.334 36803
4453.686 36218
4454.038 36262
4454.391 34222
4454.743 36229
4455.095 35363
4455.447 35642
4455.800 36156
4456.152 35622
4456.504 36305
4456.857 34996
4457.209 35339
4457.561 35311
4457.914 36061
4458.266 36070
4458.619 35602
4458.971 35555
4459.324 35922
4459.676 36069
4460.029 35259
4460.381 35111
4460.734 35843
4461.086 36055
4461.439 35726
4461.791 36383
4462.144 35464
4462.496 35633
4462.849 36975
4463.202 35413
4463.554 35582
4463.907 35246
4464.260 34835
4464.612 34293
4464.965 35792
4465.318 36112
4465.670 35653
4466.023 36229
4466.376 35495
4466.728 36064
4467.081 35286
4467.434 35904
4467.787 35141
4468.140 35652
4468.492 35158
4468.845 34518
4469.198 35940
4469.551 35033
4469.904 34722
4470.257 35923
4470.610 36308
4470.963 35810
4471.316 34650
4471.668 36188
4472.021 35210
4472.374 36335
4472.727 35737
4473.080 35068
4473.433 35992
4473.786 35234
4474.140 35547
4474.493 35886
4474.846 36385
4475.199 36290
4475.552 36987
4475.905 35760
4476.258 36006
4476.611 36894
4476.964 36207
4477.318 35822
4477.671 35495
4478.024 36156
4478.377 35244
4478.730 36178
4479.084 35010
4479.437 36905
4479.790 35595
4480.143 35882
4480.497 36345
4480.850 34743
4481.203 34275
4481.557 35179
4481.910 36693
4482.264 35776
4482.617 36837
4482.970 37239
4483.324 36182
4483.677 35480
4484.031 35849
4484.384 36100
4484.738 34991
4485.091 36257
4485.444 36399
4485.798 36525
4486.152 35539
4486.505 35412
4486.859 35767
4487.212 34812
4487.566 36197
4487.919 34976
4488.273 36381
4488.627 36192
4488.980 35069
4489.334 35226
4489.688 34469
4490.041 36686
4490.395 35796
4490.749 36140
4491.102 36379
4491.456 37889
4491.810 37206
4492.164 35370
4492.517 35997
4492.871 35505
4493.225 36219
4493.579 35429
4493.933 36034
4494.287 35151
4494.640 36352
4494.994 35763
4495.348 36804
4495.702 36104
4496.056 35363
4496.410 35888
4496.764 35150
4497.118 35518
4497.472 35430
4497.826 36041
4498.180 36926
4498.534 36572
4498.888 36674
4499.242 36370
4499.596 35774
4499.950 35780
4500.304 35949
4500.658 36251
4501.012 34867
4501.366 35575
4501.721 36213
4502.075 36508
4502.429 35207
4502.783 35306
4503.137 35909
4503.492 36216
4503.846 35059
4504.200 33929
4504.554 35581
4504.909 35086
4505.263 36159
4505.617 35145
4505.971 35809
4506.326 36586
4506.680 35391
4507.034 35482
4507.389 34163
4507.743 35479
4508.098 34735
4508.452 35961
4508.806 35920
4509.161 35994
4509.515 35693
4509.870 35355
4510.224 35622
4510.579 35843
4510.933 36258
4511.288 35786
4511.642 37142
4511.997 35927
4512.352 36373
4512.706 36797
4513.061 35677
4513.415 35519
4513.770 35069
4514.125 35948
4514.479 35134
4514.834 36774
4515.189 35148
4515.543 36338
4515.898 35516
4516.253 34112
4516.607 35670
4516.962 34794
4517.317 35512
4517.672 35704
4518.027 36052
4518.381 35676
4518.736 35803
4519.091 36531
4519.446 34950
4519.801 35268
4520.156 35437
4520.510 36200
4520.865 35527
4521.220 36080
4521.575 35565
4521.930 36672
4522.285 36046
4522.640 34399
4522.995 35358
4523.350 34840
4523.705 36230
4524.060 35546
4524.415 35924
4524.770 36519
4525.125 35973
4525.480 36132
4525.836 35062
4526.191 34139
4526.546 33976
4526.901 35980
4527.256 34861
4527.611 36249
4527.966 36620
4528.322 36556
4528.677 36181
4529.032 34843
4529.387 34865
4529.743 35704
4530.098 35918
4530.453 35199
4530.808 35980
4531.164 36272
4531.519 35316
4531.874 35836
4532.230 35150
4532.585 36336
4532.941 35738
4533.296 35618
4533.651 37341
4534.007 35904
4534.362 35657
4534.718 34595
4535.073 35336
4535.429 35354
4535.784 35303
4536.140 35482
4536.495 34396
4536.851 34625
4537.206 34544
4537.562 34995
4537.917 34792
4538.273 35471
4538.629 35017
4538.984 34989
4539.340 35030
4539.696 34703
4540.051 34596
4540.407 33733
4540.763 35219
4541.118 35503
4541.474 36298
4541.830 36148
4542.185 35040
4542.541 35415
4542.897 34983
4543.253 36694
4543.609 34690
4543.964 35359
4544.320 35550
4544.676 36618
4545.032 35762
4545.388 35235
4545.744 35349
4546.100 35054
4546.456 34595
4546.812 34943
4547.167 35151
4547.523 34905
4547.879 36715
4548.235 35603
4548.591 36199
4548.947 38107
4549.303 35305
4549.659 35184
4550.016 34148
4550.372 35237
4550.728 35480
4551.084 34461
4551.440 35280
4551.796 35809
4552.152 36556
4552.508 34850
4552.865 34927
4553.221 35563
4553.577 35240
4553.933 35379
4554.289 34278
4554.646 36571
4555.002 34998
4555.358 35829
4555.714 35614
4556.071 35458
4556.427 35247
4556.783 35029
4557.140 35402
4557.496 34730
4557.852 34878
4558.209 35160
4558.565 35620
4558.922 35383
4559.278 36230
4559.634 36643
4559.991 35342
4560.347 35188
4560.704 34550
4561.060 36146
4561.417 34920
4561.773 35600
4562.130 35563
4562.487 36958
4562.843 36085
4563.200 34779
4563.556 35656
4563.913 34214
4564.269 35185
4564.626 35790
4564.983 35936
4565.339 35982
4565.696 36778
4566.053 34926
4566.410 35480
4566.766 35981
4567.123 35155
4567.480 35797
4567.836 35722
4568.193 36557
4568.550 35735
4568.907 36100
4569.264 36607
4569.621 35055
4569.977 35720
4570.334 35295
4570.691 35502
4571.048 35500
4571.405 35856
4571.762 36671
4572.119 35620
4572.476 35612
4572.833 35870
4573.190 35888
4573.547 36104
4573.904 35893
4574.261 36196
4574.618 35621
4574.975 35583
4575.332 35230
4575.689 36038
4576.046 35482
4576.403 36047
4576.760 35561
4577.117 37487
4577.474 35938
4577.832 36108
4578.189 35734
4578.546 35304
4578.903 36315
4579.260 35520
4579.618 35248
4579.975 35617
4580.332 35587
4580.689 35678
4581.047 35256
4581.404 35088
4581.761 35869
4582.119 35212
4582.476 35730
4582.833 35774
4583.191 35556
4583.548 35560
4583.905 34604
4584.263 35009
4584.620 35002
4584.978 34255
4585.335 35896
4585.693 35530
4586.050 35842
4586.408 35317
4586.765 35264
4587.123 35690
4587.480 34914
4587.838 35987
4588.195 35008
4588.553 36455
4588.910 36572
4589.268 35460
4589.626 36195
4589.983 35410
4590.341 35463
4590.699 33987
4591.056 35016
4591.414 36094
4591.772 35979
4592.129 36583
4592.487 35637
4592.845 35222
4593.203 34210
4593.560 35320
4593.918 34378
4594.276 35652
4594.634 33378
4594.992 35619
4595.350 35508
4595.707 36325
4596.065 35915
4596.423 35454
4596.781 36413
4597.139 36051
4597.497 34854
4597.855 35575
4598.213 35288
4598.571 36222
4598.929 34487
4599.287 36431
4599.645 36804
4600.003 37104
4600.361 36629
4600.719 36267
4601.077 36399
4601.435 35596
4601.793 34866
4602.151 35120
4602.509 35578
4602.868 35439
4603.226 35422
4603.584 35178
4603.942 37544
4604.300 36936
4604.659 36254
4605.017 36576
4605.375 35111
4605.733 36128
4606.092 35385
4606.450 35424
4606.808 35676
4607.166 35643
4607.525 36255
4607.883 34967
4608.241 35597
4608.600 35582
4608.958 37007
4609.317 35658
4609.675 35085
4610.033 35997
4610.392 36288
4610.750 34933
4611.109 35721
4611.467 35587
4611.826 35146
4612.184 34639
4612.543 34406
4612.901 36176
4613.260 35457
4613.618 35590
4613.977 35711
4614.336 35460
4614.694 35684
4615.053 34523
4615.411 35768
4615.770 36202
4616.129 35914
4616.487 36054
4616.846 34283
4617.205 35450
4617.564 35164
4617.922 35185
4618.281 35073
4618.640 35550
4618.999 35593
4619.357 35620
4619.716 35173
4620.075 35498
4620.434 35312
4620.793 35543
4621.152 34981
4621.510 34187
4621.869 36045
4622.228 35582
4622.587 35339
4622.946 35560
4623.305 35274
4623.664 37018
4624.023 35208
4624.382 35707
4624.741 35082
4625.100 34556
4625.459 34856
4625.818 35146
4626.177 35901
4626.536 35468
4626.895 35874
4627.254 35406
4627.613 35625
4627.973 35493
4628.332 36138
4628.691 36032
4629.050 34867
4629.409 34524
4629.768 35101
4630.128 34969
4630.487 34560
4630.846 36182
4631.205 35445
4631.565 35890
4631.924 36404
4632.283 34213
4632.643 34395
4633.002 35562
4633.361 35006
4633.721 35641
4634.080 35057
4634.439 34441
4634.799 34498
4635.158 35212
4635.518 35417
4635.877 36599
4636.236 35509
4636.596 35814
4636.955 35115
4637.315 35685
4637.674 35206
4638.034 35769
4638.393 36200
4638.753 35977
4639.113 35388
4639.472 34026
4639.832 36433
4640.191 36254
4640.551 35935
4640.911 36094
4641.270 34973
4641.630 35109
4641.990 34112
4642.349 34699
4642.709 34814
4643.069 35169
4643.428 34981
4643.788 35476
4644.148 35563
4644.508 36189
4644.868 35520
4645.227 35395
4645.587 35544
4645.947 35182
4646.307 35549
4646.667 35819
4647.027 35004
4647.386 35196
4647.746 35401
4648.106 35480
4648.466 35070
4648.826 36716
4649.186 35735
4649.546 34197
4649.906 35772
4650.266 34975
4650.626 35178
4650.986 33719
4651.346 35068
4651.706 35973
4652.066 35227
4652.426 35459
4652.786 35053
4653.147 35179
4653.507 34662
4653.867 36432
4654.227 34784
4654.587 35812
4654.947 34962
4655.308 36164
4655.668 35513
4656.028 35453
4656.388 36183
4656.749 34359
4657.109 35746
4657.469 34674
4657.829 35270
4658.190 36021
4658.550 35787
4658.910 35777
4659.271 34623
4659.631 36546
4659.991 35786
4660.352 36405
4660.712 36842
4661.073 36301
4661.433 35983
4661.794 34949
4662.154 35155
4662.515 35323
4662.875 35319
4663.236 35724
4663.596 35138
4663.957 35836
4664.317 35056
4664.678 35626
4665.038 34650
4665.399 35708
4665.759 36273
4666.120 35398
4666.481 34651
4666.841 36522
4667.202 35809
4667.563 36007
4667.923 36169
4668.284 34410
4668.645 35598
4669.006 35585
4669.366 34974
4669.727 35007
4670.088 35382
4670.449 34656
4670.809 34351
4671.170 35163
4671.531 35341
4671.892 36262
4672.253 35126
4672.614 35765
4672.975 36593
4673.335 36952
4673.696 36036
4674.057 35098
4674.418 35556
4674.779 35848
4675.140 34897
4675.501 35036
4675.862 35312
4676.223 35225
4676.584 35545
4676.945 36151
4677.306 34762
4677.667 34656
4678.028 35538
4678.390 36046
4678.751 35256
4679.112 36214
4679.473 35405
4679.834 35590
4680.195 34672
4680.556 35335
4680.918 36062
4681.279 34533
4681.640 36524
4682.001 36416
4682.363 35605
4682.724 34926
4683.085 35555
4683.446 34981
4683.808 35343
4684.169 34785
4684.530 34450
4684.892 36153
4685.253 36955
4685.615 34757
4685.976 35959
4686.337 34427
4686.699 35612
4687.060 35150
4687.422 35460
4687.783 35547
4688.145 35093
4688.506 35797
4688.868 34202
4689.229 35220
4689.591 35376
4689.952 35585
4690.314 35224
4690.675 35463
4691.037 35072
4691.399 35464
4691.760 34728
4692.122 34767
4692.483 35236
4692.845 34557
4693.207 36473
4693.568 35552
4693.930 36758
4694.292 36010
4694.654 34898
4695.015 34679
4695.377 35525
4695.739 36305
4696.101 34125
4696.462 36502
4696.824 34169
4697.186 35021
4697.548 35916
4697.910 34550
4698.272 35031
4698.634 35255
4698.996 35166
4699.357 35602
4699.719 34876
4700.081 35372
4700.443 35379
4700.805 36112
4701.167 35310
4701.529 35037
4701.891 34089
4702.253 35257
4702.615 35716
4702.977 36264
4703.339 35830
4703.702 33837
4704.064 35384
4704.426 34684
4704.788 36503
4705.150 35407
4705.512 35065
4705.874 34730
4706.236 34832
4706.599 34427
4706.961 34297
4707.323 35301
4707.685 34945
4708.048 35919
4708.410 34891
4708.772 35937
4709.134 36463
4709.497 35862
4709.859 35501
4710.221 34390
4710.584 35579
4710.946 34876
4711.309 36318
4711.671 34760
4712.033 36069
4712.396 35505
4712.758 34776
4713.121 35236
4713.483 34486
4713.846 35554
4714.208 34569
4714.571 34694
4714.933 35578
4715.296 35223
4715.658 35679
4716.021 34811
4716.383 35070
4716.746 34890
4717.109 35858
4717.471 34705
4717.834 35080
4718.196 36154
4718.559 35726
4718.922 35179
4719.284 34619
4719.647 35209
4720.010 34388
4720.373 35945
4720.735 34625
4721.098 35289
4721.461 35017
4721.824 34875
4722.187 34618
4722.549 33655
4722.912 35529
4723.275 35103
4723.638 34565
4724.001 35806
4724.364 35248
4724.727 35622
4725.089 34767
4725.452 35433
4725.815 35172
4726.178 35517
4726.541 35418
4726.904 35775
4727.267 35254
4727.630 35736
4727.993 35990
4728.356 34926
4728.719 34453
4729.082 35409
4729.446 36125
4729.809 35125
4730.172 36382
4730.535 35106
4730.898 35489
4731.261 34906
4731.624 33903
4731.988 35824
4732.351 34257
4732.714 34603
4733.077 34339
4733.440 36629
4733.804 35863
4734.167 34967
4734.530 35107
4734.893 35894
4735.257 35758
4735.620 35280
4735.983 36202
4736.347 35738
4736.710 35133
4737.074 34396
4737.437 34421
4737.800 35134
4738.164 35084
4738.527 35677
4738.891 35137
4739.254 35785
4739.618 36000
4739.981 36412
4740.345 35150
4740.708 34726
4741.072 36069
4741.435 34479
4741.799 34567
4742.162 34396
4742.526 34859
4742.890 35103
4743.253 34518
4743.617 33979
4743.980 35820
4744.344 35275
4744.708 34695
4745.071 36463
4745.435 34130
4745.799 35053
4746.163 33512
4746.526 35829
4746.890 34643
4747.254 34706
4747.618 35297
4747.982 34481
4748.345 36216
4748.709 35267
4749.073 34792
4749.437 35582
4749.801 35064
4750.165 35880
4750.529 34928
4750.892 34510
4751.256 34991
4751.620 35712
4751.984 36064
4752.348 35384
4752.712 35697
4753.076 34625
4753.440 35474
4753.804 34238
4754.168 35261
4754.532 35942
4754.896 35738
4755.261 35202
4755.625 34275
4755.989 34618
4756.353 34522
4756.717 36216
4757.081 35030
4757.445 35785
4757.810 35454
4758.174 35599
4758.538 35646
4758.902 36257
4759.266 37185
4759.631 34721
4759.995 36042
4760.359 35887
4760.723 35815
4761.088 34304
4761.452 34451
4761.816 35284
4762.181 36104
4762.545 35994
4762.910 36515
4763.274 36854
4763.638 36075
4764.003 34928
4764.367 34888
4764.732 35047
4765.096 35533
4765.461 34031
4765.825 35588
4766.190 35255
4766.554 36129
4766.919 35935
4767.283 34964
4767.648 36368
4768.012 35882
4768.377 35729
4768.742 34466
4769.106 34573
4769.471 34943
4769.835 36169
4770.200 35804
4770.565 35672
4770.929 36459
4771.294 36410
4771.659 36571
4772.024 35790
4772.388 35835
4772.753 36329
4773.118 35327
4773.483 35479
4773.847 34961
4774.212 34927
4774.577 33765
4774.942 34883
4775.307 34361
4775.672 35709
4776.037 36755
4776.401 35576
4776.766 35982
4777.131 35291
4777.496 36668
4777.861 35356
4778.226 35638
4778.591 35579
4778.956 35456
4779.321 35751
4779.686 35791
4780.051 36953
4780.416 35366
4780.781 36334
4781.146 35628
4781.512 35927
4781.877 36013
4782.242 35008
4782.607 33613
4782.972 35753
4783.337 36163
4783.702 35254
4784.068 36063
4784.433 35312
4784.798 36870
4785.163 36455
4785.529 35199
4785.894 35370
4786.259 35266
4786.624 35880
4786.990 34698
4787.355 35646
4787.720 35394
4788.086 35113
4788.451 35288
4788.817 35204
4789.182 34735
4789.547 35956
4789.913 34858
4790.278 34409
4790.644 35416
4791.009 35676
4791.375 35053
4791.740 35339
4792.106 34870
4792.471 34446
4792.837 34275
4793.202 34208
4793.568 34001
4793.933 35006
4794.299 35253
4794.664 34688
4795.030 35582
4795.396 33981
4795.761 35722
4796.127 34987
4796.493 35206
4796.858 35581
4797.224 34582
4797.590 35197
4797.956 35263
4798.321 36357
4798.687 35745
4799.053 35564
4799.419 34714
4799.784 35313
4800.150 35810
4800.516 35246
4800.882 35521
4801.248 36087
4801.614 36428
4801.980 36475
4802.345 35495
4802.711 34364
4803.077 35761
4803.443 35393
4803.809 35010
4804.175 34851
4804.541 34514
4804.907 35712
4805.273 34312
4805.639 35206
4806.005 35435
4806.371 34748
4806.737 35317
4807.103 34103
4807.470 34250
4807.836 35873
4808.202 35578
4808.568 34570
4808.934 35335
4809.300 35290
4809.666 35078
4810.033 36248
4810.399 36258
4810.765 35143
4811.131 33655
4811.498 35285
4811.864 35236
4812.230 36894
4812.596 35878
4812.963 34844
4813.329 35893
4813.695 35164
4814.062 35996
4814.428 34361
4814.794 35380
4815.161 35909
4815.527 35609
4815.894 35440
4816.260 35213
4816.627 34838
4816.993 35587
4817.360 35875
4817.726 34729
4818.093 34616
4818.459 35019
4818.826 34862
4819.192 35028
4819.559 34918
4819.925 35135
4820.292 33989
4820.658 34537
4821.025 34409
4821.392 35662
4821.758 34743
4822.125 34975
4822.492 34746
4822.858 35795
4823.225 35987
4823.592 34355
4823.959 34600
4824.325 34326
4824.692 35501
4825.059 34548
4825.426 34812
4825.792 35406
4826.159 35804
4826.526 35778
4826.893 35519
4827.260 35326
4827.627 35901
4827.993 35441
4828.360 34576
4828.727 35043
4829.094 34340
4829.461 33693
4829.828 36179
4830.195 33845
4830.562 33677
4830.929 34800
4831.296 35153
4831.663 34591
4832.030 33852
4832.397 34837
4832.764 34407
4833.131 35358
4833.498 34704
4833.866 34951
4834.233 35344
4834.600 34707
4834.967 35934
4835.334 34774
4835.701 35619
4836.069 34104
4836.436 34657
4836.803 35024
4837.170 35387
4837.537 35096
4837.905 34698
4838.272 34695
4838.639 34803
4839.007 34879
4839.374 34421
4839.741 35243
4840.109 35454
4840.476 34913
4840.843 34551
4841.211 34455
4841.578 34723
4841.946 34307
4842.313 35020
4842.680 35397
4843.048 35639
4843.415 35728
4843.783 34741
4844.150 35258
4844.518 35097
4844.885 34790
4845.253 35035
4845.621 35167
4845.988 35187
4846.356 34430
4846.723 33768
4847.091 34690
4847.459 34650
4847.826 34875
4848.194 35903
4848.562 34538
4848.929 35610
4849.297 36232
4849.665 34181
4850.032 34975
4850.400 34480
4850.768 35886
4851.136 35058
4851.504 35164
4851.871 34183
4852.239 33987
4852.607 34521
4852.975 33653
4853.343 33525
4853.711 33201
4854.078 34072
4854.446 32925
4854.814 34962
4855.182 34915
4855.550 34543
4855.918 34186
4856.286 34649
4856.654 36084
4857.022 34673
4857.390 34306
4857.758 34948
4858.126 36201
4858.494 35408
4858.862 34824
4859.230 34654
4859.598 33984
4859.967 34858
4860.335 34491
4860.703 34704
4861.071 35074
4861.439 35156
4861.807 34593
4862.175 35004
4862.544 35410
4862.912 35455
4863.280 35078
4863.648 33978
4864.017 34413
4864.385 34987
4864.753 34997
4865.122 34076
4865.490 33377
4865.858 35038
4866.227 34430
4866.595 35273
4866.963 34150
4867.332 35345
4867.700 34299
4868.069 34405
4868.437 34894
4868.805 34160
4869.174 35594
4869.542 34831
4869.911 33986
4870.279 34457
4870.648 35129
4871.016 34334
4871.385 35772
4871.754 36437
4872.122 35582
4872.491 34893
4872.859 34783
4873.228 34907
4873.597 34427
4873.965 35475
4874.334 35962
4874.703 35071
4875.071 34515
4875.440 34277
4875.809 34534
4876.177 33684
4876.546 35374
4876.915 35038
4877.284 35227
4877.652 35368
4878.021 35777
4878.390 35645
4878.759 35138
4879.128 34211
4879.497 35276
4879.865 36350
4880.234 35720
4880.603 35635
4880.972 35611
4881.341 34826
4881.710 35560
4882.079 33658
4882.448 35342
4882.817 35909
4883.186 34244
4883.555 33980
4883.924 33489
4884.293 34204
4884.662 33621
4885.031 34135
4885.400 33890
4885.769 36039
4886.138 35183
4886.508 34310
4886.877 35492
4887.246 34591
4887.615 35582
4887.984 34473
4888.353 35544
4888.723 35810
4889.092 35472
4889.461 34661
4889.830 34642
4890.200 34387
4890.569 34315
4890.938 34683
4891.307 34648
4891.677 35872
4892.046 35404
4892.415 34125
4892.785 34587
4893.154 35226
4893.524 35236
4893.893 34763
4894.262 34707
4894.632 34346
4895.001 35285
4895.371 35454
4895.740 34572
4896.110 35411
4896.479 33668
4896.849 34816
4897.218 34023
4897.588 35203
4897.957 35871
4898.327 35150
4898.697 33618
4899.066 33727
4899.436 34360
4899.805 34002
4900.175 35039
4900.545 34646
4900.914 34642
4901.284 34989
4901.654 35307
4902.024 34304
4902.393 34547
4902.763 34317
4903.133 34574
4903.503 34454
4903.872 34416
4904.242 35643
4904.612 35077
4904.982 34495
4905.352 34615
4905.721 34111
4906.091 35805
4906.461 35396
4906.831 34324
4907.201 34917
4907.571 35205
4907.941 34916
4908.311 34580
4908.681 34060
4909.051 34071
4909.421 34623
4909.791 34808
4910.161 36041
4910.531 35030
4910.901 35547
4911.271 34321
4911.641 33474
4912.011 35114
4912.381 34464
4912.751 35536
4913.122 34229
4913.492 34329
4913.862 34488
4914.232 32462
4914.602 34292
4914.972 34130
4915.343 35192
4915.713 34984
4916.083 33818
4916.453 34535
4916.824 33976
4917.194 33879
4917.564 33285
4917.935 34999
4918.305 34133
4918.675 35480
4919.046 35416
4919.416 35270
4919.786 34621
4920.157 35091
4920.527 34843
4920.898 34729
4921.268 35086
4921.639 34232
4922.009 34753
4922.380 33872
4922.750 35094
4923.121 33663
4923.491 33711
4923.862 34962
4924.232 34289
4924.603 34732
4924.973 33934
4925.344 34323
4925.715 34565
4926.085 33762
4926.456 34287
4926.827 34860
4927.197 35036
4927.568 35492
4927.939 34910
4928.309 34878
4928.680 34991
4929.051 35021
4929.422 35093
4929.792 34234
4930.163 34615
4930.534 34192
4930.905 33643
4931.276 35332
4931.647 34389
4932.017 36541
4932.388 34713
4932.759 34653
4933.130 34285
4933.501 34477
4933.872 35690
4934.243 35097
4934.614 35367
4934.985 35557
4935.356 35360
4935.727 34791
4936.098 34723
4936.469 34402
4936.840 34370
4937.211 33433
4937.582 33861
4937.953 34687
4938.324 35256
4938.695 36055
4939.066 33813
4939.437 34989
4939.809 35593
4940.180 34413
4940.551 34880
4940.922 34210
4941.293 35422
4941.665 35019
4942.036 34540
4942.407 35463
4942.778 34598
4943.150 35151
4943.521 33567
4943.892 33776
4944.264 34684
4944.635 34630
4945.006 34520
4945.378 33569
4945.749 34026
4946.120 34036
4946.492 34070
4946.863 33647
4947.235 34380
4947.606 34337
4947.978 33675
4948.349 33935
4948.721 34626
4949.092 34694
4949.464 34363
4949.835 34595
4950.207 33039
4950.578 35147
4950.950 34394
4951.321 34218
4951.693 35053
4952.065 34044
4952.436 33795
4952.808 33026
4953.180 33733
4953.551 35035
4953.923 34832
4954.295 34578
4954.666 34177
4955.038 34885
4955.410 35842
4955.782 33979
4956.153 34197
4956.525 34845
4956.897 34704
4957.269 33963
4957.641 33428
4958.012 33537
4958.384 34547
4958.756 34463
4959.128 34643
4959.500 32892
4959.872 34145
4960.244 34235
4960.616 33128
4960.988 35146
4961.360 34399
4961.732 35604
4962.104 34376
4962.476 34667
4962.848 34553
4963.220 34432
4963.592 34507
4963.964 33418
4964.336 34123
4964.708 33507
4965.080 34530
4965.452 33976
4965.824 34044
4966.197 34464
4966.569 33865
4966.941 33869
4967.313 34118
4967.685 34684
4968.057 33390
4968.430 34299
4968.802 34502
4969.174 35592
4969.547 34253
4969.919 33984
4970.291 33825
4970.663 33284
4971.036 34483
4971.408 33190
4971.780 34355
4972.153 34523
4972.525 33942
4972.898 33468
4973.270 32934
4973.643 33326
4974.015 33085
4974.387 34815
4974.760 33976
4975.132 34565
4975.505 35111
4975.877 34563
4976.250 34090
4976.623 34614
4976.995 34497
4977.368 34136
4977.740 34871
4978.113 33465
4978.485 35068
4978.858 35299
4979.231 33826
4979.603 34288
4979.976 33324
4980.349 35433
4980.721 35174
4981.094 33986
4981.467 34513
4981.840 35087
4982.212 35314
4982.585 34563
4982.958 34462
4983.331 33338
4983.704 34971
4984.076 33944
4984.449 34744
4984.822 33178
4985.195 33973
4985.568 33960
4985.941 33957
4986.314 33925
4986.687 33303
4987.060 34928
4987.433 33262
4987.805 34963
4988.178 34466
4988.551 33162
4988.924 34230
4989.298 33256
4989.671 34231
4990.044 34665
4990.417 33371
4990.790 33674
4991.163 34609
4991.536 34229
4991.909 34463
4992.282 34891
4992.655 34505
4993.029 34943
4993.402 33870
4993.775 35080
4994.148 34865
4994.521 33886
4994.895 34249
4995.268 34060
4995.641 34553
4996.014 33184
4996.388 33668
4996.761 32400
4997.134 34502
4997.508 34131
4997.881 33554
4998.254 34598
4998.628 33679
4999.001 35043
4999.375 33193
4999.748 33520
5000.121 34208
5000.495 34766
5000.868 34015
5001.242 33805
5001.615 34089
5001.989 34674
5002.362 34761
5002.736 33722
5003.109 34206
5003.483 33308
5003.857 34252
5004.230 35085
5004.604 33892
5004.977 33674
5005.351 33704
5005.725 34256
5006.098 33967
5006.472 34853
5006.846 35961
5007.219 35195
5007.593 34545
5007.967 33168
5008.341 34481
5008.714 33539
5009.088 33772
5009.462 34389
5009.836 33882
5010.209 34356
5010.583 34626
5010.957 34926
5011.331 33785
5011.705 34818
5012.079 34949
5012.453 34748
5012.827 34474
5013.201 34489
5013.574 33579
5013.948 35017
5014.322 34762
5014.696 33523
5015.070 33607
5015.444 34045
5015.818 35111
5016.192 34261
5016.567 34182
5016.941 34674
5017.315 33776
5017.689 34938
5018.063 33143
5018.437 32602
5018.811 34196
5019.185 34659
5019.559 34149
5019.934 33539
5020.308 34428
5020.682 33955
5021.056 34706
5021.430 33833
5021.805 34468
5022.179 34865
5022.553 34196
5022.928 33980
5023.302 33531
5023.676 33602
5024.051 33488
5024.425 33920
5024.799 33247
5025.174 34700
5025.548 34697
5025.922 34105
5026.297 33883
5026.671 33703
5027.046 34435
5027.420 32754
5027.795 34034
5028.169 33737
5028.544 34567
5028.918 34053
5029.293 33891
5029.667 34222
5030.042 33725
5030.416 34469
5030.791 33847
5031.166 34326
5031.540 34742
5031.915 33668
5032.290 33018
5032.664 33669
5033.039 34275
5033.414 33888
5033.788 34581
5034.163 32948
5034.538 34488
5034.912 33515
5035.287 33417
5035.662 33925
5036.037 34375
5036.412 35057
5036.786 34109
5037.161 33541
5037.536 33818
5037.911 33557
5038.286 33794
5038.661 32898
5039.036 34146
5039.410 34025
5039.785 34711
5040.160 34604
5040.535 34481
5040.910 33673
5041.285 34195
5041.660 34293
5042.035 33931
5042.410 33578
5042.785 34035
5043.160 34413
5043.535 33912
5043.911 35482
5044.286 34290
5044.661 33955
5045.036 33303
5045.411 33155
5045.786 35193
5046.161 34190
5046.537 34491
5046.912 34313
5047.287 33996
5047.662 32804
5048.037 33433
5048.413 33324
5048.788 33397
5049.163 34419
5049.538 34229
5049.914 34565
5050.289 34910
5050.664 33821
5051.040 34121
5051.415 33193
5051.791 33482
5052.166 32636
5052.541 33877
5052.917 33386
5053.292 33610
5053.668 34148
5054.043 34239
5054.419 34282
5054.794 33547
5055.170 34555
5055.545 33914
5055.921 33276
5056.296 33941
5056.672 33441
5057.047 33379
5057.423 33985
5057.799 34051
5058.174 33938
5058.550 33956
5058.925 34219
5059.301 35103
5059.677 34591
5060.052 34013
5060.428 34898
5060.804 33800
5061.180 34129
5061.555 33583
5061.931 34025
5062.307 33519
5062.683 34930
5063.058 34133
5063.434 33461
5063.810 34390
5064.186 33336
5064.562 34200
5064.938 33468
5065.314 33371
5065.689 33569
5066.065 35293
5066.441 35180
5066.817 34171
5067.193 34306
5067.569 34328
5067.945 33680
5068.321 33408
5068.697 34346
5069.073 34330
5069.449 33930
5069.825 33970
5070.201 33416
5070.577 33356
5070.954 32624
5071.330 34474
5071.706 32933
5072.082 34149
5072.458 34158
5072.834 33194
5073.210 33770
5073.587 33748
5073.963 35358
5074.339 33484
5074.715 33679
5075.092 33893
5075.468 34454
5075.844 34323
5076.220 34071
5076.597 34905
5076.973 34904
5077.349 35015
5077.726 34429
5078.102 34822
5078.478 34170
5078.855 35394
5079.231 33656
5079.608 34819
5079.984 33974
5080.361 33275
5080.737 34387
5081.113 32970
5081.490 34779
5081.866 33801
5082.243 33571
5082.620 34299
5082.996 33746
5083.373 34960
5083.749 33690
5084.126 34056
5084.502 34227
5084.879 34221
5085.256 33754
5085.632 33205
5086.009 34306
5086.386 33380
5086.762 33895
5087.139 32799
5087.516 34019
5087.892 33742
5088.269 34597
5088.646 33890
5089.023 32458
5089.400 34149
5089.776 32639
5090.153 33094
5090.530 33245
5090.907 34346
5091.284 33745
5091.661 32431
5092.037 33117
5092.414 33755
5092.791 33424
5093.168 33286
5093.545 34659
5093.922 34614
5094.299 34184
5094.676 33717
5095.053 33779
5095.430 32868
5095.807 33717
5096.184 33959
5096.561 33706
5096.938 34020
5097.315 33893
5097.692 34223
5098.070 33473
5098.447 33383
5098.824 33722
5099.201 33061
5099.578 32683
5099.955 32807
5100.333 33920
5100.710 34125
5101.087 33482
5101.464 34456
5101.841 31996
5102.219 33553
5102.596 32727
5102.973 34009
5103.351 33402
5103.728 33715
5104.105 34275
5104.483 33349
5104.860 33356
5105.237 33397
5105.615 34501
5105.992 33610
5106.370 33802
5106.747 34621
5107.124 34560
5107.502 33380
5107.879 33640
5108.257 33804
5108.634 33442
5109.012 32852
5109.389 31778
5109.767 34325
5110.145 33589
5110.522 33483
5110.900 34274
5111.277 33574
5111.655 33674
5112.033 33455
5112.410 33179
5112.788 33216
5113.166 33579
5113.543 34404
5113.921 32534
5114.299 34315
5114.676 33878
5115.054 33970
5115.432 33935
5115.810 34646
5116.187 34402
5116.565 35241
5116.943 34395
5117.321 34159
5117.699 34055
5118.077 33221
5118.454 33580
5118.832 33422
5119.210 34037
5119.588 33489
5119.966 32871
5120.344 33423
5120.722 34678
5121.100 34318
5121.478 32728
5121.856 33326
5122.234 34615
5122.612 34799
5122.990 33592
5123.368 33577
5123.746 34383
5124.124 34850
5124.502 34238
5124.880 33114
5125.259 33976
5125.637 33942
5126.015 33784
5126.393 33573
5126.771 33825
5127.149 34896
5127.528 33756
5127.906 35254
5128.284 33930
5128.662 34128
5129.041 33523
5129.419 33551
5129.797 34075
5130.175 32884
5130.554 33796
5130.932 33326
5131.311 33621
5131.689 33140
5132.067 33434
5132.446 33703
5132.824 32579
5133.202 32399
5133.581 33110
5133.959 33195
5134.338 33178
5134.716 33589
5135.095 34578
5135.473 33772
5135.852 33280
5136.230 32954
5136.609 33450
5136.987 33244
5137.366 34211
5137.745 32429
5138.123 34705
5138.502 33963
5138.880 33322
5139.259 33133
5139.638 33630
5140.016 34008
5140.395 33133
5140.774 33477
5141.153 33782
5141.531 33317
5141.910 33320
5142.289 33310
5142.668 33654
5143.046 34374
5143.425 33936
5143.804 33361
5144.183 34463
5144.562 33716
5144.941 34082
5145.319 33092
5145.698 33783
5146.077 33712
5146.456 33081
5146.835 33747
5147.214 34024
5147.593 35104
5147.972 33873
5148.351 33140
5148.730 32746
5149.109 33102
5149.488 34434
5149.867 32324
5150.246 32963
5150.625 32945
5151.004 33490
5151.383 33653
5151.762 32900
5152.142 33197
5152.521 33365
5152.900 33957
5153.279 33134
5153.658 34286
5154.037 33973
5154.417 34194
5154.796 33417
5155.175 33263
5155.554 34245
5155.934 34082
5156.313 32876
5156.692 32390
5157.071 33531
5157.451 34173
5157.830 33821
5158.209 34911
5158.589 33019
5158.968 34114
5159.348 32187
5159.727 33000
5160.106 33572
5160.486 33905
5160.865 32741
5161.245 33352
5161.624 33583
5162.004 33453
5162.383 33660
5162.763 33858
5163.142 33476
5163.522 33888
5163.901 34161
5164.281 34021
5164.661 33998
5165.040 34102
5165.420 32740
5165.799 33524
5166.179 32024
5166.559 34236
5166.938 32925
5167.318 32091
5167.698 32718
5168.078 33345
5168.457 34324
5168.837 32719
5169.217 33353
5169.597 33598
5169.976 34224
5170.356 33464
5170.736 33859
5171.116 34871
5171.496 33733
5171.875 34123
5172.255 33885
5172.635 34194
5173.015 33245
5173.395 33447
5173.775 33011
5174.155 32534
5174.535 33438
5174.915 33393
5175.295 33744
5175.675 31682
5176.055 34384
5176.435 33722
5176.815 32356
5177.195 34376
5177.575 33109
5177.955 34568
5178.335 32943
5178.715 33337
5179.095 35044
5179.476 34839
5179.856 34137
5180.236 32348
5180.616 33021
5180.996 32972
5181.376 33463
5181.757 33101
5182.137 33953
5182.517 33742
5182.897 33424
5183.278 33101
5183.658 34551
5184.038 33244
5184.419 33423
5184.799 33336
5185.179 31687
5185.560 33661
5185.940 33576
5186.321 32692
5186.701 33573
5187.081 32845
5187.462 34384
5187.842 33691
5188.223 34039
5188.603 32902
5188.984 33080
5189.364 34076
5189.745 34175
5190.125 33463
5190.506 32579
5190.886 32990
5191.267 32904
5191.648 33954
5192.028 33890
5192.409 33733
5192.789 33515
5193.170 33146
5193.551 33481
5193.931 33281
5194.312 33418
5194.693 32408
5195.073 34299
5195.454 33759
5195.835 33018
5196.216 33893
5196.596 33140
5196.977 34482
5197.358 33515
5197.739 33714
5198.120 32336
5198.501 33426
5198.881 33162
5199.262 33852
5199.643 33929
5200.024 33586
5200.405 33580
5200.786 32874
5201.167 33517
5201.548 33416
5201.929 34172
5202.310 32633
5202.691 33156
5203.072 34034
5203.453 32829
5203.834 34223
5204.215 34073
5204.596 34363
5204.977 33612
5205.358 33074
5205.739 33451
5206.120 32801
5206.502 33385
5206.883 32871
5207.264 33246
5207.645 33871
5208.026 33820
5208.407 34748
5208.789 33603
5209.170 33411
5209.551 33428
5209.932 33276
5210.314 33198
5210.695 34264
5211.076 33882
5211.458 33747
5211.839 33530
5212.220 32750
5212.602 32908
5212.983 32354
5213.364 32191
5213.746 32325
5214.127 33852
5214.509 33533
5214.890 33399
5215.272 34398
5215.653 32937
5216.035 33609
5216.416 33344
5216.798 33918
5217.179 33026
5217.561 33768
5217.942 33038
5218.324 33588
5218.705 33448
5219.087 33775
5219.469 34089
5219.850 32934
5220.232 33608
5220.614 33375
5220.995 33664
5221.377 33984
5221.759 32990
5222.140 33204
5222.522 32421
5222.904 33530
5223.286 32736
5223.667 33081
5224.049 34322
5224.431 32906
5224.813 33523
5225.195 33000
5225.577 33425
5225.958 32265
5226.340 33173
5226.722 32515
5227.104 33771
5227.486 33990
5227.868 32846
5228.250 32929
5228.632 33074
5229.014 33401
5229.396 33784
5229.778 34318
5230.160 33959
5230.542 32947
5230.924 32978
5231.306 33188
5231.688 33430
5232.070 33246
5232.452 33830
5232.834 32963
5233.216 34372
5233.599 34300
5233.981 33257
5234.363 33970
5234.745 32928
5235.127 33748
5235.509 33253
5235.892 33066
5236.274 33253
5236.656 34269
5237.038 32729
5237.421 32891
5237.803 33284
5238.185 32156
5238.568 33678
5238.950 32768
5239.332 32864
5239.715 33751
5240.097 32489
5240.479 33565
5240.862 33248
5241.244 34121
5241.627 34258
5242.009 33852
5242.392 32334
5242.774 34455
5243.157 33657
5243.539 33554
5243.922 33070
5244.304 33560
5244.687 34232
5245.069 33830
5245.452 33026
5245.834 33348
5246.217 33630
5246.600 33579
5246.982 33049
5247.365 33347
5247.748 32603
5248.130 34076
5248.513 33318
5248.896 33685
5249.278 32415
5249.661 33632
5250.044 33331
5250.427 34113
5250.809 33722
5251.192 32993
5251.575 33530
5251.958 32268
5252.341 33746
5252.724 33393
5253.106 33429
5253.489 33746
5253.872 33197
5254.255 34280
5254.638 32777
5255.021 33548
5255.404 32829
5255.787 33748
5256.170 33003
5256.553 32793
5256.936 33046
5257.319 32825
5257.702 33271
5258.085 32954
5258.468 33686
5258.851 33332
5259.234 33523
5259.617 33416
5260.000 32997
5260.383 33499
5260.767 32856
5261.150 33764
5261.533 32750
5261.916 33943
5262.299 33941
5262.682 32492
5263.066 32077
5263.449 32806
5263.832 33111
5264.215 32512
5264.599 32769
5264.982 34026
5265.365 33816
5265.749 33149
5266.132 33303
5266.515 34241
5266.899 32908
5267.282 33666
5267.665 32792
5268.049 33725
5268.432 34171
5268.816 33537
5269.199 33388
5269.583 33176
5269.966 34398
5270.350 32791
5270.733 32842
5271.117 32452
5271.500 32677
5271.884 33515
5272.267 33162
5272.651 33413
5273.034 33003
5273.418 34195
5273.802 32708
5274.185 33054
5274.569 33871
5274.953 34265
5275.336 34528
5275.720 33025
5276.104 33827
5276.487 33634
5276.871 34386
5277.255 32965
5277.639 33959
5278.022 32779
5278.406 33638
5278.790 32889
5279.174 33545
5279.558 33853
5279.942 32754
5280.325 33470
5280.709 32960
5281.093 34149
5281.477 33054
5281.861 32427
5282.245 32715
5282.629 32906
5283.013 34217
5283.397 32814
5283.781 33372
5284.165 33992
5284.549 34211
5284.933 32963
5285.317 33479
5285.701 33955
5286.085 33270
5286.469 33558
5286.853 33721
5287.237 34730
5287.621 33567
5288.006 33423
5288.390 33572
5288.774 33459
5289.158 33915
5289.542 33165
5289.926 34216
5290.311 32395
5290.695 33971
5291.079 33897
5291.463 32573
5291.848 33642
5292.232 32837
5292.616 34411
5293.001 33389
5293.385 33770
5293.769 32781
5294.154 34484
5294.538 34366
5294.922 33129
5295.307 33925
5295.691 33655
5296.076 34969
5296.460 34679
5296.845 34617
5297.229 33621
5297.614 33933
5297.998 33602
5298.383 32895
5298.767 32364
5299.152 32533
5299.536 33325
5299.921 33534
5300.305 33836
5300.690 33889
5301.075 32885
5301.459 33579
5301.844 33175
5302.229 34427
5302.613 33873
5302.998 33782
5303.383 33963
5303.767 33804
5304.152 33051
5304.537 34224
5304.922 34474
5305.306 34399
5305.691 34067
5306.076 33007
5306.461 33909
5306.846 33674
5307.231 33533
5307.615 32438
5308.000 33522
5308.385 34076
5308.770 33196
5309.155 34259
5309.540 33524
5309.925 34784
5310.310 34732
5310.695 33719
5311.080 33833
5311.465 34064
5311.850 34681
5312.235 33353
5312.620 33929
5313.005 33730
5313.390 34236
5313.775 33571
5314.160 33603
5314.545 34616
5314.930 33318
5315.316 33318
5315.701 33782
5316.086 34735
5316.471 33603
5316.856 33277
5317.241 34082
5317.627 34035
5318.012 34003
5318.397 33256
5318.782 35384
5319.168 33785
5319.553 34657
5319.938 34377
5320.324 33965
5320.709 34735
5321.094 34017
5321.480 34713
5321.865 33384
5322.251 33610
5322.636 34874
5323.021 34626
5323.407 34377
5323.792 34051
5324.178 34695
5324.563 33348
5324.949 33123
5325.334 32832
5325.720 33554
5326.105 34700
5326.491 35150
5326.876 34398
5327.262 32993
5327.648 33527
5328.033 34044
5328.419 33583
5328.804 32764
5329.190 35305
5329.576 34392
5329.961 33485
5330.347 33780
5330.733 33870
5331.119 35088
5331.504 33124
5331.890 33904
5332.276 34388
5332.662 34758
5333.047 34063
5333.433 34549
5333.819 34738
5334.205 34012
5334.591 34301
5334.976 34318
5335.362 34137
5335.748 34610
5336.134 35036
5336.520 33707
5336.906 33940
5337.292 34437
5337.678 33875
5338.064 35261
5338.450 33805
5338.836 35415
5339.222 34778
5339.608 33728
5339.994 34101
5340.380 33804
5340.766 35498
5341.152 35185
5341.538 34995
5341.924 33726
5342.311 34424
5342.697 34531
5343.083 33892
5343.469 34846
5343.855 33987
5344.241 34927
5344.628 35701
5345.014 35085
5345.400 34568
5345.786 34526
5346.173 34821
5346.559 35012
5346.945 35362
5347.331 34107
5347.718 34357
5348.104 34390
5348.490 35473
5348.877 34523
5349.263 34677
5349.650 34408
5350.036 34672
5350.422 35516
5350.809 33976
5351.195 34779
5351.582 35076
5351.968 35122
5352.355 34848
5352.741 34994
5353.128 35044
5353.514 34522
5353.901 35871
5354.287 34790
5354.674 35228
5355.061 35233
5355.447 35671
5355.834 35386
5356.221 34058
5356.607 34399
5356.994 34664
5357.380 35628
5357.767 34127
5358.154 35660
5358.541 35711
5358.927 35362
5359.314 36295
5359.701 34773
5360.088 35008
5360.474 34422
5360.861 35096
5361.248 34685
5361.635 35409
5362.022 35062
5362.409 35437
5362.795 35094
5363.182 34582
5363.569 34713
5363.956 34366
5364.343 35832
5364.730 35956
5365.117 35889
5365.504 34639
5365.891 34677
5366.278 36192
5366.665 35675
5367.052 35136
5367.439 34305
5367.826 35090
5368.213 36232
5368.600 34801
5368.987 36027
5369.374 34839
5369.762 36161
5370.149 34599
5370.536 35474
5370.923 35591
5371.310 35361
5371.697 34976
5372.085 35251
5372.472 35121
5372.859 34762
5373.246 34958
5373.634 34345
5374.021 35222
5374.408 35649
5374.796 35956
5375.183 35569
5375.570 36185
5375.958 35353
5376.345 35867
5376.732 36391
5377.120 35738
5377.507 35840
5377.895 35820
5378.282 35603
5378.669 36303
5379.057 34652
5379.444 36862
5379.832 35489
5380.219 36626
5380.607 35606
5380.994 36553
5381.382 36919
5381.770 35840
5382.157 37526
5382.545 38286
5382.932 38118
5383.320 36269
5383.708 37418
5384.095 37852
5384.483 37681
5384.871 37156
5385.258 37367
5385.646 37562
5386.034 37465
5386.421 38065
5386.809 37868
5387.197 38245
5387.585 38306
5387.973 38283
5388.360 38149
5388.748 37064
5389.136 38374
5389.524 37369
5389.912 37631
5390.300 37832
5390.687 37915
5391.075 37668
5391.463 37075
5391.851 37400
5392.239 35705
5392.627 36801
5393.015 36526
5393.403 37790
5393.791 37173
5394.179 36653
5394.567 35548
5394.955 34941
5395.343 36014
5395.731 36969
5396.119 36862
5396.508 35641
5396.896 37463
5397.284 37102
5397.672 35642
5398.060 36180
5398.448 35285
5398.836 35825
5399.225 35269
5399.613 35066
5400.001 34965
5400.389 35305
5400.778 36124
5401.166 35775
5401.554 36054
5401.942 35698
5402.331 36590
5402.719 35219
5403.107 36067
5403.496 35655
5403.884 34582
5404.272 34360
5404.661 34132
5405.049 34567
5405.438 34935
5405.826 35060
5406.215 34642
5406.603 35076
5406.992 34758
5407.380 35601
5407.769 34858
5408.157 34916
5408.546 35292
5408.934 34783
5409.323 34268
5409.711 34337
5410.100 35136
5410.489 35064
5410.877 34343
5411.266 33982
5411.654 34365
5412.043 34897
5412.432 34141
5412.820 34888
5413.209 34973
5413.598 35481
5413.987 33905
5414.375 33776
5414.764 35105
5415.153 34245
5415.542 33539
5415.931 33004
5416.319 34360
5416.708 34803
5417.097 34328
5417.486 34982
5417.875 34066
5418.264 35539
5418.653 34898
5419.041 33831
5419.430 33607
5419.819 34107
5420.208 34802
5420.597 34796
5420.986 35261
5421.375 34534
5421.764 34324
5422.153 33042
5422.542 34522
5422.931 34407
5423.320 35055
5423.710 34400
5424.099 33863
5424.488 34315
5424.877 34756
5425.266 34296
5425.655 34318
5426.044 36187
5426.434 35814
5426.823 34235
5427.212 34988
5427.601 34284
5427.990 34899
5428.380 34107
5428.769 34102
5429.158 34188
5429.548 34445
5429.937 34348
5430.326 33844
5430.716 34211
5431.105 34219
5431.494 34237
5431.884 33735
5432.273 34913
5432.662 34138
5433.052 33996
5433.441 33669
5433.831 33143
5434.220 33806
5434.610 33459
5434.999 34933
5435.389 34933
5435.778 34844
5436.168 34545
5436.557 34139
5436.947 35042
5437.337 32719
5437.726 33483
5438.116 32732
5438.505 34138
5438.895 35310
5439.285 34180
5439.674 33763
5440.064 33559
5440.454 33733
5440.843 33698
5441.233 34207
5441.623 33828
5442.013 35536
5442.402 35632
5442.792 35110
5443.182 33402
5443.572 33922
5443.962 34908
5444.351 33777
5444.741 34123
5445.131 33051
5445.521 34021
5445.911 34005
5446.301 33595
5446.691 34004
5447.081 34256
5447.471 35034
5447.861 33171
5448.250 33160
5448.640 33554
5449.030 35025
5449.420 35076
5449.811 34191
5450.201 34769
5450.591 34465
5450.981 35156
5451.371 33395
5451.761 34929
5452.151 33996
5452.541 34601
5452.931 34006
5453.321 34049
5453.712 34263
5454.102 33709
5454.492 33824
5454.882 33690
5455.272 34388
5455.663 35600
5456.053 34556
5456.443 34769
5456.834 34723
5457.224 35452
5457.614 33674
5458.004 34586
5458.395 34083
5458.785 34344
5459.176 34174
5459.566 33047
5459.956 34314
5460.347 34595
5460.737 33374
5461.128 33999
5461.518 34380
5461.908 34905
5462.299 34449
5462.689 33260
5463.080 33396
5463.471 34703
5463.861 34573
5464.252 33724
5464.642 33221
5465.033 34991
5465.423 34335
5465.814 34473
5466.205 34037
5466.595 33550
5466.986 34808
5467.377 33763
5467.767 33386
5468.158 33846
5468.549 34363
5468.939 33975
5469.330 34286
5469.721 34378
5470.112 34149
5470.502 34059
5470.893 33586
5471.284 35184
5471.675 34707
5472.066 34042
5472.456 33182
5472.847 32916
5473.238 34505
5473.629 33075
5474.020 34221
5474.411 33062
5474.802 34127
5475.193 34396
5475.584 33458
5475.975 33488
5476.366 33068
5476.757 33983
5477.148 33381
5477.539 33533
5477.930 34646
5478.321 34364
5478.712 33901
5479.103 33372
5479.494 33204
5479.885 33885
5480.276 34109
5480.668 33392
5481.059 33359
5481.450 33320
5481.841 34462
5482.232 32968
5482.623 33570
5483.015 34434
5483.406 33396
5483.797 34144
5484.188 33390
5484.580 34612
5484.971 34200
5485.362 33355
5485.754 33970
5486.145 33697
5486.536 34682
5486.928 33810
5487.319 34246
5487.711 33742
5488.102 33972
5488.493 33546
5488.885 32603
5489.276 34161
5489.668 33765
5490.059 33992
5490.451 32711
5490.842 33148
5491.234 33510
5491.625 33598
5492.017 33367
5492.408 32432
5492.800 33424
5493.192 33050
5493.583 34000
5493.975 32893
5494.366 34342
5494.758 33940
5495.150 33019
5495.541 33871
5495.933 32986
5496.325 34123
5496.717 32845
5497.108 32875
5497.500 33052
5497.892 33628
5498.284 34268
5498.675 33872
5499.067 34317
5499.459 33769
5499.851 34453
5500.243 34072
5500.635 34722
5501.026 34971
5501.418 34098
5501.810 34838
5502.202 34491
5502.594 33951
5502.986 32721
5503.378 33083
5503.770 32748
5504.162 34421
5504.554 34184
5504.946 34011
5505.338 34197
5505.730 33484
5506.122 33498
5506.514 33627
5506.906 33161
5507.298 33433
5507.691 33368
5508.083 33550
5508.475 33014
5508.867 33994
5509.259 33498
5509.651 34313
5510.044 33824
5510.436 34130
5510.828 33824
5511.220 33008
5511.613 33014
5512.005 33292
5512.397 33601
5512.789 33243
5513.182 33600
5513.574 33627
5513.966 33709
5514.359 34489
5514.751 33195
5515.143 33432
5515.536 32531
5515.928 35102
5516.321 33593
5516.713 33731
5517.106 33777
5517.498 34253
5517.891 34288
5518.283 33129
5518.676 33459
5519.068 34240
5519.461 33763
5519.853 33079
5520.246 33848
5520.638 34886
5521.031 33179
5521.424 33968
5521.816 32524
5522.209 33898
5522.601 33796
5522.994 34237
5523.387 32922
5523.779 34222
5524.172 33936
5524.565 32871
5524.958 33760
5525.350 33034
5525.743 34917
5526.136 33194
5526.529 34552
5526.922 33509
5527.314 33199
5527.707 33841
5528.100 32940
5528.493 32889
5528.886 33604
5529.279 33690
5529.672 34214
5530.065 34515
5530.457 34526
5530.850 33919
5531.243 34281
5531.636 34454
5532.029 34296
5532.422 33628
5532.815 34932
5533.208 33783
5533.601 35297
5533.995 35072
5534.388 34195
5534.781 34748
5535.174 33736
5535.567 35362
5535.960 33443
5536.353 34750
5536.746 34912
5537.140 34524
5537.533 34518
5537.926 33427
5538.319 33831
5538.712 33389
5539.106 34524
5539.499 33423
5539.892 33584
5540.285 34222
5540.679 34358
5541.072 35222
5541.465 34112
5541.859 34780
5542.252 33395
5542.645 34470
5543.039 33003
5543.432 33874
5543.826 34194
5544.219 33700
5544.612 33958
5545.006 32934
5545.399 34864
5545.793 33859
5546.186 34593
5546.580 33711
5546.973 33507
5547.367 34808
5547.761 32728
5548.154 34162
5548.548 33423
5548.941 34093
5549.335 33565
5549.729 35244
5550.122 34704
5550.516 34623
5550.909 33822
5551.303 33860
5551.697 34071
5552.091 33792
5552.484 34103
5552.878 33059
5553.272 34434
5553.666 34266
5554.059 33955
5554.453 34311
5554.847 33792
5555.241 34955
5555.635 34172
5556.028 33749
5556.422 34019
5556.816 34685
5557.210 34095
5557.604 33948
5557.998 34630
5558.392 34578
5558.786 35232
5559.180 33196
5559.574 33970
5559.968 33007
5560.362 34148
5560.756 33476
5561.150 33813
5561.544 34959
5561.938 35613
5562.332 35005
5562.726 32971
5563.120 34727
5563.514 35236
5563.908 34958
5564.303 34999
5564.697 34344
5565.091 34634
5565.485 35074
5565.879 33938
5566.273 34130
5566.668 34379
5567.062 34862
5567.456 33958
5567.851 34076
5568.245 34243
5568.639 34480
5569.033 33951
5569.428 34487
5569.822 34180
5570.216 34170
5570.611 34435
5571.005 35131
5571.400 35020
5571.794 33782
5572.188 34261
5572.583 33968
5572.977 35246
5573.372 34445
5573.766 34849
5574.161 35000
5574.555 34491
5574.950 35190
5575.344 33860
5575.739 34158
5576.134 35303
5576.528 35228
5576.923 33640
5577.317 34713
5577.712 34178
5578.107 35170
5578.501 35852
5578.896 35038
5579.291 35995
5579.685 35815
5580.080 36565
5580.475 35832
5580.869 35069
5581.264 34986
5581.659 35454
5582.054 35287
5582.449 36036
5582.843 36913
5583.238 35714
5583.633 34918
5584.028 36217
5584.423 34851
5584.818 35340
5585.212 34731
5585.607 35808
5586.002 34835
5586.397 34982
5586.792 35571
5587.187 35061
5587.582 36853
5587.977 35669
5588.372 35625
5588.767 36165
5589.162 36669
5589.557 36555
5589.952 36443
5590.347 35763
5590.742 36154
5591.138 36380
5591.533 35389
5591.928 36497
5592.323 35048
5592.718 36746
5593.113 37251
5593.509 36363
5593.904 35409
5594.299 35360
5594.694 36412
5595.089 35951
5595.485 36303
5595.880 36555
5596.275 36557
5596.671 35827
5597.066 35273
5597.461 35834
5597.857 36660
5598.252 36880
5598.647 35895
5599.043 35520
5599.438 36069
5599.833 35942
5600.229 35527
5600.624 36859
5601.020 36193
5601.415 36441
5601.811 36002
5602.206 35317
5602.602 37554
5602.997 36845
5603.393 35897
5603.788 36545
5604.184 35889
5604.580 35581
5604.975 35710
5605.371 35953
5605.766 35784
5606.162 37394
5606.558 36973
5606.953 36934
5607.349 37403
5607.745 36730
5608.140 36761
5608.536 36926
5608.932 37354
5609.328 37418
5609.723 37309
5610.119 37208
5610.515 37828
5610.911 37234
5611.307 36445
5611.702 37768
5612.098 36535
5612.494 37829
5612.890 36900
5613.286 37551
5613.682 37935
5614.078 37252
5614.474 38585
5614.870 36675
5615.266 37596
5615.662 37006
5616.058 37377
5616.454 37074
5616.850 37328
5617.246 38345
5617.642 39355
5618.038 39763
5618.434 39295
5618.830 39626
5619.226 39556
5619.622 39832
5620.018 40417
5620.414 41111
5620.811 41677
5621.207 41089
5621.603 40883
5621.999 40093
5622.395 41945
5622.792 42124
5623.188 41557
5623.584 42733
5623.980 41735
5624.377 44100
5624.773 41895
5625.169 42409
5625.566 43651
5625.962 43241
5626.358 41951
5626.755 42241
5627.151 43235
5627.548 41893
5627.944 42214
5628.340 40126
5628.737 40212
5629.133 40869
5629.530 40881
5629.926 39425
5630.323 39519
5630.719 40032
5631.116 39323
5631.512 39364
5631.909 37940
5632.305 40373
5632.702 39554
5633.099 37760
5633.495 38140
5633.892 39133
5634.289 39599
5634.685 37993
5635.082 38239
5635.479 38120
5635.875 38728
5636.272 39036
5636.669 38490
5637.065 38561
5637.462 37991
5637.859 39001
5638.256 38003
5638.653 39182
5639.049 39871
5639.446 37638
5639.843 37968
5640.240 37413
5640.637 37358
5641.034 36893
5641.430 37310
5641.827 36840
5642.224 37692
5642.621 37238
5643.018 36741
5643.415 36956
5643.812 37160
5644.209 38269
5644.606 36651
5645.003 36458
5645.400 36092
5645.797 36295
5646.194 37921
5646.591 36627
5646.988 37616
5647.386 36524
5647.783 36735
5648.180 35458
5648.577 37747
5648.974 36596
5649.371 36487
5649.769 35312
5650.166 35694
5650.563 35219
5650.960 35669
5651.357 36701
5651.755 35874
5652.152 37690
5652.549 36378
5652.947 35466
5653.344 34956
5653.741 35514
5654.139 36508
5654.536 34526
5654.933 36043
5655.331 36515
5655.728 35860
5656.126 34482
5656.523 35037
5656.920 35409
5657.318 35861
5657.715 34938
5658.113 34577
5658.510 35280
5658.908 36146
5659.305 34825
5659.703 34517
5660.100 35003
5660.498 35198
5660.896 34258
5661.293 34770
5661.691 33782
5662.088 35096
5662.486 34874
5662.884 34904
5663.281 35453
5663.679 34906
5664.077 34899
5664.475 34163
5664.872 34686
5665.270 36052
5665.668 35074
5666.066 34210
5666.463 34524
5666.861 34853
5667.259 35053
5667.657 34648
5668.055 34624
5668.452 34533
5668.850 34848
5669.248 34414
5669.646 34933
5670.044 35092
5670.442 35831
5670.840 35363
5671.238 34442
5671.636 33043
5672.034 34535
5672.432 33789
5672.830 33412
5673.228 34752
5673.626 33248
5674.024 34551
5674.422 33399
5674.820 34556
5675.218 33608
5675.616 33871
5676.014 34080
5676.412 33595
5676.811 34179
5677.209 33866
5677.607 33543
5678.005 33654
5678.403 34722
5678.802 33569
5679.200 34087
5679.598 33192
5679.996 33432
5680.395 34545
5680.793 33095
5681.191 34328
5681.589 32870
5681.988 33955
5682.386 33506
5682.785 33465
5683.183 33455
5683.581 32476
5683.980 33931
5684.378 32974
5684.777 33960
5685.175 33860
5685.573 34233
5685.972 34155
5686.370 34067
5686.769 34590
5687.167 34045
5687.566 34367
5687.965 33915
5688.363 34360
5688.762 33850
5689.160 33752
5689.559 32700
5689.957 32363
5690.356 32972
5690.755 32986
5691.153 33191
5691.552 33139
5691.951 35056
5692.349 33881
5692.748 33067
5693.147 33091
5693.546 33237
5693.944 33730
5694.343 32663
5694.742 33027
5695.141 33519
5695.540 33978
5695.938 33503
5696.337 33184
5696.736 32461
5697.135 33794
5697.534 34545
5697.933 33536
5698.332 33484
5698.731 33716
5699.129 32763
5699.528 33269
5699.927 33817
5700.326 34487
5700.725 34403
5701.124 34167
5701.523 34569
5701.922 35392
5702.321 34711
5702.721 34866
5703.120 35226
5703.519 33953
5703.918 35258
5704.317 33485
5704.716 33991
5705.115 34076
5705.514 34918
5705.914 34918
5706.313 35019
5706.712 33664
5707.111 33610
5707.510 34664
5707.910 33959
5708.309 34307
5708.708 32430
5709.108 34460
5709.507 35074
5709.906 33986
5710.305 33682
5710.705 33443
5711.104 33320
5711.504 33664
5711.903 34702
5712.302 34875
5712.702 33801
5713.101 33250
5713.501 32698
5713.900 34314
5714.300 33224
5714.699 34460
5715.099 33915
5715.498 33864
5715.898 34019
5716.297 34085
5716.697 33953
5717.096 34079
5717.496 34704
5717.895 32427
5718.295 33768
5718.695 33260
5719.094 33685
5719.494 32696
5719.894 32887
5720.293 33176
5720.693 33351
5721.093 33520
5721.493 32366
5721.892 32585
5722.292 33377
5722.692 32706
5723.092 33410
5723.491 32673
5723.891 34006
5724.291 33045
5724.691 33493
5725.091 32898
5725.491 33225
5725.890 33573
5726.290 33031
5726.690 33195
5727.090 33091
5727.490 33377
5727.890 32945
5728.290 33889
5728.690 33024
5729.090 33560
5729.490 32475
5729.890 32623
5730.290 32400
5730.690 33377
5731.090 33560
5731.490 33304
5731.890 34659
5732.291 33639
5732.691 32824
5733.091 33944
5733.491 32973
5733.891 33440
5734.291 32833
5734.691 33445
5735.092 33815
5735.492 34296
5735.892 33802
5736.292 33451
5736.693 33227
5737.093 33067
5737.493 33416
5737.894 32726
5738.294 33140
5738.694 32921
5739.095 33167
5739.495 32954
5739.895 33683
5740.296 33434
5740.696 32287
5741.096 32976
5741.497 31515
5741.897 33069
5742.298 32804
5742.698 32503
5743.099 33007
5743.499 32762
5743.900 33768
5744.300 31942
5744.701 32100
5745.101 32361
5745.502 32352
5745.903 32537
5746.303 32183
5746.704 32443
5747.104 31818
5747.505 31899
5747.906 32176
5748.306 32584
5748.707 32656
5749.108 33347
5749.509 32413
5749.909 31866
5750.310 31969
5750.711 31428
5751.112 33082
5751.512 32343
5751.913 32942
5752.314 32693
5752.715 33065
5753.116 33285
5753.516 32196
5753.917 31877
5754.318 32715
5754.719 32068
5755.120 32362
5755.521 32402
5755.922 32096
5756.323 32041
5756.724 32795
5757.125 31839
5757.526 31713
5757.927 32407
5758.328 32519
5758.729 32718
5759.130 32310
5759.531 31963
5759.932 31824
5760.333 32172
5760.734 31289
5761.135 32523
5761.537 32081
5761.938 34113
5762.339 34045
5762.740 32508
5763.141 32612
5763.542 31750
5763.944 33156
5764.345 32353
5764.746 32376
5765.147 32539
5765.549 32557
5765.950 32776
5766.351 32822
5766.753 32585
5767.154 32449
5767.555 32901
5767.957 32079
5768.358 31878
5768.759 31484
5769.161 31822
5769.562 31695
5769.964 31825
5770.365 32101
5770.767 32099
5771.168 32238
5771.570 31133
5771.971 33067
5772.373 33738
5772.774 32504
5773.176 32289
5773.577 30779
5773.979 32469
5774.380 32286
5774.782 31816
5775.184 31792
5775.585 33162
5775.987 32251
5776.389 31825
5776.790 33153
5777.192 32580
5777.594 32500
5777.995 31816
5778.397 32841
5778.799 32196
5779.201 31960
5779.602 32381
5780.004 31801
5780.406 32255
5780.808 31833
5781.210 32893
5781.611 32558
5782.013 33358
5782.415 32625
5782.817 32089
5783.219 32052
5783.621 31176
5784.023 32951
5784.425 31819
5784.827 32376
5785.229 32054
5785.631 32602
5786.033 32406
5786.435 31130
5786.837 32359
5787.239 32498
5787.641 32005
5788.043 31940
5788.445 32829
5788.847 32641
5789.249 32546
5789.651 32678
5790.053 31748
5790.456 31607
5790.858 31405
5791.260 32921
5791.662 32293
5792.064 33264
5792.467 32212
5792.869 32599
5793.271 32420
5793.673 31814
5794.076 32804
5794.478 32447
5794.880 32022
5795.282 32325
5795.685 33775
5796.087 32810
5796.490 31828
5796.892 32482
5797.294 32313
5797.697 32500
5798.099 31676
5798.502 32122
5798.904 32259
5799.306 32184
5799.709 31995
5800.111 32740
5800.514 33127
5800.916 32334
5801.319 32230
5801.722 32194
5802.124 32977
5802.527 32696
5802.929 32040
5803.332 32152
5803.734 31034
5804.137 32621
5804.540 31951
5804.942 32389
5805.345 32560
5805.748 32629
5806.150 32248
5806.553 32331
5806.956 32461
5807.359 31457
5807.761 32424
5808.164 31342
5808.567 32499
5808.970 33166
5809.373 32261
5809.775 31814
5810.178 31928
5810.581 32365
5810.984 31884
5811.387 32666
5811.790 32234
5812.193 33169
5812.596 32606
5812.999 31997
5813.402 31852
5813.805 31358
5814.207 32492
5814.610 31349
5815.014 32087
5815.417 32643
5815.820 32727
5816.223 32735
5816.626 32171
5817.029 32603
5817.432 31530
5817.835 32746
5818.238 31896
5818.641 31571
5819.044 32028
5819.448 31927
5819.851 31455
5820.254 31695
5820.657 31486
5821.060 31153
5821.464 32120
5821.867 31126
5822.270 32462
5822.673 31883
5823.077 31438
5823.480 31966
5823.883 32160
5824.287 32868
5824.690 31832
5825.093 31543
5825.497 31437
5825.900 31710
5826.304 30799
5826.707 31557
5827.110 32056
5827.514 31450
5827.917 32310
5828.321 32005
5828.724 31986
5829.128 32219
5829.531 31542
5829.935 31955
5830.338 31526
5830.742 31303
5831.146 31579
5831.549 31817
5831.953 30178
5832.356 31523
5832.760 31619
5833.164 31525
5833.567 32178
5833.971 30808
5834.375 31760
5834.778 31053
5835.182 31408
5835.586 32278
5835.990 31833
5836.393 31545
5836.797 31311
5837.201 31649
5837.605 31444
5838.009 31830
5838.412 30658
5838.816 31736
5839.220 32290
5839.624 32454
5840.028 31437
5840.432 30910
5840.836 31427
5841.240 31007
5841.644 31722
5842.047 31562
5842.451 32632
5842.855 32686
5843.259 31156
5843.663 31977
5844.067 30466
5844.472 31187
5844.876 30812
5845.280 31591
5845.684 30557
5846.088 30928
5846.492 31849
5846.896 31922
5847.300 32124
5847.704 31701
5848.109 32229
5848.513 31095
5848.917 31751
5849.321 31179
5849.725 31708
5850.130 31222
5850.534 31243
5850.938 31671
5851.342 31227
5851.747 31684
5852.151 31167
5852.555 32420
5852.960 31677
5853.364 31431
5853.768 31563
5854.173 31168
5854.577 32354
5854.982 31823
5855.386 31407
5855.790 30944
5856.195 32060
5856.599 31049
5857.004 31224
5857.408 31846
5857.813 32342
5858.217 32847
5858.622 31914
5859.026 31775
5859.431 32189
5859.836 31951
5860.240 30978
5860.645 31355
5861.049 31405
5861.454 31231
5861.859 31801
5862.263 31022
5862.668 31379
5863.073 31355
5863.477 31068
5863.882 31902
5864.287 31044
5864.692 31549
5865.096 31738
5865.501 31523
5865.906 31948
5866.311 31944
5866.716 30541
5867.120 30815
5867.525 30823
5867.930 31537
5868.335 31415
5868.740 31372
5869.145 32162
5869.550 32278
5869.955 31188
5870.360 32041
5870.764 30701
5871.169 30492
5871.574 30710
5871.979 31068
5872.384 31035
5872.789 32244
5873.195 31402
5873.600 30932
5874.005 30520
5874.410 30476
5874.815 31645
5875.220 30649
5875.625 31181
5876.030 31681
5876.435 31603
5876.841 31964
5877.246 31061
5877.651 31329
5878.056 31173
5878.461 31557
5878.867 31319
5879.272 31689
5879.677 31475
5880.082 31869
5880.488 31888
5880.893 30738
5881.298 30963
5881.704 31472
5882.109 31533
5882.514 31158
5882.920 32965
5883.325 31383
5883.731 31278
5884.136 31327
5884.541 30337
5884.947 31550
5885.352 31506
5885.758 32219
5886.163 32590
5886.569 32035
5886.974 32120
5887.380 31325
5887.785 31473
5888.191 30659
5888.597 31091
5889.002 30265
5889.408 31289
5889.813 30359
5890.219 31456
5890.625 31408
5891.030 31413
5891.436 30909
5891.842 31142
5892.247 31118
5892.653 30868
5893.059 31423
5893.465 31215
5893.870 31638
5894.276 31965
5894.682 30920
5895.088 31904
5895.494 31340
5895.899 30541
5896.305 30150
5896.711 30775
5897.117 31676
5897.523 32022
5897.929 31610
5898.335 31557
5898.741 31726
5899.147 30741
5899.553 31629
5899.959 30948
5900.365 31137
5900.771 31201
5901.177 31620
5901.583 31963
5901.989 31285
5902.395 31877
5902.801 30922
5903.207 31155
5903.613 31811
5904.019 30945
5904.425 30696
5904.831 30500
5905.237 31155
5905.644 30836
5906.050 31321
5906.456 31787
5906.862 31524
5907.268 31408
5907.675 30935
5908.081 31358
5908.487 30545
5908.894 31668
5909.300 30184
5909.706 31667
5910.112 30986
5910.519 31895
5910.925 31488
5911.332 31240
5911.738 32014
5912.144 31418
5912.551 30741
5912.957 31053
5913.364 32521
5913.770 32327
5914.176 32263
5914.583 32579
5914.989 31413
5915.396 32121
5915.803 30645
5916.209 31199
5916.616 31330
5917.022 31126
5917.429 31585
5917.835 30328
5918.242 30763
5918.649 31032
5919.055 30654
5919.462 30540
5919.869 31284
5920.275 30651
5920.682 31277
5921.089 31435
5921.495 30882
5921.902 31124
5922.309 30626
5922.716 30935
5923.122 30717
5923.529 32056
5923.936 31400
5924.343 30776
5924.750 31778
5925.156 31110
5925.563 31292
5925.970 29442
5926.377 30399
5926.784 30724
5927.191 30060
5927.598 30480
5928.005 30464
5928.412 31774
5928.819 31344
5929.226 32013
5929.633 31229
5930.040 31112
5930.447 31215
5930.854 31628
5931.261 30366
5931.668 30404
5932.075 31074
5932.482 30749
5932.889 32010
5933.296 30637
5933.703 31634
5934.111 31300
5934.518 30359
5934.925 31121
5935.332 30701
5935.739 32325
5936.147 30366
5936.554 30483
5936.961 30852
5937.368 31639
5937.776 31568
5938.183 30728
5938.590 31650
5938.998 31141
5939.405 31295
5939.812 30933
5940.220 30381
5940.627 30471
5941.034 30378
5941.442 30690
5941.849 31084
5942.257 31452
5942.664 31157
5943.072 31477
5943.479 30566
5943.887 31658
5944.294 31093
5944.702 31872
5945.109 31142
5945.517 30401
5945.924 31753
5946.332 30864
5946.740 30616
5947.147 31668
5947.555 31148
5947.962 30890
5948.370 30473
5948.778 30814
5949.185 30765
5949.593 32072
5950.001 30668
5950.409 31975
5950.816 31896
5951.224 31573
5951.632 31325
5952.040 30448
5952.447 31578
5952.855 31158
5953.263 31941
5953.671 30907
5954.079 31806
5954.487 32104
5954.894 30469
5955.302 30918
5955.710 30332
5956.118 31628
5956.526 31015
5956.934 31154
5957.342 31004
5957.750 31460
5958.158 31023
5958.566 30841
5958.974 31405
5959.382 31473
5959.790 31475
5960.198 30298
5960.606 31422
5961.014 31337
5961.422 30666
5961.830 31088
5962.239 30894
5962.647 30929
5963.055 30790
5963.463 30998
5963.871 31179
5964.279 31948
5964.688 31645
5965.096 31396
5965.504 30958
5965.912 29096
5966.321 31177
5966.729 30256
5967.137 30431
5967.546 30487
5967.954 31350
5968.362 31079
5968.771 30084
5969.179 30745
5969.587 30209
5969.996 30799
5970.404 31077
5970.813 31744
5971.221 31053
5971.629 30365
5972.038 30381
5972.446 30405
5972.855 30490
5973.263 30472
5973.672 30592
5974.080 30313
5974.489 31497
5974.898 30956
5975.306 31099
5975.715 32170
5976.123 30857
5976.532 31248
5976.941 30225
5977.349 30425
5977.758 31162
5978.167 31197
5978.575 30780
5978.984 30121
5979.393 31490
5979.802 30723
5980.210 30846
5980.619 30403
5981.028 31458
5981.437 31495
5981.845 30845
5982.254 30215
5982.663 30537
5983.072 31292
5983.481 30327
5983.890 31092
5984.299 29591
5984.707 31834
5985.116 31560
5985.525 31202
5985.934 30759
5986.343 31269
5986.752 32671
5987.161 31087
5987.570 30709
5987.979 31438
5988.388 31357
5988.797 31313
5989.206 30746
5989.615 31269
5990.025 31680
5990.434 31507
5990.843 31624
5991.252 31859
5991.661 32281
5992.070 30051
5992.479 30945
5992.889 29952
5993.298 30533
5993.707 30230
5994.116 30647
5994.525 30806
5994.935 31652
5995.344 31504
5995.753 30739
5996.163 30689
5996.572 30382
5996.981 30403
5997.391 30156
5997.800 31157
5998.209 31260
5998.619 31975
5999.028 31255
5999.437 30832
5999.847 31242
6000.256 30726
6000.666 31366
6001.075 31252
6001.485 31606
6001.894 31514
6002.304 31480
6002.713 31682
6003.123 30261
6003.532 31037
6003.942 31186
6004.352 31870
6004.761 29954
6005.171 31490
6005.580 30921
6005.990 30590
6006.400 30521
6006.809 30609
6007.219 31633
6007.629 31217
6008.038 31590
6008.448 30474
6008.858 31505
6009.268 31497
6009.677 31582
6010.087 30776
6010.497 31170
6010.907 31307
6011.317 31004
6011.726 30625
6012.136 31117
6012.546 31506
6012.956 30644
6013.366 30661
6013.776 31845
6014.186 30037
6014.596 30943
6015.006 30837
6015.416 31376
6015.826 30898
6016.236 31128
6016.646 31509
6017.056 30843
6017.466 31668
6017.876 30493
6018.286 30564
6018.696 31211
6019.106 31322
6019.516 31621
6019.926 30832
6020.336 30792
6020.746 30903
6021.157 31562
6021.567 30265
6021.977 31687
6022.387 31233
6022.797 30887
6023.208 31459
6023.618 30970
6024.028 30854
6024.438 30831
6024.849 30195
6025.259 30217
6025.669 32096
6026.080 32500
6026.490 30141
6026.900 30367
6027.311 30270
6027.721 32066
6028.131 31199
6028.542 31305
6028.952 30987
6029.363 31058
6029.773 30947
6030.184 30798
6030.594 30484
6031.005 30055
6031.415 31285
6031.826 30805
6032.236 31364
6032.647 31090
6033.057 30295
6033.468 30440
6033.879 30456
6034.289 30379
6034.700 30390
6035.110 30680
6035.521 30532
6035.932 32063
6036.342 31716
6036.753 30742
6037.164 30607
6037.575 29713
6037.985 30617
6038.396 29903
6038.807 30371
6039.218 30799
6039.628 30783
6040.039 31528
6040.450 31173
6040.861 31410
6041.272 30669
6041.683 31563
6042.093 30937
6042.504 31582
6042.915 30866
6043.326 30174
6043.737 30587
6044.148 30766
6044.559 30645
6044.970 29776
6045.381 31367
6045.792 29804
6046.203 31655
6046.614 30742
6047.025 30703
6047.436 31313
6047.847 31375
6048.258 32584
6048.669 30212
6049.081 30816
6049.492 30767
6049.903 31037
6050.314 30643
6050.725 29838
6051.136 31313
6051.548 31336
6051.959 31292
6052.370 31016
6052.781 31057
6053.193 31256
6053.604 31053
6054.015 31541
6054.426 31923
6054.838 31922
6055.249 31080
6055.660 30728
6056.072 30524
6056.483 32171
6056.895 31900
6057.306 30588
6057.717 31541
6058.129 31134
6058.540 30925
6058.952 30640
6059.363 31310
6059.775 30936
6060.186 31366
6060.598 31187
6061.009 31459
6061.421 31220
6061.832 30583
6062.244 30596
6062.655 30288
6063.067 31763
6063.479 31391
6063.890 31707
6064.302 30954
6064.714 30781
6065.125 30906
6065.537 30384
6065.949 31165
6066.360 30749
6066.772 31544
6067.184 31320
6067.596 31026
6068.007 31996
6068.419 31913
6068.831 32252
6069.243 31666
6069.655 30945
6070.066 31534
6070.478 31000
6070.890 31413
6071.302 31012
6071.714 31555
6072.126 30959
6072.538 31468
6072.950 31881
6073.362 32202
6073.774 31241
6074.186 32290
6074.598 31408
6075.010 31584
6075.422 31833
6075.834 30662
6076.246 31442
6076.658 30009
6077.070 32036
6077.482 31710
6077.894 30802
6078.306 31424
6078.718 31184
6079.130 32499
6079.543 31007
6079.955 31122
6080.367 30956
6080.779 31525
6081.191 30747
6081.604 30518
6082.016 30925
6082.428 31021
6082.840 30900
6083.253 30778
6083.665 31337
6084.077 31476
6084.490 32127
6084.902 31212
6085.314 31584
6085.727 30756
6086.139 31832
6086.552 31615
6086.964 31213
6087.376 32677
6087.789 32229
6088.201 31713
6088.614 32242
6089.026 30860
6089.439 32135
6089.851 31380
6090.264 30858
6090.676 31259
6091.089 31029
6091.501 31037
6091.914 31455
6092.327 30923
6092.739 29999
6093.152 31186
6093.565 31467
6093.977 30992
6094.390 31380
6094.803 31086
6095.215 31490
6095.628 31203
6096.041 31374
6096.453 30402
6096.866 32004
6097.279 31373
6097.692 33142
6098.105 32194
6098.517 30658
6098.930 30708
6099.343 31146
6099.756 31922
6100.169 31421
6100.582 31376
6100.995 32436
6101.407 32485
6101.820 31363
6102.233 30880
6102.646 30473
6103.059 31444
6103.472 31955
6103.885 31400
6104.298 31167
6104.711 31587
6105.124 31695
6105.537 30993
6105.950 31648
6106.363 31750
6106.777 31123
6107.190 31522
6107.603 30127
6108.016 31958
6108.429 32079
6108.842 31528
6109.255 31018
6109.669 31126
6110.082 31972
6110.495 31259
6110.908 31149
6111.322 30906
6111.735 31640
6112.148 32070
6112.561 30617
6112.975 31286
6113.388 31028
6113.801 31434
6114.215 30685
6114.628 32631
6115.041 32884
6115.455 32816
6115.868 32392
6116.282 32906
6116.695 32913
6117.108 31673
6117.522 32810
6117.935 33438
6118.349 33723
6118.762 33965
6119.176 32960
6119.589 33072
6120.003 33058
6120.417 33328
6120.830 32658
6121.244 32898
6121.657 31680
6122.071 32792
6122.485 32562
6122.898 31718
6123.312 31522
6123.726 31791
6124.139 32504
6124.553 31734
6124.967 32724
6125.380 32129
6125.794 32093
6126.208 32360
6126.622 31262
6127.035 32585
6127.449 30870
6127.863 31564
6128.277 31298
6128.691 32365
6129.105 31288
6129.518 30634
6129.932 31478
6130.346 31151
6130.760 32195
6131.174 31704
6131.588 31919
6132.002 32569
6132.416 32423
6132.830 32060
6133.244 31166
6133.658 32215
6134.072 31137
6134.486 31728
6134.900 31303
6135.314 32393
6135.728 32017
6136.142 32084
6136.556 31642
6136.970 32082
6137.385 30683
6137.799 31189
6138.213 32537
6138.627 31974
6139.041 32225
6139.456 31895
6139.870 31518
6140.284 32365
6140.698 30077
6141.112 31738
6141.527 30598
6141.941 31040
6142.355 31246
6142.770 31983
6143.184 30231
6143.598 30375
6144.013 31015
6144.427 31162
6144.842 30696
6145.256 30565
6145.670 30845
6146.085 31773
6146.499 30846
6146.914 31177
6147.328 30341
6147.743 30793
6148.157 30624
6148.572 31982
6148.986 30636
6149.401 31881
6149.815 30011
6150.230 30713
6150.644 31133
6151.059 30229
6151.474 31320
6151.888 30184
6152.303 30619
6152.718 31217
6153.132 31521
6153.547 30482
6153.962 30959
6154.376 30990
6154.791 31965
6155.206 31598
6155.621 31221
6156.035 31337
6156.450 31038
6156.865 31278
6157.280 30603
6157.695 30363
6158.109 31065
6158.524 30626
6158.939 30502
6159.354 29585
6159.769 30931
6160.184 31484
6160.599 30357
6161.014 30631
6161.429 29805
6161.844 31564
6162.259 30881
6162.674 30803
6163.089 31463
6163.504 31587
6163.919 31367
6164.334 30105
6164.749 31175
6165.164 30798
6165.579 30963
6165.994 30732
6166.409 32031
6166.824 31331
6167.240 30879
6167.655 29858
6168.070 30310
6168.485 31075
6168.900 30159
6169.316 30371
6169.731 30684
6170.146 29978
6170.561 30761
6170.977 31163
6171.392 31462
6171.807 30795
6172.223 31323
6172.638 30344
6173.053 30677
6173.469 31603
6173.884 30917
6174.299 31629
6174.715 30735
6175.130 30267
6175.546 31167
6175.961 31746
6176.376 30928
6176.792 31450
6177.207 30890
6177.623 29986
6178.038 31270
6178.454 31123
6178.870 30702
6179.285 30316
6179.701 30651
6180.116 30175
6180.532 30697
6180.948 30780
6181.363 29392
6181.779 30447
6182.194 29788
6182.610 31608
6183.026 31054
6183.442 30889
6183.857 30942
6184.273 31564
6184.689 30701
6185.104 30628
6185.520 30599
6185.936 30352
6186.352 31601
6186.768 30530
6187.183 30829
6187.599 30730
6188.015 30134
6188.431 29892
6188.847 29362
6189.263 31024
6189.679 30168
6190.095 30506
6190.511 30654
6190.927 31125
6191.343 31143
6191.759 30676
6192.175 30809
6192.591 30555
6193.007 31544
6193.423 29460
6193.839 29443
6194.255 30421
6194.671 30902
6195.087 30371
6195.503 29942
6195.919 30891
6196.335 30468
6196.751 31025
6197.168 29961
6197.584 31079
6198.000 31269
6198.416 30934
6198.832 30539
6199.249 30392
6199.665 31035
6200.081 30997
6200.497 31816
6200.914 30416
6201.330 32301
6201.746 31587
6202.163 30350
6202.579 31030
6202.995 30375
6203.412 31429
6203.828 30853
6204.245 30512
6204.661 29897
6205.077 30679
6205.494 30565
6205.910 29878
6206.327 30928
6206.743 31539
6207.160 31466
6207.576 30092
6207.993 31502
6208.409 30805
6208.826 30312
6209.243 30198
6209.659 30443
6210.076 30028
6210.492 30376
6210.909 30610
6211.326 30274
6211.742 31451
6212.159 30640
6212.576 30561
6212.992 30804
6213.409 29958
6213.826 31035
6214.243 29712
6214.659 31071
6215.076 31117
6215.493 31398
6215.910 30761
6216.327 30375
6216.743 31933
6217.160 30931
6217.577 31670
6217.994 31149
6218.411 31219
6218.828 31078
6219.245 30726
6219.662 30746
6220.079 30200
6220.496 30603
6220.913 30782
6221.330 30945
6221.747 29919
6222.164 31286
6222.581 30994
6222.998 30187
6223.415 30604
6223.832 30287
6224.249 30946
6224.666 30143
6225.083 30751
6225.500 30262
6225.917 31162
6226.334 29820
6226.752 29773
6227.169 30500
6227.586 30610
6228.003 31547
6228.420 30510
6228.838 30659
6229.255 30929
6229.672 31927
6230.089 30791
6230.507 30053
6230.924 30093
6231.341 30702
6231.759 30710
6232.176 30296
6232.593 31581
6233.011 31681
6233.428 31624
6233.846 31762
6234.263 29910
6234.680 31741
6235.098 30763
6235.515 29800
6235.933 30693
6236.350 30893
6236.768 31273
6237.185 31055
6237.603 31624
6238.021 29840
6238.438 30716
6238.856 30345
6239.273 31114
6239.691 30274
6240.108 30077
6240.526 29854
6240.944 30460
6241.361 30592
6241.779 30001
6242.197 30766
6242.614 30604
6243.032 30914
6243.450 30597
6243.868 30727
6244.285 30679
6244.703 30224
6245.121 30633
6245.539 29334
6245.957 30393
6246.374 31579
6246.792 31492
6247.210 31756
6247.628 31208
6248.046 31770
6248.464 30652
6248.882 31744
6249.300 31063
6249.718 31726
6250.136 31826
6250.554 32035
6250.972 30865
6251.390 30650
6251.808 30352
6252.226 29796
6252.644 31471
6253.062 30171
6253.480 31391
6253.898 31515
6254.316 30294
6254.734 31033
6255.152 29925
6255.570 30065
6255.988 30398
6256.407 30258
6256.825 30511
6257.243 31256
6257.661 30627
6258.079 29519
6258.498 29847
6258.916 30480
6259.334 31388
6259.753 30642
6260.171 31019
6260.589 31889
6261.007 30826
6261.426 30566
6261.844 30276
6262.263 31219
6262.681 30968
6263.099 30613
6263.518 30014
6263.936 30701
6264.355 30347
6264.773 30847
6265.192 31320
6265.610 30400
6266.028 31736
6266.447 31647
6266.866 31648
6267.284 30544
6267.703 30621
6268.121 31389
6268.540 31050
6268.958 31109
6269.377 30683
6269.796 31003
6270.214 30129
6270.633 30612
6271.052 30850
6271.470 30514
6271.889 30524
6272.308 30475
6272.726 30536
6273.145 30203
6273.564 30882
6273.983 29797
6274.401 31878
6274.820 31169
6275.239 30592
6275.658 31064
6276.077 29658
6276.495 31474
6276.914 30922
6277.333 30774
6277.752 30829
6278.171 30643
6278.590 30165
6279.009 30296
6279.428 30018
6279.847 30260
6280.266 30632
6280.685 29559
6281.104 30815
6281.523 30459
6281.942 30793
6282.361 30138
6282.780 30175
6283.199 30016
6283.618 30254
6284.037 30884
6284.456 30246
6284.875 30580
6285.294 31089
6285.714 30054
6286.133 29710
6286.552 30344
6286.971 31386
6287.390 30635
6287.810 30525
6288.229 30941
6288.648 30147
6289.067 29231
6289.487 29863
6289.906 29768
6290.325 29959
6290.745 30746
6291.164 30026
6291.583 30894
6292.003 31188
6292.422 30223
6292.841 30143
6293.261 29711
6293.680 30688
6294.100 31184
6294.519 31317
6294.939 29801
6295.358 30875
6295.778 31056
6296.197 30750
6296.617 31056
6297.036 30771
6297.456 31064
6297.875 30584
6298.295 30200
6298.715 30080
6299.134 31276
6299.554 30496
6299.973 30076
6300.393 30672
6300.813 30619
6301.232 30277
6301.652 29660
6302.072 30098
6302.492 30248
6302.911 30586
6303.331 31287
6303.751 29970
6304.171 30677
6304.590 30100
6305.010 30805
6305.430 30244
6305.850 31585
6306.270 29718
6306.690 29682
6307.109 30150
6307.529 29219
6307.949 30499
6308.369 29162
6308.789 30042
6309.209 30526
6309.629 30190
6310.049 30743
6310.469 30218
6310.889 30563
6311.309 30081
6311.729 30735
6312.149 29581
6312.569 31239
6312.989 30477
6313.409 29793
6313.829 30184
6314.249 30689
6314.670 30865
6315.090 30577
6315.510 30584
6315.930 29919
6316.350 30715
6316.770 30492
6317.191 30342
6317.611 30113
6318.031 30315
6318.451 30802
6318.872 29322
6319.292 29852
6319.712 30937
6320.133 30894
6320.553 30097
6320.973 29958
6321.394 30283
6321.814 29852
6322.234 30595
6322.655 29624
6323.075 31175
6323.496 31440
6323.916 30982
6324.337 30077
6324.757 29899
6325.177 30808
6325.598 30169
6326.018 31208
6326.439 29915
6326.860 31301
6327.280 31304
6327.701 30242
6328.121 31235
6328.542 31071
6328.962 31767
6329.383 30321
6329.804 29854
6330.224 30562
6330.645 31512
6331.066 31063
6331.486 29883
6331.907 29870
6332.328 30055
6332.749 30357
6333.169 30089
6333.590 31854
6334.011 31330
6334.432 30647
6334.852 30178
6335.273 29489
6335.694 30484
6336.115 29389
6336.536 29895
6336.957 29901
6337.378 30566
6337.799 30551
6338.219 30311
6338.640 30389
6339.061 30430
6339.482 31021
6339.903 29859
6340.324 30815
6340.745 30952
6341.166 30741
6341.587 29902
6342.008 28875
6342.429 30005
6342.851 29829
6343.272 30860
6343.693 29739
6344.114 30702
6344.535 31078
6344.956 30486
6345.377 30432
6345.798 30563
6346.220 30049
6346.641 29693
6347.062 30000
6347.483 29276
6347.905 30858
6348.326 30370
6348.747 29856
6349.168 30845
6349.590 29786
6350.011 31029
6350.432 30063
6350.854 29805
6351.275 30422
6351.696 30365
6352.118 29768
6352.539 29603
6352.961 30022
6353.382 30092
6353.803 29570
6354.225 29506
6354.646 29647
6355.068 30473
6355.489 30452
6355.911 29840
6356.332 30034
6356.754 30273
6357.175 29807
6357.597 30125
6358.019 29799
6358.440 30593
6358.862 31431
6359.283 29715
6359.705 30381
6360.127 29087
6360.548 30260
6360.970 29975
6361.392 29876
6361.814 30673
6362.235 30476
6362.657 29515
6363.079 29904
6363.500 30064
6363.922 30139
6364.344 30277
6364.766 30249
6365.188 30105
6365.610 29961
6366.031 29874
6366.453 30315
6366.875 30570
6367.297 30391
6367.719 30487
6368.141 30207
6368.563 29326
6368.985 31049
6369.407 30654
6369.829 29984
6370.251 30750
6370.673 29447
6371.095 30925
6371.517 29262
6371.939 29696
6372.361 29203
6372.783 29288
6373.205 30230
6373.627 29519
6374.049 30105
6374.471 30274
6374.894 30531
6375.316 29843
6375.738 31028
6376.160 30815
6376.582 29657
6377.004 29875
6377.427 30081
6377.849 29705
6378.271 29152
6378.694 30423
6379.116 29623
6379.538 30845
6379.960 31037
6380.383 29957
6380.805 30205
6381.227 30092
6381.650 31089
6382.072 29569
6382.495 29439
6382.917 30189
6383.339 30227
6383.762 29376
6384.184 29118
6384.607 29637
6385.029 29806
6385.452 30903
6385.874 29690
6386.297 30440
6386.719 30943
6387.142 30483
6387.565 29793
6387.987 29209
6388.410 29225
6388.832 29641
6389.255 30239
6389.678 29356
6390.100 30935
6390.523 29887
6390.946 29184
6391.368 29927
6391.791 29943
6392.214 31116
6392.636 30062
6393.059 29744
6393.482 29686
6393.905 30054
6394.328 30264
6394.750 30973
6395.173 29839
6395.596 29259
6396.019 29660
6396.442 29473
6396.865 29436
6397.288 29677
6397.710 29209
6398.133 29004
6398.556 29585
6398.979 30514
6399.402 29635
6399.825 30096
6400.248 29598
6400.671 31036
6401.094 30210
6401.517 29905
6401.940 30030
6402.363 28902
6402.786 29859
6403.210 29245
6403.633 29829
6404.056 30182
6404.479 30309
6404.902 29586
6405.325 29508
6405.748 29667
6406.172 29892
6406.595 30682
6407.018 29764
6407.441 29835
6407.865 30523
6408.288 29839
6408.711 29200
6409.134 29664
6409.558 29974
6409.981 28894
6410.404 29100
6410.828 28142
6411.251 30717
6411.674 29794
6412.098 30040
6412.521 30148
6412.945 29341
6413.368 29945
6413.791 29629
6414.215 28997
6414.638 29493
6415.062 30600
6415.485 30362
6415.909 29820
6416.332 30221
6416.756 30158
6417.180 30049
6417.603 29208
6418.027 30338
6418.450 30244
6418.874 30271
6419.298 29273
6419.721 29491
6420.145 30242
6420.569 29392
6420.992 30051
6421.416 29190
6421.840 30148
6422.263 30260
6422.687 29569
6423.111 29898
6423.535 28649
6423.958 29914
6424.382 28835
6424.806 30564
6425.230 30654
6425.654 29658
6426.078 29760
6426.501 29970
6426.925 29888
6427.349 29898
6427.773 30213
6428.197 29445
6428.621 30510
6429.045 30489
6429.469 29260
6429.893 28910
6430.317 29368
6430.741 30682
6431.165 30567
6431.589 30265
6432.013 29638
6432.437 30209
6432.861 29258
6433.285 29654
6433.709 30387
6434.133 29194
6434.558 30042
6434.982 29089
6435.406 29115
6435.830 29514
6436.254 30122
6436.678 29893
6437.103 30128
6437.527 29444
6437.951 30002
6438.375 30830
6438.800 30362
6439.224 30202
6439.648 30588
6440.073 29487
6440.497 29276
6440.921 29857
6441.346 29560
6441.770 29783
6442.194 30100
6442.619 29228
6443.043 30829
6443.468 30233
6443.892 29175
6444.317 30147
6444.741 29766
6445.166 30096
6445.590 29414
6446.015 28885
6446.439 29275
6446.864 30171
6447.288 29789
6447.713 29252
6448.137 30328
6448.562 30631
6448.987 29917
6449.411 29233
6449.836 30284
6450.261 30140
6450.685 30428
6451.110 30029
6451.535 29684
6451.959 29118
6452.384 29149
6452.809 30591
6453.234 28855
6453.658 31134
6454.083 29524
6454.508 29016
6454.933 30170
6455.358 29376
6455.782 29781
6456.207 28087
6456.632 29324
6457.057 30189
6457.482 30037
6457.907 30677
6458.332 29247
6458.757 29935
6459.182 29448
6459.607 29640
6460.032 28849
6460.457 29519
6460.882 30410
6461.307 29864
6461.732 29679
6462.157 29750
6462.582 29371
6463.007 29149
6463.432 29729
6463.857 29006
6464.282 30065
6464.707 30357
6465.132 29063
6465.558 30134
6465.983 28573
6466.408 29914
6466.833 29245
6467.258 30354
6467.684 29444
6468.109 29306
6468.534 29856
6468.959 29577
6469.385 29539
6469.810 29453
6470.235 29781
6470.661 29273
6471.086 30060
6471.511 29839
6471.937 29804
6472.362 28880
6472.788 28388
6473.213 29380
6473.638 29395
6474.064 29431
6474.489 28063
6474.915 30447
6475.340 28924
6475.766 29115
6476.191 29436
6476.617 29044
6477.042 30012
6477.468 28669
6477.894 29025
6478.319 29825
6478.745 29608
6479.170 29579
6479.596 29345
6480.022 30039
6480.447 29522
6480.873 30176
6481.299 29625
6481.724 29999
6482.150 29752
6482.576 29731
6483.002 29024
6483.427 28905
6483.853 29364
6484.279 29489
6484.705 30309
6485.131 29213
6485.556 30291
6485.982 29641
6486.408 30005
6486.834 30665
6487.260 29202
6487.686 30325
6488.112 29059
6488.538 29715
6488.963 29549
6489.389 28886
6489.815 29726
6490.241 28789
6490.667 29440
6491.093 29290
6491.519 29939
6491.945 28817
6492.372 30685
6492.798 30304
6493.224 30343
6493.650 30120
6494.076 29287
6494.502 30152
6494.928 29085
6495.354 29049
6495.780 28509
6496.207 30244
6496.633 29408
6497.059 29014
6497.485 30741
6497.912 30013
6498.338 30239
6498.764 29672
6499.190 29788
6499.617 30577
6500.043 30032
6500.469 29555
6500.896 29443
6501.322 28361
6501.748 29467
6502.175 30478
6502.601 29360
6503.027 30272
6503.454 29274
6503.880 29937
6504.307 29515
6504.733 30402
6505.160 29905
6505.586 29253
6506.013 29748
6506.439 28318
6506.866 30526
6507.292 30399
6507.719 29428
6508.145 29821
6508.572 29422
6508.999 31004
6509.425 29516
6509.852 29193
6510.279 29023
6510.705 29269
6511.132 29906
6511.559 29614
6511.985 30257
6512.412 30724
6512.839 30710
6513.265 29833
6513.692 30005
6514.119 30043
6514.546 29889
6514.973 28952
6515.399 29256
6515.826 28190
6516.253 28703
6516.680 29256
6517.107 28805
6517.534 30677
6517.961 30919
6518.388 29933
6518.814 29509
6519.241 28868
6519.668 29604
6520.095 28435
6520.522 28320
6520.949 29849
6521.376 30358
6521.803 30419
6522.230 29676
6522.657 29998
6523.085 29381
6523.512 30365
6523.939 29831
6524.366 30063
6524.793 29920
6525.220 29607
6525.647 29288
6526.074 29828
6526.502 30049
6526.929 29108
6527.356 29291
6527.783 29127
6528.210 29942
6528.638 29618
6529.065 29721
6529.492 30659
6529.920 28477
6530.347 29870
6530.774 28889
6531.202 28891
6531.629 29651
6532.056 29817
6532.484 29525
6532.911 29349
6533.338 29370
6533.766 30016
6534.193 30158
6534.621 28321
6535.048 29408
6535.476 29665
6535.903 28850
6536.331 29051
6536.758 29053
6537.186 29880
6537.613 29977
6538.041 29484
6538.468 29469
6538.896 30411
6539.324 30411
6539.751 29775
6540.179 29498
6540.607 28634
6541.034 29931
6541.462 28702
6541.890 28356
6542.317 28683
6542.745 30295
6543.173 29425
6543.601 28868
6544.028 28689
6544.456 29123
6544.884 29290
6545.312 29017
6545.739 29899
6546.167 30287
6546.595 29668
6547.023 29726
6547.451 30515
6547.879 29803
6548.307 29654
6548.735 30342
6549.163 28881
6549.590 30350
6550.018 29775
6550.446 29803
6550.874 29861
6551.302 28980
6551.730 30133
6552.158 29133
6552.586 29726
6553.015 29687
6553.443 30094
6553.871 30330
6554.299 30131
6554.727 30421
6555.155 29652
6555.583 29482
6556.011 29486
6556.439 30706
6556.868 30144
6557.296 29771
6557.724 29656
6558.152 29965
6558.581 29464
6559.009 29659
6559.437 29391
6559.865 29090
6560.294 30641
6560.722 30096
6561.150 29443
6561.579 29532
6562.007 28684
6562.435 29550
6562.864 28716
6563.292 29615
6563.721 29123
6564.149 29496
6564.577 29389
6565.006 29111
6565.434 29791
6565.863 28674
6566.291 29885
6566.720 29478
6567.148 30145
6567.577 29171
6568.005 29316
6568.434 29703
6568.863 30476
6569.291 30524
6569.720 29507
6570.148 30172
6570.577 29204
6571.006 29944
6571.434 29454
6571.863 29433
6572.292 30213
6572.720 29669
6573.149 30935
6573.578 29487
6574.007 29507
6574.435 29142
6574.864 29589
6575.293 29512
6575.722 29691
6576.151 29368
6576.579 29302
6577.008 29355
6577.437 29057
6577.866 29865
6578.295 29330
6578.724 29776
6579.153 29289
6579.582 29581
6580.011 29829
6580.440 29458
6580.869 29547
6581.298 28931
6581.727 29919
6582.156 29476
6582.585 28800
6583.014 29288
6583.443 29043
6583.872 30117
6584.301 28808
6584.730 29242
6585.159 29077
6585.588 29755
6586.017 28340
6586.446 29819
6586.876 29213
6587.305 29092
6587.734 29933
6588.163 29280
6588.592 29325
6589.022 29002
6589.451 29623
6589.880 29540
6590.310 29237
6590.739 29235
6591.168 29525
6591.597 29127
6592.027 28229
6592.456 30111
6592.886 29139
6593.315 29547
6593.744 29856
6594.174 29737
6594.603 29546
6595.033 28477
6595.462 29257
6595.892 29083
6596.321 30085
6596.751 30416
6597.180 28943
6597.610 30042
6598.039 29333
6598.469 29919
6598.898 30074
6599.328 30348
6599.757 29812
6600.187 30287
6600.617 29729
6601.046 29267
6601.476 28950
6601.906 29384
6602.335 29901
6602.765 28337
6603.195 30389
6603.624 29315
6604.054 29656
6604.484 29675
6604.914 29010
6605.343 29919
6605.773 28571
6606.203 28772
6606.633 29330
6607.063 29456
6607.493 28776
6607.922 28724
6608.352 29320
6608.782 28909
6609.212 29206
6609.642 28490
6610.072 29336
6610.502 29286
6610.932 29828
6611.362 29129
6611.792 29085
6612.222 29366
6612.652 29745
6613.082 29823
6613.512 28766
6613.942 29929
6614.372 30032
6614.802 29622
6615.232 30558
6615.662 29448
6616.092 29997
6616.523 28843
6616.953 29895
6617.383 30257
6617.813 30618
6618.243 30459
6618.674 29902
6619.104 28877
6619.534 29284
6619.964 29848
6620.395 29334
6620.825 29619
6621.255 30130
6621.685 30015
6622.116 29487
6622.546 29520
6622.976 29699
6623.407 29602
6623.837 30247
6624.268 28861
6624.698 30422
6625.128 29540
6625.559 29579
6625.989 30397
6626.420 29749
6626.850 30182
6627.281 29107
6627.711 29457
6628.142 29428
6628.572 29424
6629.003 29370
6629.434 28756
6629.864 29431
6630.295 29792
6630.725 29179
6631.156 28416
6631.587 29652
6632.017 29818
6632.448 29403
6632.879 29745
6633.309 29728
6633.740 30592
6634.171 29057
6634.601 29249
6635.032 28931
6635.463 30036
6635.894 29581
6636.325 28611
6636.755 29899
6637.186 29970
6637.617 30399
6638.048 28634
6638.479 28989
6638.910 29339
6639.340 30197
6639.771 29446
6640.202 28818
6640.633 29435
6641.064 29934
6641.495 30056
6641.926 29039
6642.357 30119
6642.788 29750
6643.219 28984
6643.650 29409
6644.081 29699
6644.512 29968
6644.943 29538
6645.374 30196
6645.806 28788
6646.237 30477
6646.668 30141
6647.099 28849
6647.530 30013
6647.961 29215
6648.393 30102
6648.824 29588
6649.255 30349
6649.686 30508
6650.117 30422
6650.549 29777
6650.980 29365
6651.411 30103
6651.843 29901
6652.274 29944
6652.705 29162
6653.137 30055
6653.568 30033
6653.999 29586
6654.431 29590
6654.862 29221
6655.293 29564
6655.725 29359
6656.156 29326
6656.588 28482
6657.019 30628
6657.451 30457
6657.882 29952
6658.314 29571
6658.745 28900
6659.177 29643
6659.608 28934
6660.040 29585
6660.472 29007
6660.903 29418
6661.335 29966
6661.766 29654
6662.198 29536
6662.630 29876
6663.061 29865
6663.493 28989
6663.925 31332
6664.356 29585
6664.788 30094
6665.220 30465
6665.652 29672
6666.083 29874
6666.515 29160
6666.947 29162
6667.379 27987
6667.811 29858
6668.242 30380
6668.674 29308
6669.106 30461
6669.538 28762
6669.970 29790
6670.402 28534
6670.834 28627
6671.266 28917
6671.698 29804
6672.130 29167
6672.562 29756
6672.994 29367
6673.426 28966
6673.858 29954
6674.290 28965
6674.722 29600
6675.154 29941
6675.586 30172
6676.018 29434
6676.450 29466
6676.882 29173
6677.314 28812
6677.746 29005
6678.179 28603
6678.611 30442
6679.043 29987
6679.475 29002
6679.907 29771
6680.340 29582
6680.772 30608
6681.204 29378
6681.636 28841
6682.069 29361
6682.501 29852
6682.933 28557
6683.366 28997
6683.798 29139
6684.230 29539
6684.663 29866
6685.095 29622
6685.528 29845
6685.960 29836
6686.392 28858
6686.825 29446
6687.257 29307
6687.690 29994
6688.122 29241
6688.555 29913
6688.987 28769
6689.420 29962
6689.852 29782
6690.285 28358
6690.717 29530
6691.150 28430
6691.583 29931
6692.015 28879
6692.448 29280
6692.881 29076
6693.313 28906
6693.746 29461
6694.179 29399
6694.611 29383
6695.044 29735
6695.477 30777
6695.909 29801
6696.342 30330
6696.775 29587
6697.208 29566
6697.641 30182
6698.073 29662
6698.506 29814
6698.939 28828
6699.372 29182
6699.805 28052
6700.238 30606
6700.671 30262
6701.103 29378
6701.536 30692
6701.969 29364
6702.402 30722
6702.835 28405
6703.268 28956
6703.701 29314
6704.134 29807
6704.567 28841
6705.000 28690
6705.433 29202
6705.866 29369
6706.299 30146
6706.733 29784
6707.166 29301
6707.599 29658
6708.032 29130
6708.465 28384
6708.898 28495
6709.331 28943
6709.765 28714
6710.198 28673
6710.631 28553
6711.064 30133
6711.498 29576
6711.931 28663
6712.364 29820
6712.797 28810
6713.231 29590
6713.664 29071
6714.097 28896
6714.531 29149
6714.964 29480
6715.397 29808
6715.831 29188
6716.264 29023
6716.698 29748
6717.131 29461
6717.564 28940
6717.998 29336
6718.431 29955
6718.865 29635
6719.298 29432
6719.732 28739
6720.165 28979
6720.599 29148
6721.033 29215
6721.466 29049
6721.900 29982
6722.333 29917
6722.767 29413
6723.201 29393
6723.634 28838
6724.068 29865
6724.502 28867
6724.935 28730
6725.369 28935
6725.803 29768
6726.236 29050
6726.670 29082
6727.104 29596
6727.538 28664
6727.971 29249
6728.405 28741
6728.839 29689
6729.273 30238
6729.707 30175
6730.141 29206
6730.574 29152
6731.008 29471
6731.442 29317
6731.876 29340
6732.310 28764
6732.744 29884
6733.178 29547
6733.612 28838
6734.046 29406
6734.480 28848
6734.914 29754
6735.348 28111
6735.782 28456
6736.216 28879
6736.650 30006
6737.084 29170
6737.518 28938
6737.952 29370
6738.387 29168
6738.821 28870
6739.255 28489
6739.689 29726
6740.123 29934
6740.557 28857
6740.992 28530
6741.426 28912
6741.860 30035
6742.294 29648
6742.729 29188
6743.163 29111
6743.597 30303
6744.031 29837
6744.466 29103
6744.900 29943
6745.334 28919
6745.769 29516
6746.203 29189
6746.638 28833
6747.072 28721
6747.506 29210
6747.941 29261
6748.375 28645
6748.810 29863
6749.244 29099
6749.679 29657
6750.113 29333
6750.548 30005
6750.982 29586
6751.417 28853
6751.851 29088
6752.286 29112
6752.721 28986
6753.155 29109
6753.590 29627
6754.024 28777
6754.459 29197
6754.894 28808
6755.328 28848
6755.763 30003
6756.198 28695
6756.632 29180
6757.067 27918
6757.502 28984
6757.937 29269
6758.371 29429
6758.806 29752
6759.241 29415
6759.676 29785
6760.111 29120
6760.546 28998
6760.980 28898
6761.415 29292
6761.850 29689
6762.285 29491
6762.720 28878
6763.155 29223
6763.590 28836
6764.025 28259
6764.460 29072
6764.895 28209
6765.330 29494
6765.765 29000
6766.200 28454
6766.635 28418
6767.070 27986
6767.505 28090
6767.940 28103
6768.375 29488
6768.810 29541
6769.245 29388
6769.680 28886
6770.116 28631
6770.551 29456
6770.986 28833
6771.421 29971
6771.856 28556
6772.292 29584
6772.727 28788
6773.162 29168
6773.597 27583
6774.033 27906
6774.468 28223
6774.903 28462
6775.339 29213
6775.774 28911
6776.209 30400
6776.645 29327
6777.080 28617
6777.515 29663
6777.951 28899
6778.386 29603
6778.822 28543
6779.257 28275
6779.693 28976
6780.128 29508
6780.564 29328
6780.999 29119
6781.435 29416
6781.870 29060
6782.306 29185
6782.741 28728
6783.177 29299
6783.612 29190
6784.048 28608
6784.484 28803
6784.919 28728
6785.355 29099
6785.791 28471
6786.226 29407
6786.662 27772
6787.098 30690
6787.533 29873
6787.969 28971
6788.405 28949
6788.841 29413
6789.276 29472
6789.712 28762
6790.148 29338
6790.584 29435
6791.020 29534
6791.455 29056
6791.891 28208
6792.327 28582
6792.763 29052
6793.199 28847
6793.635 28715
6794.071 29571
6794.507 29358
6794.943 29195
6795.379 29554
6795.815 29473
6796.251 29434
6796.687 28938
6797.123 29282
6797.559 28417
6797.995 28992
6798.431 29229
6798.867 29219
6799.303 29541
6799.739 29530
6800.175 30763
6800.611 28671
6801.048 28670
6801.484 28998
6801.920 29306
6802.356 29009
6802.792 28977
6803.229 29263
6803.665 28899
6804.101 29010
6804.537 29090
6804.974 29449
6805.410 29644
6805.846 29228
6806.283 28864
6806.719 29075
6807.155 29441
6807.592 28296
6808.028 28326
6808.464 28992
6808.901 29636
6809.337 29525
6809.774 28470
6810.210 29337
6810.647 28854
6811.083 29139
6811.520 28698
6811.956 29754
6812.393 29914
6812.829 28656
6813.266 29118
6813.702 28986
6814.139 28627
6814.575 29019
6815.012 29590
6815.449 28745
6815.885 29969
6816.322 30096
6816.759 29701
6817.195 29064
6817.632 29068
6818.069 29244
6818.505 29098
6818.942 29184
6819.379 28352
6819.816 29377
6820.252 29215
6820.689 28922
6821.126 30125
6821.563 28507
6822.000 30338
6822.436 28284
6822.873 29097
6823.310 28680
6823.747 28717
6824.184 28963
6824.621 28966
6825.058 29051
6825.495 29490
6825.932 29095
6826.369 27923
6826.806 29770
6827.243 29554
6827.680 29307
6828.117 28111
6828.554 28646
6828.991 28394
6829.428 28410
6829.865 29029
6830.302 28619
6830.739 28996
6831.176 29415
6831.614 28870
6832.051 29302
6832.488 28923
6832.925 29447
6833.362 29229
6833.799 29056
6834.237 29197
6834.674 29603
6835.111 29454
6835.548 28881
6835.986 28688
6836.423 28828
6836.860 28747
6837.298 28847
6837.735 29113
6838.172 29249
6838.610 29328
6839.047 28211
6839.484 28773
6839.922 28762
6840.359 28472
6840.797 28844
6841.234 28878
6841.672 29892
6842.109 29361
6842.547 29151
6842.984 29232
6843.422 28192
6843.859 29246
6844.297 27954
6844.734 28540
6845.172 28571
6845.610 28608
6846.047 28789
6846.485 28498
6846.922 29282
6847.360 28838
6847.798 28973
6848.235 28767
6848.673 29502
6849.111 29217
6849.549 29222
6849.986 28505
6850.424 29087
6850.862 28695
6851.300 28596
6851.737 28499
6852.175 27944
6852.613 29375
6853.051 29080
6853.489 28984
6853.927 29044
6854.364 28746
6854.802 29230
6855.240 29118
6855.678 28287
6856.116 28753
6856.554 28892
6856.992 29363
6857.430 28342
6857.868 28833
6858.306 28324
6858.744 29272
6859.182 28311
6859.620 28773
6860.058 29321
6860.496 28845
6860.934 28450
6861.372 28731
6861.810 28583
6862.249 28769
6862.687 28868
6863.125 28422
6863.563 29967
6864.001 29007
6864.439 28470
6864.878 28754
6865.316 28161
6865.754 30134
6866.192 28816
6866.631 28927
6867.069 28926
6867.507 29420
6867.946 28330
6868.384 28394
6868.822 29367
6869.261 29093
6869.699 28353
6870.137 28269
6870.576 29500
6871.014 28944
6871.453 28631
6871.891 28079
6872.329 28387
6872.768 28773
6873.206 28948
6873.645 28987
6874.083 28868
6874.522 29670
6874.960 28733
6875.399 28831
6875.838 28950
6876.276 28484
6876.715 29503
6877.153 28651
6877.592 28909
6878.031 28483
6878.469 28844
6878.908 28339
6879.347 27537
6879.785 28762
6880.224 29034
6880.663 29882
6881.102 28362
6881.540 29225
6881.979 29259
6882.418 29385
6882.857 28855
6883.295 28453
6883.734 29056
6884.173 28778
6884.612 29591
6885.051 27987
6885.490 29794
6885.929 29530
6886.367 28934
6886.806 29725
6887.245 29342
6887.684 29343
6888.123 28635
6888.562 28234
6889.001 29308
6889.440 29017
6889.879 29234
6890.318 28390
6890.757 28599
6891.196 28868
6891.635 28873
6892.075 28889
6892.514 29357
6892.953 28389
6893.392 28739
6893.831 27971
6894.270 28261
6894.709 27836
6895.149 28523
6895.588 29455
6896.027 27815
6896.466 29176
6896.905 28540
6897.345 28156
6897.784 28924
6898.223 28891
6898.663 28987
6899.102 28890
6899.541 28783
6899.981 29724
6900.420 28811
6900.859 28291
6901.299 27833
6901.738 28771
6902.177 28759
6902.617 28810
6903.056 28102
6903.496 29051
6903.935 29411
6904.375 29217
6904.814 28542
6905.254 28483
6905.693 29642
6906.133 28847
6906.572 29185
6907.012 28548
6907.452 29850
6907.891 28493
6908.331 28408
6908.770 29771
6909.210 28845
6909.650 29539
6910.089 28627
6910.529 28982
6910.969 29279
6911.408 28614
6911.848 29022
6912.288 28892
6912.728 29447
6913.167 28384
6913.607 29067
6914.047 28357
6914.487 27937
6914.927 29230
6915.366 28635
6915.806 28931
6916.246 28796
6916.686 28833
6917.126 28656
6917.566 29416
6918.006 28346
6918.446 29340
6918.886 28610
6919.326 28727
6919.766 28888
6920.206 28788
6920.646 29595
6921.086 29102
6921.526 29031
6921.966 28645
6922.406 28769
6922.846 28099
6923.286 28947
6923.726 28606
6924.166 28553
6924.606 28577
6925.046 28295
6925.487 29246
6925.927 28772
6926.367 28287
6926.807 28070
6927.247 28271
6927.688 29324
6928.128 28439
6928.568 29502
6929.008 28994
6929.449 29858
6929.889 29252
6930.329 29383
6930.770 29140
6931.210 28589
6931.650 29143
6932.091 28020
6932.531 28584
6932.972 29262
6933.412 29220
6933.852 29277
6934.293 28523
6934.733 28398
6935.174 28941
6935.614 28705
6936.055 28312
6936.495 29201
6936.936 28776
6937.376 28656
6937.817 28742
6938.257 28665
6938.698 29429
6939.139 28888
6939.579 29005
6940.020 28432
6940.461 29915
6940.901 29245
6941.342 28781
6941.783 28848
6942.223 28657
6942.664 28270
6943.105 27546
6943.545 28887
6943.986 28986
6944.427 29228
6944.868 28692
6945.309 28512
6945.749 28695
6946.190 29145
6946.631 29441
6947.072 28578
6947.513 29468
6947.954 28850
6948.394 28775
6948.835 28860
6949.276 27973
6949.717 28884
6950.158 28556
6950.599 28893
6951.040 27548
6951.481 29487
6951.922 28307
6952.363 27929
6952.804 28564
6953.245 28007
6953.686 29515
6954.127 28107
6954.569 28585
6955.010 29047
6955.451 29348
6955.892 28546
6956.333 28041
6956.774 28646
6957.215 28881
6957.657 28370
6958.098 28472
6958.539 28890
6958.980 28525
6959.421 28577
6959.863 28196
6960.304 28547
6960.745 28334
6961.187 28414
6961.628 28927
6962.069 28320
6962.511 29583
6962.952 28106
6963.393 28443
6963.835 28949
6964.276 28364
6964.718 29385
6965.159 28363
6965.600 27821
6966.042 28488
6966.483 28344
6966.925 28251
6967.366 28597
6967.808 28626
6968.249 28526
6968.691 28959
6969.132 28189
6969.574 28998
6970.016 28562
6970.457 29255
6970.899 28714
6971.341 27777
6971.782 28858
6972.224 28411
6972.665 28538
6973.107 28256
6973.549 29964
6973.991 29578
6974.432 29212
6974.874 29243
6975.316 28720
6975.758 29917
6976.199 28289
6976.641 28295
6977.083 28298
6977.525 29864
6977.967 28938
6978.408 28247
6978.850 28332
6979.292 27607
6979.734 29477
6980.176 28636
6980.618 28985
6981.060 28866
6981.502 28875
6981.944 28523
6982.386 28081
6982.828 28593
6983.270 28084
6983.712 28641
6984.154 28092
6984.596 28888
6985.038 28826
6985.480 28463
6985.922 28581
6986.364 27520
6986.806 28915
6987.249 27967
6987.691 27968
6988.133 28086
6988.575 28929
6989.017 28181
6989.459 27953
6989.902 29329
6990.344 28901
6990.786 29268
6991.228 28552
6991.671 28712
6992.113 28410
6992.555 28595
6992.998 28571
6993.440 28475
6993.882 29202
6994.325 28142
6994.767 29012
6995.209 28087
6995.652 29145
6996.094 28624
6996.537 28395
6996.979 28016
6997.422 27701
6997.864 29006
6998.307 28507
6998.749 28373
6999.192 28616
6999.634 29401
7000.077 28901
7000.519 28489
7000.962 28554
7001.404 28835
7001.847 29191
7002.290 27959
7002.732 29787
7003.175 28900
7003.618 28662
7004.060 28453
7004.503 27898
7004.946 27740
7005.388 27860
7005.831 28580
7006.274 29042
7006.717 29820
7007.159 29854
7007.602 28793
7008.045 28616
7008.488 28402
7008.931 29529
7009.373 27938
7009.816 28392
7010.259 29066
7010.702 28761
7011.145 29527
7011.588 29262
7012.031 28265
7012.474 28935
7012.917 29435
7013.360 28249
7013.803 29127
7014.246 28407
7014.689 28187
7015.132 28623
7015.575 27594
7016.018 29267
7016.461 28115
7016.904 28337
7017.347 27971
7017.790 29040
7018.233 28887
7018.676 27911
7019.120 28141
7019.563 28270
7020.006 29344
7020.449 28549
7020.892 28663
7021.335 28549
7021.779 28483
7022.222 28317
7022.665 28520
7023.109 29172
7023.552 28325
7023.995 28586
7024.438 27825
7024.882 27988
7025.325 28327
7025.769 28724
7026.212 28812
7026.655 28213
7027.099 28402
7027.542 27979
7027.986 28265
7028.429 27268
7028.872 29005
7029.316 29186
7029.759 28478
7030.203 28963
7030.646 28032
7031.090 28568
7031.534 28088
7031.977 28050
7032.421 28850
7032.864 29002
7033.308 28903
7033.751 29243
7034.195 29141
7034.639 28775
7035.082 28803
7035.526 28747
7035.970 29120
7036.413 29688
7036.857 29180
7037.301 28797
7037.745 28761
7038.188 28558
7038.632 28799
7039.076 28921
7039.520 28485
7039.964 29077
7040.407 28887
7040.851 28436
7041.295 29054
7041.739 27950
7042.183 29219
7042.627 27917
7043.071 28702
7043.515 28373
7043.959 28697
7044.403 28493
7044.847 28534
7045.291 28408
7045.735 28854
7046.179 29120
7046.623 28729
7047.067 29145
7047.511 28662
7047.955 28707
7048.399 29021
7048.843 27883
7049.287 28972
7049.731 28509
7050.175 29338
7050.619 28650
7051.064 29476
7051.508 29127
7051.952 28923
7052.396 29570
7052.840 28423
7053.285 29126
7053.729 28564
7054.173 28456
7054.617 28619
7055.062 28813
7055.506 28598
7055.950 28010
7056.395 28035
7056.839 28380
7057.283 28687
7057.728 28432
7058.172 28397
7058.617 28286
7059.061 29390
7059.506 28457
7059.950 28556
7060.394 29063
7060.839 28048
7061.283 27717
7061.728 27649
7062.172 29200
7062.617 27816
7063.062 27914
7063.506 28438
7063.951 28070
7064.395 29156
7064.840 28143
7065.284 28533
7065.729 29301
7066.174 29299
7066.618 28615
7067.063 28254
7067.508 28798
7067.952 28978
7068.397 29007
7068.842 28793
7069.287 28686
7069.731 28804
7070.176 28435
7070.621 27872
7071.066 27792
7071.511 27723
7071.955 27700
7072.400 29020
7072.845 27544
7073.290 29175
7073.735 28639
7074.180 28936
7074.625 29119
7075.070 28872
7075.515 29449
7075.960 28537
7076.405 29206
7076.850 28486
7077.295 28942
7077.740 28602
7078.185 28457
7078.630 28430
7079.075 28897
7079.520 28428
7079.965 28489
7080.410 29446
7080.855 28512
7081.300 28242
7081.745 27710
7082.191 28040
7082.636 28159
7083.081 28163
7083.526 28526
7083.971 27822
7084.417 29163
7084.862 28567
7085.307 27542
7085.752 28391
7086.198 27979
7086.643 29493
7087.088 27417
7087.533 28776
7087.979 29399
7088.424 29306
7088.870 28119
7089.315 28118
7089.760 28419
7090.206 28965
7090.651 29215
7091.097 28681
7091.542 29484
7091.988 29229
7092.433 29568
7092.879 28199
7093.324 28799
7093.770 28203
7094.215 28476
7094.661 28746
7095.106 28316
7095.552 29095
7095.997 28898
7096.443 28995
7096.889 28915
7097.334 28046
7097.780 29342
7098.226 27979
7098.671 28848
7099.117 28161
7099.563 28477
7100.008 28550
7100.454 28741
7100.900 29188
7101.346 28158
7101.791 28796
7102.237 28780
7102.683 29541
7103.129 29631
7103.575 28819
7104.020 28197
7104.466 27938
7104.912 28422
7105.358 28034
7105.804 28091
7106.250 27861
7106.696 29402
7107.142 28869
7107.588 28441
7108.034 29014
7108.480 28061
7108.926 28982
7109.372 28614
7109.818 29306
7110.264 29416
7110.710 28827
7111.156 28673
7111.602 28566
7112.048 28365
7112.494 28700
7112.940 28935
7113.387 28164
7113.833 28248
7114.279 28430
7114.725 28677
7115.171 28447
7115.617 28583
7116.064 28802
7116.510 28249
7116.956 28477
7117.402 27882
7117.849 29843
7118.295 28701
7118.741 28482
7119.188 28966
7119.634 28266
7120.080 27876
7120.527 28331
7120.973 28708
7121.420 28683
7121.866 28899
7122.312 28999
7122.759 28193
7123.205 28997
7123.652 28872
7124.098 28300
7124.545 28348
7124.991 28474
7125.438 28655
7125.884 28579
7126.331 28015
7126.777 28659
7127.224 29015
7127.671 28500
7128.117 28958
7128.564 28679
7129.010 29344
7129.457 29659
7129.904 28197
7130.350 29019
7130.797 28919
7131.244 30113
7131.691 29045
7132.137 29193
7132.584 30058
7133.031 29265
7133.478 28543
7133.924 28531
7134.371 28998
7134.818 28695
7135.265 29511
7135.712 29428
7136.159 29410
7136.606 29067
7137.052 29063
7137.499 28347
7137.946 28473
7138.393 28407
7138.840 28215
7139.287 28552
7139.734 28164
7140.181 29385
7140.628 29038
7141.075 28372
7141.522 28972
7141.969 28275
7142.416 29433
7142.863 28723
7143.310 28179
7143.757 28550
7144.205 28149
7144.652 28626
7145.099 28042
7145.546 28026
7145.993 28205
7146.440 28956
7146.888 28558
7147.335 28832
7147.782 29218
7148.229 29343
7148.677 28065
7149.124 28802
7149.571 28489
7150.018 28202
7150.466 28392
7150.913 27829
7151.360 29498
7151.808 28956
7152.255 28654
7152.703 28850
7153.150 28040
7153.597 29540
7154.045 28549
7154.492 29248
7154.940 28888
7155.387 29722
7155.835 29397
7156.282 28862
7156.730 28788
7157.177 28702
7157.625 29715
7158.072 28793
7158.520 29316
7158.967 27751
7159.415 28379
7159.863 28793
7160.310 28545
7160.758 28187
7161.206 28090
7161.653 29452
7162.101 28162
7162.549 29763
7162.996 29415
7163.444 28228
7163.892 28368
7164.340 28574
7164.787 28798
7165.235 27758
7165.683 28952
7166.131 28983
7166.578 29557
7167.026 29184
7167.474 28452
7167.922 27955
7168.370 28467
7168.818 28600
7169.266 29097
7169.714 29609
7170.162 30020
7170.610 29958
7171.058 29227
7171.505 28381
7171.953 29915
7172.401 29117
7172.850 29668
7173.298 28081
7173.746 30402
7174.194 29463
7174.642 28776
7175.090 28863
7175.538 28755
7175.986 29055
7176.434 27896
7176.882 28659
7177.330 29093
7177.779 29427
7178.227 29035
7178.675 29692
7179.123 28899
7179.572 28760
7180.020 29895
7180.468 28837
7180.916 29560
7181.365 28977
7181.813 28918
7182.261 28143
7182.710 29112
7183.158 29101
7183.606 28895
7184.055 28968
7184.503 27620
7184.951 30314
7185.400 28787
7185.848 28474
7186.297 29295
7186.745 28407
7187.194 29664
7187.642 29317
7188.091 29012
7188.539 28984
7188.988 29726
7189.436 27866
7189.885 28911
7190.333 29466
7190.782 28730
7191.231 28855
7191.679 28706
7192.128 27976
7192.576 28874
7193.025 29792
7193.474 29080
7193.922 28442
7194.371 28995
7194.820 28347
7195.269 28925
7195.717 27651
7196.166 29713
7196.615 28622
7197.064 28235
7197.512 29140
7197.961 28696
7198.410 28686
7198.859 28250
7199.308 29676
7199.757 29242
7200.205 29335
7200.654 28735
7201.103 28207
7201.552 28486
7202.001 28068
7202.450 28541
7202.899 28128
7203.348 29459
7203.797 29579
7204.246 29200
7204.695 28402
7205.144 28645
7205.593 28730
7206.042 28390
7206.491 28588
7206.940 28107
7207.390 29517
7207.839 29329
7208.288 29158
7208.737 29290
7209.186 27973
7209.635 29387
7210.084 27833
7210.534 28159
7210.983 29925
7211.432 29639
7211.881 29050
7212.331 28647
7212.780 29194
7213.229 28234
7213.678 28094
7214.128 27815
7214.577 28192
7215.026 28962
7215.476 29318
7215.925 28933
7216.375 28734
7216.824 29211
7217.273 28819
7217.723 28892
7218.172 28037
7218.622 29440
7219.071 29311
7219.521 29084
7219.970 28957
7220.420 28528
7220.869 28952
7221.319 28003
7221.768 28659
7222.218 28828
7222.668 28887
7223.117 28631
7223.567 27900
7224.016 29116
7224.466 28428
7224.916 28726
7225.365 28304
7225.815 29130
7226.265 28801
7226.714 28692
7227.164 28773
7227.614 28797
7228.064 27959
7228.513 27908
7228.963 28511
7229.413 28365
7229.863 29504
7230.313 29166
7230.763 28554
7231.212 29034
7231.662 29064
7232.112 29751
7232.562 28626
7233.012 29147
7233.462 28875
7233.912 28997
7234.362 28435
7234.812 27876
7235.262 28494
7235.712 28879
7236.162 28157
7236.612 27967
7237.062 28898
7237.512 27765
7237.962 28267
7238.412 28337
7238.862 28261
7239.312 27856
7239.762 28638
7240.212 28889
7240.663 27696
7241.113 28459
7241.563 28774
7242.013 28470
7242.463 28034
7242.914 28840
7243.364 29014
7243.814 27730
7244.264 28212
7244.715 28087
7245.165 28704
7245.615 28102
7246.066 27727
7246.516 28705
7246.966 28784
7247.417 29041
7247.867 28439
7248.317 28491
7248.768 28468
7249.218 28883
7249.669 27811
7250.119 27736
7250.570 28327
7251.020 28507
7251.471 28537
7251.921 27550
7252.372 29014
7252.822 27957
7253.273 27988
7253.723 28255
7254.174 28348
7254.624 29162
7255.075 27872
7255.526 27902
7255.976 28139
7256.427 28406
7256.878 28307
7257.328 28006
7257.779 28264
7258.230 28626
7258.680 29237
7259.131 28231
7259.582 28890
7260.033 29439
7260.483 28492
7260.934 29035
7261.385 28564
7261.836 29042
7262.287 28834
7262.737 28692
7263.188 28398
7263.639 29412
7264.090 29538
7264.541 29021
7264.992 29029
7265.443 28569
7265.894 29088
7266.345 27729
7266.796 28542
7267.247 28604
7267.698 29177
7268.149 28627
7268.600 28827
7269.051 28750
7269.502 28484
7269.953 28634
7270.404 28051
7270.855 29348
7271.306 28354
7271.757 28269
7272.208 28478
7272.659 27773
7273.111 27668
7273.562 27573
7274.013 28183
7274.464 27195
7274.915 28233
7275.367 28398
7275.818 27822
7276.269 27842
7276.721 27239
7277.172 28982
7277.623 28217
7278.074 29072
7278.526 28519
7278.977 28586
7279.428 28896
7279.880 28442
7280.331 28063
7280.783 28061
7281.234 28389
7281.686 28223
7282.137 28907
7282.588 28375
7283.040 28723
7283.491 28738
7283.943 28469
7284.394 27514
7284.846 27976
7285.298 28864
7285.749 27942
7286.201 29282
7286.652 29240
7287.104 28327
7287.555 28831
7288.007 28185
7288.459 29304
7288.910 27645
7289.362 27499
7289.814 28382
7290.265 28569
7290.717 28145
7291.169 28271
7291.621 29295
7292.072 29032
7292.524 29318
7292.976 29502
7293.428 28724
7293.880 28888
7294.331 27948
7294.783 27595
7295.235 27517
7295.687 28560
7296.139 27618
7296.591 28593
7297.043 27713
7297.495 29158
7297.947 28627
7298.399 27385
7298.851 28418
7299.303 27624
7299.755 28269
7300.207 28012
7300.659 27233
7301.111 28895
7301.563 28698
7302.015 28281
7302.467 27991
7302.919 28664
7303.371 28491
7303.823 28555
7304.275 28014
7304.727 28896
7305.180 28670
7305.632 27788
7306.084 27414
7306.536 27412
7306.988 28211
7307.441 28075
7307.893 28751
7308.345 28195
7308.798 29470
7309.250 28546
7309.702 27730
7310.154 28763
7310.607 27958
7311.059 29011
7311.512 27328
7311.964 28580
7312.416 28092
7312.869 28555
7313.321 28091
7313.774 27475
7314.226 27892
7314.678 27659
7315.131 28322
7315.583 28373
7316.036 27846
7316.488 28003
7316.941 29083
7317.394 28600
7317.846 27410
7318.299 27989
7318.751 27966
7319.204 28077
7319.657 28034
7320.109 29161
7320.562 28547
7321.014 28138
7321.467 28672
7321.920 29133
7322.373 29046
7322.825 27268
7323.278 27598
7323.731 27953
7324.184 28534
7324.636 28538
7325.089 27797
7325.542 28745
7325.995 28736
7326.448 27921
7326.900 28209
7327.353 28194
7327.806 28996
7328.259 29492
7328.712 28719
7329.165 28663
7329.618 29036
7330.071 27875
7330.524 28863
7330.977 28240
7331.430 28983
7331.883 28969
7332.336 27718
7332.789 29069
7333.242 27967
7333.695 29208
7334.148 28211
7334.601 28860
7335.054 29005
7335.507 29098
7335.960 28941
7336.413 28202
7336.867 28153
7337.320 28620
7337.773 29210
7338.226 28267
7338.679 29471
7339.133 28524
7339.586 29249
7340.039 28085
7340.492 28198
7340.946 28183
7341.399 27802
7341.852 28561
7342.306 28585
7342.759 29515
7343.212 28649
7343.666 28168
7344.119 28500
7344.572 27864
7345.026 29503
7345.479 27843
7345.933 27227
7346.386 28709
7346.840 28388
7347.293 29071
7347.747 27799
7348.200 28176
7348.654 28080
7349.107 28569
7349.561 28216
7350.014 28617
7350.468 28298
7350.922 28259
7351.375 28327
7351.829 27867
7352.282 27936
7352.736 27800
7353.190 28612
7353.643 27483
7354.097 29324
7354.551 28273
7355.004 27818
7355.458 27627
7355.912 27738
7356.366 28743
7356.820 29147
7357.273 28390
7357.727 28215
7358.181 28431
7358.635 28283
7359.089 27513
7359.542 28261
7359.996 28436
7360.450 29466
7360.904 28230
7361.358 28629
7361.812 28066
7362.266 27822
7362.720 27646
7363.174 27214
7363.628 28811
7364.082 27597
7364.536 27602
7364.990 27530
7365.444 29115
7365.898 28639
7366.352 28552
7366.806 29127
7367.260 27713
7367.714 28934
7368.169 27847
7368.623 28050
7369.077 27915
7369.531 28952
7369.985 28401
7370.439 28727
7370.894 27660
7371.348 27271
7371.802 28853
7372.256 27769
7372.711 28882
7373.165 28714
7373.619 28624
7374.074 28007
7374.528 27549
7374.982 28274
7375.437 28141
7375.891 28411
7376.345 27729
7376.800 27913
7377.254 28759
7377.709 28088
7378.163 28721
7378.617 27976
7379.072 28550
7379.526 27633
7379.981 28546
7380.435 28627
7380.890 28382
7381.345 29229
7381.799 28227
7382.254 28350
7382.708 28854
7383.163 29244
7383.617 27884
7384.072 27958
7384.527 28319
7384.981 28980
7385.436 28260
7385.891 28195
7386.345 27989
7386.800 28265
7387.255 28078
7387.710 27641
7388.164 29217
7388.619 29053
7389.074 27933
7389.529 28265
7389.983 27952
7390.438 29105
7390.893 28501
7391.348 28345
7391.803 28671
7392.258 28085
7392.713 28188
7393.168 28916
7393.622 28923
7394.077 28792
7394.532 28769
7394.987 28503
7395.442 28912
7395.897 28931
7396.352 28568
7396.807 28744
7397.262 29319
7397.717 28664
7398.172 27685
7398.628 28826
7399.083 28780
7399.538 29764
7399.993 28426
7400.448 27918
7400.903 28477
7401.358 27764
7401.813 28748
7402.269 28250
7402.724 29142
7403.179 28352
7403.634 29224
7404.090 27896
7404.545 28338
7405.000 28662
7405.455 28978
7405.911 28950
7406.366 28200
7406.821 28350
7407.277 28888
7407.732 28130
7408.187 27886
7408.643 28395
7409.098 28227
7409.554 28013
7410.009 28394
7410.464 27283
7410.920 28860
7411.375 29252
7411.831 28974
7412.286 28615
7412.742 28308
7413.197 29002
7413.653 28090
7414.109 28062
7414.564 28900
7415.020 28527
7415.475 27876
7415.931 28102
7416.387 28859
7416.842 29379
7417.298 29077
7417.754 27894
7418.209 28442
7418.665 29495
7419.121 28627
7419.576 29049
7420.032 29393
7420.488 29387
7420.944 27904
7421.399 28603
7421.855 27688
7422.311 29809
7422.767 29560
7423.223 29068
7423.678 29482
7424.134 28107
7424.590 29041
7425.046 29107
7425.502 29786
7425.958 29491
7426.414 29592
7426.870 28809
7427.326 28485
7427.782 28717
7428.238 29134
7428.694 29610
7429.150 28786
7429.606 30012
7430.062 30086
7430.518 30516
7430.974 29903
7431.430 29266
7431.886 29788
7432.342 29107
7432.799 30067
7433.255 30261
7433.711 31033
7434.167 30073
7434.623 29469
7435.079 30152
7435.536 30482
7435.992 31188
7436.448 30207
7436.904 30457
7437.361 31066
7437.817 30578
7438.273 30899
7438.730 30278
7439.186 30071
7439.642 29646
7440.099 30381
7440.555 29127
7441.011 30163
7441.468 30315
7441.924 29599
7442.381 29305
7442.837 29259
7443.294 29991
7443.750 29677
7444.206 29334
7444.663 29015
7445.120 30096
7445.576 29908
7446.033 29413
7446.489 29606
7446.946 28681
7447.402 29964
7447.859 28496
7448.316 28563
7448.772 28991
7449.229 28982
7449.685 29728
7450.142 29422
7450.599 29340
7451.056 28378
7451.512 29309
7451.969 29317
7452.426 29734
7452.882 29301
7453.339 29423
7453.796 29339
7454.253 28498
7454.710 29125
7455.166 28637
7455.623 29200
7456.080 28523
7456.537 28841
7456.994 28329
7457.451 28538
7457.908 29643
7458.365 28292
7458.822 29299
7459.279 28485
7459.735 28397
7460.192 29020
7460.649 29224
7461.106 28911
7461.563 28548
7462.021 28314
7462.478 28537
7462.935 28536
7463.392 28295
7463.849 28374
7464.306 29036
7464.763 27979
7465.220 28331
7465.677 27870
7466.135 28923
7466.592 29023
7467.049 28729
7467.506 28378
7467.963 29238
7468.421 28998
7468.878 28450
7469.335 28727
7469.792 28287
7470.250 29028
7470.707 28157
7471.164 28717
7471.622 28674
7472.079 28692
7472.536 28119
7472.994 27628
7473.451 28303
7473.908 28295
7474.366 28569
7474.823 28268
7475.281 28804
7475.738 29271
7476.196 28693
7476.653 28621
7477.111 27922
7477.568 28295
7478.026 28578
7478.483 28308
7478.941 26654
7479.398 28415
7479.856 28172
7480.314 27906
7480.771 28248
7481.229 28072
7481.687 29224
7482.144 27997
7482.602 28262
7483.060 28854
7483.517 28905
7483.975 28262
7484.433 27942
7484.890 27889
7485.348 27918
7485.806 28801
7486.264 27789
7486.722 28547
7487.179 27987
7487.637 27840
7488.095 27440
7488.553 27724
7489.011 28514
7489.469 28345
7489.927 27637
7490.384 26625
7490.842 28550
7491.300 28054
7491.758 27742
7492.216 28250
7492.674 28623
7493.132 29307
7493.590 27142
7494.048 28097
7494.506 27947
7494.964 28498
7495.422 27742
7495.881 27899
7496.339 28001
7496.797 28588
7497.255 28748
7497.713 28926
7498.171 28501
7498.629 28024
7499.088 27937
7499.546 27662
7500.004 27890
7500.462 28848
7500.920 28214
7501.379 28538
7501.837 27477
7502.295 29382
7502.753 28040
7503.212 28242
7503.670 28961
7504.128 27433
7504.587 28430
7505.045 27645
7505.504 27397
7505.962 28354
7506.420 28043
7506.879 27738
7507.337 27929
7507.796 28635
7508.254 28276
7508.713 29636
7509.171 28977
7509.630 28698
7510.088 27988
7510.547 28434
7511.005 27926
7511.464 27913
7511.922 28778
7512.381 27486
7512.840 28344
7513.298 27331
7513.757 28836
7514.215 28676
7514.674 27649
7515.133 28368
7515.591 27593
7516.050 28270
7516.509 27403
7516.968 27944
7517.426 28038
7517.885 28442
7518.344 27585
7518.803 27739
7519.261 27966
7519.720 27384
7520.179 27385
7520.638 26923
7521.097 28298
7521.556 28163
7522.015 28908
7522.474 28307
7522.932 27263
7523.391 27745
7523.850 27413
7524.309 27862
7524.768 27584
7525.227 28223
7525.686 27852
7526.145 27164
7526.604 27503
7527.063 27263
7527.522 28699
7527.981 27010
7528.441 28679
7528.900 28431
7529.359 29036
7529.818 27832
7530.277 28093
7530.736 27779
7531.195 27608
7531.654 28943
7532.114 27688
7532.573 28436
7533.032 27944
7533.491 27875
7533.951 27430
7534.410 27811
7534.869 27838
7535.328 28156
7535.788 28540
7536.247 27849
7536.706 28508
7537.166 28174
7537.625 27655
7538.085 27700
7538.544 26843
7539.003 28704
7539.463 27239
7539.922 27705
7540.382 27428
7540.841 28272
7541.301 28757
7541.760 27313
7542.220 28330
7542.679 28099
7543.139 28149
7543.598 27962
7544.058 28100
7544.517 28216
7544.977 28260
7545.437 27627
7545.896 28078
7546.356 28732
7546.815 27845
7547.275 27282
7547.735 27662
7548.195 28575
7548.654 28161
7549.114 28105
7549.574 28055
7550.033 26623
7550.493 28605
7550.953 27428
7551.413 27580
7551.873 28204
7552.332 27855
7552.792 27764
7553.252 28012
7553.712 27968
7554.172 28925
7554.632 28549
7555.092 28147
7555.551 28511
7556.011 28595
7556.471 28866
7556.931 27593
7557.391 28166
7557.851 28161
7558.311 27529
7558.771 28319
7559.231 27709
7559.691 28549
7560.151 28110
7560.612 27810
7561.072 28432
7561.532 28060
7561.992 27854
7562.452 27218
7562.912 27687
7563.372 28586
7563.832 27867
7564.293 27548
7564.753 27566
7565.213 27902
7565.673 27291
7566.133 27607
7566.594 27267
7567.054 27927
7567.514 27359
7567.975 27607
7568.435 27467
7568.895 27383
7569.356 27759
7569.816 27924
7570.276 27684
7570.737 27045
7571.197 28453
7571.657 27892
7572.118 27470
7572.578 28482
7573.039 27907
7573.499 28294
7573.960 27557
7574.420 27945
7574.881 28205
7575.341 28827
7575.802 28101
7576.262 27992
7576.723 27643
7577.184 28152
7577.644 28145
7578.105 28010
7578.565 27738
7579.026 28047
7579.487 27730
7579.947 27914
7580.408 27325
7580.869 27739
7581.329 27426
7581.790 28010
7582.251 27354
7582.712 28417
7583.172 28387
7583.633 27891
7584.094 27868
7584.555 27247
7585.016 28091
7585.476 27634
7585.937 27879
7586.398 27775
7586.859 27818
7587.320 27983
7587.781 27457
7588.242 28227
7588.703 29095
7589.164 28816
7589.625 29135
7590.086 28707
7590.547 27460
7591.008 28113
7591.469 28612
7591.930 28606
7592.391 28894
7592.852 27090
7593.313 27576
7593.774 28222
7594.235 28816
7594.696 27848
7595.157 28124
7595.618 27878
7596.080 27570
7596.541 28200
7597.002 27618
7597.463 27255
7597.924 27379
7598.386 28294
7598.847 28111
7599.308 27920
7599.769 27889
7600.231 27946
7600.692 27873
7601.153 28098
7601.615 27978
7602.076 27952
7602.537 27541
7602.999 28040
7603.460 28035
7603.921 28137
7604.383 27634
7604.844 27778
7605.306 27335
7605.767 28763
7606.229 28533
7606.690 28328
7607.152 28030
7607.613 27074
7608.075 28064
7608.536 27452
7608.998 27939
7609.459 27343
7609.921 28169
7610.382 27575
7610.844 27578
7611.306 27044
7611.767 27874
7612.229 27690
7612.691 27640
7613.152 28664
7613.614 28983
7614.076 27913
7614.537 27715
7614.999 27105
7615.461 27696
7615.923 26929
7616.384 27829
7616.846 27683
7617.308 29075
7617.770 28148
7618.232 28439
7618.694 28082
7619.155 27559
7619.617 28223
7620.079 27619
7620.541 27051
7621.003 28100
7621.465 28067
7621.927 28350
7622.389 26943
7622.851 28651
7623.313 28082
7623.775 28078
7624.237 27261
7624.699 28324
7625.161 28475
7625.623 28862
7626.085 28379
7626.547 28187
7627.009 28285
7627.471 27099
7627.934 27235
7628.396 28188
7628.858 28721
7629.320 28703
7629.782 27967
7630.244 28140
7630.707 26550
7631.169 28369
7631.631 27822
7632.093 27438
7632.556 27624
7633.018 28252
7633.480 27984
7633.943 27755
7634.405 27245
7634.867 27955
7635.330 28337
7635.792 28306
7636.254 28574
7636.717 28640
7637.179 28136
7637.642 28626
7638.104 27500
7638.567 27603
7639.029 28277
7639.492 28404
7639.954 28579
7640.417 29518
7640.879 28961
7641.342 28494
7641.804 28766
7642.267 28340
7642.729 30244
7643.192 28380
7643.655 27932
7644.117 29067
7644.580 29593
7645.042 29089
7645.505 29021
7645.968 29030
7646.431 28969
7646.893 29236
7647.356 29030
7647.819 29342
7648.281 29095
7648.744 29268
7649.207 29192
7649.670 28989
7650.133 28590
7650.595 28409
7651.058 28836
7651.521 28786
7651.984 29885
7652.447 29479
7652.910 28811
7653.373 29120
7653.836 28004
7654.299 29024
7654.761 28491
7655.224 27732
7655.687 28546
7656.150 28901
7656.613 28290
7657.076 27298
7657.539 28639
7658.003 28499
7658.466 29217
7658.929 28230
7659.392 28612
7659.855 28501
7660.318 28544
7660.781 28351
7661.244 28226
7661.707 28084
7662.171 28708
7662.634 28428
7663.097 28349
7663.560 29802
7664.023 29327
7664.487 28419
7664.950 29083
7665.413 27945
7665.877 29239
7666.340 27762
7666.803 28172
7667.267 28330
7667.730 28575
7668.193 28493
7668.657 28206
7669.120 28791
7669.583 28437
7670.047 28615
7670.510 28236
7670.974 28155
7671.437 28294
7671.901 28319
7672.364 27699
7672.828 27634
7673.291 27882
7673.755 27930
7674.218 28919
7674.682 27800
7675.145 29027
7675.609 28346
7676.073 27073
7676.536 27743
7677.000 27989
7677.463 28337
7677.927 27736
7678.391 28660
7678.854 27279
7679.318 27933
7679.782 27931
7680.246 27233
7680.709 28094
7681.173 28045
7681.637 28126
7682.101 27338
7682.564 27754
7683.028 28454
7683.492 27909
7683.956 27996
7684.420 28585
7684.884 28127
7685.348 27675
7685.811 28302
7686.275 27841
7686.739 28426
7687.203 28083
7687.667 27869
7688.131 28412
7688.595 27643
7689.059 28937
7689.523 27294
7689.987 26885
7690.451 28251
7690.915 28764
7691.379 27957
7691.843 27823
7692.307 27813
7692.772 27097
7693.236 28139
7693.700 27141
7694.164 27465
7694.628 27314
7695.092 27688
7695.557 28082
7696.021 27468
7696.485 27669
7696.949 27100
7697.413 27423
7697.878 27343
7698.342 28974
7698.806 28381
7699.271 28592
7699.735 28141
7700.199 26967
7700.664 28501
7701.128 28047
7701.592 28290
7702.057 27881
7702.521 28132
7702.986 27934
7703.450 27919
7703.914 27892
7704.379 27781
7704.843 27943
7705.308 27444
7705.772 28046
7706.237 28325
7706.701 29005
7707.166 27853
7707.631 27473
7708.095 27535
7708.560 27630
7709.024 27767
7709.489 27723
7709.954 28711
7710.418 28726
7710.883 27688
7711.348 28047
7711.812 27235
7712.277 28015
7712.742 27023
7713.206 27231
7713.671 27230
7714.136 27707
7714.601 27307
7715.065 27315
7715.530 27116
7715.995 27456
7716.460 27678
7716.925 28046
7717.390 28643
7717.854 28036
7718.319 27794
7718.784 27067
7719.249 27715
7719.714 27531
7720.179 27004
7720.644 27921
7721.109 26646
7721.574 27973
7722.039 27526
7722.504 27209
7722.969 27907
7723.434 27324
7723.899 28030
7724.364 27739
7724.829 26994
7725.294 27450
7725.759 27995
7726.225 27463
7726.690 26950
7727.155 27339
7727.620 26736
7728.085 27502
7728.550 27049
7729.016 26940
7729.481 27608
7729.946 27911
7730.411 26594
7730.877 27748
7731.342 27265
7731.807 26935
7732.272 27459
7732.738 27018
7733.203 28080
7733.668 27780
7734.134 27858
7734.599 28294
7735.065 27098
7735.530 28968
7735.995 27332
7736.461 27713
7736.926 27654
7737.392 27698
7737.857 28024
7738.323 27923
7738.788 27656
7739.254 27838
7739.719 28017
7740.185 27495
7740.650 27971
7741.116 27480
7741.582 28253
7742.047 28231
7742.513 27457
7742.978 27932
7743.444 26831
7743.910 28028
7744.375 27237
7744.841 28974
7745.307 27733
7745.773 27459
7746.238 27524
7746.704 27568
7747.170 28954
7747.636 27310
7748.101 27336
7748.567 27972
7749.033 27603
7749.499 27340
7749.965 27396
7750.430 27350
7750.896 27788
7751.362 27825
7751.828 27595
7752.294 28348
7752.760 28419
7753.226 28489
7753.692 27471
7754.158 28096
7754.624 27740
7755.090 27513
7755.556 27834
7756.022 27123
7756.488 28250
7756.954 28270
7757.420 28224
7757.886 27512
7758.352 27853
7758.818 28208
7759.284 27186
7759.751 27448
7760.217 27061
7760.683 28151
7761.149 27501
7761.615 27404
7762.082 27396
7762.548 27632
7763.014 28907
7763.480 27231
7763.947 27989
7764.413 28373
7764.879 27935
7765.345 27045
7765.812 27733
7766.278 27671
7766.744 26998
7767.211 28049
7767.677 27236
7768.144 28379
7768.610 28298
7769.076 27910
7769.543 28095
7770.009 27035
7770.476 28645
7770.942 26968
7771.409 27338
7771.875 27316
7772.342 27316
7772.808 27999
7773.275 27096
7773.741 27498
7774.208 28042
7774.675 28866
7775.141 27887
7775.608 27568
7776.074 28329
7776.541 27630
7777.008 27352
7777.474 27145
7777.941 28513
7778.408 27224
7778.875 28025
7779.341 27031
7779.808 28164
7780.275 27785
7780.742 28109
7781.208 27853
7781.675 27522
7782.142 28862
7782.609 28323
7783.076 28117
7783.543 28278
7784.009 28129
7784.476 27539
7784.943 26769
7785.410 26681
7785.877 28000
7786.344 28517
7786.811 27557
7787.278 28401
7787.745 27853
7788.212 27994
7788.679 27594
7789.146 28112
7789.613 27835
7790.080 27772
7790.547 28697
7791.014 26997
7791.481 28233
7791.948 28217
7792.416 27345
7792.883 28360
7793.350 28492
7793.817 28992
7794.284 27387
7794.751 27010
7795.219 28666
7795.686 27788
7796.153 28347
7796.620 27119
7797.088 27979
7797.555 27864
7798.022 27919
7798.490 26917
7798.957 27576
7799.424 28004
7799.892 27848
7800.359 27393
7800.826 27590
7801.294 27418
7801.761 27808
7802.229 28376
7802.696 27006
7803.164 28495
7803.631 28523
7804.098 27754
7804.566 27955
7805.033 27270
7805.501 28246
7805.969 27471
7806.436 27850
7806.904 28091
7807.371 27973
7807.839 27383
7808.306 28275
7808.774 27668
7809.242 27369
7809.709 28629
7810.177 27204
7810.645 27892
7811.112 27662
7811.580 27540
7812.048 27394
7812.516 27373
7812.983 27841
7813.451 28122
7813.919 28296
7814.387 27295
7814.854 28202
7815.322 27252
7815.790 27163
7816.258 28010
7816.726 27218
7817.194 28204
7817.662 27430
7818.129 27854
7818.597 28028
7819.065 27880
7819.533 27955
7820.001 27290
7820.469 28355
7820.937 27727
7821.405 27890
7821.873 27625
7822.341 27719
7822.809 27676
7823.277 27161
7823.745 28108
7824.214 27308
7824.682 28156
7825.150 27845
7825.618 28228
7826.086 27193
7826.554 28433
7827.022 28451
7827.491 27828
7827.959 27377
7828.427 26930
7828.895 28168
7829.363 27429
7829.832 28163
7830.300 27016
7830.768 27926
7831.237 27248
7831.705 26642
7832.173 27702
7832.642 27175
7833.110 27615
7833.578 27264
7834.047 27634
7834.515 28049
7834.984 27907
7835.452 27186
7835.920 27427
7836.389 27244
7836.857 27560
7837.326 27686
7837.794 27183
7838.263 28094
7838.731 27855
7839.200 27897
7839.668 27547
7840.137 26739
7840.606 27919
7841.074 26715
7841.543 27304
7842.011 26709
7842.480 27669
7842.949 27624
7843.417 27508
7843.886 27673
7844.355 27071
7844.823 27480
7845.292 27389
7845.761 27294
7846.230 27716
7846.698 27377
7847.167 27070
7847.636 27510
7848.105 27793
7848.574 27238
7849.042 27327
7849.511 26751
7849.980 27568
7850.449 28311
7850.918 27291
7851.387 27070
7851.856 27105
7852.325 27964
7852.794 27338
7853.263 27223
7853.732 27778
7854.201 27287
7854.670 27433
7855.139 27060
7855.608 27763
7856.077 26757
7856.546 27742
7857.015 27499
7857.484 27469
7857.953 28149
7858.422 27815
7858.891 27361
7859.360 26994
7859.830 27232
7860.299 27748
7860.768 27623
7861.237 27127
7861.706 28040
7862.176 27068
7862.645 26812
7863.114 27547
7863.583 27149
7864.053 28250
7864.522 27169
7864.991 27504
7865.461 27661
7865.930 27297
7866.399 27147
7866.869 27083
7867.338 27802
7867.808 27430
7868.277 27357
7868.746 27267
7869.216 27801
7869.685 27703
7870.155 27981
7870.624 26769
7871.094 27421
7871.563 27436
7872.033 27369
7872.502 27928
7872.972 26791
7873.441 28792
7873.911 28148
7874.381 27678
7874.850 27576
7875.320 27084
7875.790 28285
7876.259 27411
7876.729 26994
7877.199 27009
7877.668 27438
7878.138 27246
7878.608 26784
7879.077 27785
7879.547 26300
7880.017 27298
7880.487 27115
7880.957 27977
7881.426 27230
7881.896 27300
7882.366 26790
7882.836 27031
7883.306 27579
7883.776 27436
7884.246 28072
7884.715 26983
7885.185 27919
7885.655 26934
7886.125 26941
7886.595 26926
7887.065 26669
7887.535 27770
7888.005 26953
7888.475 27132
7888.945 27405
7889.415 27488
7889.885 27826
7890.355 27110
7890.826 27317
7891.296 27197
7891.766 27458
7892.236 26984
7892.706 27951
7893.176 27054
7893.646 27868
7894.117 27565
7894.587 27244
7895.057 27741
7895.527 27337
7895.998 27757
7896.468 26711
7896.938 27667
7897.408 27585
7897.879 26120
7898.349 27330
7898.819 26611
7899.290 28358
7899.760 26677
7900.230 27282
7900.701 27786
7901.171 27436
7901.642 26972
7902.112 27156
7902.582 27034
7903.053 27071
7903.523 27634
7903.994 26844
7904.464 27445
7904.935 27127
7905.405 27565
7905.876 27504
7906.347 26999
7906.817 27056
7907.288 26751
7907.758 26857
7908.229 26772
7908.700 27784
7909.170 27555
7909.641 26871
7910.112 27314
7910.582 27229
7911.053 28188
7911.524 26685
7911.994 27411
7912.465 27080
7912.936 27545
7913.407 27442
7913.877 27463
7914.348 28878
7914.819 28498
7915.290 28316
7915.761 27512
7916.232 27647
7916.702 27262
7917.173 27389
7917.644 26844
7918.115 26702
7918.586 27825
7919.057 26431
7919.528 27979
7919.999 27248
7920.470 28511
7920.941 28257
7921.412 27286
7921.883 27901
7922.354 26793
7922.825 27739
7923.296 26520
7923.767 27151
7924.238 27357
7924.709 27646
7925.181 27792
7925.652 27551
7926.123 27294
7926.594 27457
7927.065 27926
7927.536 27835
7928.008 28327
7928.479 28441
7928.950 27968
7929.421 27514
7929.893 26568
7930.364 27032
7930.835 27005
7931.306 28560
7931.778 27547
7932.249 28136
7932.720 28022
7933.192 27732
7933.663 27495
7934.135 27113
7934.606 27654
7935.077 26895
7935.549 27611
7936.020 28293
7936.492 27982
7936.963 27112
7937.435 27351
7937.906 27307
7938.378 26780
7938.849 27300
7939.321 26907
7939.792 27083
7940.264 27583
7940.736 28073
7941.207 27499
7941.679 26847
7942.150 27534
7942.622 27258
7943.094 27742
7943.565 26944
7944.037 28162
7944.509 28213
7944.980 27435
7945.452 27657
7945.924 27028
7946.396 28431
7946.867 26513
7947.339 27286
7947.811 27365
7948.283 27754
7948.755 28089
7949.227 27756
7949.698 27477
7950.170 27507
7950.642 26970
7951.114 27928
7951.586 27795
7952.058 28451
7952.530 27764
7953.002 27266
7953.474 27007
7953.946 27187
7954.418 27128
7954.890 27390
7955.362 26490
7955.834 28245
7956.306 27527
7956.778 27153
7957.250 27753
7957.722 27127
7958.194 28643
7958.666 27044
7959.139 27130
7959.611 27083
7960.083 27955
7960.555 27286
7961.027 27420
7961.499 27846
7961.972 27373
7962.444 27512
7962.916 26902
7963.388 27611
7963.861 27826
7964.333 27529
7964.805 27232
7965.278 27222
7965.750 27571
7966.222 26948
7966.695 27674
7967.167 27262
7967.639 28178
7968.112 27693
7968.584 26918
7969.057 27305
7969.529 26696
7970.002 27190
7970.474 26714
7970.947 27398
7971.419 27266
7971.892 28029
7972.364 27869
7972.837 26940
7973.309 27619
7973.782 27226
7974.254 27346
7974.727 26674
7975.200 27813
7975.672 27835
7976.145 27742
7976.618 27420
7977.090 27050
7977.563 27136
7978.036 26758
7978.508 27119
7978.981 27021
7979.454 28242
7979.927 27980
7980.399 27443
7980.872 27318
7981.345 26865
7981.818 27887
7982.291 27023
7982.764 27877
7983.236 27149
7983.709 28240
7984.182 27456
7984.655 26776
7985.128 26398
7985.601 27557
7986.074 27569
7986.547 27039
7987.020 27260
7987.493 27991
7987.966 28068
7988.439 27469
7988.912 28027
7989.385 28109
7989.858 27370
7990.331 27859
7990.804 26504
7991.277 28055
7991.750 27912
7992.223 27568
7992.697 27741
7993.170 26944
7993.643 28166
7994.116 27254
7994.589 27415
7995.062 27817
7995.536 28409
7996.009 27939
7996.482 27495
7996.955 26846
7997.429 26928
7997.902 27783
7998.375 27472
7998.849 28011
7999.322 28542
7999.795 28328
8000.269 27722
8000.742 27021
8001.216 28358
8001.689 27258
8002.162 27822
8002.636 26955
8003.109 28248
8003.583 27953
8004.056 27704
8004.530 27650
8005.003 26897
8005.477 28942
8005.950 27795
8006.424 27716
8006.897 27753
8007.371 27885
8007.845 28163
8008.318 28045
8008.792 27364
8009.265 28069
8009.739 28084
8010.213 27398
8010.686 28528
8011.160 27715
8011.634 27604
8012.108 27416
8012.581 27331
8013.055 27717
8013.529 26954
8014.003 27774
8014.476 27509
8014.950 28769
8015.424 28487
8015.898 27798
8016.372 28315
8016.846 27995
8017.319 28985
8017.793 27060
8018.267 27700
8018.741 28223
8019.215 28591
8019.689 27824
8020.163 28288
8020.637 28388
8021.111 28036
8021.585 28399
8022.059 28092
8022.533 28226
8023.007 27967
8023.481 28448
8023.955 27963
8024.429 28148
8024.903 28334
8025.377 27521
8025.852 28274
8026.326 27390
8026.800 28503
8027.274 28298
8027.748 27538
8028.222 27843
8028.697 27677
8029.171 27880
8029.645 27788
8030.119 28244
8030.594 28917
8031.068 28340
8031.542 28853
8032.017 28374
8032.491 28080
8032.965 28645
8033.440 28799
8033.914 28153
8034.388 28362
8034.863 28164
8035.337 28335
8035.812 28091
8036.286 29041
8036.761 29321
8037.235 28339
8037.709 29032
8038.184 27998
8038.658 28514
8039.133 28667
8039.608 28509
8040.082 28966
8040.557 28377
8041.031 28926
8041.506 27964
8041.980 27917
8042.455 28365
8042.930 28782
8043.404 28235
8043.879 28038
8044.354 27732
8044.828 28671
8045.303 29073
8045.778 27828
8046.253 28362
8046.727 29140
8047.202 29270
8047.677 28266
8048.152 28940
8048.626 29049
8049.101 28483
8049.576 29585
8050.051 29084
8050.526 30863
8051.001 29741
8051.476 29193
8051.951 30061
8052.425 29595
8052.900 29395
8053.375 28255
8053.850 29175
8054.325 29901
8054.800 29290
8055.275 28972
8055.750 28822
8056.225 29214
8056.700 28818
8057.175 30203
8057.651 28897
8058.126 29465
8058.601 29113
8059.076 29578
8059.551 29406
8060.026 29344
8060.501 29241
8060.976 30047
8061.452 30120
8061.927 28813
8062.402 29929
8062.877 29470
8063.353 29521
8063.828 29951
8064.303 29231
8064.778 30139
8065.254 29690
8065.729 29305
8066.204 28917
8066.680 29261
8067.155 29514
8067.630 29528
8068.106 30244
8068.581 29372
8069.057 30140
8069.532 29232
8070.007 29933
8070.483 29779
8070.958 29434
8071.434 29304
8071.909 30446
8072.385 30701
8072.860 29391
8073.336 29972
8073.812 29597
8074.287 30498
8074.763 30663
8075.238 29865
8075.714 30132
8076.189 29801
8076.665 30884
8077.141 29972
8077.616 30428
8078.092 30013
8078.568 29844
8079.044 29369
8079.519 30318
8079.995 29948
8080.471 30062
8080.947 30986
8081.422 30361
8081.898 30948
8082.374 30519
8082.850 30344
8083.326 30480
8083.801 30139
8084.277 30442
8084.753 30240
8085.229 30573
8085.705 29331
8086.181 30337
8086.657 31068
8087.133 30307
8087.609 29838
8088.085 29564
8088.561 30703
8089.037 29936
8089.513 30248
8089.989 31079
8090.465 30304
8090.941 30540
8091.417 30364
8091.893 29644
8092.369 30156
8092.845 30211
8093.321 29880
8093.798 29819
8094.274 29601
8094.750 29976
8095.226 29526
8095.702 29976
8096.179 30169
8096.655 29622
8097.131 30335
8097.607 28895
8098.084 30556
8098.560 29931
8099.036 30394
8099.512 30730
8099.989 30017
8100.465 30948
8100.942 29328
8101.418 30078
8101.894 30403
8102.371 30107
8102.847 30732
8103.324 30450
8103.800 29608
8104.276 29971
8104.753 30340
8105.229 29729
8105.706 30422
8106.182 29087
8106.659 29479
8107.136 29053
8107.612 29156
8108.089 29314
8108.565 29021
8109.042 30419
8109.518 29209
8109.995 30309
8110.472 29536
8110.948 28473
8111.425 30426
8111.902 29363
8112.378 30455
8112.855 29566
8113.332 30101
8113.809 30127
8114.285 30165
8114.762 29518
8115.239 29736
8115.716 29924
8116.193 29655
8116.669 29572
8117.146 29482
8117.623 29317
8118.100 30035
8118.577 30025
8119.054 29591
8119.531 29774
8120.008 29789
8120.484 29438
8120.961 31293
8121.438 30665
8121.915 30757
8122.392 30691
8122.869 30691
8123.346 30734
8123.823 29942
8124.301 30372
8124.778 30358
8125.255 30281
8125.732 30931
8126.209 31034
8126.686 30507
8127.163 30359
8127.640 30589
8128.117 30983
8128.595 31531
8129.072 31400
8129.549 30988
8130.026 30978
8130.503 31055
8130.981 31108
8131.458 30896
8131.935 30660
8132.413 30159
8132.890 31247
8133.367 30059
8133.845 31175
8134.322 30425
8134.799 31704
8135.277 30866
8135.754 29958
8136.231 30973
8136.709 30366
8137.186 30394
8137.664 30668
8138.141 30493
8138.619 30262
8139.096 29687
8139.574 30027
8140.051 30412
8140.529 30154
8141.006 29459
8141.484 30245
8141.961 29959
8142.439 29977
8142.917 30023
8143.394 29453
8143.872 29455
8144.349 29144
8144.827 29591
8145.305 28278
8145.782 30499
8146.260 29418
8146.738 29666
8147.216 29987
8147.693 29068
8148.171 30106
8148.649 29384
8149.127 29990
8149.604 30151
8150.082 29583
8150.560 29983
8151.038 29540
8151.516 29350
8151.994 28799
8152.472 30038
8152.949 29468
8153.427 29760
8153.905 29486
8154.383 29865
8154.861 29060
8155.339 29398
8155.817 28911
8156.295 29778
8156.773 29490
8157.251 28770
8157.729 30111
8158.207 29930
8158.685 29127
8159.163 28723
8159.642 27867
8160.120 28756
8160.598 28052
8161.076 28651
8161.554 29046
8162.032 29429
8162.510 28999
8162.989 28323
8163.467 27801
8163.945 28040
8164.423 28636
8164.902 27968
8165.380 28996
8165.858 28375
8166.336 28966
8166.815 29315
8167.293 28946
8167.771 29084
8168.250 28465
8168.728 28731
8169.206 27665
8169.685 29029
8170.163 28896
8170.642 28836
8171.120 28401
8171.599 27994
8172.077 28706
8172.555 27738
8173.034 28115
8173.512 27807
8173.991 27995
8174.470 28502
8174.948 27585
8175.427 28676
8175.905 28729
8176.384 29507
8176.862 28357
8177.341 28752
8177.820 28596
8178.298 28313
8178.777 27997
8179.256 29066
8179.734 28855
8180.213 28164
8180.692 27695
8181.171 26702
8181.649 29233
8182.128 29158
8182.607 28111
8183.086 28513
8183.564 28527
8184.043 28697
8184.522 27815
8185.001 27610
8185.480 28297
8185.959 28203
8186.437 28193
8186.916 28310
8187.395 28354
8187.874 28203
8188.353 28558
8188.832 27751
8189.311 28810
8189.790 28187
8190.269 28120
8190.748 27594
8191.227 28091
8191.706 27685
8192.185 27345
8192.664 28261
8193.143 27351
8193.623 28210
8194.102 28084
8194.581 27710
8195.060 27998
8195.539 27691
8196.018 28517
8196.497 27436
8196.977 27425
8197.456 27037
8197.935 27723
8198.414 28058
8198.894 27994
8199.373 27996
8199.852 27600
8200.331 27792
8200.811 27636
8201.290 28542
8201.769 27569
8202.249 28333
8202.728 28068
8203.207 27079
8203.687 27165
8204.166 28013
8204.646 27605
8205.125 27428
8205.605 29197
8206.084 28525
8206.564 27081
8207.043 27377
8207.523 27309
8208.002 27904
8208.482 27034
8208.961 27161
8209.441 27133
8209.920 27759
8210.400 27930
8210.879 27455
8211.359 28457
8211.839 27567
8212.318 28303
8212.798 27419
8213.278 28528
8213.757 27377
8214.237 27606
8214.717 27496
8215.197 27470
8215.676 27793
8216.156 27207
8216.636 28620
8217.116 27047
8217.595 28258
8218.075 27712
8218.555 27135
8219.035 27976
8219.515 26862
8219.995 27816
8220.475 27451
8220.954 27500
8221.434 27729
8221.914 27390
8222.394 27232
8222.874 27476
8223.354 27526
8223.834 27485
8224.314 28176
8224.794 26637
8225.274 27282
8225.754 27651
8226.234 27222
8226.714 27356
8227.195 26634
8227.675 27214
8228.155 27024
8228.635 27441
8229.115 26173
8229.595 27675
8230.075 27201
8230.556 26991
8231.036 27437
8231.516 26829
8231.996 27418
8232.476 27492
8232.957 27396
8233.437 27542
8233.917 27718
8234.398 27494
8234.878 27277
8235.358 27158
8235.838 27419
8236.319 27917
8236.799 26981
8237.280 27809
8237.760 28362
8238.240 27402
8238.721 27258
8239.201 26863
8239.682 27399
8240.162 26755
8240.643 27157
8241.123 26350
8241.604 27808
8242.084 26920
8242.565 26274
8243.045 27229
8243.526 27080
8244.006 27761
8244.487 26829
8244.968 26893
8245.448 27470
8245.929 27421
8246.410 27353
8246.890 26425
8247.371 27120
8247.852 26687
8248.332 27253
8248.813 27132
8249.294 27949
8249.775 27885
8250.255 27405
8250.736 26938
8251.217 26847
8251.698 27587
8252.179 26689
8252.659 26688
8253.140 26700
8253.621 27372
8254.102 27389
8254.583 27621
8255.064 27671
8255.545 27296
8256.026 27613
8256.507 26575
8256.987 26969
8257.468 27170
8257.949 27697
8258.430 26881
8258.911 26228
8259.393 27044
8259.874 26545
8260.355 27009
8260.836 26796
8261.317 27259
8261.798 27368
8262.279 26890
8262.760 26643
8263.241 26380
8263.722 26508
8264.204 26906
8264.685 26602
8265.166 26180
8265.647 27810
8266.128 26973
8266.610 27166
8267.091 27644
8267.572 26231
8268.054 27279
8268.535 26313
8269.016 27133
8269.497 26389
8269.979 26913
8270.460 26999
8270.942 26549
8271.423 26845
8271.904 26975
8272.386 28347
8272.867 27250
8273.349 27573
8273.830 26977
8274.312 27328
8274.793 26651
8275.275 26889
8275.756 26963
8276.238 26716
8276.719 27299
8277.201 26550
8277.682 27409
8278.164 27315
8278.645 26684
8279.127 27135
8279.609 26430
8280.090 27264
8280.572 27237
8281.054 26573
8281.535 26888
8282.017 27652
8282.499 26747
8282.980 26308
8283.462 25960
8283.944 27001
8284.426 26846
8284.907 26957
8285.389 27229
8285.871 27877
8286.353 27450
8286.835 26883
8287.317 26524
8287.798 27060
8288.280 26273
8288.762 27037
8289.244 26727
8289.726 27931
8290.208 27927
8290.690 26898
8291.172 27310
8291.654 26896
8292.136 27651
8292.618 27643
8293.100 27336
8293.582 27476
8294.064 27419
8294.546 27259
8295.028 26818
8295.510 27055
8295.992 26274
8296.474 26974
8296.957 26442
8297.439 27510
8297.921 27295
8298.403 26638
8298.885 26963
8299.367 26900
8299.850 26953
8300.332 26511
8300.814 26952
8301.296 25970
8301.779 27043
8302.261 27098
8302.743 27352
8303.226 27453
8303.708 26793
8304.190 27242
8304.673 26293
8305.155 26287
8305.637 26489
8306.120 26677
8306.602 27042
8307.085 27014
8307.567 27154
8308.050 27079
8308.532 27232
8309.015 26599
8309.497 27256
8309.980 26804
8310.462 27047
8310.945 26240
8311.427 27091
8311.910 26855
8312.392 26344
8312.875 26998
8313.358 25577
8313.840 27437
8314.323 26983
8314.805 26414
8315.288 26356
8315.771 26439
8316.254 27256
8316.736 26203
8317.219 26531
8317.702 26824
8318.184 26859
8318.667 26124
8319.150 26207
8319.633 26695
8320.116 27233
8320.598 27396
8321.081 26488
8321.564 26538
8322.047 26386
8322.530 27585
8323.013 27468
8323.496 26462
8323.979 26739
8324.462 26452
8324.944 27068
8325.427 25787
8325.910 27551
8326.393 27724
8326.876 27029
8327.359 27850
8327.843 27241
8328.326 27145
8328.809 26468
8329.292 26140
8329.775 27152
8330.258 27383
8330.741 26874
8331.224 26287
8331.707 26842
8332.190 27673
8332.674 27247
8333.157 26746
8333.640 27533
8334.123 26929
8334.607 27452
8335.090 27262
8335.573 26459
8336.056 26771
8336.540 26743
8337.023 27265
8337.506 26617
8337.990 27521
8338.473 26941
8338.956 26921
8339.440 27956
8339.923 26899
8340.406 27851
8340.890 26491
8341.373 26136
8341.857 26563
8342.340 26783
8342.824 26264
8343.307 27001
8343.791 26331
8344.274 26677
8344.758 27510
8345.241 26570
8345.725 27183
8346.208 27104
8346.692 27281
8347.176 26764
8347.659 27064
8348.143 26964
8348.626 26438
8349.110 27273
8349.594 25706
8350.077 27893
8350.561 27172
8351.045 27157
8351.529 27739
8352.012 26101
8352.496 27341
8352.980 26821
8353.464 27052
8353.947 26281
8354.431 27053
8354.915 27234
8355.399 26283
8355.883 27051
8356.367 26955
8356.851 26891
8357.334 25557
8357.818 27460
8358.302 27067
8358.786 27581
8359.270 26864
8359.754 26246
8360.238 26812
8360.722 26094
8361.206 26524
8361.690 26861
8362.174 27486
8362.658 26800
8363.142 27607
8363.626 27418
8364.111 27264
8364.595 27397
8365.079 26862
8365.563 27394
8366.047 27176
8366.531 27583
8367.015 26768
8367.500 26543
8367.984 26841
8368.468 26517
8368.952 27127
8369.437 26454
8369.921 27177
8370.405 27217
8370.889 27179
8371.374 26736
8371.858 26458
8372.342 26593
8372.827 26577
8373.311 27451
8373.795 26642
8374.280 27560
8374.764 27452
8375.249 27032
8375.733 27435
8376.218 26362
8376.702 27361
8377.186 26712
8377.671 26664
8378.155 27062
8378.640 27830
8379.125 27259
8379.609 26613
8380.094 26783
8380.578 26971
8381.063 27265
8381.547 26834
8382.032 26732
8382.517 27039
8383.001 27178
8383.486 26473
8383.971 27207
8384.455 27154
8384.940 26674
8385.425 26741
8385.909 26275
8386.394 27646
8386.879 27113
8387.364 26693
8387.849 27209
8388.333 26715
8388.818 27493
8389.303 26824
8389.788 26028
8390.273 26496
8390.758 27455
8391.242 26882
8391.727 26773
8392.212 27104
8392.697 26780
8393.182 27135
8393.667 26911
8394.152 28152
8394.637 26863
8395.122 27427
8395.607 27134
8396.092 27095
8396.577 26938
8397.062 26023
8397.547 26942
8398.032 26027
8398.517 27969
8399.003 27134
8399.488 26344
8399.973 27130
8400.458 26995
8400.943 27134
8401.428 26300
8401.914 27053
8402.399 27264
8402.884 28039
8403.369 26753
8403.854 27657
8404.340 27470
8404.825 27181
8405.310 27096
8405.796 27221
8406.281 27864
8406.766 27764
8407.252 27758
8407.737 27540
8408.222 27506
8408.708 27756
8409.193 26928
8409.679 27149
8410.164 26584
8410.649 27508
8411.135 27596
8411.620 26786
8412.106 26880
8412.591 26447
8413.077 27715
8413.562 27344
8414.048 27490
8414.534 27628
8415.019 27277
8415.505 27032
8415.990 27124
8416.476 27427
8416.962 26812
8417.447 27297
8417.933 26700
8418.419 26875
8418.904 27171
8419.390 26170
8419.876 26517
8420.361 26751
8420.847 26530
8421.333 26154
8421.819 27262
8422.305 26323
8422.790 27361
8423.276 27468
8423.762 26660
8424.248 26938
8424.734 26904
8425.220 27500
8425.705 26448
8426.191 26370
8426.677 27000
8427.163 27298
8427.649 27566
8428.135 26929
8428.621 26493
8429.107 26877
8429.593 27356
8430.079 26714
8430.565 27310
8431.051 27191
8431.537 27583
8432.023 27414
8432.509 26461
8432.996 26776
8433.482 26642
8433.968 27040
8434.454 25893
8434.940 27908
8435.426 27197
8435.912 26539
8436.399 27560
8436.885 26675
8437.371 27652
8437.857 26322
8438.344 26532
8438.830 26783
8439.316 27247
8439.802 26918
8440.289 26362
8440.775 26547
8441.261 26706
8441.748 26911
8442.234 26220
8442.720 27140
8443.207 27401
8443.693 26371
8444.180 26283
8444.666 26655
8445.153 26338
8445.639 26262
8446.126 26011
8446.612 26211
8447.099 27199
8447.585 27340
8448.072 26673
8448.558 26515
8449.045 26458
8449.531 27837
8450.018 26452
8450.505 26509
8450.991 26793
8451.478 27654
8451.964 26452
8452.451 26199
8452.938 26382
8453.424 26089
8453.911 26821
8454.398 26722
8454.885 27047
8455.371 26279
8455.858 26711
8456.345 26159
8456.832 26701
8457.319 26342
8457.805 26493
8458.292 27096
8458.779 26489
8459.266 27545
8459.753 27866
8460.240 26619
8460.727 27384
8461.213 26736
8461.700 27343
8462.187 26080
8462.674 26368
8463.161 27236
8463.648 26464
8464.135 26955
8464.622 26142
8465.109 26411
8465.596 26478
8466.083 26764
8466.571 26357
8467.058 27263
8467.545 27184
8468.032 26583
8468.519 25946
8469.006 26183
8469.493 26424
8469.980 26788
8470.468 27039
8470.955 25808
8471.442 26927
8471.929 27168
8472.417 26449
8472.904 27182
8473.391 26692
8473.878 27477
8474.366 26160
8474.853 26849
8475.340 27671
8475.828 26281
8476.315 26734
8476.802 26903
8477.290 26657
8477.777 27128
8478.265 26840
8478.752 26559
8479.239 27610
8479.727 27016
8480.214 27871
8480.702 26900
8481.189 26246
8481.677 26581
8482.164 26568
8482.652 26832
8483.139 26595
8483.627 27747
8484.115 27548
8484.602 26981
8485.090 27314
8485.577 26781
8486.065 27531
8486.553 26584
8487.040 27009
8487.528 26779
8488.016 27618
8488.504 27181
8488.991 26674
8489.479 26680
8489.967 26895
8490.454 27277
8490.942 26620
8491.430 27080
8491.918 26963
8492.406 27204
8492.894 26803
8493.381 26474
8493.869 27087
8494.357 26364
8494.845 26993
8495.333 26133
8495.821 27893
8496.309 27457
8496.797 27014
8497.285 27440
8497.773 26406
8498.261 27425
8498.749 26224
8499.237 27001
8499.725 26914
8500.213 26660
8500.701 26285
8501.189 26341
8501.677 26453
8502.165 26495
8502.653 26997
8503.141 26273
8503.630 27093
8504.118 26868
8504.606 27211
8505.094 26193
8505.582 26572
8506.070 26500
8506.559 26541
8507.047 27185
8507.535 26483
8508.023 27605
8508.512 26958
8509.000 26084
8509.488 26435
8509.977 26580
8510.465 27056
8510.953 26461
8511.442 26914
8511.930 26698
8512.419 27019
8512.907 26208
8513.395 26482
8513.884 26569
8514.372 26141
8514.861 26728
8515.349 26314
8515.838 26739
8516.326 27554
8516.815 27386
8517.303 26466
8517.792 27167
8518.281 26960
8518.769 26025
8519.258 26168
8519.746 26175
8520.235 27328
8520.724 26793
8521.212 26366
8521.701 26699
8522.190 26521
8522.678 27385
8523.167 26980
8523.656 27122
8524.144 26799
8524.633 26509
8525.122 26838
8525.611 26339
8526.100 25806
8526.588 27019
8527.077 27423
8527.566 26258
8528.055 26741
8528.544 26949
8529.033 27207
8529.522 26666
8530.010 26781
8530.499 26320
8530.988 25713
8531.477 26646
8531.966 26068
8532.455 27209
8532.944 27393
8533.433 26144
8533.922 26270
8534.411 26436
8534.900 27363
8535.389 26146
8535.878 26629
8536.368 26832
8536.857 26761
8537.346 26551
8537.835 26597
8538.324 26217
8538.813 26146
8539.302 26849
8539.792 27031
8540.281 26472
8540.770 26900
8541.259 27008
8541.749 27409
8542.238 26740
8542.727 26535
8543.216 26491
8543.706 26871
8544.195 26321
8544.684 27699
8545.174 27333
8545.663 26566
8546.152 27054
8546.642 26664
8547.131 27554
8547.621 26304
8548.110 26897
8548.599 26685
8549.089 27084
8549.578 27052
8550.068 26535
8550.557 26742
8551.047 26689
8551.536 26774
8552.026 26944
8552.516 26916
8553.005 26945
8553.495 26286
8553.984 26089
8554.474 26050
8554.964 26165
8555.453 25838
8555.943 26237
8556.433 25837
8556.922 26590
8557.412 26554
8557.902 26505
8558.391 26480
8558.881 26658
8559.371 27129
8559.861 26660
8560.350 26610
8560.840 26404
8561.330 26846
8561.820 26814
8562.310 26137
8562.800 26122
8563.289 26391
8563.779 26407
8564.269 26171
8564.759 26027
8565.249 26446
8565.739 26865
8566.229 26647
8566.719 26894
8567.209 26957
8567.699 26142
8568.189 26666
8568.679 25933
8569.169 26785
8569.659 26168
8570.149 26097
8570.639 26436
8571.129 26016
8571.619 27230
8572.109 26512
8572.600 26378
8573.090 25888
8573.580 26979
8574.070 26689
8574.560 26555
8575.051 26733
8575.541 26789
8576.031 26571
8576.521 26179
8577.011 26272
8577.502 26971
8577.992 26599
8578.482 26084
8578.973 26256
8579.463 26573
8579.953 26249
8580.444 26435
8580.934 26103
8581.425 26848
8581.915 26692
8582.405 26135
8582.896 26231
8583.386 25936
8583.877 27336
8584.367 25731
8584.858 26798
8585.348 26267
8585.839 26370
8586.329 26530
8586.820 26294
8587.310 26408
8587.801 25995
8588.291 26350
8588.782 26067
8589.273 26501
8589.763 26514
8590.254 26045
8590.745 25884
8591.235 25610
8591.726 26538
8592.217 25997
8592.707 26453
8593.198 26603
8593.689 27476
8594.180 27214
8594.670 26696
8595.161 27089
8595.652 25875
8596.143 27019
8596.634 25883
8597.125 26119
8597.615 26232
8598.106 26804
8598.597 26311
8599.088 25776
8599.579 26742
8600.070 26425
8600.561 27198
8601.052 27175
8601.543 26692
8602.034 27420
8602.525 26978
8603.016 26197
8603.507 26290
8603.998 26192
8604.489 25960
8604.980 26937
8605.471 26696
8605.962 27526
8606.453 27365
8606.944 26509
8607.435 26919
8607.927 26482
8608.418 26551
8608.909 25457
8609.400 25796
8609.891 26887
8610.383 27379
8610.874 26827
8611.365 25825
8611.856 26952
8612.348 26650
8612.839 27100
8613.330 26667
8613.822 27176
8614.313 26636
8614.804 26613
8615.296 26341
8615.787 26822
8616.278 27106
8616.770 26803
8617.261 26679
8617.753 26066
8618.244 27535
8618.736 26380
8619.227 26552
8619.719 26259
8620.210 26011
8620.702 26755
8621.193 26429
8621.685 26749
8622.176 26483
8622.668 26446
8623.159 26866
8623.651 26214
8624.143 26594
8624.634 26932
8625.126 27346
8625.618 26567
8626.109 26543
8626.601 26852
8627.093 27599
8627.584 26370
8628.076 26443
8628.568 26635
8629.060 27118
8629.551 26712
8630.043 26564
8630.535 27743
8631.027 27046
8631.519 26133
8632.010 27105
8632.502 25903
8632.994 27249
8633.486 26651
8633.978 26519
8634.470 26985
8634.962 27200
8635.454 26382
8635.946 26317
8636.438 26755
8636.930 26275
8637.422 26089
8637.914 26031
8638.406 26602
8638.898 26686
8639.390 26344
8639.882 26440
8640.374 26433
8640.866 26764
8641.358 26502
8641.850 26925
8642.343 26349
8642.835 26710
8643.327 26834
8643.819 26637
8644.311 26400
8644.803 26567
8645.296 27641
8645.788 26053
8646.280 26699
8646.772 26738
8647.265 26895
8647.757 26339
8648.249 26198
8648.742 26149
8649.234 27472
8649.726 27055
8650.219 26650
8650.711 26849
8651.203 26370
8651.696 26838
8652.188 26220
8652.681 26376
8653.173 26356
8653.666 26479
8654.158 27081
8654.651 26169
8655.143 27400
8655.636 26909
8656.128 26393
8656.621 27036
8657.113 25898
8657.606 27200
8658.099 26369
8658.591 26738
8659.084 26561
8659.576 26687
8660.069 26682
8660.562 25837
8661.054 25997
8661.547 26202
8662.040 27167
8662.533 26620
8663.025 26493
8663.518 26661
8664.011 26791
8664.504 26405
8664.996 26078
8665.489 26441
8665.982 26659
8666.475 26884
8666.968 25439
8667.461 26877
8667.953 26155
8668.446 26310
8668.939 26830
8669.432 25977
8669.925 26830
8670.418 25795
8670.911 26182
8671.404 26685
8671.897 26583
8672.390 25693
8672.883 26597
8673.376 26761
8673.869 26836
8674.362 26733
8674.855 26508
8675.348 27489
8675.841 26215
8676.334 26242
8676.828 26284
8677.321 26250
8677.814 26496
8678.307 26588
8678.800 26421
8679.293 26148
8679.787 27287
8680.280 27253
8680.773 26823
8681.266 26452
8681.760 25725
8682.253 27238
8682.746 26519
8683.240 26806
8683.733 26796
8684.226 27006
8684.720 26881
8685.213 26163
8685.706 26323
8686.200 26492
8686.693 27445
8687.187 27021
8687.680 26852
8688.173 26907
8688.667 27168
8689.160 26586
8689.654 26095
8690.147 26506
8690.641 26529
8691.134 26923
8691.628 25891
8692.122 26941
8692.615 26813
8693.109 26857
8693.602 26663
8694.096 25947
8694.590 27232
8695.083 26571
8695.577 26777
8696.071 27134
8696.564 27199
8697.058 26696
8697.552 26838
8698.046 27145
8698.539 26719
8699.033 26593
8699.527 26828
8700.021 26922
8700.514 27176
8701.008 27400
8701.502 26456
8701.996 26224
8702.490 27345
8702.984 27239
8703.478 27554
8703.971 26095
8704.465 27337
8704.959 27003
8705.453 27172
8705.947 27217
8706.441 26602
8706.935 27532
8707.429 27036
8707.923 26865
8708.417 26694
8708.911 27156
8709.405 26408
8709.899 26992
8710.394 26772
8710.888 27213
8711.382 27124
8711.876 26806
8712.370 27557
8712.864 27295
8713.358 27089
8713.853 26572
8714.347 26512
8714.841 27523
8715.335 26562
8715.829 27117
8716.324 25922
8716.818 27570
8717.312 27889
8717.807 26656
8718.301 27275
8718.795 27088
8719.290 27924
8719.784 27124
8720.278 26982
8720.773 27074
8721.267 27132
8721.762 27296
8722.256 27274
8722.750 27633
8723.245 27520
8723.739 27705
8724.234 26892
8724.728 27495
8725.223 27422
8725.717 27361
8726.212 27309
8726.706 27111
8727.201 27057
8727.696 25932
8728.190 27278
8728.685 26540
8729.179 27937
8729.674 28046
8730.169 27322
8730.663 27515
8731.158 26451
8731.653 27261
8732.148 26293
8732.642 26990
8733.137 27048
8733.632 26711
8734.127 27604
8734.621 26323
8735.116 26838
8735.611 26944
8736.106 27452
8736.601 26500
8737.095 27008
8737.590 27548
8738.085 27632
8738.580 26773
8739.075 26446
8739.570 27188
8740.065 27037
8740.560 27134
8741.055 26245
8741.550 26902
8742.045 26949
8742.540 27654
8743.035 27338
8743.530 26412
8744.025 27442
8744.520 26586
8745.015 26292
8745.510 26348
8746.005 27062
8746.500 26783
8746.995 26284
8747.491 25877
8747.986 26161
8748.481 27438
8748.976 26394
8749.471 26789
8749.967 26365
8750.462 26540
8750.957 26299
8751.452 26563
8751.948 26825
8752.443 26340
8752.938 27292
8753.433 26573
8753.929 27879
8754.424 26970
8754.920 26152
8755.415 26623
8755.910 25754
8756.406 27352
8756.901 26048
8757.397 26395
8757.892 27224
8758.387 27133
8758.883 26490
8759.378 25879
8759.874 27138
8760.369 26863
8760.865 26854
8761.360 26671
8761.856 26958
8762.352 26768
8762.847 26806
8763.343 26165
8763.838 26139
8764.334 26545
8764.830 26258
8765.325 26273
8765.821 25774
8766.317 27059
8766.812 26884
8767.308 26047
8767.804 26728
8768.300 26328
8768.795 26787
8769.291 26696
8769.787 25951
8770.283 26354
8770.779 26500
8771.274 26945
8771.770 26337
8772.266 26280
8772.762 26058
8773.258 26358
8773.754 25725
8774.250 26517
8774.746 26594
8775.241 27033
8775.737 26412
8776.233 26544
8776.729 26297
8777.225 25893
8777.721 26334
8778.217 25733
8778.713 26151
8779.209 25976
8779.706 25818
8780.202 26207
8780.698 25175
8781.194 27079
8781.690 25819
8782.186 26207
8782.682 26221
8783.178 26672
8783.675 26083
8784.171 25249
8784.667 25636
8785.163 25619
8785.659 26625
8786.156 25854
8786.652 26778
8787.148 27012
8787.645 26837
8788.141 25772
8788.637 25367
8789.134 25789
8789.630 25416
8790.126 26380
8790.623 25517
8791.119 26896
8791.615 26801
8792.112 25858
8792.608 26307
8793.105 25856
8793.601 26934
8794.098 25576
8794.594 25977
8795.091 25959
8795.587 26281
8796.084 25693
8796.580 25773
8797.077 26579
8797.573 26116
8798.070 26253
8798.567 25916
8799.063 26649
8799.560 26017
8800.056 26251
8800.553 25998
8801.050 26042
8801.546 26018
8802.043 25836
8802.540 26556
8803.037 25504
8803.533 27206
8804.030 26197
8804.527 25960
8805.024 26621
8805.520 26252
8806.017 26969
8806.514 26077
8807.011 25318
8807.508 26368
8808.005 26670
8808.502 25819
8808.998 25918
8809.495 26214
8809.992 26932
8810.489 26452
8810.986 26199
8811.483 26389
8811.980 26196
8812.477 26180
8812.974 25939
8813.471 26552
8813.968 26461
8814.465 25372
8814.962 26157
8815.459 25722
8815.957 26973
8816.454 26535
8816.951 25931
8817.448 25893
8817.945 25782
8818.442 26298
8818.939 25734
8819.437 26174
8819.934 26057
8820.431 26201
8820.928 26302
8821.426 25759
8821.923 25988
8822.420 26053
8822.917 26200
8823.415 25774
8823.912 26709
8824.409 26435
8824.907 26212
8825.404 25573
8825.901 25735
8826.399 26193
8826.896 25744
8827.394 26330
8827.891 25590
8828.389 26895
8828.886 26324
8829.384 26014
8829.881 26550
8830.379 25686
8830.876 26658
8831.374 25426
8831.871 25658
8832.369 25874
8832.866 26545
8833.364 26478
8833.861 25468
8834.359 26198
8834.857 26202
8835.354 26408
8835.852 25931
8836.350 26043
8836.847 26071
8837.345 26441
8837.843 25953
8838.341 26244
8838.838 26227
8839.336 26013
8839.834 26072
8840.332 25694
8840.829 26752
8841.327 26353
8841.825 25349
8842.323 25812
8842.821 25325
8843.319 25956
8843.817 24877
8844.314 25337
8844.812 26081
8845.310 26378
8845.808 26441
8846.306 25487
8846.804 26366
8847.302 25846
8847.800 26368
8848.298 25823
8848.796 26393
8849.294 26218
8849.792 26363
8850.290 25748
8850.788 25502
8851.287 25894
8851.785 25276
8852.283 26255
8852.781 25332
8853.279 27087
8853.777 26041
8854.275 26029
8854.774 26294
8855.272 25351
8855.770 26168
8856.268 25835
8856.767 25993
8857.265 26589
8857.763 26328
8858.261 26197
8858.760 25623
8859.258 26184
8859.756 25470
8860.255 26621
8860.753 26936
8861.252 26420
8861.750 26536
8862.248 27040
8862.747 26125
8863.245 25745
8863.744 25865
8864.242 24808
8864.741 25926
8865.239 25210
8865.738 26316
8866.236 26376
8866.735 26213
8867.233 26072
8867.732 26003
8868.230 26548
8868.729 25852
8869.228 26187
8869.726 25895
8870.225 26495
8870.723 25656
8871.222 25414
8871.721 25509
8872.219 25645
8872.718 25903
8873.217 26277
8873.716 26678
8874.214 25950
8874.713 26059
8875.212 25846
8875.711 25177
8876.210 26204
8876.708 26279
8877.207 26673
8877.706 25227
8878.205 26912
8878.704 25687
8879.203 25919
8879.702 25782
8880.200 25168
8880.699 26128
8881.198 25963
8881.697 25721
8882.196 25878
8882.695 26652
8883.194 25832
8883.693 25401
8884.192 26068
8884.691 26121
8885.190 26027
8885.690 25589
8886.189 26031
8886.688 26268
8887.187 26356
8887.686 26376
8888.185 25279
8888.684 26161
8889.183 25507
8889.683 26169
8890.182 25643
8890.681 26196
8891.180 26739
8891.680 25595
8892.179 25785
8892.678 25276
8893.177 25952
8893.677 25397
8894.176 26330
8894.675 26243
8895.175 26066
8895.674 25720
8896.173 25238
8896.673 25275
8897.172 25523
8897.672 26049
8898.171 25353
8898.670 25537
8899.170 26580
8899.669 26350
8900.169 25628
8900.668 26407
8901.168 25701
8901.667 25240
8902.167 26087
8902.666 25372
8903.166 27085
8903.666 26054
8904.165 25367
8904.665 25868
8905.164 25193
8905.664 26358
8906.164 25470
8906.663 25817
8907.163 25454
8907.663 26028
8908.162 25782
8908.662 25585
8909.162 26045
8909.662 26161
8910.161 26174
8910.661 25196
8911.161 26035
8911.661 25834
8912.161 26497
8912.660 25641
8913.160 25295
8913.660 25695
8914.160 25379
8914.660 26023
8915.160 25129
8915.660 26436
8916.160 26118
8916.660 25516
8917.160 26661
8917.660 25814
8918.160 26353
8918.660 24828
8919.160 25415
8919.660 25567
8920.160 25571
8920.660 25564
8921.160 25527
8921.660 25950
8922.160 25962
8922.660 26433
8923.160 25671
8923.660 25862
8924.161 26388
8924.661 25440
8925.161 25308
8925.661 25445
8926.161 25893
8926.662 25594
8927.162 25979
8927.662 25344
8928.162 26641
8928.663 26701
8929.163 25779
8929.663 26534
8930.164 25435
8930.664 26717
8931.164 25705
8931.665 25611
8932.165 25956
8932.665 26166
8933.166 25770
8933.666 25740
8934.167 26549
8934.667 25887
8935.168 25890
8935.668 25978
8936.169 26175
8936.669 26209
8937.170 26204
8937.670 26020
8938.171 25290
8938.671 25703
8939.172 26168
8939.673 26134
8940.173 25941
8940.674 26644
8941.174 26421
8941.675 25958
8942.176 25920
8942.676 25356
8943.177 26505
8943.678 24945
8944.179 25881
8944.679 26167
8945.180 26244
8945.681 26371
8946.182 25910
8946.682 25916
8947.183 25787
8947.684 26043
8948.185 25587
8948.686 25906
8949.187 24847
8949.688 25860
8950.188 25704
8950.689 25710
8951.190 26234
8951.691 25583
8952.192 25929
8952.693 25681
8953.194 26323
8953.695 26151
8954.196 25185
8954.697 25938
8955.198 25514
8955.699 26071
8956.200 25171
8956.701 26014
8957.202 26198
8957.704 26094
8958.205 25402
8958.706 25800
8959.207 25752
8959.708 26036
8960.209 26346
8960.710 26203
8961.212 26748
8961.713 26167
8962.214 25732
8962.715 25316
8963.217 25112
8963.718 26083
8964.219 25354
8964.720 25662
8965.222 24755
8965.723 26110
8966.224 25542
8966.726 26040
8967.227 26254
8967.729 26270
8968.230 27135
8968.731 25606
8969.233 25526
8969.734 25862
8970.236 26262
8970.737 26275
8971.239 25801
8971.740 26149
8972.242 25893
8972.743 26160
8973.245 25376
8973.746 25805
8974.248 26171
8974.750 26181
8975.251 24913
8975.753 24964
8976.254 26018
8976.756 25581
8977.258 25639
8977.759 25302
8978.261 26472
8978.763 26174
8979.264 25294
8979.766 26002
8980.268 25664
8980.770 26602
8981.271 25569
8981.773 25623
8982.275 24955
8982.777 25083
8983.279 25473
8983.781 26232
8984.282 25691
8984.784 26246
8985.286 26220
8985.788 25796
8986.290 26031
8986.792 26529
8987.294 26472
8987.796 25460
8988.298 25792
8988.800 26393
8989.302 25442
8989.804 25703
8990.306 25193
8990.808 26630
8991.310 26169
8991.812 25865
8992.314 26420
8992.816 25173
8993.318 25730
8993.820 25215
8994.322 25975
8994.825 25713
8995.327 25746
8995.829 25666
8996.331 25218
8996.833 26016
8997.336 25362
8997.838 25536
8998.340 26263
8998.842 25893
8999.345 25589
8999.847 26160
9000.349 25312
9000.851 25983
9001.354 26320
9001.856 25264
9002.359 26138
9002.861 25173
9003.363 27002
9003.866 26042
9004.368 25254
9004.871 26168
9005.373 25451
9005.875 26261
9006.378 25421
9006.880 25711
9007.383 26095
9007.885 25824
9008.388 26091
9008.891 25609
9009.393 25719
9009.896 25469
9010.398 26194
9010.901 25540
9011.403 26439
9011.906 26122
9012.409 25835
9012.911 25236
9013.414 25276
9013.917 25454
9014.419 25173
9014.922 25830
9015.425 25215
9015.928 26352
9016.430 26044
9016.933 26394
9017.436 26279
9017.939 25481
9018.442 26868
9018.944 25700
9019.447 25969
9019.950 26348
9020.453 26539
9020.956 26558
9021.459 25390
9021.962 25325
9022.465 25727
9022.968 26517
9023.471 25390
9023.974 25700
9024.476 25612
9024.979 25884
9025.482 25966
9025.986 25727
9026.489 26314
9026.992 25834
9027.495 26079
9027.998 25051
9028.501 26415
9029.004 26190
9029.507 25179
9030.010 25973
9030.513 25717
9031.017 26609
9031.520 25163
9032.023 25566
9032.526 25867
9033.029 25660
9033.533 25871
9034.036 25328
9034.539 26047
9035.042 25579
9035.546 26441
9036.049 25844
9036.552 26530
9037.056 26142
9037.559 26142
9038.062 26005
9038.566 25972
9039.069 26245
9039.573 25941
9040.076 26171
9040.579 25206
9041.083 25984
9041.586 25949
9042.090 25077
9042.593 25962
9043.097 25506
9043.600 26235
9044.104 25575
9044.607 25681
9045.111 25974
9045.615 26149
9046.118 25844
9046.622 25364
9047.125 26005
9047.629 26015
9048.133 26508
9048.636 25932
9049.140 26675
9049.644 26592
9050.147 25954
9050.651 25618
9051.155 25607
9051.659 25503
9052.162 25102
9052.666 25332
9053.170 24903
9053.674 26532
9054.178 26016
9054.681 25319
9055.185 25540
9055.689 25135
9056.193 25858
9056.697 25329
9057.201 25186
9057.705 25480
9058.209 25647
9058.713 25635
9059.216 26232
9059.720 25732
9060.224 26087
9060.728 26509
9061.232 25478
9061.736 26164
9062.241 25665
9062.745 25315
9063.249 25069
9063.753 25316
9064.257 26232
9064.761 25759
9065.265 25633
9065.769 25594
9066.273 26979
9066.778 26131
9067.282 25400
9067.786 26257
9068.290 25213
9068.794 26213
9069.299 25550
9069.803 25616
9070.307 25808
9070.811 26168
9071.316 25846
9071.820 25360
9072.324 25430
9072.829 25664
9073.333 26077
9073.837 25796
9074.342 25787
9074.846 26048
9075.351 26404
9075.855 25414
9076.359 25503
9076.864 25386
9077.368 25354
9077.873 25448
9078.377 24273
9078.882 25928
9079.386 25384
9079.891 25125
9080.395 26353
9080.900 25144
9081.405 26509
9081.909 25260
9082.414 26109
9082.918 25654
9083.423 25796
9083.928 26161
9084.432 24990
9084.937 25942
9085.442 25069
9085.946 25982
9086.451 25613
9086.956 25975
9087.461 26240
9087.965 26093
9088.470 25735
9088.975 25670
9089.480 25644
9089.985 25888
9090.489 25683
9090.994 24702
9091.499 26036
9092.004 25956
9092.509 26202
9093.014 26285
9093.519 25290
9094.024 25958
9094.529 25600
9095.034 25712
9095.539 26016
9096.044 26485
9096.549 26196
9097.054 25688
9097.559 26243
9098.064 26421
9098.569 26122
9099.074 25807
9099.579 25679
9100.084 25751
9100.589 25520
9101.094 25077
9101.599 25154
9102.105 25567
9102.610 25528
9103.115 25664
9103.620 24960
9104.125 25880
9104.631 25722
9105.136 25181
9105.641 25731
9106.146 24708
9106.652 25520
9107.157 25264
9107.662 25356
9108.168 25661
9108.673 25670
9109.178 25211
9109.684 25540
9110.189 25697
9110.694 25557
9111.200 25550
9111.705 25251
9112.211 26154
9112.716 26437
9113.222 25836
9113.727 25549
9114.233 25722
9114.738 25190
9115.244 25158
9115.749 25561
9116.255 25428
9116.760 26609
9117.266 26571
9117.771 25657
9118.277 26009
9118.783 25215
9119.288 26361
9119.794 25237
9120.300 25424
9120.805 25984
9121.311 26001
9121.817 26429
9122.322 25286
9122.828 25143
9123.334 25026
9123.840 25700
9124.345 25718
9124.851 26076
9125.357 26030
9125.863 26291
9126.369 26088
9126.875 25893
9127.380 25258
9127.886 25122
9128.392 26145
9128.898 24686
9129.404 26486
9129.910 25816
9130.416 25216
9130.922 25187
9131.428 25317
9131.934 26158
9132.440 25723
9132.946 25618
9133.452 26309
9133.958 26089
9134.464 25095
9134.970 25053
9135.476 24941
9135.982 25383
9136.488 25855
9136.995 25481
9137.501 26371
9138.007 26235
9138.513 26103
9139.019 25834
9139.525 25582
9140.032 25368
9140.538 25451
9141.044 26089
9141.550 25855
9142.057 26709
9142.563 26193
9143.069 26178
9143.576 25980
9144.082 25136
9144.588 26031
9145.095 25499
9145.601 25585
9146.107 26080
9146.614 26017
9147.120 25959
9147.627 25448
9148.133 25540
9148.639 25518
9149.146 25901
9149.652 25595
9150.159 26072
9150.665 25805
9151.172 26549
9151.678 25777
9152.185 25641
9152.692 25154
9153.198 25394
9153.705 25667
9154.211 24577
9154.718 25877
9155.225 26563
9155.731 26083
9156.238 25542
9156.745 24839
9157.251 26072
9157.758 24780
9158.265 25048
9158.772 25634
9159.278 25547
9159.785 26294
9160.292 25146
9160.799 26078
9161.305 25539
9161.812 25742
9162.319 25062
9162.826 26334
9163.333 25498
9163.840 25329
9164.347 25706
9164.854 25265
9165.360 25486
9165.867 25527
9166.374 26042
9166.881 25067
9167.388 25922
9167.895 26500
9168.402 25101
9168.909 25749
9169.416 25148
9169.923 26679
9170.430 26106
9170.938 25449
9171.445 25525
9171.952 26182
9172.459 25461
9172.966 26063
9173.473 25467
9173.980 25860
9174.487 26199
9174.995 25547
9175.502 26143
9176.009 26272
9176.516 25986
9177.024 25695
9177.531 25009
9178.038 25430
9178.545 25472
9179.053 25761
9179.560 25540
9180.067 26268
9180.575 26378
9181.082 25985
9181.589 26146
9182.097 25260
9182.604 26292
9183.112 26265
9183.619 25469
9184.127 25832
9184.634 26427
9185.141 26254
9185.649 25728
9186.156 26319
9186.664 26088
9187.171 25996
9187.679 25081
9188.187 25893
9188.694 26016
9189.202 25720
9189.709 25620
9190.217 25030
9190.725 25762
9191.232 25232
9191.740 25867
9192.248 25219
9192.755 26373
9193.263 26029
9193.771 25268
9194.278 25853
9194.786 25149
9195.294 25878
9195.802 24378
9196.309 24964
9196.817 25958
9197.325 26366
9197.833 25602
9198.341 25153
9198.849 25955
9199.356 25758
9199.864 25628
9200.372 25543
9200.880 25913
9201.388 26148
9201.896 25963
9202.404 25029
9202.912 25443
9203.420 25844
9203.928 25319
9204.436 26296
9204.944 24759
9205.452 26357
9205.960 26425
9206.468 25763
9206.976 25925
9207.484 25427
9207.992 26192
9208.500 24857
9209.009 25564
9209.517 25631
9210.025 25631
9210.533 25418
9211.041 25339
9211.550 25390
9212.058 26090
9212.566 26189
9213.074 25425
9213.582 26029
9214.091 26041
9214.599 25951
9215.107 25583
9215.616 25331
9216.124 25551
9216.632 25353
9217.141 26863
9217.649 25498
9218.157 26517
9218.666 25651
9219.174 25568
9219.683 26499
9220.191 26001
9220.700 27021
9221.208 25600
9221.717 25666
9222.225 25563
9222.734 25857
9223.242 25907
9223.751 25628
9224.259 25575
9224.768 25415
9225.276 26732
9225.785 25999
9226.294 26613
9226.802 25541
9227.311 25713
9227.820 25592
9228.328 25800
9228.837 25794
9229.346 25451
9229.854 25821
9230.363 24962
9230.872 26044
9231.381 25707
9231.889 25566
9232.398 25616
9232.907 25177
9233.416 26413
9233.925 25304
9234.433 26151
9234.942 25780
9235.451 26165
9235.960 25547
9236.469 25536
9236.978 26420
9237.487 25827
9237.996 25421
9238.505 25088
9239.014 26014
9239.523 25870
9240.032 26250
9240.541 25713
9241.050 25674
9241.559 25801
9242.068 26115
9242.577 26172
9243.086 25458
9243.595 26449
9244.104 26183
9244.613 25333
9245.122 25847
9245.632 25532
9246.141 26015
9246.650 25184
9247.159 25233
9247.668 26384
9248.178 25394
9248.687 25616
9249.196 25706
9249.705 26057
9250.215 25724
9250.724 25974
9251.233 25654
9251.742 26553
9252.252 26328
9252.761 26250
9253.271 25254
9253.780 25883
9254.289 25890
9254.799 25948
9255.308 25494
9255.818 25139
9256.327 25902
9256.836 25929
9257.346 25581
9257.855 26075
9258.365 24978
9258.874 26550
9259.384 25621
9259.894 25664
9260.403 25983
9260.913 26308
9261.422 26500
9261.932 25369
9262.442 25940
9262.951 25914
9263.461 26443
9263.970 25635
9264.480 25905
9264.990 25991
9265.500 25989
9266.009 25796
9266.519 25543
9267.029 25681
9267.538 25421
9268.048 26262
9268.558 25393
9269.068 26434
9269.578 26326
9270.088 25627
9270.597 25696
9271.107 24141
9271.617 26122
9272.127 25369
9272.637 25440
9273.147 25349
9273.657 26663
9274.167 25701
9274.677 26005
9275.187 25564
9275.697 25820
9276.207 26136
9276.717 25653
9277.227 26503
9277.737 26220
9278.247 26259
9278.757 25585
9279.267 25435
9279.777 25396
9280.287 25738
9280.797 26422
9281.307 24982
9281.818 25905
9282.328 26329
9282.838 25878
9283.348 25719
9283.858 25093
9284.368 26026
9284.879 25065
9285.389 26328
9285.899 26989
9286.410 26736
9286.920 25691
9287.430 25802
9287.940 25651
9288.451 25775
9288.961 26462
9289.472 25904
9289.982 26866
9290.492 25846
9291.003 26024
9291.513 25739
9292.024 25619
9292.534 25755
9293.044 24774
9293.555 26556
9294.065 25323
9294.576 26102
9295.087 25736
9295.597 25366
9296.108 26247
9296.618 25501
9297.129 26788
9297.639 26387
9298.150 26305
9298.661 26124
9299.171 26008
9299.682 26222
9300.193 26064
9300.703 26584
9301.214 26027
9301.725 26189
9302.235 25519
9302.746 26278
9303.257 26006
9303.768 26429
9304.278 25453
9304.789 25864
9305.300 26007
9305.811 25569
9306.322 26204
9306.832 24691
9307.343 26339
9307.854 26054
9308.365 25690
9308.876 25953
9309.387 25210
9309.898 26616
9310.409 25768
9310.920 25823
9311.431 26061
9311.942 26854
9312.453 26187
9312.964 25491
9313.475 25199
9313.986 25339
9314.497 26619
9315.008 25630
9315.519 26535
9316.030 26103
9316.541 26279
9317.052 26059
9317.563 25437
9318.075 26559
9318.586 25536
9319.097 25953
9319.608 25393
9320.119 26845
9320.631 26276
9321.142 25480
9321.653 25327
9322.164 25123
9322.676 25998
9323.187 25273
9323.698 26269
9324.210 26062
9324.721 26484
9325.232 25697
9325.744 25088
9326.255 25327
9326.766 25048
9327.278 25877
9327.789 25554
9328.301 25979
9328.812 25860
9329.324 25931
9329.835 24679
9330.347 24901
9330.858 26212
9331.370 25671
9331.881 25980
9332.393 25257
9332.904 27143
9333.416 26648
9333.928 25481
9334.439 25909
9334.951 25296
9335.462 26276
9335.974 24429
9336.486 25118
9336.997 25487
9337.509 25928
9338.021 25677
9338.533 25491
9339.044 25122
9339.556 25611
9340.068 26396
9340.580 26069
9341.091 26477
9341.603 26037
9342.115 25872
9342.627 25999
9343.139 25460
9343.651 25937
9344.162 25738
9344.674 25144
9345.186 25080
9345.698 25426
9346.210 25609
9346.722 25819
9347.234 25668
9347.746 25320
9348.258 25837
9348.770 24881
9349.282 25129
9349.794 25834
9350.306 26378
9350.818 25612
9351.330 25682
9351.842 26239
9352.354 25404
9352.866 26217
9353.379 25574
9353.891 26212
9354.403 26393
9354.915 26143
9355.427 26576
9355.939 25894
9356.452 26276
9356.964 25534
9357.476 25954
9357.988 25495
9358.501 26487
9359.013 25853
9359.525 25657
9360.038 26014
9360.550 24869
9361.062 26314
9361.575 25337
9362.087 25529
9362.599 25396
9363.112 26359
9363.624 25384
9364.137 25481
9364.649 25537
9365.162 25231
9365.674 25968
9366.186 25717
9366.699 25974
9367.211 26370
9367.724 25975
9368.237 25438
9368.749 25306
9369.262 25340
9369.774 25288
9370.287 25716
9370.799 25147
9371.312 27096
9371.825 26360
9372.337 25780
9372.850 26281
9373.363 25042
9373.875 26314
9374.388 25658
9374.901 25892
9375.414 25574
9375.926 25852
9376.439 25710
9376.952 25274
9377.465 26060
9377.978 26055
9378.490 26466
9379.003 25453
9379.516 25951
9380.029 25796
9380.542 25978
9381.055 25784
9381.568 25522
9382.081 26077
9382.593 25708
9383.106 25989
9383.619 25301
9384.132 26010
9384.645 26080
9385.158 24907
9385.671 25099
9386.184 25712
9386.697 26549
9387.211 25375
9387.724 25711
9388.237 25549
9388.750 26227
9389.263 25534
9389.776 25095
9390.289 25346
9390.802 25325
9391.316 25716
9391.829 24691
9392.342 25871
9392.855 25832
9393.368 26423
9393.882 26269
9394.395 25370
9394.908 25596
9395.421 25763
9395.935 25972
9396.448 24998
9396.961 25884
9397.475 25767
9397.988 24983
9398.501 25479
9399.015 24620
9399.528 25849
9400.042 25044
9400.555 25743
9401.069 25606
9401.582 26079
9402.095 25696
9402.609 25459
9403.122 25420
9403.636 25855
9404.150 26708
9404.663 25652
9405.177 25908
9405.690 25947
9406.204 25697
9406.717 26000
9407.231 25620
9407.745 26106
9408.258 25941
9408.772 25616
9409.286 25696
9409.799 26845
9410.313 25881
9410.827 25381
9411.340 25871
9411.854 25199
9412.368 26564
9412.882 25832
9413.395 26308
9413.909 26249
9414.423 26346
9414.937 26277
9415.451 25799
9415.965 25577
9416.478 25386
9416.992 26691
9417.506 25779
9418.020 26403
9418.534 25359
9419.048 26352
9419.562 25824
9420.076 25250
9420.590 25730
9421.104 26045
9421.618 25840
9422.132 25658
9422.646 26538
9423.160 25794
9423.674 25718
9424.188 25771
9424.702 25399
9425.216 26544
9425.731 26062
9426.245 26536
9426.759 25870
9427.273 26055
9427.787 25643
9428.301 25217
9428.816 26580
9429.330 26264
9429.844 26079
9430.358 25874
9430.873 26760
9431.387 26172
9431.901 26439
9432.415 26203
9432.930 25809
9433.444 25479
9433.958 25782
9434.473 26139
9434.987 25250
9435.502 26382
9436.016 26160
9436.530 25920
9437.045 26177
9437.559 25516
9438.074 26571
9438.588 25419
9439.103 25479
9439.617 25794
9440.132 26270
9440.646 25487
9441.161 26085
9441.675 25742
9442.190 25488
9442.704 26742
9443.219 25727
9443.734 26348
9444.248 26479
9444.763 26945
9445.278 26475
9445.792 25891
9446.307 25414
9446.822 25723
9447.336 25815
9447.851 25411
9448.366 26936
9448.881 26416
9449.395 25283
9449.910 25736
9450.425 25591
9450.940 26373
9451.455 25664
9451.969 25863
9452.484 26527
9452.999 26229
9453.514 25569
9454.029 25734
9454.544 25960
9455.059 26064
9455.574 26596
9456.089 25749
9456.604 26394
9457.119 26258
9457.634 26100
9458.149 25314
9458.664 25107
9459.179 25875
9459.694 25388
9460.209 26042
9460.724 25751
9461.239 26557
9461.754 26094
9462.269 25796
9462.784 26153
9463.300 25336
9463.815 26675
9464.330 25309
9464.845 26129
9465.360 25942
9465.876 26413
9466.391 26289
9466.906 25286
9467.421 26151
9467.937 26126
9468.452 26358
9468.967 25939
9469.482 26815
9469.998 26663
9470.513 26552
9471.029 25791
9471.544 26124
9472.059 26063
9472.575 25825
9473.090 26776
9473.606 25801
9474.121 27000
9474.636 26346
9475.152 26105
9475.667 26655
9476.183 25824
9476.698 26796
9477.214 25707
9477.730 25785
9478.245 26557
9478.761 27087
9479.276 26765
9479.792 26352
9480.308 26308
9480.823 26533
9481.339 26778
9481.854 25943
9482.370 26603
9482.886 26738
9483.402 26704
9483.917 26166
9484.433 26156
9484.949 27093
9485.464 26569
9485.980 26512
9486.496 25953
9487.012 27013
9487.528 26424
9488.043 26247
9488.559 26537
9489.075 25772
9489.591 26944
9490.107 26030
9490.623 26578
9491.139 26745
9491.655 26493
9492.171 26940
9492.687 26182
9493.203 26511
9493.719 26936
9494.235 27031
9494.751 26562
9495.267 27248
9495.783 26651
9496.299 27045
9496.815 26660
9497.331 25943
9497.847 26433
9498.363 26392
9498.879 26125
9499.395 25768
9499.911 27517
9500.428 27117
9500.944 26447
9501.460 26647
9501.976 26456
9502.492 27860
9503.009 26108
9503.525 26552
9504.041 26685
9504.558 26268
9505.074 26799
9505.590 27130
9506.106 27040
9506.623 27404
9507.139 27134
9507.656 26346
9508.172 26955
9508.688 27575
9509.205 26876
9509.721 26777
9510.238 26537
9510.754 26712
9511.270 26426
9511.787 27362
9512.303 26943
9512.820 27835
9513.336 27468
9513.853 26572
9514.370 26531
9514.886 26330
9515.403 26988
9515.919 26365
9516.436 27544
9516.953 26496
9517.469 27212
9517.986 26863
9518.502 26281
9519.019 27242
9519.536 26821
9520.053 27275
9520.569 27157
9521.086 27404
9521.603 27070
9522.120 27046
9522.636 27249
9523.153 26767
9523.670 26725
9524.187 26946
9524.704 27684
9525.220 26026
9525.737 27600
9526.254 27317
9526.771 26395
9527.288 26887
9527.805 26676
9528.322 27868
9528.839 26027
9529.356 26674
9529.873 26662
9530.390 27161
9530.907 26122
9531.424 26081
9531.941 26337
9532.458 25646
9532.975 26431
9533.492 26126
9534.009 27007
9534.526 26542
9535.043 26706
9535.560 26689
9536.077 26843
9536.595 27413
9537.112 26917
9537.629 26621
9538.146 26084
9538.663 27335
9539.181 27314
9539.698 25616
9540.215 26818
9540.732 26113
9541.250 26630
9541.767 25981
9542.284 26610
9542.802 26392
9543.319 26331
9543.836 26183
9544.354 26516
9544.871 25960
9545.388 26232
9545.906 26227
9546.423 26264
9546.941 26950
9547.458 26546
9547.976 26919
9548.493 26098
9549.011 25653
9549.528 26195
9550.046 26272
9550.563 26359
9551.081 26061
9551.598 26979
9552.116 26554
9552.633 26008
9553.151 26029
9553.669 26031
9554.186 26732
9554.704 26491
9555.222 25716
9555.739 26353
9556.257 26720
9556.775 25956
9557.292 25421
9557.810 26397
9558.328 26337
9558.846 26880
9559.363 26048
9559.881 26554
9560.399 26849
9560.917 27248
9561.435 26020
9561.953 25539
9562.470 25934
9562.988 25892
9563.506 26366
9564.024 26381
9564.542 27069
9565.060 27024
9565.578 26342
9566.096 27178
9566.614 26379
9567.132 26476
9567.650 25471
9568.168 26340
9568.686 26479
9569.204 26745
9569.722 27006
9570.240 26477
9570.758 26328
9571.276 26320
9571.794 27252
9572.313 26274
9572.831 26494
9573.349 26490
9573.867 26259
9574.385 26097
9574.903 25964
9575.422 26550
9575.940 26355
9576.458 26023
9576.976 25546
9577.495 26473
9578.013 26174
9578.531 25865
9579.050 26200
9579.568 25788
9580.086 26631
9580.605 26218
9581.123 26554
9581.641 27030
9582.160 27208
9582.678 26084
9583.197 26187
9583.715 26406
9584.233 26373
9584.752 26580
9585.270 26355
9585.789 26585
9586.307 26297
9586.826 26374
9587.344 25875
9587.863 26169
9588.382 25977
9588.900 25420
9589.419 26409
9589.937 25082
9590.456 26921
9590.975 26297
9591.493 25946
9592.012 26306
9592.531 26129
9593.049 26694
9593.568 26228
9594.087 26487
9594.606 26914
9595.124 27209
9595.643 26376
9596.162 25909
9596.681 26009
9597.199 25824
9597.718 26263
9598.237 26092
9598.756 26409
9599.275 26263
9599.794 27080
9600.313 26567
9600.832 26622
9601.350 26284
9601.869 26369
9602.388 26105
9602.907 26284
9603.426 27236
9603.945 26413
9604.464 26489
9604.983 26813
9605.502 26298
9606.021 26963
9606.540 25511
9607.059 26164
9607.579 25744
9608.098 26122
9608.617 26257
9609.136 26365
9609.655 25948
9610.174 26220
9610.693 26569
9611.213 25469
9611.732 26671
9612.251 26395
9612.770 26505
9613.290 26081
9613.809 25886
9614.328 26280
9614.847 26159
9615.367 26508
9615.886 25486
9616.405 26875
9616.925 26883
9617.444 26547
9617.963 26892
9618.483 26027
9619.002 27020
9619.522 25604
9620.041 26415
9620.560 26446
9621.080 26558
9621.599 25447
9622.119 25470
9622.638 26521
9623.158 26692
9623.677 26441
9624.197 25920
9624.717 26954
9625.236 26659
9625.756 26845
9626.275 26199
9626.795 26114
9627.315 26719
9627.834 26512
9628.354 26109
9628.873 25406
9629.393 26572
9629.913 25878
9630.433 25867
9630.952 26724
9631.472 25935
9631.992 26764
9632.512 25858
9633.031 25586
9633.551 25940
9634.071 26581
9634.591 26265
9635.111 25980
9635.630 26224
9636.150 25734
9636.670 25749
9637.190 25704
9637.710 26544
9638.230 26748
9638.750 26767
9639.270 25482
9639.790 25516
9640.310 25701
9640.830 25683
9641.350 26395
9641.870 26074
9642.390 26652
9642.910 26529
9643.430 26303
9643.950 27095
9644.470 25360
9644.990 26595
9645.510 25925
9646.031 26308
9646.551 25957
9647.071 27241
9647.591 26588
9648.111 25960
9648.631 26099
9649.152 26236
9649.672 26502
9650.192 25899
9650.712 26115
9651.233 26053
9651.753 26348
9652.273 25869
9652.794 25466
9653.314 25862
9653.834 25897
9654.355 25668
9654.875 25336
9655.395 26475
9655.916 26340
9656.436 25275
9656.957 25833
9657.477 25242
9657.998 26332
9658.518 25857
9659.039 25096
9659.559 26038
9660.080 26314
9660.600 25704
9661.121 25740
9661.641 26293
9662.162 26085
9662.682 26154
9663.203 25466
9663.724 26161
9664.244 26518
9664.765 25840
9665.285 25694
9665.806 25579
9666.327 25936
9666.848 25831
9667.368 26444
9667.889 25194
9668.410 26253
9668.930 25710
9669.451 25803
9669.972 25841
9670.493 25086
9671.014 26379
9671.534 25436
9672.055 26163
9672.576 26294
9673.097 26706
9673.618 25900
9674.139 26060
9674.660 26507
9675.181 26012
9675.702 25736
9676.223 25343
9676.744 25976
9677.265 26546
9677.786 26478
9678.307 25817
9678.828 26024
9679.349 25599
9679.870 25517
9680.391 26239
9680.912 25040
9681.433 26689
9681.954 25955
9682.475 25342
9682.996 26229
9683.517 25740
9684.039 26125
9684.560 25490
9685.081 25994
9685.602 25736
9686.123 26453
9686.645 26188
9687.166 25456
9687.687 25661
9688.208 25547
9688.730 26149
9689.251 26061
9689.772 26500
9690.294 26195
9690.815 25981
9691.336 25408
9691.858 25412
9692.379 26397
9692.901 25793
9693.422 26178
9693.943 25783
9694.465 26860
9694.986 26840
9695.508 25482
9696.029 26355
9696.551 25196
9697.072 26240
9697.594 25447
9698.115 26154
9698.637 25696
9699.159 26504
9699.680 26391
9700.202 25844
9700.723 26062
9701.245 26250
9701.767 25705
9702.288 26447
9702.810 26694
9703.332 26295
9703.853 25593
9704.375 25834
9704.897 26025
9705.419 26607
9705.940 26016
9706.462 26073
9706.984 25937
9707.506 26875
9708.027 26091
9708.549 25720
9709.071 25610
9709.593 25795
9710.115 25844
9710.637 25795
9711.159 26029
9711.681 25689
9712.203 25718
9712.724 25725
9713.246 25495
9713.768 25611
9714.290 26160
9714.812 25995
9715.334 25775
9715.856 26017
9716.378 26121
9716.901 26395
9717.423 26450
9717.945 25963
9718.467 25946
9718.989 25819
9719.511 26970
9720.033 25666
9720.555 26778
9721.077 26300
9721.600 25543
9722.122 26488
9722.644 25551
9723.166 26340
9723.689 25237
9724.211 25871
9724.733 26016
9725.255 26024
9725.778 26514
9726.300 25526
9726.822 26379
9727.345 25556
9727.867 27084
9728.389 26040
9728.912 26746
9729.434 26212
9729.956 25789
9730.479 25413
9731.001 26017
9731.524 26277
9732.046 25536
9732.569 25825
9733.091 24930
9733.614 26547
9734.136 26451
9734.659 25416
9735.181 26573
9735.704 26503
9736.227 25941
9736.749 25610
9737.272 26187
9737.794 26417
9738.317 26486
9738.840 26124
9739.362 25944
9739.885 25987
9740.408 26122
9740.930 26782
9741.453 25576
9741.976 26090
9742.499 26501
9743.021 26214
9743.544 25800
9744.067 25143
9744.590 25984
9745.112 25420
9745.635 26544
9746.158 25558
9746.681 27085
9747.204 26685
9747.727 25924
9748.250 26547
9748.773 25578
9749.296 26351
9749.818 25247
9750.341 25543
9750.864 25698
9751.387 26047
9751.910 26117
9752.433 25283
9752.956 25625
9753.480 25783
9754.003 26398
9754.526 26144
9755.049 26626
9755.572 26505
9756.095 26295
9756.618 25939
9757.141 25343
9757.664 26302
9758.188 25763
9758.711 26298
9759.234 24842
9759.757 26372
9760.280 26690
9760.804 25575
9761.327 25965
9761.850 25287
9762.373 26637
9762.897 25884
9763.420 26086
9763.943 26572
9764.467 26527
9764.990 26574
9765.513 25401
9766.037 26314
9766.560 26548
9767.084 26422
9767.607 25218
9768.130 26044
9768.654 26072
9769.177 26013
9769.701 25688
9770.224 25353
9770.748 25914
9771.271 25868
9771.795 26028
9772.318 25811
9772.842 26402
9773.366 25865
9773.889 26028
9774.413 26197
9774.936 25314
9775.460 26143
9775.984 25150
9776.507 25859
9777.031 25579
9777.555 25635
9778.078 26800
9778.602 25643
9779.126 26256
9779.650 25676
9780.173 26232
9780.697 24998
9781.221 26220
9781.745 26328
9782.269 26407
9782.792 25440
9783.316 25617
9783.840 25607
9784.364 25507
9784.888 26150
9785.412 25719
9785.936 26702
9786.460 26084
9786.984 26087
9787.508 25530
9788.032 25075
9788.556 26471
9789.080 25200
9789.604 25657
9790.128 26575
9790.652 26639
9791.176 25834
9791.700 25829
9792.224 25868
9792.748 25373
9793.272 26023
9793.796 25574
9794.320 26208
9794.845 25781
9795.369 26047
9795.893 25191
9796.417 25059
9796.941 25616
9797.466 25186
9797.990 25565
9798.514 24579
9799.038 25660
9799.563 25933
9800.087 25616
9800.611 25915
9801.136 25022
9801.660 25762
9802.184 25312
9802.709 25282
9803.233 25559
9803.757 25832
9804.282 25963
9804.806 25125
9805.331 25011
9805.855 25316
9806.380 26279
9806.904 25502
9807.429 25857
9807.953 25761
9808.478 26331
9809.002 25454
9809.527 24846
9810.051 25790
9810.576 25561
9811.101 25384
9811.625 24885
9812.150 26257
9812.674 26478
9813.199 25189
9813.724 25359
9814.248 25502
9814.773 26206
9815.298 24778
9815.823 25212
9816.347 25277
9816.872 26164
9817.397 25619
9817.922 24966
9818.446 25635
9818.971 25454
9819.496 26130
9820.021 25164
9820.546 25974
9821.071 25761
9821.595 25597
9822.120 25871
9822.645 25731
9823.170 24980
9823.695 25200
9824.220 26193
9824.745 24881
9825.270 26333
9825.795 25908
9826.320 25663
9826.845 25798
9827.370 25699
9827.895 26094
9828.420 25320
9828.945 25781
9829.470 25603
9829.995 25976
9830.521 25343
9831.046 25028
9831.571 25666
9832.096 25710
9832.621 25607
9833.146 25653
9833.672 26546
9834.197 25927
9834.722 26404
9835.247 25126
9835.772 25424
9836.298 25152
9836.823 25470
9837.348 26242
9837.874 24788
9838.399 26329
9838.924 25712
9839.450 25603
9839.975 26260
9840.500 25379
9841.026 26105
9841.551 25329
9842.077 24970
9842.602 25507
9843.128 25500
9843.653 25477
9844.179 25467
9844.704 25765
9845.230 25952
9845.755 26181
9846.281 25654
9846.806 25912
9847.332 25690
9847.857 25767
9848.383 25658
9848.909 24846
9849.434 25171
9849.960 24938
9850.485 25169
9851.011 24129
9851.537 26089
9852.063 25493
9852.588 25036
9853.114 25709
9853.640 25204
9854.165 26040
9854.691 25211
9855.217 25439
9855.743 25653
9856.269 26172
9856.794 26049
9857.320 25208
9857.846 25689
9858.372 25579
9858.898 25778
9859.424 25201
9859.950 25531
9860.476 25782
9861.002 25602
9861.528 25605
9862.053 25482
9862.579 25775
9863.105 24998
9863.631 26300
9864.157 24973
9864.684 26059
9865.210 25622
9865.736 25101
9866.262 25554
9866.788 25305
9867.314 25740
9867.840 24580
9868.366 25472
9868.892 25123
9869.418 25468
9869.945 25029
9870.471 24373
9870.997 24377
9871.523 25421
9872.050 26018
9872.576 25325
9873.102 25805
9873.628 25884
9874.155 25378
9874.681 25499
9875.207 24583
9875.734 25475
9876.260 24990
9876.786 25377
9877.313 24605
9877.839 26123
9878.365 25718
9878.892 25358
9879.418 25554
9879.945 24248
9880.471 25850
9880.998 25096
9881.524 25640
9882.051 25213
9882.577 25917
9883.104 25758
9883.630 24847
9884.157 25497
9884.683 25583
9885.210 25766
9885.737 25433
9886.263 26031
9886.790 25495
9887.316 26144
9887.843 25364
9888.370 25346
9888.896 25865
9889.423 25375
9889.950 25913
9890.477 24780
9891.003 26400
9891.530 25917
9892.057 25218
9892.584 25912
9893.110 25313
9893.637 25797
9894.164 24851
9894.691 25099
9895.218 25400
9895.745 25819
9896.272 25586
9896.798 24900
9897.325 24971
9897.852 25345
9898.379 25771
9898.906 25880
9899.433 25685
9899.960 25887
9900.487 25432
9901.014 24779
9901.541 25093
9902.068 25383
9902.595 25259
9903.122 25735
9903.649 24935
9904.177 26062
9904.704 26094
9905.231 24816
9905.758 25345
9906.285 25129
9906.812 25775
9907.339 24995
9907.867 24801
9908.394 25297
9908.921 25885
9909.448 25913
9909.975 25320
9910.503 25695
9911.030 25023
9911.557 25872
9912.085 24927
9912.612 26068
9913.139 25976
9913.667 25661
9914.194 25379
9914.721 25234
9915.249 24932
9915.776 25040
9916.304 26254
9916.831 25339
9917.358 26507
9917.886 26349
9918.413 25633
9918.941 25277
9919.468 24810
9919.996 26148
9920.523 25110
9921.051 25402
9921.579 25349
9922.106 25513
9922.634 25048
9923.161 24706
9923.689 25411
9924.217 25518
9924.744 26399
9925.272 25736
9925.800 25337
9926.327 25224
9926.855 25307
9927.383 25054
9927.910 25220
9928.438 24856
9928.966 25236
9929.494 25785
9930.021 25131
9930.549 26333
9931.077 25610
9931.605 25725
9932.133 24998
9932.661 24722
9933.188 26383
9933.716 24989
9934.244 24696
9934.772 25545
9935.300 26215
9935.828 26317
9936.356 25359
9936.884 25349
9937.412 25130
9937.940 25885
9938.468 25508
9938.996 26037
9939.524 25682
9940.052 25641
9940.580 25135
9941.108 24702
9941.636 25574
9942.164 25497
9942.693 25484
9943.221 24444
9943.749 26614
9944.277 25675
9944.805 25211
9945.333 25199
9945.862 25471
9946.390 26253
9946.918 25583
9947.446 25527
9947.975 25227
9948.503 25643
9949.031 25636
9949.560 24733
9950.088 25209
9950.616 25657
9951.145 25911
9951.673 25294
9952.201 25671
9952.730 25887
9953.258 25916
9953.786 25121
9954.315 25157
9954.843 25591
9955.372 25042
9955.900 25277
9956.429 24624
9956.957 26253
9957.486 25467
9958.014 25402
9958.543 25967
9959.071 25384
9959.600 25851
9960.129 24943
9960.657 25127
9961.186 25364
9961.715 25658
9962.243 25221
9962.772 24889
9963.300 24661
9963.829 24963
9964.358 25422
9964.887 25670
9965.415 25765
9965.944 26202
9966.473 25563
9967.002 24929
9967.530 24850
9968.059 26146
9968.588 25714
9969.117 25657
9969.646 24698
9970.175 26245
9970.703 26209
9971.232 25663
9971.761 25251
9972.290 24797
9972.819 26227
9973.348 25015
9973.877 25465
9974.406 25786
9974.935 26066
9975.464 25385
9975.993 25290
9976.522 25686
9977.051 25473
9977.580 25110
9978.109 24698
9978.638 25170
9979.167 25273
9979.696 25289
9980.226 25064
9980.755 25370
9981.284 25135
9981.813 24571
9982.342 25676
9982.871 25073
9983.401 26304
9983.930 25258
9984.459 25724
9984.988 25309
9985.518 24784
9986.047 26902
9986.576 25277
9987.106 25279
9987.635 25365
9988.164 25683
9988.694 25233
9989.223 24612
9989.752 24991
9990.282 25681
9990.811 26038
9991.341 24919
9991.870 25977
9992.399 25493
9992.929 25551
9993.458 25250
9993.988 25502
9994.517 25449
9995.047 25556
9995.576 25305
9996.106 25389
9996.636 26524
9997.165 26126
9997.695 25665
9998.224 25685
9998.754 24738
9999.284 25873
9999.813 25139
10000.343 25594
10000.873 25619
10001.402 26474
10001.932 25324
10002.462 25274
10002.991 25109
10003.521 25644
10004.051 25707
10004.581 25660
10005.111 25464
10005.640 25214
10006.170 25518
10006.700 24661
10007.230 25243
