# Supplementary material for: The N-terminal PA domains of signal-peptide-peptidase-like 2 (SPPL2) proteases impact on TNFα cleavage
Source: Commun Biol. 2025 Apr 30;8:686. doi: 10.1038/s42003-025-08102-y (PMC12043953; doi:10.1038/s42003-025-08102-y)
Supplement: Supplementary file 4 — Supplementary Data 2 [file 42003_2025_8102_MOESM4_ESM.zip › MALDI-TOF data/C7.4 2cI2a_TNFa_rep_0_F3_1.txt]

1997.505 127577
1997.740 125888
1997.975 122218
1998.210 124831
1998.445 126224
1998.679 125005
1998.914 124534
1999.149 125981
1999.384 126091
1999.619 125651
1999.854 127169
2000.089 127330
2000.324 125742
2000.559 121833
2000.794 128367
2001.029 128944
2001.264 125164
2001.499 122727
2001.734 123263
2001.969 122558
2002.204 123407
2002.439 127771
2002.674 125941
2002.909 126607
2003.144 122166
2003.379 126084
2003.614 129381
2003.850 127835
2004.085 125381
2004.320 126868
2004.555 125604
2004.790 125543
2005.026 124891
2005.261 127193
2005.496 124139
2005.731 123694
2005.967 125597
2006.202 127778
2006.437 127142
2006.673 125679
2006.908 122667
2007.143 124482
2007.379 125416
2007.614 125033
2007.850 125155
2008.085 124105
2008.320 124325
2008.556 124401
2008.791 124041
2009.027 123128
2009.262 123819
2009.498 121646
2009.733 122558
2009.969 122869
2010.204 121883
2010.440 121510
2010.675 125515
2010.911 120628
2011.147 119624
2011.382 123861
2011.618 125556
2011.853 121054
2012.089 118457
2012.325 121335
2012.560 123257
2012.796 125627
2013.032 124252
2013.268 121676
2013.503 122679
2013.739 121761
2013.975 123542
2014.211 126030
2014.446 123727
2014.682 126428
2014.918 122873
2015.154 122396
2015.390 121466
2015.626 125273
2015.861 124103
2016.097 123796
2016.333 118014
2016.569 119434
2016.805 125643
2017.041 124856
2017.277 127429
2017.513 124378
2017.749 121942
2017.985 124787
2018.221 122777
2018.457 122168
2018.693 122282
2018.929 120748
2019.165 121976
2019.401 124451
2019.637 122659
2019.873 120536
2020.109 124868
2020.346 120888
2020.582 123606
2020.818 122880
2021.054 124580
2021.290 123330
2021.527 122973
2021.763 123425
2021.999 123763
2022.235 124059
2022.472 125137
2022.708 126043
2022.944 124730
2023.180 125984
2023.417 126268
2023.653 126313
2023.889 124326
2024.126 125829
2024.362 125021
2024.599 124581
2024.835 124099
2025.071 122923
2025.308 127003
2025.544 127806
2025.781 125452
2026.017 125287
2026.254 123662
2026.490 128661
2026.727 129272
2026.963 128003
2027.200 126907
2027.436 125029
2027.673 125663
2027.909 125197
2028.146 126269
2028.383 123886
2028.619 126125
2028.856 123660
2029.093 120823
2029.329 123636
2029.566 122906
2029.803 123543
2030.039 122891
2030.276 123115
2030.513 121484
2030.750 124335
2030.986 125715
2031.223 126137
2031.460 126672
2031.697 122638
2031.934 125738
2032.170 123635
2032.407 124732
2032.644 124196
2032.881 124622
2033.118 125687
2033.355 125089
2033.592 121685
2033.829 122848
2034.066 123320
2034.303 123180
2034.540 125874
2034.777 126662
2035.014 126097
2035.251 123935
2035.488 122607
2035.725 124284
2035.962 123146
2036.199 122300
2036.436 127274
2036.673 127317
2036.910 123728
2037.147 128573
2037.384 127460
2037.622 126130
2037.859 129327
2038.096 125452
2038.333 126166
2038.570 127678
2038.808 123979
2039.045 128868
2039.282 126645
2039.519 123255
2039.757 123141
2039.994 124494
2040.231 126026
2040.469 125398
2040.706 125321
2040.943 125282
2041.181 124759
2041.418 124141
2041.655 123298
2041.893 128044
2042.130 124543
2042.368 123569
2042.605 126933
2042.843 123819
2043.080 126688
2043.318 126119
2043.555 123606
2043.793 123620
2044.030 124415
2044.268 125971
2044.505 125968
2044.743 122076
2044.980 122504
2045.218 124152
2045.456 122251
2045.693 124432
2045.931 121822
2046.169 118542
2046.406 121027
2046.644 119904
2046.882 125691
2047.119 123195
2047.357 123489
2047.595 121706
2047.833 119245
2048.070 125152
2048.308 123186
2048.546 122815
2048.784 123710
2049.022 123859
2049.260 123804
2049.497 122329
2049.735 122974
2049.973 123746
2050.211 125021
2050.449 120654
2050.687 123405
2050.925 125776
2051.163 123755
2051.401 124560
2051.639 124769
2051.877 122475
2052.115 121728
2052.353 123179
2052.591 122277
2052.829 124987
2053.067 124659
2053.305 124418
2053.543 122517
2053.781 121574
2054.019 120191
2054.258 120794
2054.496 124228
2054.734 125399
2054.972 125026
2055.210 122760
2055.448 120943
2055.687 123447
2055.925 123897
2056.163 124002
2056.401 121362
2056.640 123536
2056.878 122786
2057.116 126104
2057.355 125417
2057.593 123996
2057.831 127238
2058.070 124069
2058.308 122585
2058.546 124574
2058.785 126787
2059.023 128958
2059.262 127592
2059.500 124628
2059.739 128205
2059.977 127119
2060.216 126593
2060.454 126723
2060.693 127403
2060.931 127582
2061.170 126071
2061.408 123869
2061.647 124617
2061.885 125971
2062.124 122771
2062.363 120650
2062.601 120346
2062.840 123152
2063.078 123949
2063.317 123728
2063.556 121454
2063.795 128688
2064.033 127900
2064.272 125152
2064.511 121866
2064.749 124237
2064.988 125315
2065.227 122751
2065.466 124489
2065.705 125915
2065.943 121896
2066.182 121838
2066.421 126075
2066.660 126463
2066.899 129855
2067.138 126034
2067.377 124367
2067.616 121809
2067.855 123511
2068.094 124615
2068.332 125678
2068.571 123039
2068.810 126899
2069.049 124146
2069.288 125269
2069.527 124733
2069.767 122359
2070.006 122649
2070.245 124772
2070.484 124919
2070.723 122646
2070.962 124963
2071.201 124124
2071.440 122124
2071.679 121825
2071.919 120377
2072.158 123282
2072.397 124791
2072.636 121611
2072.875 124310
2073.115 125403
2073.354 124103
2073.593 123496
2073.833 124056
2074.072 124200
2074.311 123009
2074.550 122663
2074.790 121740
2075.029 121904
2075.269 122741
2075.508 121028
2075.747 120149
2075.987 123352
2076.226 124592
2076.466 121156
2076.705 121089
2076.944 121636
2077.184 120676
2077.423 120916
2077.663 121505
2077.903 123314
2078.142 124139
2078.382 120493
2078.621 119878
2078.861 122709
2079.100 123647
2079.340 124454
2079.580 127711
2079.819 122917
2080.059 122147
2080.299 120268
2080.538 121646
2080.778 121192
2081.018 123745
2081.257 122903
2081.497 125005
2081.737 122901
2081.977 123084
2082.216 121356
2082.456 122136
2082.696 125388
2082.936 123578
2083.176 122579
2083.415 123724
2083.655 123704
2083.895 122324
2084.135 121409
2084.375 123054
2084.615 123099
2084.855 126390
2085.095 123635
2085.335 122559
2085.575 125175
2085.815 121091
2086.055 124901
2086.295 124998
2086.535 123056
2086.775 123950
2087.015 124605
2087.255 124490
2087.495 122426
2087.735 121241
2087.975 124498
2088.215 123715
2088.455 120818
2088.696 122179
2088.936 121165
2089.176 121760
2089.416 123795
2089.656 122242
2089.897 125572
2090.137 123815
2090.377 124242
2090.617 121757
2090.858 120090
2091.098 122768
2091.338 124310
2091.578 121423
2091.819 120704
2092.059 122013
2092.300 121165
2092.540 122256
2092.780 120069
2093.021 120945
2093.261 121340
2093.502 119041
2093.742 119861
2093.982 121312
2094.223 121961
2094.463 122117
2094.704 122371
2094.944 122593
2095.185 121167
2095.426 120928
2095.666 123295
2095.907 122362
2096.147 120390
2096.388 120496
2096.628 123015
2096.869 121659
2097.110 119934
2097.350 120867
2097.591 122330
2097.832 122649
2098.072 123193
2098.313 121886
2098.554 121979
2098.795 122887
2099.035 120204
2099.276 119590
2099.517 123305
2099.758 122283
2099.999 121542
2100.239 123039
2100.480 124584
2100.721 126847
2100.962 124621
2101.203 121448
2101.444 122114
2101.685 122465
2101.926 122860
2102.166 122919
2102.407 122224
2102.648 123192
2102.889 123274
2103.130 119048
2103.371 121838
2103.612 124156
2103.853 125259
2104.094 126860
2104.335 123403
2104.577 124576
2104.818 122396
2105.059 122625
2105.300 125732
2105.541 122690
2105.782 121804
2106.023 122059
2106.264 122086
2106.506 123002
2106.747 124611
2106.988 124079
2107.229 126725
2107.471 121740
2107.712 119196
2107.953 122261
2108.194 122990
2108.436 123699
2108.677 122542
2108.918 122815
2109.160 122575
2109.401 121084
2109.642 124311
2109.884 124775
2110.125 125993
2110.367 121344
2110.608 121901
2110.849 122840
2111.091 125526
2111.332 125229
2111.574 121841
2111.815 122743
2112.057 121651
2112.298 122948
2112.540 120934
2112.781 123661
2113.023 125021
2113.265 123633
2113.506 120308
2113.748 121177
2113.989 122673
2114.231 124351
2114.473 121907
2114.714 122097
2114.956 121484
2115.198 121855
2115.439 122052
2115.681 121953
2115.923 125671
2116.165 124131
2116.406 125154
2116.648 120716
2116.890 123660
2117.132 120793
2117.374 122844
2117.615 122600
2117.857 124152
2118.099 120786
2118.341 119968
2118.583 119874
2118.825 123359
2119.067 125567
2119.309 126899
2119.551 122093
2119.793 122800
2120.035 122844
2120.277 122239
2120.519 122808
2120.761 120543
2121.003 125102
2121.245 123324
2121.487 121719
2121.729 121478
2121.971 119990
2122.213 120956
2122.455 123179
2122.697 123522
2122.939 121005
2123.181 122438
2123.424 121206
2123.666 120092
2123.908 120326
2124.150 119723
2124.392 122161
2124.635 124134
2124.877 123387
2125.119 120265
2125.361 119313
2125.604 118798
2125.846 122459
2126.088 124028
2126.331 120548
2126.573 122179
2126.815 120587
2127.058 122873
2127.300 123565
2127.543 121863
2127.785 122817
2128.027 121229
2128.270 123360
2128.512 121881
2128.755 122613
2128.997 124281
2129.240 125182
2129.482 123527
2129.725 120003
2129.967 122843
2130.210 122595
2130.453 124495
2130.695 118640
2130.938 122828
2131.180 118655
2131.423 119416
2131.666 123850
2131.908 126102
2132.151 123083
2132.394 121282
2132.636 124556
2132.879 119914
2133.122 125865
2133.365 124626
2133.607 121659
2133.850 121487
2134.093 119612
2134.336 122171
2134.578 125370
2134.821 121977
2135.064 125561
2135.307 122739
2135.550 123047
2135.793 124113
2136.036 121444
2136.279 121191
2136.521 122032
2136.764 118907
2137.007 120938
2137.250 120303
2137.493 123109
2137.736 123687
2137.979 120855
2138.222 121859
2138.465 124073
2138.708 123030
2138.951 120871
2139.195 125934
2139.438 121634
2139.681 118617
2139.924 119678
2140.167 120152
2140.410 125125
2140.653 119892
2140.896 120229
2141.140 121359
2141.383 125535
2141.626 121333
2141.869 122346
2142.113 117029
2142.356 117567
2142.599 119637
2142.842 121692
2143.086 120866
2143.329 120880
2143.572 121845
2143.816 117092
2144.059 120532
2144.302 121593
2144.546 122644
2144.789 121991
2145.033 123501
2145.276 123580
2145.519 123279
2145.763 125317
2146.006 118501
2146.250 116614
2146.493 122231
2146.737 122493
2146.980 121592
2147.224 119242
2147.467 120633
2147.711 122624
2147.955 121497
2148.198 121492
2148.442 121207
2148.685 121395
2148.929 121190
2149.173 121382
2149.416 122476
2149.660 121871
2149.904 120953
2150.147 124410
2150.391 123677
2150.635 123592
2150.879 124865
2151.122 120782
2151.366 123177
2151.610 124299
2151.854 119927
2152.098 120841
2152.341 119093
2152.585 124220
2152.829 122022
2153.073 121356
2153.317 123210
2153.561 123294
2153.805 121256
2154.049 119529
2154.293 120659
2154.537 121418
2154.781 124899
2155.025 122164
2155.269 122933
2155.513 120458
2155.757 122391
2156.001 122538
2156.245 120805
2156.489 120969
2156.733 120678
2156.977 118872
2157.221 120286
2157.465 122620
2157.709 121392
2157.953 123081
2158.198 122067
2158.442 124921
2158.686 120592
2158.930 118177
2159.174 121192
2159.419 123223
2159.663 122903
2159.907 121175
2160.151 117884
2160.396 123058
2160.640 120235
2160.884 123342
2161.129 120676
2161.373 120106
2161.617 122950
2161.862 122303
2162.106 120494
2162.351 120062
2162.595 119381
2162.839 121864
2163.084 121805
2163.328 119419
2163.573 122151
2163.817 122178
2164.062 118539
2164.306 118811
2164.551 121785
2164.795 123463
2165.040 122661
2165.285 122789
2165.529 120984
2165.774 122065
2166.018 123415
2166.263 120717
2166.508 121678
2166.752 120663
2166.997 121394
2167.242 120130
2167.486 120222
2167.731 120748
2167.976 120041
2168.221 120475
2168.465 119182
2168.710 122091
2168.955 119754
2169.200 118716
2169.444 116301
2169.689 119041
2169.934 119818
2170.179 119967
2170.424 119273
2170.669 119379
2170.914 121541
2171.159 121971
2171.403 121425
2171.648 121682
2171.893 121234
2172.138 121764
2172.383 121721
2172.628 120160
2172.873 120983
2173.118 121512
2173.363 122249
2173.608 122877
2173.853 123088
2174.099 120086
2174.344 120726
2174.589 123307
2174.834 121068
2175.079 120102
2175.324 118326
2175.569 118322
2175.814 122613
2176.060 121594
2176.305 120059
2176.550 119324
2176.795 120244
2177.041 121672
2177.286 117243
2177.531 120908
2177.776 120150
2178.022 118577
2178.267 121223
2178.512 120806
2178.758 121283
2179.003 119395
2179.248 122647
2179.494 122427
2179.739 121535
2179.985 120862
2180.230 118884
2180.475 119300
2180.721 121066
2180.966 118218
2181.212 122025
2181.457 122106
2181.703 121661
2181.948 122020
2182.194 120267
2182.440 122999
2182.685 122141
2182.931 116540
2183.176 123867
2183.422 121090
2183.667 122515
2183.913 124664
2184.159 122671
2184.404 122284
2184.650 122340
2184.896 123949
2185.142 120206
2185.387 120663
2185.633 119732
2185.879 120001
2186.124 123328
2186.370 121424
2186.616 117456
2186.862 123310
2187.108 123029
2187.354 121008
2187.599 122316
2187.845 120662
2188.091 124062
2188.337 126210
2188.583 123791
2188.829 120601
2189.075 116239
2189.321 118459
2189.567 116973
2189.813 119537
2190.059 120309
2190.305 125132
2190.551 121242
2190.797 116836
2191.043 120698
2191.289 122754
2191.535 121927
2191.781 121624
2192.027 124294
2192.273 124190
2192.519 120087
2192.765 122849
2193.012 120353
2193.258 121344
2193.504 117820
2193.750 117285
2193.996 118084
2194.243 119931
2194.489 120097
2194.735 122113
2194.981 123974
2195.228 122673
2195.474 122133
2195.720 118148
2195.966 120822
2196.213 119174
2196.459 120009
2196.706 123041
2196.952 120345
2197.198 121015
2197.445 122157
2197.691 122102
2197.938 118616
2198.184 118702
2198.430 119861
2198.677 120986
2198.923 120919
2199.170 121369
2199.416 119754
2199.663 119508
2199.910 120349
2200.156 120327
2200.403 121654
2200.649 120350
2200.896 119182
2201.142 120375
2201.389 121710
2201.636 119835
2201.882 118680
2202.129 118586
2202.376 118142
2202.622 118457
2202.869 120436
2203.116 122424
2203.363 120153
2203.609 120158
2203.856 120457
2204.103 121493
2204.350 120568
2204.597 120713
2204.843 123262
2205.090 121505
2205.337 121025
2205.584 119342
2205.831 118773
2206.078 122708
2206.325 118037
2206.572 121575
2206.819 120994
2207.065 121901
2207.312 119885
2207.559 116989
2207.806 121692
2208.053 122088
2208.300 122287
2208.548 125950
2208.795 121699
2209.042 118642
2209.289 118438
2209.536 120761
2209.783 121844
2210.030 119714
2210.277 119594
2210.524 121055
2210.771 123220
2211.019 124120
2211.266 122049
2211.513 121251
2211.760 121515
2212.007 119643
2212.255 121835
2212.502 120092
2212.749 123434
2212.997 124999
2213.244 123618
2213.491 122642
2213.739 119411
2213.986 120216
2214.233 123868
2214.481 119619
2214.728 123368
2214.975 126043
2215.223 122400
2215.470 121725
2215.718 119697
2215.965 121684
2216.213 119903
2216.460 120371
2216.708 120400
2216.955 121800
2217.203 122036
2217.450 122796
2217.698 121997
2217.945 123145
2218.193 123028
2218.440 124088
2218.688 122837
2218.936 122287
2219.183 123441
2219.431 123189
2219.679 121206
2219.926 119524
2220.174 121995
2220.422 123222
2220.669 121448
2220.917 122282
2221.165 125155
2221.413 123445
2221.660 120679
2221.908 124197
2222.156 125084
2222.404 125944
2222.652 123822
2222.900 122858
2223.147 122312
2223.395 122588
2223.643 124149
2223.891 123087
2224.139 121488
2224.387 119882
2224.635 118042
2224.883 117523
2225.131 120764
2225.379 122356
2225.627 119016
2225.875 121166
2226.123 123286
2226.371 121045
2226.619 120053
2226.867 121149
2227.115 121576
2227.363 122068
2227.611 120196
2227.859 121618
2228.108 125410
2228.356 123891
2228.604 121408
2228.852 118271
2229.100 120375
2229.349 124323
2229.597 123595
2229.845 121349
2230.093 120777
2230.342 119648
2230.590 116458
2230.838 116576
2231.086 118572
2231.335 120548
2231.583 121219
2231.831 120169
2232.080 119115
2232.328 120665
2232.577 120782
2232.825 120986
2233.073 121646
2233.322 125765
2233.570 123877
2233.819 120213
2234.067 119297
2234.316 119653
2234.564 120098
2234.813 121096
2235.061 123529
2235.310 122772
2235.558 120636
2235.807 119819
2236.056 123549
2236.304 123279
2236.553 125124
2236.801 122408
2237.050 120279
2237.299 120420
2237.547 123147
2237.796 125890
2238.045 123921
2238.293 121398
2238.542 121491
2238.791 121725
2239.040 120903
2239.288 122120
2239.537 123667
2239.786 120491
2240.035 121400
2240.284 120731
2240.533 120307
2240.781 122295
2241.030 122788
2241.279 121230
2241.528 123995
2241.777 120286
2242.026 119686
2242.275 122982
2242.524 123228
2242.773 121340
2243.022 119500
2243.271 121263
2243.520 120103
2243.769 119332
2244.018 117857
2244.267 119229
2244.516 123136
2244.765 121836
2245.014 121842
2245.263 120904
2245.512 120588
2245.761 122394
2246.011 122059
2246.260 120704
2246.509 118273
2246.758 120353
2247.007 118547
2247.257 118221
2247.506 118365
2247.755 120018
2248.004 120426
2248.254 119224
2248.503 121752
2248.752 120633
2249.002 122204
2249.251 121083
2249.500 121821
2249.750 121664
2249.999 123033
2250.248 122048
2250.498 119925
2250.747 121122
2250.997 118241
2251.246 120463
2251.495 120080
2251.745 120248
2251.994 120626
2252.244 122033
2252.493 122300
2252.743 122952
2252.993 122830
2253.242 120366
2253.492 121042
2253.741 118542
2253.991 119904
2254.240 122685
2254.490 120540
2254.740 122059
2254.989 117041
2255.239 115053
2255.489 118475
2255.738 120642
2255.988 119924
2256.238 121692
2256.488 121510
2256.737 117648
2256.987 117471
2257.237 120032
2257.487 120573
2257.736 118340
2257.986 117916
2258.236 118270
2258.486 117244
2258.736 116668
2258.986 118907
2259.236 120560
2259.486 121104
2259.735 120569
2259.985 119067
2260.235 120900
2260.485 119340
2260.735 120443
2260.985 116921
2261.235 118795
2261.485 119500
2261.735 117942
2261.985 121367
2262.235 119660
2262.485 121582
2262.736 121649
2262.986 118737
2263.236 120838
2263.486 119751
2263.736 121227
2263.986 116302
2264.236 119864
2264.487 118772
2264.737 120508
2264.987 118522
2265.237 115880
2265.487 120305
2265.738 121021
2265.988 118715
2266.238 117535
2266.489 120342
2266.739 122003
2266.989 116779
2267.240 118943
2267.490 120245
2267.740 121785
2267.991 122259
2268.241 119892
2268.491 118107
2268.742 117836
2268.992 119383
2269.243 121440
2269.493 117320
2269.744 117897
2269.994 116174
2270.245 115075
2270.495 117071
2270.746 117861
2270.996 118003
2271.247 118825
2271.497 117947
2271.748 119500
2271.999 120350
2272.249 120092
2272.500 118429
2272.751 119078
2273.001 119991
2273.252 118126
2273.503 118586
2273.753 117640
2274.004 119141
2274.255 120229
2274.505 116678
2274.756 121219
2275.007 121746
2275.258 120851
2275.509 117123
2275.759 114185
2276.010 115275
2276.261 117628
2276.512 121591
2276.763 118460
2277.014 117999
2277.265 118264
2277.516 119975
2277.766 119030
2278.017 118742
2278.268 116284
2278.519 117614
2278.770 115914
2279.021 116829
2279.272 119433
2279.523 118268
2279.774 118422
2280.025 116705
2280.276 116590
2280.528 114797
2280.779 114435
2281.030 116319
2281.281 118606
2281.532 119313
2281.783 119505
2282.034 119830
2282.286 118508
2282.537 116768
2282.788 119398
2283.039 118471
2283.290 120416
2283.542 118868
2283.793 118750
2284.044 116532
2284.295 119602
2284.547 119715
2284.798 117265
2285.049 121073
2285.301 122579
2285.552 118841
2285.804 119004
2286.055 117965
2286.306 118256
2286.558 121479
2286.809 117427
2287.061 117039
2287.312 116239
2287.564 118244
2287.815 119083
2288.067 118655
2288.318 114868
2288.570 118978
2288.821 121364
2289.073 118857
2289.324 113745
2289.576 116891
2289.827 120328
2290.079 118688
2290.331 115261
2290.582 118826
2290.834 121148
2291.086 120755
2291.337 118255
2291.589 120639
2291.841 118186
2292.092 121053
2292.344 118341
2292.596 115833
2292.848 115964
2293.099 116830
2293.351 117937
2293.603 119460
2293.855 118585
2294.107 116528
2294.359 118929
2294.610 119496
2294.862 116664
2295.114 114719
2295.366 115823
2295.618 116772
2295.870 117353
2296.122 117513
2296.374 120705
2296.626 118153
2296.878 119327
2297.130 118753
2297.382 117093
2297.634 116343
2297.886 116632
2298.138 114895
2298.390 115607
2298.642 117814
2298.894 114457
2299.146 116539
2299.399 119632
2299.651 115386
2299.903 117459
2300.155 121610
2300.407 116818
2300.659 117024
2300.912 115524
2301.164 118698
2301.416 119862
2301.668 114926
2301.921 113801
2302.173 116678
2302.425 115414
2302.678 114615
2302.930 115264
2303.182 117961
2303.435 116182
2303.687 118202
2303.939 116090
2304.192 118776
2304.444 115747
2304.697 118762
2304.949 114689
2305.201 117541
2305.454 115690
2305.706 117322
2305.959 115799
2306.211 114157
2306.464 116081
2306.716 114586
2306.969 119043
2307.222 120136
2307.474 116260
2307.727 118428
2307.979 117007
2308.232 118435
2308.485 118941
2308.737 117567
2308.990 119009
2309.243 119462
2309.495 118540
2309.748 116616
2310.001 119662
2310.253 120489
2310.506 119679
2310.759 115565
2311.012 116237
2311.265 114434
2311.517 115750
2311.770 116072
2312.023 115054
2312.276 117556
2312.529 116093
2312.782 118876
2313.034 117140
2313.287 115442
2313.540 116941
2313.793 114983
2314.046 117596
2314.299 116594
2314.552 114708
2314.805 113782
2315.058 117209
2315.311 118061
2315.564 117546
2315.817 115889
2316.070 116411
2316.323 115293
2316.576 115350
2316.829 118073
2317.083 115010
2317.336 118637
2317.589 117755
2317.842 116582
2318.095 116765
2318.348 115505
2318.602 119138
2318.855 116204
2319.108 115674
2319.361 115495
2319.614 116892
2319.868 114635
2320.121 113643
2320.374 113174
2320.628 114430
2320.881 116362
2321.134 116200
2321.388 115194
2321.641 114381
2321.894 113768
2322.148 115654
2322.401 114251
2322.655 118080
2322.908 115992
2323.161 116687
2323.415 115207
2323.668 114390
2323.922 114450
2324.175 116467
2324.429 115709
2324.682 116199
2324.936 117907
2325.189 120480
2325.443 118809
2325.697 114628
2325.950 115420
2326.204 117158
2326.458 116379
2326.711 115847
2326.965 114292
2327.218 114304
2327.472 115083
2327.726 114364
2327.980 114260
2328.233 111308
2328.487 116552
2328.741 113399
2328.995 117656
2329.248 116383
2329.502 118330
2329.756 115994
2330.010 115299
2330.264 116516
2330.517 117234
2330.771 118839
2331.025 115761
2331.279 118038
2331.533 115644
2331.787 117299
2332.041 116031
2332.295 113823
2332.549 115374
2332.803 115662
2333.057 114886
2333.311 116450
2333.565 114157
2333.819 116140
2334.073 113130
2334.327 118105
2334.581 116469
2334.835 114785
2335.089 114523
2335.343 118063
2335.597 116043
2335.852 114141
2336.106 114146
2336.360 115685
2336.614 114294
2336.868 113956
2337.123 116298
2337.377 116485
2337.631 115046
2337.885 116887
2338.140 115792
2338.394 116531
2338.648 116808
2338.902 117688
2339.157 116827
2339.411 115523
2339.666 115518
2339.920 114690
2340.174 115552
2340.429 116632
2340.683 117229
2340.938 117193
2341.192 113634
2341.446 117252
2341.701 117671
2341.955 115989
2342.210 116681
2342.464 117437
2342.719 113428
2342.973 112006
2343.228 116600
2343.483 116636
2343.737 113172
2343.992 114393
2344.246 116317
2344.501 114445
2344.756 116738
2345.010 118400
2345.265 116525
2345.520 115425
2345.774 116993
2346.029 114297
2346.284 112902
2346.538 114264
2346.793 116899
2347.048 117300
2347.303 115130
2347.558 115019
2347.812 115772
2348.067 114083
2348.322 112811
2348.577 113471
2348.832 115723
2349.087 114819
2349.341 117322
2349.596 113040
2349.851 117307
2350.106 115161
2350.361 116075
2350.616 114549
2350.871 115848
2351.126 114072
2351.381 114536
2351.636 114331
2351.891 112337
2352.146 113915
2352.401 113128
2352.656 113663
2352.911 114624
2353.166 116679
2353.422 118217
2353.677 118271
2353.932 113146
2354.187 113120
2354.442 115481
2354.697 113636
2354.953 115557
2355.208 114605
2355.463 113630
2355.718 114394
2355.974 113400
2356.229 113113
2356.484 114533
2356.739 113744
2356.995 108847
2357.250 115767
2357.505 113538
2357.761 114548
2358.016 114676
2358.271 114050
2358.527 114949
2358.782 113304
2359.038 112008
2359.293 113207
2359.549 113870
2359.804 116105
2360.059 112609
2360.315 112923
2360.570 110585
2360.826 112258
2361.082 111842
2361.337 113054
2361.593 114830
2361.848 114142
2362.104 112586
2362.359 110659
2362.615 111203
2362.871 110791
2363.126 111956
2363.382 110618
2363.638 113721
2363.893 112339
2364.149 110879
2364.405 114343
2364.660 114463
2364.916 111951
2365.172 111828
2365.428 114193
2365.684 114167
2365.939 113525
2366.195 112278
2366.451 112683
2366.707 114582
2366.963 111928
2367.219 112783
2367.474 112417
2367.730 112144
2367.986 111688
2368.242 111661
2368.498 110748
2368.754 115497
2369.010 116176
2369.266 115173
2369.522 111469
2369.778 111986
2370.034 112015
2370.290 112613
2370.546 113150
2370.802 113231
2371.058 112944
2371.314 114852
2371.570 111921
2371.827 111819
2372.083 112525
2372.339 113613
2372.595 111679
2372.851 111595
2373.107 114879
2373.364 114030
2373.620 114372
2373.876 112382
2374.132 113107
2374.389 116399
2374.645 114618
2374.901 113962
2375.157 113043
2375.414 112930
2375.670 113108
2375.926 114602
2376.183 112642
2376.439 113488
2376.696 114751
2376.952 113472
2377.208 112676
2377.465 112719
2377.721 117006
2377.978 114994
2378.234 114105
2378.491 112839
2378.747 111380
2379.004 114673
2379.260 112188
2379.517 112036
2379.773 112043
2380.030 114109
2380.286 112695
2380.543 112589
2380.800 112159
2381.056 115043
2381.313 114841
2381.570 114169
2381.826 111795
2382.083 111399
2382.340 113161
2382.596 113552
2382.853 114327
2383.110 115235
2383.367 112683
2383.623 113510
2383.880 112626
2384.137 116315
2384.394 115066
2384.651 115611
2384.907 115496
2385.164 116601
2385.421 111053
2385.678 114272
2385.935 112531
2386.192 111374
2386.449 112424
2386.706 112515
2386.963 114059
2387.219 110791
2387.476 110931
2387.733 112528
2387.990 114492
2388.247 113418
2388.505 110678
2388.762 114336
2389.019 112797
2389.276 111104
2389.533 114829
2389.790 113962
2390.047 112302
2390.304 112455
2390.561 112795
2390.818 110161
2391.076 111084
2391.333 113835
2391.590 113704
2391.847 114945
2392.104 111666
2392.362 110113
2392.619 111729
2392.876 110018
2393.133 111494
2393.391 113068
2393.648 112150
2393.905 111470
2394.163 111761
2394.420 113503
2394.677 110285
2394.935 110495
2395.192 113270
2395.450 109725
2395.707 110091
2395.965 111499
2396.222 111214
2396.479 112307
2396.737 111494
2396.994 111353
2397.252 108909
2397.509 110705
2397.767 113480
2398.025 114656
2398.282 112755
2398.540 110971
2398.797 111858
2399.055 112125
2399.312 112730
2399.570 112289
2399.828 110965
2400.085 110419
2400.343 112841
2400.601 112660
2400.859 110757
2401.116 114061
2401.374 111785
2401.632 113768
2401.889 109773
2402.147 112160
2402.405 110634
2402.663 107740
2402.921 111855
2403.178 109182
2403.436 111099
2403.694 109325
2403.952 110283
2404.210 110661
2404.468 112119
2404.726 114412
2404.984 113057
2405.242 112722
2405.500 114903
2405.758 115327
2406.016 113467
2406.274 119394
2406.532 112966
2406.790 113246
2407.048 112366
2407.306 111474
2407.564 112141
2407.822 112054
2408.080 111550
2408.338 111012
2408.596 112447
2408.854 112788
2409.112 112352
2409.371 110008
2409.629 114233
2409.887 112758
2410.145 111425
2410.403 112674
2410.662 114929
2410.920 114217
2411.178 110075
2411.436 111389
2411.695 111003
2411.953 113370
2412.211 110834
2412.470 111259
2412.728 109684
2412.986 109857
2413.245 111075
2413.503 110610
2413.762 110802
2414.020 112350
2414.278 112897
2414.537 113937
2414.795 111146
2415.054 109201
2415.312 110156
2415.571 109664
2415.829 110924
2416.088 108655
2416.346 108968
2416.605 110374
2416.864 112160
2417.122 113126
2417.381 113293
2417.639 112360
2417.898 112069
2418.157 112693
2418.415 112776
2418.674 109580
2418.933 110035
2419.191 114341
2419.450 111496
2419.709 111089
2419.967 110803
2420.226 110724
2420.485 111631
2420.744 110844
2421.003 111262
2421.261 108430
2421.520 111325
2421.779 113135
2422.038 111389
2422.297 113717
2422.556 111052
2422.815 111511
2423.073 111724
2423.332 112910
2423.591 112788
2423.850 110720
2424.109 112112
2424.368 112791
2424.627 109859
2424.886 109443
2425.145 110440
2425.404 110063
2425.663 111552
2425.922 111641
2426.181 114626
2426.441 114168
2426.700 110085
2426.959 110092
2427.218 110385
2427.477 110365
2427.736 109607
2427.995 112933
2428.255 110548
2428.514 108622
2428.773 107412
2429.032 108824
2429.291 111191
2429.551 109153
2429.810 111044
2430.069 110519
2430.329 110340
2430.588 110173
2430.847 110441
2431.107 112881
2431.366 107904
2431.625 107788
2431.885 109589
2432.144 108602
2432.403 110005
2432.663 110199
2432.922 111779
2433.182 108418
2433.441 110715
2433.701 109890
2433.960 111135
2434.220 107840
2434.479 110498
2434.739 110423
2434.998 107512
2435.258 111183
2435.518 108017
2435.777 109337
2436.037 108825
2436.296 108296
2436.556 112043
2436.816 113174
2437.075 112657
2437.335 110875
2437.595 109980
2437.854 109598
2438.114 110004
2438.374 109586
2438.634 110740
2438.893 113393
2439.153 111624
2439.413 111053
2439.673 111191
2439.933 110133
2440.192 111442
2440.452 110582
2440.712 108671
2440.972 112816
2441.232 110866
2441.492 107905
2441.752 111150
2442.012 110704
2442.272 114501
2442.531 111531
2442.791 110388
2443.051 110021
2443.311 110261
2443.571 108784
2443.831 107512
2444.092 108778
2444.352 107685
2444.612 108148
2444.872 108560
2445.132 109290
2445.392 110913
2445.652 111094
2445.912 111264
2446.172 108777
2446.433 108539
2446.693 106316
2446.953 108785
2447.213 110152
2447.473 111604
2447.734 111324
2447.994 108859
2448.254 109211
2448.514 110790
2448.775 110987
2449.035 107112
2449.295 112668
2449.556 110407
2449.816 113986
2450.076 112920
2450.337 111757
2450.597 111371
2450.858 112863
2451.118 111055
2451.378 112118
2451.639 110132
2451.899 110897
2452.160 111489
2452.420 112019
2452.681 110005
2452.941 109036
2453.202 109901
2453.462 110892
2453.723 111545
2453.984 110302
2454.244 109626
2454.505 110706
2454.765 107917
2455.026 112270
2455.287 112511
2455.547 109950
2455.808 108809
2456.069 107462
2456.329 109312
2456.590 111249
2456.851 109518
2457.112 110733
2457.372 109461
2457.633 108708
2457.894 107980
2458.155 109608
2458.415 112435
2458.676 110570
2458.937 108506
2459.198 110666
2459.459 110250
2459.720 109377
2459.981 113521
2460.242 112410
2460.502 113442
2460.763 110863
2461.024 109720
2461.285 109064
2461.546 109800
2461.807 110783
2462.068 108618
2462.329 109522
2462.590 110704
2462.851 109357
2463.112 111695
2463.374 108523
2463.635 109342
2463.896 110650
2464.157 109535
2464.418 109394
2464.679 109530
2464.940 111694
2465.202 109098
2465.463 109022
2465.724 110895
2465.985 108931
2466.246 108673
2466.508 111177
2466.769 108544
2467.030 111454
2467.291 108672
2467.553 110385
2467.814 110999
2468.075 108576
2468.337 108610
2468.598 107837
2468.859 109358
2469.121 108099
2469.382 110902
2469.644 110708
2469.905 109326
2470.167 109087
2470.428 111038
2470.689 111461
2470.951 108746
2471.212 108375
2471.474 107807
2471.736 110137
2471.997 109779
2472.259 109958
2472.520 108016
2472.782 112341
2473.043 110780
2473.305 110365
2473.567 108578
2473.828 111218
2474.090 109884
2474.352 108882
2474.613 106114
2474.875 109821
2475.137 110376
2475.398 110902
2475.660 108881
2475.922 110354
2476.184 108880
2476.445 107859
2476.707 106191
2476.969 107877
2477.231 109889
2477.493 108702
2477.755 113847
2478.016 112436
2478.278 109753
2478.540 111455
2478.802 109248
2479.064 109404
2479.326 109247
2479.588 107972
2479.850 109141
2480.112 110133
2480.374 108265
2480.636 108774
2480.898 106165
2481.160 105225
2481.422 108185
2481.684 108519
2481.946 109260
2482.208 107606
2482.470 109258
2482.732 109687
2482.994 109851
2483.257 109428
2483.519 108484
2483.781 108489
2484.043 107389
2484.305 110373
2484.568 110841
2484.830 107527
2485.092 106313
2485.354 107919
2485.617 107903
2485.879 107530
2486.141 107972
2486.403 109141
2486.666 109241
2486.928 108621
2487.190 110487
2487.453 109856
2487.715 106326
2487.978 105217
2488.240 104664
2488.502 105270
2488.765 108988
2489.027 110841
2489.290 107241
2489.552 107568
2489.815 106364
2490.077 106913
2490.340 108921
2490.602 107575
2490.865 109856
2491.127 109081
2491.390 113270
2491.653 106221
2491.915 107777
2492.178 110355
2492.440 109244
2492.703 110512
2492.966 111805
2493.228 111819
2493.491 109888
2493.754 107923
2494.017 107582
2494.279 108028
2494.542 109276
2494.805 106458
2495.068 108593
2495.330 107810
2495.593 109865
2495.856 109150
2496.119 109447
2496.382 111211
2496.644 110758
2496.907 111658
2497.170 106454
2497.433 107635
2497.696 107773
2497.959 107144
2498.222 107750
2498.485 107142
2498.748 110090
2499.011 107516
2499.274 107701
2499.537 107578
2499.800 107204
2500.063 107645
2500.326 109290
2500.589 108895
2500.852 106114
2501.115 108187
2501.378 108661
2501.641 108694
2501.905 106060
2502.168 107313
2502.431 108613
2502.694 108848
2502.957 107307
2503.221 106644
2503.484 107316
2503.747 107723
2504.010 109011
2504.273 109419
2504.537 109514
2504.800 108961
2505.063 107531
2505.327 107781
2505.590 107077
2505.853 111964
2506.117 107003
2506.380 109784
2506.643 108663
2506.907 108681
2507.170 111051
2507.434 111411
2507.697 109621
2507.961 107280
2508.224 109094
2508.488 112290
2508.751 108396
2509.015 107202
2509.278 107027
2509.542 108804
2509.805 110031
2510.069 107974
2510.332 108672
2510.596 108924
2510.860 105789
2511.123 104021
2511.387 106292
2511.651 105923
2511.914 107222
2512.178 106370
2512.442 107740
2512.705 107444
2512.969 108280
2513.233 110254
2513.497 109355
2513.760 109819
2514.024 108380
2514.288 108406
2514.552 109237
2514.816 106536
2515.079 107723
2515.343 109659
2515.607 109930
2515.871 107205
2516.135 109453
2516.399 105088
2516.663 107356
2516.927 104617
2517.191 106133
2517.455 105633
2517.719 105127
2517.983 103869
2518.247 108676
2518.511 109972
2518.775 108676
2519.039 107491
2519.303 107243
2519.567 109228
2519.831 108516
2520.095 108716
2520.359 107005
2520.623 108232
2520.887 108111
2521.152 104920
2521.416 106267
2521.680 106266
2521.944 106516
2522.208 109153
2522.473 106716
2522.737 106352
2523.001 106329
2523.265 105124
2523.530 107486
2523.794 109095
2524.058 107616
2524.323 108507
2524.587 108011
2524.851 107633
2525.116 107659
2525.380 107602
2525.644 109260
2525.909 107916
2526.173 107941
2526.438 109353
2526.702 107096
2526.967 106936
2527.231 107588
2527.496 110714
2527.760 107316
2528.025 108171
2528.289 105429
2528.554 106398
2528.818 106863
2529.083 108945
2529.347 108527
2529.612 106041
2529.877 106800
2530.141 108428
2530.406 105271
2530.671 110197
2530.935 108388
2531.200 107837
2531.465 108558
2531.729 108010
2531.994 105605
2532.259 106685
2532.524 105033
2532.789 109559
2533.053 107536
2533.318 106371
2533.583 107096
2533.848 105613
2534.113 108504
2534.377 104324
2534.642 107248
2534.907 106204
2535.172 108489
2535.437 106061
2535.702 108570
2535.967 106436
2536.232 106997
2536.497 109933
2536.762 109324
2537.027 107288
2537.292 106050
2537.557 108572
2537.822 107387
2538.087 108843
2538.352 106083
2538.617 104997
2538.882 107674
2539.147 107597
2539.413 110089
2539.678 106991
2539.943 105742
2540.208 104401
2540.473 105560
2540.738 106694
2541.004 106899
2541.269 106286
2541.534 107198
2541.799 107912
2542.065 108957
2542.330 106749
2542.595 107584
2542.860 108092
2543.126 107029
2543.391 106516
2543.656 108996
2543.922 108559
2544.187 105078
2544.453 106614
2544.718 109019
2544.983 105960
2545.249 106667
2545.514 107641
2545.780 103495
2546.045 104189
2546.311 110751
2546.576 108504
2546.842 111139
2547.107 106185
2547.373 105227
2547.638 103910
2547.904 106866
2548.170 107358
2548.435 108447
2548.701 109475
2548.966 108490
2549.232 108261
2549.498 106767
2549.763 110019
2550.029 106582
2550.295 105736
2550.561 104547
2550.826 104934
2551.092 107322
2551.358 106173
2551.624 107130
2551.889 106142
2552.155 104966
2552.421 103892
2552.687 105735
2552.953 105223
2553.218 105084
2553.484 109127
2553.750 107726
2554.016 106001
2554.282 106587
2554.548 108758
2554.814 108978
2555.080 105737
2555.346 106768
2555.612 104927
2555.878 105010
2556.144 103570
2556.410 105842
2556.676 108899
2556.942 103392
2557.208 106060
2557.474 105769
2557.740 108002
2558.006 106375
2558.272 104437
2558.539 106410
2558.805 104976
2559.071 104227
2559.337 106583
2559.603 107687
2559.869 106518
2560.136 105971
2560.402 105585
2560.668 108128
2560.934 104967
2561.201 108050
2561.467 106432
2561.733 105833
2562.000 107839
2562.266 105492
2562.532 106184
2562.799 107096
2563.065 105736
2563.331 104719
2563.598 105921
2563.864 109053
2564.131 108757
2564.397 110159
2564.664 108924
2564.930 106725
2565.197 107548
2565.463 106007
2565.730 103607
2565.996 107269
2566.263 105935
2566.529 104857
2566.796 107948
2567.062 104293
2567.329 105863
2567.596 104411
2567.862 104576
2568.129 105144
2568.395 105579
2568.662 105217
2568.929 106636
2569.195 108832
2569.462 108077
2569.729 107988
2569.996 104091
2570.262 106154
2570.529 105592
2570.796 105448
2571.063 104308
2571.330 106670
2571.596 104988
2571.863 105263
2572.130 105386
2572.397 103048
2572.664 104099
2572.931 104310
2573.198 103268
2573.465 102108
2573.731 104684
2573.998 104534
2574.265 103528
2574.532 103874
2574.799 105115
2575.066 105012
2575.333 102592
2575.600 103546
2575.867 105862
2576.135 106278
2576.402 107893
2576.669 105684
2576.936 106619
2577.203 105807
2577.470 103395
2577.737 105476
2578.004 106543
2578.272 105000
2578.539 105299
2578.806 107306
2579.073 104764
2579.340 105281
2579.608 105721
2579.875 103400
2580.142 104887
2580.409 104013
2580.677 105504
2580.944 106061
2581.211 105044
2581.479 105662
2581.746 109520
2582.013 108636
2582.281 106184
2582.548 108598
2582.816 109145
2583.083 106030
2583.350 106363
2583.618 104789
2583.885 105941
2584.153 105364
2584.420 108014
2584.688 107043
2584.955 107285
2585.223 107848
2585.491 104502
2585.758 105408
2586.026 105414
2586.293 108887
2586.561 105396
2586.828 104663
2587.096 104760
2587.364 105841
2587.631 104518
2587.899 105997
2588.167 103246
2588.435 106439
2588.702 104755
2588.970 104202
2589.238 105354
2589.505 108839
2589.773 109106
2590.041 108228
2590.309 107292
2590.577 109685
2590.845 103063
2591.112 104292
2591.380 106068
2591.648 104734
2591.916 105588
2592.184 107583
2592.452 106695
2592.720 104193
2592.988 106767
2593.256 106094
2593.524 104778
2593.792 103368
2594.060 105692
2594.328 104979
2594.596 104774
2594.864 104833
2595.132 106789
2595.400 106625
2595.668 107011
2595.936 106227
2596.204 107822
2596.472 105688
2596.740 105085
2597.009 107193
2597.277 103633
2597.545 105884
2597.813 105741
2598.081 106325
2598.349 105402
2598.618 106410
2598.886 107194
2599.154 106739
2599.423 107279
2599.691 106873
2599.959 108657
2600.227 106685
2600.496 104604
2600.764 103863
2601.033 105190
2601.301 107196
2601.569 104369
2601.838 105502
2602.106 107238
2602.375 103107
2602.643 104710
2602.911 106550
2603.180 107027
2603.448 106772
2603.717 108327
2603.985 106798
2604.254 107923
2604.523 106695
2604.791 106128
2605.060 104407
2605.328 105575
2605.597 104118
2605.865 103742
2606.134 103312
2606.403 105443
2606.671 105347
2606.940 106253
2607.209 105399
2607.477 103617
2607.746 104308
2608.015 103519
2608.284 108993
2608.552 107252
2608.821 106479
2609.090 107755
2609.359 104762
2609.628 107176
2609.896 105831
2610.165 104649
2610.434 105885
2610.703 105684
2610.972 106283
2611.241 106137
2611.510 103212
2611.779 105966
2612.048 106157
2612.316 105408
2612.585 103447
2612.854 104719
2613.123 105316
2613.392 105891
2613.661 106651
2613.930 106718
2614.200 107633
2614.469 104082
2614.738 105861
2615.007 105123
2615.276 103993
2615.545 103484
2615.814 103430
2616.083 106160
2616.352 101999
2616.622 105802
2616.891 103327
2617.160 104452
2617.429 106429
2617.698 106589
2617.968 107983
2618.237 109064
2618.506 106289
2618.776 107089
2619.045 105356
2619.314 106132
2619.584 103214
2619.853 103444
2620.122 104472
2620.392 104469
2620.661 106261
2620.930 107489
2621.200 102254
2621.469 104572
2621.739 105596
2622.008 107132
2622.278 104835
2622.547 105306
2622.817 102520
2623.086 102415
2623.356 106539
2623.625 105027
2623.895 107361
2624.164 106867
2624.434 104981
2624.703 106685
2624.973 104416
2625.243 105740
2625.512 104653
2625.782 106011
2626.052 104574
2626.321 105442
2626.591 103612
2626.861 105309
2627.130 104869
2627.400 102319
2627.670 104894
2627.940 103060
2628.210 103210
2628.479 103516
2628.749 103609
2629.019 106054
2629.289 104486
2629.559 104144
2629.829 104354
2630.098 105801
2630.368 105450
2630.638 106694
2630.908 105233
2631.178 105133
2631.448 105274
2631.718 105126
2631.988 103508
2632.258 102374
2632.528 102255
2632.798 101265
2633.068 104601
2633.338 103909
2633.608 104571
2633.878 102564
2634.148 105274
2634.418 105356
2634.688 101712
2634.959 106354
2635.229 105732
2635.499 105247
2635.769 105060
2636.039 103044
2636.309 105492
2636.580 106733
2636.850 106986
2637.120 105321
2637.390 106024
2637.661 107299
2637.931 104851
2638.201 107260
2638.472 105478
2638.742 107855
2639.012 103364
2639.283 104672
2639.553 105214
2639.823 106592
2640.094 105724
2640.364 106773
2640.635 106053
2640.905 103462
2641.175 103906
2641.446 101298
2641.716 105304
2641.987 104320
2642.257 105210
2642.528 106681
2642.798 106177
2643.069 104421
2643.340 105286
2643.610 101537
2643.881 102234
2644.151 104481
2644.422 103360
2644.693 103983
2644.963 106734
2645.234 105187
2645.505 102340
2645.775 99773
2646.046 102342
2646.317 102800
2646.587 104527
2646.858 104591
2647.129 104380
2647.400 106352
2647.671 104534
2647.941 105468
2648.212 105610
2648.483 100638
2648.754 102556
2649.025 104465
2649.296 102952
2649.566 102713
2649.837 103737
2650.108 103742
2650.379 104095
2650.650 106374
2650.921 108535
2651.192 105152
2651.463 103900
2651.734 104004
2652.005 102953
2652.276 102222
2652.547 104212
2652.818 102543
2653.089 102646
2653.360 105892
2653.631 103780
2653.903 102557
2654.174 102051
2654.445 102676
2654.716 102062
2654.987 103948
2655.258 104635
2655.530 105100
2655.801 106032
2656.072 106536
2656.343 105328
2656.614 104038
2656.886 103448
2657.157 105545
2657.428 105747
2657.700 105977
2657.971 104617
2658.242 106237
2658.514 106054
2658.785 104097
2659.056 102228
2659.328 106145
2659.599 103586
2659.871 104249
2660.142 104390
2660.413 103540
2660.685 106038
2660.956 105745
2661.228 101324
2661.499 103877
2661.771 104142
2662.042 105282
2662.314 102267
2662.586 105670
2662.857 103110
2663.129 103831
2663.400 105366
2663.672 104004
2663.944 103323
2664.215 102403
2664.487 104176
2664.759 105750
2665.030 103180
2665.302 106321
2665.574 104940
2665.845 105319
2666.117 106155
2666.389 105837
2666.661 102545
2666.932 102616
2667.204 105825
2667.476 102360
2667.748 101042
2668.020 101906
2668.292 103482
2668.563 104407
2668.835 103466
2669.107 100208
2669.379 103442
2669.651 101007
2669.923 102497
2670.195 100197
2670.467 102876
2670.739 104447
2671.011 102288
2671.283 101227
2671.555 103012
2671.827 102404
2672.099 104241
2672.371 103984
2672.643 105062
2672.915 106943
2673.187 105553
2673.459 104299
2673.732 106713
2674.004 101766
2674.276 101979
2674.548 104027
2674.820 106064
2675.092 106765
2675.365 105496
2675.637 105058
2675.909 105259
2676.181 106814
2676.454 105453
2676.726 102463
2676.998 104215
2677.271 104663
2677.543 103736
2677.815 102242
2678.088 101396
2678.360 106025
2678.632 106011
2678.905 106288
2679.177 103672
2679.450 103814
2679.722 105795
2679.995 104451
2680.267 107164
2680.539 105512
2680.812 103476
2681.084 101419
2681.357 101929
2681.630 103462
2681.902 105427
2682.175 101841
2682.447 104297
2682.720 107195
2682.992 105166
2683.265 105490
2683.538 104476
2683.810 103719
2684.083 103549
2684.356 103486
2684.628 103083
2684.901 106867
2685.174 104833
2685.447 105084
2685.719 104932
2685.992 103856
2686.265 106431
2686.538 106743
2686.811 106688
2687.083 102386
2687.356 103074
2687.629 106055
2687.902 105017
2688.175 106079
2688.448 104998
2688.721 107056
2688.993 106731
2689.266 105714
2689.539 104626
2689.812 105318
2690.085 105901
2690.358 106554
2690.631 105656
2690.904 105792
2691.177 105115
2691.450 104804
2691.723 107809
2691.997 105039
2692.270 104771
2692.543 104313
2692.816 105192
2693.089 106356
2693.362 106800
2693.635 107431
2693.908 104173
2694.182 104514
2694.455 102925
2694.728 103674
2695.001 101983
2695.274 101834
2695.548 107207
2695.821 107276
2696.094 106176
2696.368 104181
2696.641 104092
2696.914 103087
2697.188 103526
2697.461 102786
2697.734 105715
2698.008 105644
2698.281 103983
2698.554 102508
2698.828 104304
2699.101 105119
2699.375 103940
2699.648 102195
2699.922 103067
2700.195 102639
2700.469 105041
2700.742 106715
2701.016 107281
2701.289 106631
2701.563 106758
2701.837 104921
2702.110 104841
2702.384 106826
2702.657 103605
2702.931 107083
2703.205 106828
2703.478 108089
2703.752 109980
2704.026 106435
2704.299 102375
2704.573 101632
2704.847 105241
2705.121 106746
2705.394 105438
2705.668 104103
2705.942 105292
2706.216 103044
2706.489 104136
2706.763 105550
2707.037 104962
2707.311 105009
2707.585 101629
2707.859 104848
2708.133 105808
2708.407 106457
2708.681 107117
2708.954 105574
2709.228 106616
2709.502 105078
2709.776 104695
2710.050 105800
2710.324 107167
2710.598 106763
2710.872 105248
2711.147 105732
2711.421 104300
2711.695 100633
2711.969 102300
2712.243 103292
2712.517 103771
2712.791 104482
2713.065 103866
2713.339 103058
2713.614 104714
2713.888 103246
2714.162 103570
2714.436 103182
2714.711 105148
2714.985 105317
2715.259 107265
2715.533 104241
2715.808 103997
2716.082 103997
2716.356 102672
2716.631 104811
2716.905 104711
2717.179 102502
2717.454 104516
2717.728 106278
2718.002 105050
2718.277 105549
2718.551 106440
2718.826 102453
2719.100 105874
2719.375 103442
2719.649 103427
2719.924 104294
2720.198 106044
2720.473 102701
2720.747 102111
2721.022 103617
2721.296 102094
2721.571 104153
2721.846 102977
2722.120 103420
2722.395 103475
2722.670 101509
2722.944 101545
2723.219 99581
2723.494 104611
2723.768 104455
2724.043 104882
2724.318 104570
2724.592 103472
2724.867 103224
2725.142 104284
2725.417 106104
2725.692 101914
2725.966 102185
2726.241 103345
2726.516 103046
2726.791 102452
2727.066 104670
2727.341 102266
2727.615 101810
2727.890 102692
2728.165 104879
2728.440 105245
2728.715 103668
2728.990 102745
2729.265 104653
2729.540 103609
2729.815 104841
2730.090 101784
2730.365 101898
2730.640 102460
2730.915 101814
2731.190 102548
2731.466 102991
2731.741 102528
2732.016 103424
2732.291 99972
2732.566 101118
2732.841 104781
2733.116 103106
2733.392 104990
2733.667 103517
2733.942 104915
2734.217 103084
2734.492 103269
2734.768 102658
2735.043 104148
2735.318 103985
2735.594 101299
2735.869 101289
2736.144 100565
2736.420 102500
2736.695 103278
2736.970 103613
2737.246 103752
2737.521 105111
2737.797 105681
2738.072 103417
2738.347 103081
2738.623 101505
2738.898 104037
2739.174 103240
2739.449 101882
2739.725 104325
2740.000 104761
2740.276 101330
2740.551 102142
2740.827 103994
2741.103 108259
2741.378 103776
2741.654 102114
2741.929 98935
2742.205 102258
2742.481 102537
2742.756 101402
2743.032 102538
2743.308 102140
2743.583 105396
2743.859 101994
2744.135 102915
2744.411 103092
2744.686 103619
2744.962 101369
2745.238 101782
2745.514 101875
2745.790 103926
2746.065 102784
2746.341 103686
2746.617 103034
2746.893 103647
2747.169 104206
2747.445 104322
2747.721 102230
2747.997 103508
2748.273 104839
2748.549 101770
2748.825 101881
2749.101 103870
2749.377 102167
2749.653 102427
2749.929 100213
2750.205 102542
2750.481 102305
2750.757 102098
2751.033 98488
2751.309 99671
2751.585 103942
2751.861 104076
2752.137 102816
2752.414 103365
2752.690 102558
2752.966 105251
2753.242 103189
2753.518 105442
2753.795 103034
2754.071 103046
2754.347 105208
2754.623 102671
2754.900 103703
2755.176 101027
2755.452 103633
2755.729 103132
2756.005 100520
2756.281 106128
2756.558 104338
2756.834 102440
2757.110 99996
2757.387 103198
2757.663 100405
2757.940 102909
2758.216 106189
2758.493 103755
2758.769 104404
2759.046 105336
2759.322 103170
2759.599 101810
2759.875 103318
2760.152 103094
2760.428 100441
2760.705 102505
2760.981 100458
2761.258 101452
2761.535 102639
2761.811 101656
2762.088 100855
2762.365 99547
2762.641 98883
2762.918 100803
2763.195 102710
2763.471 101912
2763.748 103596
2764.025 99949
2764.302 101729
2764.578 101150
2764.855 103540
2765.132 103432
2765.409 100334
2765.686 101665
2765.962 98997
2766.239 99472
2766.516 101176
2766.793 100641
2767.070 101615
2767.347 101944
2767.624 101630
2767.901 101957
2768.178 101489
2768.455 99892
2768.732 100756
2769.009 101765
2769.286 104943
2769.563 103740
2769.840 103456
2770.117 105394
2770.394 102011
2770.671 99896
2770.948 100513
2771.225 102394
2771.502 98537
2771.779 101336
2772.057 103274
2772.334 106088
2772.611 101129
2772.888 102110
2773.165 103479
2773.443 101609
2773.720 101255
2773.997 101338
2774.274 100714
2774.552 99085
2774.829 99719
2775.106 98545
2775.384 98193
2775.661 99823
2775.938 101370
2776.216 99609
2776.493 102223
2776.770 103659
2777.048 104393
2777.325 101144
2777.603 101704
2777.880 100472
2778.158 101251
2778.435 100231
2778.713 102061
2778.990 101275
2779.268 103948
2779.545 101733
2779.823 101176
2780.100 100973
2780.378 102351
2780.655 103604
2780.933 102829
2781.211 104402
2781.488 101200
2781.766 100382
2782.043 102126
2782.321 100805
2782.599 100084
2782.877 101459
2783.154 101953
2783.432 99635
2783.710 101150
2783.987 103296
2784.265 101840
2784.543 103684
2784.821 101555
2785.099 103337
2785.376 103343
2785.654 103223
2785.932 103703
2786.210 103658
2786.488 104807
2786.766 102651
2787.044 102039
2787.322 99955
2787.600 101824
2787.878 101039
2788.156 104350
2788.434 105090
2788.712 102727
2788.990 103170
2789.268 105620
2789.546 103863
2789.824 102774
2790.102 99596
2790.380 98537
2790.658 101743
2790.936 101784
2791.214 98752
2791.492 99753
2791.770 98622
2792.049 100372
2792.327 100858
2792.605 102386
2792.883 100940
2793.161 102995
2793.440 102310
2793.718 100841
2793.996 104050
2794.274 100667
2794.553 99018
2794.831 100068
2795.109 100608
2795.388 101480
2795.666 98038
2795.944 102260
2796.223 101269
2796.501 102029
2796.779 102165
2797.058 102367
2797.336 100055
2797.615 100186
2797.893 99303
2798.172 101312
2798.450 102898
2798.729 102365
2799.007 105470
2799.286 103983
2799.564 104499
2799.843 99970
2800.121 101980
2800.400 101617
2800.679 100590
2800.957 101432
2801.236 103981
2801.514 101221
2801.793 101127
2802.072 102624
2802.350 101197
2802.629 99888
2802.908 102667
2803.187 100841
2803.465 99068
2803.744 99020
2804.023 101694
2804.302 99957
2804.580 103020
2804.859 102104
2805.138 99380
2805.417 100137
2805.696 104399
2805.975 102978
2806.253 102351
2806.532 102415
2806.811 101695
2807.090 105013
2807.369 106173
2807.648 100831
2807.927 104132
2808.206 101876
2808.485 100919
2808.764 97790
2809.043 100630
2809.322 100052
2809.601 103210
2809.880 104625
2810.159 103702
2810.438 103721
2810.717 101150
2810.997 102332
2811.276 102315
2811.555 104604
2811.834 102950
2812.113 101346
2812.392 102239
2812.672 101475
2812.951 103127
2813.230 101345
2813.509 99849
2813.788 104284
2814.068 105422
2814.347 102135
2814.626 99319
2814.906 101094
2815.185 101935
2815.464 103354
2815.744 101910
2816.023 105608
2816.302 103903
2816.582 102465
2816.861 102931
2817.141 103651
2817.420 102673
2817.700 100602
2817.979 103710
2818.258 103839
2818.538 103788
2818.817 102063
2819.097 104672
2819.377 103957
2819.656 99961
2819.936 103700
2820.215 102638
2820.495 101748
2820.774 103535
2821.054 104593
2821.334 104212
2821.613 100242
2821.893 101086
2822.173 101515
2822.452 102663
2822.732 103211
2823.012 105322
2823.292 104438
2823.571 102871
2823.851 101742
2824.131 99208
2824.411 103251
2824.690 100721
2824.970 101742
2825.250 100275
2825.530 102022
2825.810 102013
2826.090 100536
2826.370 101388
2826.649 101600
2826.929 102920
2827.209 101098
2827.489 101283
2827.769 103794
2828.049 103719
2828.329 101348
2828.609 99754
2828.889 103111
2829.169 103826
2829.449 101622
2829.729 102553
2830.009 99672
2830.289 101093
2830.570 101376
2830.850 99646
2831.130 101390
2831.410 101957
2831.690 100436
2831.970 102816
2832.250 99964
2832.531 103250
2832.811 103737
2833.091 101540
2833.371 99934
2833.652 100682
2833.932 100993
2834.212 102837
2834.492 101897
2834.773 98341
2835.053 100732
2835.333 103951
2835.614 98708
2835.894 99531
2836.174 100879
2836.455 101251
2836.735 101411
2837.016 103450
2837.296 104441
2837.577 102918
2837.857 100259
2838.137 100927
2838.418 102786
2838.698 104248
2838.979 105071
2839.260 100695
2839.540 102896
2839.821 99901
2840.101 100262
2840.382 101722
2840.662 101647
2840.943 102174
2841.224 103116
2841.504 103087
2841.785 103035
2842.066 101459
2842.346 100864
2842.627 100736
2842.908 101699
2843.188 102528
2843.469 102411
2843.750 100309
2844.031 102537
2844.312 100782
2844.592 101850
2844.873 100071
2845.154 101529
2845.435 102351
2845.716 100708
2845.997 101079
2846.277 101803
2846.558 103563
2846.839 102260
2847.120 101037
2847.401 102547
2847.682 100474
2847.963 102421
2848.244 99815
2848.525 99537
2848.806 103396
2849.087 97713
2849.368 101147
2849.649 100326
2849.930 99765
2850.211 99756
2850.492 101282
2850.773 99759
2851.055 100709
2851.336 101051
2851.617 100466
2851.898 100957
2852.179 99476
2852.460 100376
2852.742 100567
2853.023 103855
2853.304 99741
2853.585 100291
2853.867 100068
2854.148 100653
2854.429 100312
2854.710 98219
2854.992 100807
2855.273 101061
2855.554 101312
2855.836 103081
2856.117 103796
2856.399 102193
2856.680 103711
2856.961 103474
2857.243 102173
2857.524 102417
2857.806 102757
2858.087 101735
2858.369 103552
2858.650 105405
2858.932 100037
2859.213 99120
2859.495 103152
2859.776 103041
2860.058 102939
2860.339 103530
2860.621 103898
2860.903 103616
2861.184 100376
2861.466 101884
2861.748 101046
2862.029 100497
2862.311 100775
2862.593 102196
2862.874 101048
2863.156 101789
2863.438 103280
2863.720 102515
2864.001 101407
2864.283 103120
2864.565 100766
2864.847 101652
2865.129 100290
2865.410 102730
2865.692 101759
2865.974 103242
2866.256 102205
2866.538 101712
2866.820 101293
2867.102 100588
2867.384 97913
2867.666 100647
2867.948 98982
2868.230 101730
2868.512 99393
2868.794 100456
2869.076 99477
2869.358 98298
2869.640 99100
2869.922 99989
2870.204 99749
2870.486 101166
2870.768 100952
2871.050 103165
2871.332 103285
2871.614 102703
2871.897 103173
2872.179 103152
2872.461 102519
2872.743 101496
2873.025 101582
2873.308 102171
2873.590 102677
2873.872 101781
2874.154 101336
2874.437 103196
2874.719 103783
2875.001 99850
2875.284 98427
2875.566 101737
2875.848 99829
2876.131 104592
2876.413 102356
2876.695 105183
2876.978 106660
2877.260 103143
2877.543 102268
2877.825 99466
2878.108 99210
2878.390 99739
2878.673 100564
2878.955 100802
2879.238 103683
2879.520 101069
2879.803 102105
2880.085 101429
2880.368 100692
2880.650 101984
2880.933 102311
2881.216 104130
2881.498 101127
2881.781 101785
2882.064 101966
2882.346 101008
2882.629 103170
2882.912 102991
2883.194 102967
2883.477 100841
2883.760 104404
2884.043 102730
2884.325 102389
2884.608 101846
2884.891 100055
2885.174 97658
2885.457 97264
2885.740 103156
2886.022 100982
2886.305 101968
2886.588 101373
2886.871 99533
2887.154 100507
2887.437 101079
2887.720 101158
2888.003 100889
2888.286 100992
2888.569 99029
2888.852 100915
2889.135 100170
2889.418 99832
2889.701 99854
2889.984 99231
2890.267 100773
2890.550 101331
2890.833 102324
2891.116 102091
2891.399 101260
2891.683 101456
2891.966 100901
2892.249 103482
2892.532 102124
2892.815 102926
2893.098 103280
2893.382 101856
2893.665 102508
2893.948 103859
2894.231 103238
2894.515 100553
2894.798 101109
2895.081 98955
2895.365 98861
2895.648 99298
2895.931 103598
2896.215 103146
2896.498 99560
2896.782 101530
2897.065 102644
2897.348 101981
2897.632 98337
2897.915 100618
2898.199 102725
2898.482 102555
2898.766 101555
2899.049 100596
2899.333 100915
2899.616 99833
2899.900 101301
2900.183 100217
2900.467 100474
2900.751 102640
2901.034 100074
2901.318 102264
2901.601 100511
2901.885 101648
2902.169 102930
2902.452 102699
2902.736 100075
2903.020 103402
2903.303 101199
2903.587 99790
2903.871 100651
2904.155 98777
2904.438 101386
2904.722 100666
2905.006 98348
2905.290 100583
2905.574 103440
2905.858 102027
2906.141 102219
2906.425 101350
2906.709 100871
2906.993 102127
2907.277 100360
2907.561 104701
2907.845 103261
2908.129 99885
2908.413 103358
2908.697 101364
2908.981 100680
2909.265 102149
2909.549 101200
2909.833 100458
2910.117 101879
2910.401 101865
2910.685 101752
2910.969 101886
2911.253 101294
2911.537 101306
2911.821 101490
2912.106 100423
2912.390 98852
2912.674 101704
2912.958 105449
2913.242 102354
2913.527 99847
2913.811 100462
2914.095 98781
2914.379 100006
2914.664 101053
2914.948 100431
2915.232 100744
2915.517 101724
2915.801 102136
2916.085 102488
2916.370 102056
2916.654 100236
2916.938 100143
2917.223 101259
2917.507 102238
2917.792 101315
2918.076 101091
2918.361 99706
2918.645 102600
2918.929 99079
2919.214 98277
2919.498 99015
2919.783 100003
2920.068 101061
2920.352 101155
2920.637 99744
2920.921 99840
2921.206 102241
2921.490 103010
2921.775 101617
2922.060 100562
2922.344 98967
2922.629 98459
2922.914 102456
2923.198 99712
2923.483 101122
2923.768 101554
2924.053 100648
2924.337 100382
2924.622 102337
2924.907 102016
2925.192 103745
2925.477 102726
2925.761 101992
2926.046 101839
2926.331 101941
2926.616 99918
2926.901 102745
2927.186 103975
2927.471 102799
2927.756 100744
2928.040 103306
2928.325 102366
2928.610 101089
2928.895 101353
2929.180 102490
2929.465 102161
2929.750 100561
2930.035 100058
2930.320 102837
2930.606 101508
2930.891 102276
2931.176 99181
2931.461 100501
2931.746 100507
2932.031 101179
2932.316 101836
2932.601 100131
2932.887 100365
2933.172 101671
2933.457 101458
2933.742 101766
2934.027 100527
2934.313 99141
2934.598 99331
2934.883 101477
2935.168 100148
2935.454 100492
2935.739 100849
2936.024 101547
2936.310 100567
2936.595 99778
2936.881 100914
2937.166 100790
2937.451 99288
2937.737 101232
2938.022 103807
2938.308 103677
2938.593 101709
2938.878 100909
2939.164 101425
2939.449 103230
2939.735 102396
2940.021 101317
2940.306 100998
2940.592 98134
2940.877 100091
2941.163 99583
2941.448 98632
2941.734 98805
2942.020 99485
2942.305 98361
2942.591 100425
2942.877 99956
2943.162 101090
2943.448 100382
2943.734 99237
2944.019 100398
2944.305 101815
2944.591 101544
2944.877 104543
2945.162 102546
2945.448 100280
2945.734 100939
2946.020 99084
2946.306 97756
2946.591 99718
2946.877 101152
2947.163 101534
2947.449 98419
2947.735 96411
2948.021 95161
2948.307 100723
2948.593 101313
2948.879 100118
2949.165 100852
2949.451 99972
2949.737 99730
2950.023 97781
2950.309 101153
2950.595 100843
2950.881 101138
2951.167 98932
2951.453 99634
2951.739 99298
2952.025 99982
2952.311 99626
2952.598 101043
2952.884 102904
2953.170 101433
2953.456 102939
2953.742 99665
2954.028 99302
2954.315 99349
2954.601 99799
2954.887 98767
2955.173 98397
2955.460 101968
2955.746 99373
2956.032 98649
2956.319 98672
2956.605 99070
2956.891 98447
2957.178 97646
2957.464 98971
2957.751 99241
2958.037 99646
2958.323 98757
2958.610 99782
2958.896 100071
2959.183 100575
2959.469 100319
2959.756 102051
2960.042 101585
2960.329 98828
2960.615 99145
2960.902 101192
2961.188 102204
2961.475 101637
2961.762 102264
2962.048 98874
2962.335 100434
2962.621 98102
2962.908 103684
2963.195 101213
2963.481 98887
2963.768 98887
2964.055 100868
2964.342 98244
2964.628 99184
2964.915 97498
2965.202 99201
2965.489 96438
2965.775 98520
2966.062 98939
2966.349 99228
2966.636 100972
2966.923 98802
2967.209 99702
2967.496 98896
2967.783 98737
2968.070 100031
2968.357 98469
2968.644 97895
2968.931 99960
2969.218 99934
2969.505 98981
2969.792 98471
2970.079 99129
2970.366 97538
2970.653 98231
2970.940 99353
2971.227 102216
2971.514 100967
2971.801 100671
2972.088 100758
2972.375 99237
2972.662 97839
2972.950 98092
2973.237 98206
2973.524 99600
2973.811 97089
2974.098 96666
2974.386 99752
2974.673 97313
2974.960 98668
2975.247 100006
2975.534 97267
2975.822 99345
2976.109 98628
2976.396 99081
2976.684 98398
2976.971 101620
2977.258 101217
2977.546 98363
2977.833 97489
2978.121 98083
2978.408 98055
2978.695 100090
2978.983 100612
2979.270 98547
2979.558 98653
2979.845 98844
2980.133 97878
2980.420 99751
2980.708 98680
2980.995 98243
2981.283 99415
2981.570 100450
2981.858 100360
2982.145 98090
2982.433 101318
2982.721 100796
2983.008 103614
2983.296 97955
2983.584 97724
2983.871 100110
2984.159 100740
2984.447 97539
2984.734 96849
2985.022 96532
2985.310 99062
2985.598 99959
2985.885 97029
2986.173 97609
2986.461 99871
2986.749 100150
2987.037 98607
2987.324 99864
2987.612 98078
2987.900 96371
2988.188 95105
2988.476 97391
2988.764 100999
2989.052 100000
2989.340 97192
2989.628 97827
2989.916 99719
2990.204 101618
2990.492 96573
2990.780 99107
2991.068 100444
2991.356 98569
2991.644 99239
2991.932 97819
2992.220 96710
2992.508 100400
2992.796 98239
2993.084 98049
2993.372 99155
2993.661 100431
2993.949 97013
2994.237 97874
2994.525 97922
2994.813 96471
2995.101 96561
2995.390 97341
2995.678 95621
2995.966 100391
2996.254 101070
2996.543 97556
2996.831 100220
2997.119 98189
2997.408 100377
2997.696 97280
2997.984 98585
2998.273 99063
2998.561 100387
2998.850 101579
2999.138 100199
2999.426 99045
2999.715 99408
3000.003 99258
3000.292 98205
3000.580 98649
3000.869 97470
3001.157 98059
3001.446 100999
3001.734 96800
3002.023 96896
3002.312 98106
3002.600 97931
3002.889 98485
3003.177 100973
3003.466 99466
3003.755 99621
3004.043 100173
3004.332 98289
3004.621 98873
3004.909 96447
3005.198 95919
3005.487 97775
3005.775 99646
3006.064 98029
3006.353 99492
3006.642 98952
3006.931 98074
3007.219 97586
3007.508 97132
3007.797 96878
3008.086 98015
3008.375 98981
3008.664 99558
3008.953 99205
3009.241 97894
3009.530 98960
3009.819 99440
3010.108 95649
3010.397 97591
3010.686 98765
3010.975 99316
3011.264 97588
3011.553 97932
3011.842 98332
3012.131 96299
3012.420 96670
3012.709 96213
3012.998 95526
3013.288 96817
3013.577 97678
3013.866 97377
3014.155 98171
3014.444 96828
3014.733 98971
3015.023 100075
3015.312 101151
3015.601 96768
3015.890 94869
3016.179 96035
3016.469 97217
3016.758 100573
3017.047 97761
3017.337 99439
3017.626 101744
3017.915 97935
3018.205 95984
3018.494 96716
3018.783 94167
3019.073 97534
3019.362 99352
3019.651 95752
3019.941 96207
3020.230 96742
3020.520 97828
3020.809 97676
3021.099 97988
3021.388 100710
3021.678 99321
3021.967 98526
3022.257 98238
3022.546 98687
3022.836 99811
3023.125 97450
3023.415 97057
3023.705 97341
3023.994 97734
3024.284 99669
3024.574 97376
3024.863 99479
3025.153 98905
3025.443 96924
3025.732 98096
3026.022 96295
3026.312 97694
3026.602 98491
3026.891 95771
3027.181 98890
3027.471 101214
3027.761 98907
3028.050 97165
3028.340 95980
3028.630 98827
3028.920 98613
3029.210 96935
3029.500 97673
3029.790 98857
3030.080 99718
3030.370 97595
3030.659 97496
3030.949 97815
3031.239 99202
3031.529 98116
3031.819 95468
3032.109 99748
3032.399 97073
3032.690 96421
3032.980 98111
3033.270 95977
3033.560 98670
3033.850 94143
3034.140 97773
3034.430 97467
3034.720 96132
3035.010 97895
3035.301 97289
3035.591 97292
3035.881 96557
3036.171 96581
3036.461 97229
3036.752 96389
3037.042 97810
3037.332 97140
3037.622 95967
3037.913 94764
3038.203 97186
3038.493 96262
3038.784 97342
3039.074 94512
3039.364 95487
3039.655 95237
3039.945 96903
3040.236 95568
3040.526 95752
3040.816 95582
3041.107 96656
3041.397 95179
3041.688 95607
3041.978 93983
3042.269 96380
3042.559 98062
3042.850 98027
3043.140 95729
3043.431 95370
3043.722 96710
3044.012 97249
3044.303 97559
3044.593 96672
3044.884 94707
3045.175 97544
3045.465 98974
3045.756 98533
3046.047 97054
3046.337 97945
3046.628 100227
3046.919 98620
3047.210 97397
3047.500 98213
3047.791 97060
3048.082 97211
3048.373 97330
3048.664 99716
3048.954 96316
3049.245 96999
3049.536 95405
3049.827 96941
3050.118 99564
3050.409 100013
3050.700 97787
3050.991 97896
3051.281 97302
3051.572 99459
3051.863 96719
3052.154 98384
3052.445 95922
3052.736 97535
3053.027 99693
3053.318 97415
3053.610 97772
3053.901 100806
3054.192 97935
3054.483 98243
3054.774 96061
3055.065 95194
3055.356 98052
3055.647 99349
3055.938 100068
3056.230 97678
3056.521 99998
3056.812 99592
3057.103 97585
3057.395 98362
3057.686 96748
3057.977 97829
3058.268 96926
3058.560 95070
3058.851 93558
3059.142 96353
3059.434 96728
3059.725 96697
3060.016 96422
3060.308 97296
3060.599 95284
3060.890 97287
3061.182 98584
3061.473 96830
3061.765 98447
3062.056 100653
3062.348 99883
3062.639 98431
3062.931 98045
3063.222 99916
3063.514 99177
3063.805 97360
3064.097 97796
3064.388 98820
3064.680 98791
3064.972 98642
3065.263 98915
3065.555 101559
3065.846 102156
3066.138 101305
3066.430 102253
3066.721 98148
3067.013 101153
3067.305 104275
3067.597 102058
3067.888 102333
3068.180 101788
3068.472 101390
3068.764 103314
3069.055 104468
3069.347 105036
3069.639 104674
3069.931 106588
3070.223 103567
3070.515 105747
3070.807 104940
3071.098 103109
3071.390 104507
3071.682 103557
3071.974 105366
3072.266 106264
3072.558 104752
3072.850 102872
3073.142 106831
3073.434 105320
3073.726 101079
3074.018 101598
3074.310 100449
3074.602 100312
3074.894 100810
3075.186 101225
3075.479 97926
3075.771 100291
3076.063 101042
3076.355 98749
3076.647 98039
3076.939 98677
3077.232 99169
3077.524 99442
3077.816 98263
3078.108 101094
3078.400 98590
3078.693 97490
3078.985 99047
3079.277 99452
3079.570 98547
3079.862 97239
3080.154 97136
3080.447 97074
3080.739 95540
3081.031 98812
3081.324 99119
3081.616 99539
3081.908 100442
3082.201 98800
3082.493 98911
3082.786 97610
3083.078 97235
3083.371 96090
3083.663 95323
3083.956 98764
3084.248 98725
3084.541 99853
3084.833 97968
3085.126 97802
3085.419 98049
3085.711 97842
3086.004 98668
3086.296 97494
3086.589 97696
3086.882 97053
3087.174 94498
3087.467 93056
3087.760 94824
3088.052 95369
3088.345 96695
3088.638 96816
3088.931 97391
3089.223 99226
3089.516 96487
3089.809 94424
3090.102 94097
3090.395 97488
3090.687 94801
3090.980 93793
3091.273 95922
3091.566 93315
3091.859 94003
3092.152 94819
3092.445 93253
3092.738 96896
3093.031 97069
3093.324 96732
3093.617 95651
3093.910 98446
3094.203 97909
3094.496 95062
3094.789 95403
3095.082 96348
3095.375 96415
3095.668 96056
3095.961 94950
3096.254 93920
3096.547 95760
3096.840 95317
3097.133 97366
3097.427 98125
3097.720 97742
3098.013 95973
3098.306 94457
3098.599 97647
3098.893 97872
3099.186 97121
3099.479 97672
3099.772 96173
3100.066 96467
3100.359 96916
3100.652 96612
3100.946 97985
3101.239 96764
3101.532 94621
3101.826 98341
3102.119 96155
3102.412 95757
3102.706 96190
3102.999 96452
3103.293 96642
3103.586 98045
3103.880 99042
3104.173 95666
3104.467 96292
3104.760 95717
3105.054 96880
3105.347 95158
3105.641 94727
3105.934 97518
3106.228 96774
3106.521 96663
3106.815 92160
3107.109 93151
3107.402 93027
3107.696 93719
3107.990 94082
3108.283 95916
3108.577 96526
3108.871 98615
3109.164 98118
3109.458 96157
3109.752 97723
3110.046 95304
3110.339 95254
3110.633 95880
3110.927 94470
3111.221 93260
3111.515 93653
3111.809 94751
3112.102 96771
3112.396 96309
3112.690 99106
3112.984 96782
3113.278 94883
3113.572 94205
3113.866 96699
3114.160 93995
3114.454 93963
3114.748 92616
3115.042 94837
3115.336 94516
3115.630 92515
3115.924 95698
3116.218 95535
3116.512 95268
3116.806 93905
3117.100 95705
3117.394 95206
3117.688 95770
3117.983 94691
3118.277 94766
3118.571 95131
3118.865 97200
3119.159 95171
3119.453 95947
3119.748 97490
3120.042 96090
3120.336 95974
3120.630 93668
3120.925 95664
3121.219 95627
3121.513 92944
3121.808 92393
3122.102 94345
3122.396 94981
3122.691 94406
3122.985 93564
3123.280 93813
3123.574 95647
3123.868 95280
3124.163 94525
3124.457 94677
3124.752 94656
3125.046 95884
3125.341 94986
3125.635 94613
3125.930 95273
3126.224 94694
3126.519 95277
3126.813 97545
3127.108 96888
3127.403 97357
3127.697 92704
3127.992 94897
3128.286 96253
3128.581 98954
3128.876 95096
3129.170 95441
3129.465 95064
3129.760 95771
3130.054 96974
3130.349 96108
3130.644 97271
3130.939 95927
3131.233 94511
3131.528 95674
3131.823 97468
3132.118 97205
3132.413 95134
3132.708 94575
3133.002 95195
3133.297 94986
3133.592 95783
3133.887 97464
3134.182 95574
3134.477 98442
3134.772 98749
3135.067 97160
3135.362 97404
3135.657 95957
3135.952 98367
3136.247 96692
3136.542 97452
3136.837 96265
3137.132 95072
3137.427 98208
3137.722 96332
3138.017 96627
3138.312 97389
3138.607 96323
3138.902 96085
3139.198 97018
3139.493 96933
3139.788 94790
3140.083 94039
3140.378 93799
3140.674 95989
3140.969 96227
3141.264 95848
3141.559 95411
3141.855 95009
3142.150 94720
3142.445 92852
3142.741 93112
3143.036 95112
3143.331 97177
3143.627 95899
3143.922 93355
3144.217 93166
3144.513 93215
3144.808 93493
3145.104 93662
3145.399 92150
3145.695 95884
3145.990 97768
3146.285 94916
3146.581 96477
3146.877 98369
3147.172 94642
3147.468 94264
3147.763 93924
3148.059 95083
3148.354 96285
3148.650 95712
3148.946 94610
3149.241 94200
3149.537 96668
3149.832 96954
3150.128 95997
3150.424 97083
3150.720 95800
3151.015 94918
3151.311 95757
3151.607 96313
3151.902 95280
3152.198 95993
3152.494 93653
3152.790 93366
3153.086 95927
3153.381 97612
3153.677 98376
3153.973 95081
3154.269 96107
3154.565 97079
3154.861 97212
3155.157 95386
3155.453 93961
3155.749 91666
3156.045 96277
3156.340 94901
3156.636 95768
3156.932 94071
3157.228 93026
3157.524 94450
3157.821 92734
3158.117 95144
3158.413 95511
3158.709 95371
3159.005 95658
3159.301 94322
3159.597 93712
3159.893 91954
3160.189 92997
3160.485 93761
3160.782 94765
3161.078 94378
3161.374 93963
3161.670 94648
3161.966 94456
3162.263 95393
3162.559 95410
3162.855 96803
3163.152 95100
3163.448 93154
3163.744 93789
3164.041 96272
3164.337 96016
3164.633 94486
3164.930 93968
3165.226 96282
3165.522 95717
3165.819 93725
3166.115 94298
3166.412 93777
3166.708 93307
3167.005 93711
3167.301 95459
3167.598 95614
3167.894 94008
3168.191 94817
3168.487 91864
3168.784 93171
3169.080 94152
3169.377 91751
3169.673 92276
3169.970 93224
3170.267 92951
3170.563 94734
3170.860 94916
3171.157 92381
3171.453 95819
3171.750 93044
3172.047 94498
3172.343 93675
3172.640 93937
3172.937 93386
3173.234 94492
3173.531 93007
3173.827 93506
3174.124 94545
3174.421 96183
3174.718 93875
3175.015 92781
3175.311 92899
3175.608 94922
3175.905 93704
3176.202 96753
3176.499 93786
3176.796 94631
3177.093 94023
3177.390 94680
3177.687 94133
3177.984 94120
3178.281 94775
3178.578 92715
3178.875 95932
3179.172 93616
3179.469 91490
3179.766 93883
3180.063 92653
3180.360 96308
3180.657 91533
3180.955 95534
3181.252 95062
3181.549 95275
3181.846 95860
3182.143 94897
3182.440 95283
3182.738 96651
3183.035 94845
3183.332 92760
3183.629 95321
3183.927 93747
3184.224 94052
3184.521 93359
3184.819 95091
3185.116 97554
3185.413 96396
3185.711 93840
3186.008 95009
3186.305 96778
3186.603 97415
3186.900 93847
3187.198 95353
3187.495 96240
3187.792 94477
3188.090 92863
3188.387 93725
3188.685 94703
3188.982 93131
3189.280 92323
3189.577 93882
3189.875 94337
3190.173 94023
3190.470 95758
3190.768 93555
3191.065 93898
3191.363 94682
3191.661 94146
3191.958 93565
3192.256 92984
3192.554 94516
3192.851 93353
3193.149 94231
3193.447 94427
3193.744 96578
3194.042 94073
3194.340 93701
3194.638 94750
3194.936 94845
3195.233 94961
3195.531 95869
3195.829 92910
3196.127 91789
3196.425 95023
3196.723 95660
3197.021 94296
3197.318 95334
3197.616 94414
3197.914 94062
3198.212 95691
3198.510 95204
3198.808 95238
3199.106 93954
3199.404 95143
3199.702 95787
3200.000 95944
3200.298 95589
3200.596 96193
3200.894 95148
3201.192 96495
3201.491 94862
3201.789 91714
3202.087 92017
3202.385 90828
3202.683 93116
3202.981 91912
3203.279 92023
3203.578 91339
3203.876 92957
3204.174 93498
3204.472 93869
3204.771 95419
3205.069 94593
3205.367 96591
3205.665 91508
3205.964 92720
3206.262 96118
3206.560 95160
3206.859 91424
3207.157 91437
3207.455 93922
3207.754 95050
3208.052 93729
3208.351 93158
3208.649 96698
3208.948 93115
3209.246 92362
3209.545 92913
3209.843 93424
3210.142 93730
3210.440 93741
3210.739 91918
3211.037 94113
3211.336 93458
3211.634 93304
3211.933 91238
3212.231 92547
3212.530 92751
3212.829 96529
3213.127 93402
3213.426 92947
3213.725 92668
3214.023 92403
3214.322 91744
3214.621 94465
3214.920 92120
3215.218 90652
3215.517 92422
3215.816 92923
3216.115 94012
3216.413 93953
3216.712 95127
3217.011 90600
3217.310 89732
3217.609 95062
3217.908 92190
3218.207 94006
3218.505 92919
3218.804 93566
3219.103 92392
3219.402 90693
3219.701 92476
3220.000 93122
3220.299 92259
3220.598 92812
3220.897 92722
3221.196 92698
3221.495 91935
3221.794 93751
3222.093 92434
3222.392 92395
3222.691 91293
3222.991 89953
3223.290 90491
3223.589 91073
3223.888 92375
3224.187 92629
3224.486 93041
3224.786 90920
3225.085 93029
3225.384 91290
3225.683 89162
3225.982 91843
3226.282 91319
3226.581 92322
3226.880 90836
3227.180 91935
3227.479 93364
3227.778 91649
3228.078 92698
3228.377 90942
3228.676 90281
3228.976 93065
3229.275 92951
3229.575 92336
3229.874 92233
3230.173 92805
3230.473 93675
3230.772 91596
3231.072 91098
3231.371 91648
3231.671 91949
3231.970 93269
3232.270 91444
3232.570 91082
3232.869 88736
3233.169 91930
3233.468 93101
3233.768 92419
3234.068 92842
3234.367 90597
3234.667 90592
3234.967 93963
3235.266 94045
3235.566 91635
3235.866 92019
3236.165 91592
3236.465 93436
3236.765 93658
3237.065 91606
3237.364 91472
3237.664 92114
3237.964 91848
3238.264 90852
3238.564 91454
3238.864 90678
3239.163 91313
3239.463 93670
3239.763 94130
3240.063 93704
3240.363 95147
3240.663 94458
3240.963 94034
3241.263 93912
3241.563 92370
3241.863 92567
3242.163 93192
3242.463 93316
3242.763 93072
3243.063 93643
3243.363 95289
3243.663 92549
3243.963 92975
3244.263 91758
3244.563 91231
3244.864 92470
3245.164 90410
3245.464 92076
3245.764 90088
3246.064 91243
3246.364 90690
3246.665 91909
3246.965 91552
3247.265 91539
3247.565 93714
3247.866 90650
3248.166 91950
3248.466 90351
3248.767 89842
3249.067 90921
3249.367 91780
3249.668 93046
3249.968 92963
3250.268 92399
3250.569 89196
3250.869 91231
3251.170 90784
3251.470 92668
3251.771 90742
3252.071 91664
3252.372 90771
3252.672 91410
3252.973 94228
3253.273 91350
3253.574 93068
3253.874 91250
3254.175 90883
3254.475 93091
3254.776 92406
3255.077 93401
3255.377 94520
3255.678 92949
3255.978 94557
3256.279 92172
3256.580 90569
3256.880 92345
3257.181 94777
3257.482 93348
3257.783 94073
3258.083 92571
3258.384 92552
3258.685 90603
3258.986 91930
3259.287 90265
3259.587 91868
3259.888 90572
3260.189 92385
3260.490 93660
3260.791 91765
3261.092 92744
3261.393 92511
3261.694 92196
3261.994 90366
3262.295 92717
3262.596 91676
3262.897 92792
3263.198 90273
3263.499 90189
3263.800 92024
3264.101 91318
3264.402 92707
3264.704 92474
3265.005 92171
3265.306 91291
3265.607 89616
3265.908 89867
3266.209 91878
3266.510 92504
3266.811 90426
3267.113 90035
3267.414 91082
3267.715 91713
3268.016 92707
3268.317 90081
3268.619 92940
3268.920 98201
3269.221 93580
3269.522 92973
3269.824 91405
3270.125 93791
3270.426 89743
3270.728 93313
3271.029 94608
3271.330 91871
3271.632 92569
3271.933 90643
3272.235 91720
3272.536 92720
3272.838 91902
3273.139 92605
3273.440 93958
3273.742 92636
3274.043 92945
3274.345 92502
3274.646 92756
3274.948 92707
3275.250 91119
3275.551 92443
3275.853 91219
3276.154 91022
3276.456 93215
3276.758 90422
3277.059 92149
3277.361 91875
3277.662 92974
3277.964 89100
3278.266 91145
3278.568 92587
3278.869 91908
3279.171 91391
3279.473 90816
3279.775 92093
3280.076 91247
3280.378 93453
3280.680 93034
3280.982 90883
3281.284 90658
3281.585 92876
3281.887 91155
3282.189 91171
3282.491 90136
3282.793 91302
3283.095 94556
3283.397 92605
3283.699 95696
3284.001 91444
3284.303 90203
3284.605 92171
3284.907 92304
3285.209 93337
3285.511 90050
3285.813 91864
3286.115 92294
3286.417 91459
3286.719 91611
3287.021 89473
3287.323 92160
3287.625 91223
3287.927 93265
3288.230 92795
3288.532 91854
3288.834 90779
3289.136 91298
3289.438 89994
3289.741 93188
3290.043 93074
3290.345 91885
3290.647 89837
3290.950 89252
3291.252 93120
3291.554 94166
3291.857 90482
3292.159 89016
3292.461 89064
3292.764 89601
3293.066 91116
3293.368 90907
3293.671 93298
3293.973 92980
3294.276 94497
3294.578 91010
3294.881 92427
3295.183 91165
3295.486 91868
3295.788 89822
3296.091 91300
3296.393 91607
3296.696 90097
3296.998 92008
3297.301 92809
3297.603 91953
3297.906 92148
3298.209 92019
3298.511 91854
3298.814 91243
3299.117 90465
3299.419 89377
3299.722 90890
3300.025 90932
3300.327 92231
3300.630 91553
3300.933 90995
3301.236 90067
3301.538 89215
3301.841 91354
3302.144 92630
3302.447 88344
3302.750 92878
3303.053 91529
3303.355 91122
3303.658 91752
3303.961 89559
3304.264 89575
3304.567 92213
3304.870 90783
3305.173 90055
3305.476 90124
3305.779 91544
3306.082 90354
3306.385 92166
3306.688 89723
3306.991 90265
3307.294 90799
3307.597 91853
3307.900 92834
3308.203 91454
3308.506 91220
3308.809 88578
3309.112 91833
3309.416 91112
3309.719 89374
3310.022 90116
3310.325 88748
3310.628 91324
3310.931 89829
3311.235 92045
3311.538 95854
3311.841 91802
3312.144 90814
3312.448 90000
3312.751 91332
3313.054 91737
3313.358 93453
3313.661 91163
3313.964 93656
3314.268 92449
3314.571 91015
3314.874 89127
3315.178 90675
3315.481 91824
3315.785 90882
3316.088 90121
3316.392 88444
3316.695 91775
3316.999 91660
3317.302 90666
3317.606 89905
3317.909 88577
3318.213 89905
3318.516 89479
3318.820 90013
3319.123 92713
3319.427 93071
3319.731 91404
3320.034 90537
3320.338 88616
3320.642 88318
3320.945 90109
3321.249 91100
3321.553 93258
3321.856 92882
3322.160 89808
3322.464 92296
3322.768 92770
3323.071 93479
3323.375 92591
3323.679 91995
3323.983 94288
3324.287 92431
3324.590 94974
3324.894 94072
3325.198 92191
3325.502 92421
3325.806 92940
3326.110 91856
3326.414 90461
3326.718 91007
3327.022 91664
3327.326 91507
3327.630 90590
3327.934 94182
3328.238 93040
3328.542 92550
3328.846 91640
3329.150 91591
3329.454 90960
3329.758 91337
3330.062 91798
3330.366 92677
3330.670 91369
3330.974 90490
3331.278 89340
3331.583 91648
3331.887 91606
3332.191 91526
3332.495 92031
3332.799 90490
3333.104 89773
3333.408 90280
3333.712 89310
3334.016 91990
3334.321 94032
3334.625 93111
3334.929 91004
3335.234 90500
3335.538 91578
3335.842 91851
3336.147 92345
3336.451 90500
3336.756 90694
3337.060 90340
3337.364 92302
3337.669 88993
3337.973 90015
3338.278 93819
3338.582 92790
3338.887 91063
3339.191 93849
3339.496 91738
3339.800 92095
3340.105 90425
3340.410 91081
3340.714 89636
3341.019 92518
3341.323 91409
3341.628 91957
3341.933 90594
3342.237 89714
3342.542 90447
3342.847 91308
3343.151 93057
3343.456 91757
3343.761 92004
3344.066 91719
3344.370 94886
3344.675 92235
3344.980 90759
3345.285 90778
3345.589 89949
3345.894 92127
3346.199 92029
3346.504 93142
3346.809 94172
3347.114 92461
3347.419 92142
3347.723 91905
3348.028 91403
3348.333 92858
3348.638 89208
3348.943 91159
3349.248 91156
3349.553 93139
3349.858 91185
3350.163 90101
3350.468 89935
3350.773 90882
3351.078 90522
3351.383 92840
3351.689 90597
3351.994 92026
3352.299 91639
3352.604 89621
3352.909 90627
3353.214 88070
3353.519 89988
3353.825 90849
3354.130 90896
3354.435 88846
3354.740 88816
3355.046 88479
3355.351 87321
3355.656 87925
3355.961 87080
3356.267 91014
3356.572 90041
3356.877 91735
3357.183 90941
3357.488 90357
3357.793 89104
3358.099 90863
3358.404 91490
3358.710 88224
3359.015 89245
3359.320 89603
3359.626 92911
3359.931 88473
3360.237 89189
3360.542 89595
3360.848 89468
3361.153 91749
3361.459 88182
3361.764 88746
3362.070 92775
3362.376 90944
3362.681 90416
3362.987 89924
3363.292 89766
3363.598 90347
3363.904 91048
3364.209 93179
3364.515 90744
3364.821 91063
3365.127 90664
3365.432 89633
3365.738 90490
3366.044 92410
3366.350 90501
3366.655 90991
3366.961 89433
3367.267 91103
3367.573 91420
3367.879 91300
3368.184 90448
3368.490 91487
3368.796 91081
3369.102 90989
3369.408 88684
3369.714 89447
3370.020 90173
3370.326 90385
3370.632 88334
3370.938 87870
3371.244 91013
3371.550 91732
3371.856 91562
3372.162 91536
3372.468 89712
3372.774 90568
3373.080 89657
3373.386 90106
3373.692 90393
3373.998 90200
3374.304 90496
3374.610 88731
3374.917 90469
3375.223 88983
3375.529 89624
3375.835 89651
3376.141 86947
3376.448 91092
3376.754 90653
3377.060 93743
3377.366 91129
3377.673 93114
3377.979 93826
3378.285 90640
3378.592 89773
3378.898 90093
3379.204 92119
3379.511 91873
3379.817 89800
3380.124 90990
3380.430 89756
3380.736 90147
3381.043 90779
3381.349 91041
3381.656 90954
3381.962 91483
3382.269 89656
3382.575 90036
3382.882 90848
3383.188 93654
3383.495 90547
3383.801 91803
3384.108 90365
3384.415 87809
3384.721 88627
3385.028 91958
3385.334 89769
3385.641 89202
3385.948 87720
3386.254 87144
3386.561 90091
3386.868 90139
3387.175 89327
3387.481 90097
3387.788 90572
3388.095 88573
3388.402 89881
3388.708 89206
3389.015 88670
3389.322 90451
3389.629 92166
3389.936 90917
3390.243 90148
3390.549 91070
3390.856 90863
3391.163 91185
3391.470 89834
3391.777 92440
3392.084 89556
3392.391 92844
3392.698 91897
3393.005 91221
3393.312 90833
3393.619 91299
3393.926 91257
3394.233 89762
3394.540 91573
3394.847 91364
3395.154 89302
3395.461 90068
3395.768 91037
3396.076 88792
3396.383 89425
3396.690 90008
3396.997 91009
3397.304 88251
3397.611 87618
3397.919 90000
3398.226 90467
3398.533 91557
3398.840 90128
3399.148 89687
3399.455 92461
3399.762 92262
3400.069 91888
3400.377 91613
3400.684 90142
3400.992 89835
3401.299 88247
3401.606 87974
3401.914 88392
3402.221 89237
3402.528 90711
3402.836 88724
3403.143 90838
3403.451 91237
3403.758 89893
3404.066 86604
3404.373 89955
3404.681 87747
3404.988 88757
3405.296 88763
3405.603 90950
3405.911 89332
3406.219 88920
3406.526 87178
3406.834 88489
3407.142 87749
3407.449 86249
3407.757 86700
3408.064 89129
3408.372 90052
3408.680 91259
3408.988 89240
3409.295 89745
3409.603 91005
3409.911 90157
3410.219 89797
3410.526 90150
3410.834 89521
3411.142 90527
3411.450 87950
3411.758 89320
3412.066 89586
3412.373 87793
3412.681 89235
3412.989 87721
3413.297 90582
3413.605 91915
3413.913 91602
3414.221 90155
3414.529 88575
3414.837 89695
3415.145 89595
3415.453 90002
3415.761 91022
3416.069 91005
3416.377 89978
3416.685 91500
3416.993 90634
3417.301 91030
3417.609 90444
3417.918 90826
3418.226 91218
3418.534 90472
3418.842 91079
3419.150 91780
3419.458 91112
3419.767 91434
3420.075 90851
3420.383 91780
3420.691 91245
3421.000 90758
3421.308 91434
3421.616 89084
3421.924 89764
3422.233 89322
3422.541 92045
3422.849 89243
3423.158 92182
3423.466 89380
3423.775 90884
3424.083 91142
3424.391 90750
3424.700 88638
3425.008 88432
3425.317 90060
3425.625 90244
3425.934 93719
3426.242 86948
3426.551 88495
3426.859 90780
3427.168 87441
3427.476 90161
3427.785 89962
3428.094 91386
3428.402 89073
3428.711 91334
3429.019 90288
3429.328 89358
3429.637 89365
3429.945 89155
3430.254 91516
3430.563 90122
3430.871 89848
3431.180 88409
3431.489 92132
3431.798 91754
3432.106 89480
3432.415 92422
3432.724 90369
3433.033 89491
3433.342 91598
3433.651 90039
3433.959 89665
3434.268 89975
3434.577 88480
3434.886 89473
3435.195 90823
3435.504 91619
3435.813 90388
3436.122 88523
3436.431 90006
3436.740 90613
3437.049 89249
3437.358 89873
3437.667 89610
3437.976 89402
3438.285 89873
3438.594 90408
3438.903 92131
3439.212 91215
3439.521 90931
3439.830 90475
3440.139 89028
3440.449 88773
3440.758 88711
3441.067 89835
3441.376 91303
3441.685 89929
3441.995 90256
3442.304 92856
3442.613 89111
3442.922 90126
3443.232 91091
3443.541 91067
3443.850 88160
3444.160 91269
3444.469 90803
3444.778 90236
3445.088 89603
3445.397 88375
3445.706 89557
3446.016 90441
3446.325 94087
3446.635 91317
3446.944 91043
3447.253 91671
3447.563 92381
3447.872 90091
3448.182 90365
3448.491 90745
3448.801 90338
3449.111 90014
3449.420 90654
3449.730 90509
3450.039 90819
3450.349 89652
3450.658 89822
3450.968 89045
3451.278 91313
3451.587 89734
3451.897 90532
3452.207 88967
3452.516 88957
3452.826 91001
3453.136 90811
3453.446 91147
3453.755 89942
3454.065 89260
3454.375 90438
3454.685 90317
3454.995 91168
3455.304 90254
3455.614 90850
3455.924 90551
3456.234 92576
3456.544 91405
3456.854 90591
3457.164 89321
3457.474 89285
3457.783 88778
3458.093 89863
3458.403 89856
3458.713 88564
3459.023 90229
3459.333 90332
3459.643 91120
3459.953 88241
3460.263 89426
3460.574 89341
3460.884 90066
3461.194 91122
3461.504 89469
3461.814 87539
3462.124 88598
3462.434 91052
3462.744 90508
3463.055 91180
3463.365 90189
3463.675 89993
3463.985 90023
3464.295 90723
3464.606 87018
3464.916 89704
3465.226 89808
3465.536 89647
3465.847 90022
3466.157 90091
3466.467 90475
3466.778 89693
3467.088 90456
3467.398 93457
3467.709 92410
3468.019 89421
3468.330 92225
3468.640 89913
3468.951 92168
3469.261 90793
3469.572 88439
3469.882 89325
3470.192 91348
3470.503 89840
3470.814 89297
3471.124 89981
3471.435 90128
3471.745 88905
3472.056 91624
3472.366 91291
3472.677 89086
3472.988 90249
3473.298 91778
3473.609 88384
3473.920 89195
3474.230 87568
3474.541 89783
3474.852 90046
3475.162 92338
3475.473 89902
3475.784 90537
3476.095 89272
3476.405 88761
3476.716 90636
3477.027 90216
3477.338 92641
3477.649 90344
3477.960 87781
3478.270 89381
3478.581 88033
3478.892 90567
3479.203 88208
3479.514 88694
3479.825 88922
3480.136 88739
3480.447 87165
3480.758 86749
3481.069 87087
3481.380 88921
3481.691 88221
3482.002 88778
3482.313 89103
3482.624 87064
3482.935 88639
3483.246 88603
3483.557 87840
3483.868 88929
3484.179 88122
3484.491 88441
3484.802 87883
3485.113 86934
3485.424 86486
3485.735 86142
3486.047 89527
3486.358 90340
3486.669 90022
3486.980 86174
3487.292 87503
3487.603 88178
3487.914 88715
3488.225 88127
3488.537 89700
3488.848 87582
3489.159 88156
3489.471 88624
3489.782 86058
3490.094 87530
3490.405 87473
3490.716 87863
3491.028 89423
3491.339 90091
3491.651 90145
3491.962 87036
3492.274 90823
3492.585 87236
3492.897 88244
3493.208 89148
3493.520 91363
3493.832 87747
3494.143 87453
3494.455 88716
3494.766 88439
3495.078 88541
3495.390 89808
3495.701 92324
3496.013 90427
3496.325 92122
3496.636 88828
3496.948 88593
3497.260 86693
3497.571 88208
3497.883 86997
3498.195 88711
3498.507 90472
3498.818 90067
3499.130 89010
3499.442 88476
3499.754 88833
3500.066 90165
3500.378 87120
3500.690 89882
3501.001 88975
3501.313 86960
3501.625 87036
3501.937 87419
3502.249 89245
3502.561 88493
3502.873 89143
3503.185 90786
3503.497 90045
3503.809 90349
3504.121 88466
3504.433 89034
3504.745 88830
3505.057 88402
3505.369 88056
3505.681 88391
3505.994 88910
3506.306 87509
3506.618 88448
3506.930 88458
3507.242 88348
3507.554 87845
3507.867 89305
3508.179 87708
3508.491 86732
3508.803 89047
3509.115 89663
3509.428 89374
3509.740 89248
3510.052 87585
3510.365 89609
3510.677 90667
3510.989 89472
3511.302 92048
3511.614 88729
3511.926 88207
3512.239 90066
3512.551 87079
3512.864 87892
3513.176 88393
3513.489 88613
3513.801 85419
3514.113 90753
3514.426 90890
3514.738 88891
3515.051 88588
3515.364 88328
3515.676 90855
3515.989 90393
3516.301 89501
3516.614 87045
3516.926 89015
3517.239 87506
3517.552 88380
3517.864 91159
3518.177 91183
3518.490 89801
3518.802 87300
3519.115 89540
3519.428 88566
3519.741 88818
3520.053 88744
3520.366 88332
3520.679 88996
3520.992 88166
3521.304 87412
3521.617 87817
3521.930 88314
3522.243 88506
3522.556 87718
3522.869 88604
3523.182 87856
3523.494 87934
3523.807 89272
3524.120 89739
3524.433 89431
3524.746 88530
3525.059 89495
3525.372 88405
3525.685 86896
3525.998 89696
3526.311 88622
3526.624 86411
3526.937 87892
3527.250 89103
3527.563 89065
3527.877 88974
3528.190 89215
3528.503 90463
3528.816 89611
3529.129 87868
3529.442 86047
3529.755 87630
3530.069 91516
3530.382 87262
3530.695 87345
3531.008 84769
3531.322 86243
3531.635 85495
3531.948 87319
3532.261 87679
3532.575 87482
3532.888 85496
3533.201 85209
3533.515 88318
3533.828 87824
3534.141 87203
3534.455 87888
3534.768 88888
3535.082 87554
3535.395 87460
3535.709 87531
3536.022 86785
3536.335 87284
3536.649 86641
3536.962 89094
3537.276 89253
3537.590 89158
3537.903 86338
3538.217 86946
3538.530 87032
3538.844 86738
3539.157 86969
3539.471 88753
3539.785 88426
3540.098 87886
3540.412 89682
3540.726 87710
3541.039 85990
3541.353 87325
3541.667 87378
3541.980 87472
3542.294 86624
3542.608 89141
3542.922 88142
3543.236 87845
3543.549 88657
3543.863 86967
3544.177 87502
3544.491 87796
3544.805 90228
3545.119 86848
3545.432 88654
3545.746 88095
3546.060 87139
3546.374 89273
3546.688 89561
3547.002 88254
3547.316 85770
3547.630 85594
3547.944 86443
3548.258 88421
3548.572 88010
3548.886 88323
3549.200 86889
3549.514 85871
3549.828 86174
3550.142 87275
3550.456 89283
3550.771 89784
3551.085 88132
3551.399 88768
3551.713 87937
3552.027 87615
3552.341 87102
3552.656 88954
3552.970 87991
3553.284 89398
3553.598 87877
3553.913 87650
3554.227 87016
3554.541 85837
3554.855 88258
3555.170 87370
3555.484 85864
3555.798 85365
3556.113 87697
3556.427 87225
3556.742 86226
3557.056 86822
3557.370 87925
3557.685 88634
3557.999 88431
3558.314 90302
3558.628 88669
3558.943 91359
3559.257 88172
3559.572 88701
3559.886 87959
3560.201 86826
3560.515 87850
3560.830 87539
3561.145 88159
3561.459 88987
3561.774 87921
3562.088 87312
3562.403 88866
3562.718 89921
3563.032 86616
3563.347 88737
3563.662 88100
3563.976 87538
3564.291 87082
3564.606 88919
3564.921 88420
3565.235 86680
3565.550 89147
3565.865 87696
3566.180 87910
3566.495 88029
3566.810 87983
3567.124 86243
3567.439 86312
3567.754 88140
3568.069 87262
3568.384 85859
3568.699 86068
3569.014 88274
3569.329 89420
3569.644 87178
3569.959 87212
3570.274 85637
3570.589 91716
3570.904 88131
3571.219 89937
3571.534 88558
3571.849 87658
3572.164 87708
3572.479 87688
3572.794 87887
3573.109 86366
3573.424 86428
3573.740 87297
3574.055 88439
3574.370 86755
3574.685 88711
3575.000 87966
3575.316 88391
3575.631 86605
3575.946 86136
3576.261 87470
3576.577 87209
3576.892 86657
3577.207 86179
3577.522 85423
3577.838 88427
3578.153 87467
3578.468 86856
3578.784 87180
3579.099 87045
3579.415 86969
3579.730 86530
3580.046 88393
3580.361 87566
3580.676 85326
3580.992 85850
3581.307 87727
3581.623 88504
3581.938 89549
3582.254 88378
3582.569 86697
3582.885 87086
3583.201 86725
3583.516 88236
3583.832 83827
3584.147 86447
3584.463 88213
3584.779 88483
3585.094 87746
3585.410 86154
3585.726 85648
3586.041 84490
3586.357 88019
3586.673 87582
3586.989 88152
3587.304 88068
3587.620 88255
3587.936 89669
3588.252 85518
3588.567 88508
3588.883 87163
3589.199 86380
3589.515 87094
3589.831 87898
3590.147 87029
3590.463 86241
3590.778 86000
3591.094 85045
3591.410 86651
3591.726 87444
3592.042 87098
3592.358 87378
3592.674 88737
3592.990 86775
3593.306 85667
3593.622 85786
3593.938 84378
3594.254 87275
3594.570 85429
3594.887 86267
3595.203 86172
3595.519 86483
3595.835 87625
3596.151 86495
3596.467 87149
3596.783 84712
3597.100 87326
3597.416 86961
3597.732 85566
3598.048 86078
3598.364 88929
3598.681 86159
3598.997 86831
3599.313 87608
3599.630 87538
3599.946 88969
3600.262 90831
3600.579 89814
3600.895 88685
3601.211 84074
3601.528 86465
3601.844 85299
3602.161 87061
3602.477 85292
3602.793 86821
3603.110 88401
3603.426 87591
3603.743 89210
3604.059 87812
3604.376 87267
3604.692 86614
3605.009 88454
3605.325 86824
3605.642 88363
3605.959 89420
3606.275 89869
3606.592 89185
3606.908 85785
3607.225 87175
3607.542 87365
3607.858 86224
3608.175 85550
3608.492 86406
3608.808 84315
3609.125 87825
3609.442 87013
3609.759 86422
3610.075 89724
3610.392 87071
3610.709 89599
3611.026 89722
3611.343 87965
3611.659 86127
3611.976 83546
3612.293 85737
3612.610 87258
3612.927 85913
3613.244 87365
3613.561 88361
3613.878 86166
3614.195 86655
3614.512 86975
3614.829 87830
3615.146 85391
3615.463 83834
3615.780 86410
3616.097 84542
3616.414 88169
3616.731 87610
3617.048 87840
3617.365 87773
3617.682 88331
3617.999 90253
3618.316 86754
3618.633 84416
3618.951 87856
3619.268 87530
3619.585 86172
3619.902 86369
3620.219 87016
3620.537 86664
3620.854 86044
3621.171 86155
3621.488 88749
3621.806 88893
3622.123 88849
3622.440 86736
3622.758 86128
3623.075 85650
3623.392 85377
3623.710 86654
3624.027 85791
3624.344 85728
3624.662 88070
3624.979 87738
3625.297 85449
3625.614 85780
3625.932 84655
3626.249 84439
3626.567 85820
3626.884 86964
3627.202 87560
3627.519 86646
3627.837 85131
3628.154 86333
3628.472 89057
3628.789 88692
3629.107 88136
3629.425 88337
3629.742 88076
3630.060 87783
3630.378 87585
3630.695 87578
3631.013 85756
3631.331 86639
3631.648 85981
3631.966 86846
3632.284 86977
3632.602 89163
3632.919 88190
3633.237 87777
3633.555 85395
3633.873 86630
3634.191 86885
3634.509 85930
3634.826 86336
3635.144 88014
3635.462 86756
3635.780 86685
3636.098 85473
3636.416 88055
3636.734 87479
3637.052 87962
3637.370 87312
3637.688 86674
3638.006 86054
3638.324 84201
3638.642 84288
3638.960 84486
3639.278 86012
3639.596 86923
3639.914 85287
3640.232 85949
3640.550 87950
3640.868 87218
3641.187 87804
3641.505 87068
3641.823 86091
3642.141 86402
3642.459 86413
3642.777 86617
3643.096 89040
3643.414 85709
3643.732 85289
3644.050 86159
3644.369 84893
3644.687 87755
3645.005 84924
3645.324 86323
3645.642 88800
3645.960 87910
3646.279 87992
3646.597 86269
3646.916 87231
3647.234 86227
3647.552 86234
3647.871 86140
3648.189 86830
3648.508 84520
3648.826 86943
3649.145 85749
3649.463 85362
3649.782 87841
3650.100 87429
3650.419 87715
3650.737 87520
3651.056 85779
3651.375 83969
3651.693 85217
3652.012 85557
3652.330 86832
3652.649 85224
3652.968 86383
3653.286 87849
3653.605 86828
3653.924 88221
3654.243 86461
3654.561 84418
3654.880 86313
3655.199 84975
3655.518 87690
3655.836 88825
3656.155 87395
3656.474 87032
3656.793 86996
3657.112 85899
3657.430 87095
3657.749 86899
3658.068 86097
3658.387 85438
3658.706 84435
3659.025 84834
3659.344 86067
3659.663 85853
3659.982 84514
3660.301 84589
3660.620 87581
3660.939 88609
3661.258 87782
3661.577 86729
3661.896 88690
3662.215 85235
3662.534 84795
3662.853 84139
3663.172 84323
3663.491 88149
3663.811 88098
3664.130 89215
3664.449 86876
3664.768 86954
3665.087 85349
3665.406 85743
3665.726 88247
3666.045 88986
3666.364 87428
3666.683 87876
3667.003 86798
3667.322 88295
3667.641 85501
3667.961 86060
3668.280 83954
3668.599 84766
3668.919 84836
3669.238 87331
3669.558 85164
3669.877 87428
3670.196 85714
3670.516 87293
3670.835 86151
3671.155 85924
3671.474 87724
3671.794 84946
3672.113 85627
3672.433 85966
3672.752 85092
3673.072 84233
3673.391 84822
3673.711 86022
3674.030 85982
3674.350 85969
3674.670 84579
3674.989 84306
3675.309 85013
3675.629 86308
3675.948 88419
3676.268 85878
3676.588 84974
3676.907 85108
3677.227 86995
3677.547 86586
3677.867 88086
3678.186 85417
3678.506 85347
3678.826 85479
3679.146 84752
3679.466 83488
3679.785 85101
3680.105 84795
3680.425 85567
3680.745 82748
3681.065 85309
3681.385 85695
3681.705 84699
3682.025 85517
3682.345 84101
3682.665 85298
3682.985 84410
3683.305 85965
3683.625 84128
3683.945 84928
3684.265 83580
3684.585 83306
3684.905 85082
3685.225 87432
3685.545 84919
3685.865 86405
3686.185 86277
3686.505 83710
3686.826 84754
3687.146 84775
3687.466 86688
3687.786 83608
3688.106 87385
3688.427 86030
3688.747 84567
3689.067 84774
3689.387 82887
3689.708 84942
3690.028 83898
3690.348 84273
3690.668 85880
3690.989 85173
3691.309 86009
3691.630 85114
3691.950 84966
3692.270 83945
3692.591 86109
3692.911 84633
3693.232 85220
3693.552 83880
3693.872 83945
3694.193 82462
3694.513 83680
3694.834 83951
3695.154 82914
3695.475 83887
3695.796 82782
3696.116 84464
3696.437 86405
3696.757 85465
3697.078 85746
3697.398 82750
3697.719 83522
3698.040 83546
3698.360 86277
3698.681 84424
3699.002 84441
3699.322 83653
3699.643 85189
3699.964 86100
3700.285 85978
3700.605 85608
3700.926 84623
3701.247 87331
3701.568 86126
3701.889 87089
3702.209 84102
3702.530 84659
3702.851 85171
3703.172 83788
3703.493 85395
3703.814 83149
3704.135 84326
3704.456 86538
3704.777 85090
3705.097 85629
3705.418 86481
3705.739 86318
3706.060 86747
3706.381 83999
3706.702 83597
3707.023 85544
3707.345 86447
3707.666 83863
3707.987 83160
3708.308 84617
3708.629 84862
3708.950 85365
3709.271 86118
3709.592 85727
3709.913 84309
3710.235 82733
3710.556 84949
3710.877 83202
3711.198 86225
3711.519 89097
3711.841 86048
3712.162 86401
3712.483 84789
3712.805 86107
3713.126 83948
3713.447 84250
3713.768 86698
3714.090 85884
3714.411 84629
3714.733 85880
3715.054 85026
3715.375 84719
3715.697 84631
3716.018 84916
3716.340 85162
3716.661 84275
3716.983 85870
3717.304 86237
3717.626 84976
3717.947 84585
3718.269 85328
3718.590 85841
3718.912 86602
3719.233 84481
3719.555 83708
3719.876 83547
3720.198 86144
3720.520 86110
3720.841 86453
3721.163 86945
3721.485 86455
3721.806 87311
3722.128 85174
3722.450 85690
3722.772 86507
3723.093 85688
3723.415 85563
3723.737 85487
3724.059 84182
3724.380 85428
3724.702 86356
3725.024 85828
3725.346 86035
3725.668 85747
3725.990 85068
3726.311 85179
3726.633 85716
3726.955 86819
3727.277 84670
3727.599 85553
3727.921 84303
3728.243 87501
3728.565 87512
3728.887 85213
3729.209 85265
3729.531 86438
3729.853 87377
3730.175 85041
3730.497 86680
3730.819 85722
3731.141 85317
3731.463 83454
3731.786 85855
3732.108 85965
3732.430 83925
3732.752 84244
3733.074 84138
3733.396 85825
3733.719 86644
3734.041 85235
3734.363 84858
3734.685 85248
3735.007 86687
3735.330 83490
3735.652 83795
3735.974 84701
3736.297 86255
3736.619 86661
3736.941 87509
3737.264 85636
3737.586 86261
3737.908 86284
3738.231 86242
3738.553 84996
3738.876 86214
3739.198 87186
3739.521 86224
3739.843 83664
3740.166 82780
3740.488 84798
3740.811 84589
3741.133 84282
3741.456 85128
3741.778 83304
3742.101 83554
3742.423 83901
3742.746 86327
3743.069 85634
3743.391 84104
3743.714 86047
3744.036 83942
3744.359 85902
3744.682 86433
3745.005 85975
3745.327 86846
3745.650 87802
3745.973 88002
3746.295 84359
3746.618 83560
3746.941 84651
3747.264 84783
3747.587 84099
3747.909 83915
3748.232 82821
3748.555 83148
3748.878 83375
3749.201 84284
3749.524 86629
3749.847 85665
3750.170 84775
3750.492 83620
3750.815 81136
3751.138 81977
3751.461 82768
3751.784 84995
3752.107 84651
3752.430 86682
3752.753 86846
3753.076 86986
3753.400 84432
3753.723 83541
3754.046 85538
3754.369 84338
3754.692 84755
3755.015 83949
3755.338 84798
3755.661 83953
3755.985 83174
3756.308 84594
3756.631 85058
3756.954 86165
3757.277 83855
3757.601 86286
3757.924 81937
3758.247 83898
3758.570 84268
3758.894 84657
3759.217 85928
3759.540 86880
3759.864 88383
3760.187 85865
3760.510 85447
3760.834 85299
3761.157 84934
3761.481 83790
3761.804 82305
3762.128 83352
3762.451 84345
3762.774 85280
3763.098 84596
3763.421 87760
3763.745 87254
3764.068 84474
3764.392 85048
3764.716 83809
3765.039 83291
3765.363 84039
3765.686 83582
3766.010 85723
3766.334 85039
3766.657 85544
3766.981 85209
3767.304 86213
3767.628 84719
3767.952 85720
3768.276 82839
3768.599 86678
3768.923 86053
3769.247 84524
3769.571 86104
3769.894 86337
3770.218 85650
3770.542 86049
3770.866 86217
3771.190 86063
3771.513 83688
3771.837 84213
3772.161 85267
3772.485 86474
3772.809 86107
3773.133 85295
3773.457 84914
3773.781 86311
3774.105 85656
3774.429 84744
3774.753 82252
3775.077 81341
3775.401 84244
3775.725 83648
3776.049 85836
3776.373 84510
3776.697 87877
3777.021 85889
3777.345 85871
3777.669 85028
3777.993 85723
3778.317 84751
3778.642 82957
3778.966 83414
3779.290 83502
3779.614 84964
3779.938 85534
3780.263 84698
3780.587 83702
3780.911 82971
3781.235 84240
3781.560 82665
3781.884 82336
3782.208 83771
3782.533 84232
3782.857 84612
3783.181 82635
3783.506 83390
3783.830 83619
3784.154 85903
3784.479 84340
3784.803 84678
3785.128 86573
3785.452 86012
3785.777 84917
3786.101 81746
3786.426 84165
3786.750 83047
3787.075 83260
3787.399 84297
3787.724 85973
3788.048 85026
3788.373 82868
3788.697 84518
3789.022 85281
3789.347 85457
3789.671 84002
3789.996 85517
3790.321 85614
3790.645 85051
3790.970 85934
3791.295 83657
3791.619 84719
3791.944 87586
3792.269 86667
3792.594 85193
3792.918 85552
3793.243 85218
3793.568 85754
3793.893 86461
3794.218 83212
3794.543 84358
3794.867 85552
3795.192 85327
3795.517 84856
3795.842 86154
3796.167 84045
3796.492 84097
3796.817 83255
3797.142 84006
3797.467 84068
3797.792 83816
3798.117 84204
3798.442 84858
3798.767 85625
3799.092 86279
3799.417 85658
3799.742 83003
3800.067 82489
3800.392 85651
3800.717 83580
3801.042 85064
3801.368 84209
3801.693 82781
3802.018 82918
3802.343 83250
3802.668 86049
3802.993 85338
3803.319 85616
3803.644 85234
3803.969 85756
3804.294 86590
3804.620 86731
3804.945 88394
3805.270 85673
3805.596 86897
3805.921 87514
3806.246 87769
3806.572 86904
3806.897 86059
3807.222 85301
3807.548 84756
3807.873 85898
3808.199 84210
3808.524 83922
3808.850 83959
3809.175 85542
3809.501 83556
3809.826 84355
3810.152 84656
3810.477 84042
3810.803 85057
3811.128 84939
3811.454 85867
3811.779 82661
3812.105 85226
3812.431 82890
3812.756 85546
3813.082 86772
3813.408 85974
3813.733 87227
3814.059 86093
3814.385 86566
3814.710 88019
3815.036 86914
3815.362 86338
3815.688 85846
3816.013 86664
3816.339 87200
3816.665 86803
3816.991 84724
3817.317 87334
3817.643 87404
3817.968 88375
3818.294 88136
3818.620 86472
3818.946 85723
3819.272 86205
3819.598 87599
3819.924 87681
3820.250 87968
3820.576 88483
3820.902 89149
3821.228 89575
3821.554 89927
3821.880 87941
3822.206 86539
3822.532 88349
3822.858 87845
3823.184 87571
3823.510 88754
3823.836 87958
3824.162 88358
3824.489 86042
3824.815 86670
3825.141 87217
3825.467 87517
3825.793 85266
3826.119 86977
3826.446 88727
3826.772 89159
3827.098 86409
3827.424 84257
3827.751 83964
3828.077 85703
3828.403 88134
3828.730 85972
3829.056 85846
3829.382 86542
3829.709 88228
3830.035 86979
3830.361 85810
3830.688 87047
3831.014 84283
3831.341 87306
3831.667 85495
3831.994 83919
3832.320 86524
3832.647 87044
3832.973 86927
3833.300 86888
3833.626 87932
3833.953 86196
3834.279 84912
3834.606 86008
3834.932 85101
3835.259 86927
3835.586 86194
3835.912 86045
3836.239 87686
3836.566 86438
3836.892 85512
3837.219 85446
3837.546 86474
3837.872 83526
3838.199 85051
3838.526 85369
3838.853 88393
3839.179 85716
3839.506 86850
3839.833 85277
3840.160 83757
3840.487 84920
3840.813 84480
3841.140 84791
3841.467 86554
3841.794 86720
3842.121 86648
3842.448 85387
3842.775 87465
3843.102 85494
3843.429 88009
3843.756 86089
3844.083 85039
3844.410 86338
3844.737 84263
3845.064 83910
3845.391 85208
3845.718 86174
3846.045 85258
3846.372 84360
3846.699 86176
3847.026 85614
3847.353 85448
3847.680 85433
3848.007 86100
3848.335 86320
3848.662 83912
3848.989 85407
3849.316 84455
3849.643 84032
3849.971 85173
3850.298 83413
3850.625 83513
3850.952 85277
3851.280 85268
3851.607 85690
3851.934 85394
3852.262 83886
3852.589 84166
3852.916 87136
3853.244 86574
3853.571 85453
3853.899 83655
3854.226 85401
3854.553 85315
3854.881 84711
3855.208 85430
3855.536 85472
3855.863 85232
3856.191 83209
3856.518 84717
3856.846 84046
3857.173 84231
3857.501 86275
3857.829 85098
3858.156 87692
3858.484 86226
3858.811 87782
3859.139 88689
3859.467 87311
3859.794 85195
3860.122 86015
3860.450 88489
3860.777 88638
3861.105 89176
3861.433 88541
3861.761 88265
3862.088 89393
3862.416 88369
3862.744 90287
3863.072 89086
3863.399 90426
3863.727 89824
3864.055 89555
3864.383 88166
3864.711 89498
3865.039 88500
3865.367 88250
3865.695 88205
3866.022 87475
3866.350 88875
3866.678 88744
3867.006 89385
3867.334 87431
3867.662 87431
3867.990 87346
3868.318 86812
3868.646 88780
3868.974 87146
3869.302 88885
3869.631 86359
3869.959 86877
3870.287 85229
3870.615 83891
3870.943 85429
3871.271 85635
3871.599 87152
3871.928 86538
3872.256 86146
3872.584 85527
3872.912 83193
3873.240 84396
3873.569 84492
3873.897 83925
3874.225 83678
3874.553 82723
3874.882 83500
3875.210 85623
3875.538 84809
3875.867 84329
3876.195 86146
3876.523 85679
3876.852 84120
3877.180 83804
3877.509 82445
3877.837 81772
3878.166 82006
3878.494 84006
3878.823 83894
3879.151 82196
3879.479 82170
3879.808 82239
3880.137 84670
3880.465 82868
3880.794 84985
3881.122 85570
3881.451 83173
3881.779 82370
3882.108 84357
3882.437 85034
3882.765 84028
3883.094 83726
3883.423 84148
3883.751 84177
3884.080 84032
3884.409 84065
3884.737 81988
3885.066 83952
3885.395 83484
3885.724 83368
3886.052 84511
3886.381 83962
3886.710 82886
3887.039 83108
3887.368 83115
3887.697 81265
3888.025 82706
3888.354 82520
3888.683 82278
3889.012 82557
3889.341 82659
3889.670 84066
3889.999 83984
3890.328 83891
3890.657 84348
3890.986 83809
3891.315 83847
3891.644 84070
3891.973 84180
3892.302 84346
3892.631 85714
3892.960 83305
3893.289 83823
3893.618 84895
3893.947 84637
3894.277 83149
3894.606 86255
3894.935 85641
3895.264 84228
3895.593 82846
3895.922 83128
3896.252 83943
3896.581 82897
3896.910 84580
3897.239 85319
3897.569 82498
3897.898 83083
3898.227 82883
3898.557 83556
3898.886 80204
3899.215 83784
3899.545 85176
3899.874 83933
3900.203 83772
3900.533 81765
3900.862 84842
3901.192 86086
3901.521 83915
3901.851 81234
3902.180 82651
3902.510 82771
3902.839 82723
3903.169 83279
3903.498 82643
3903.828 83076
3904.157 81303
3904.487 82872
3904.816 81662
3905.146 83459
3905.476 86211
3905.805 83627
3906.135 84350
3906.464 82821
3906.794 85616
3907.124 81679
3907.453 82560
3907.783 83160
3908.113 84429
3908.443 85476
3908.772 82159
3909.102 83943
3909.432 82070
3909.762 83919
3910.092 85390
3910.421 85792
3910.751 84610
3911.081 84859
3911.411 83019
3911.741 82310
3912.071 81533
3912.401 82641
3912.731 84294
3913.060 82017
3913.390 83731
3913.720 84485
3914.050 84931
3914.380 86503
3914.710 84005
3915.040 82921
3915.370 84451
3915.700 85256
3916.031 83414
3916.361 81348
3916.691 84180
3917.021 82986
3917.351 83277
3917.681 82395
3918.011 82388
3918.341 84857
3918.672 83863
3919.002 83504
3919.332 84302
3919.662 85205
3919.992 83633
3920.323 83809
3920.653 82759
3920.983 85532
3921.313 84652
3921.644 85246
3921.974 82321
3922.304 81711
3922.635 80233
3922.965 83030
3923.295 82918
3923.626 83230
3923.956 84381
3924.287 84300
3924.617 80860
3924.948 81178
3925.278 82988
3925.608 84189
3925.939 81488
3926.269 82855
3926.600 84126
3926.930 82921
3927.261 82031
3927.592 81039
3927.922 81604
3928.253 83289
3928.583 84918
3928.914 81330
3929.245 82907
3929.575 83228
3929.906 83473
3930.236 82648
3930.567 82038
3930.898 84832
3931.229 82490
3931.559 82195
3931.890 80718
3932.221 84410
3932.552 84996
3932.882 83817
3933.213 83854
3933.544 82784
3933.875 84049
3934.206 82777
3934.536 84673
3934.867 83547
3935.198 82020
3935.529 83345
3935.860 82854
3936.191 83018
3936.522 83492
3936.853 83301
3937.184 83447
3937.515 83351
3937.846 82895
3938.177 82061
3938.508 84132
3938.839 85819
3939.170 84175
3939.501 81800
3939.832 82791
3940.163 81001
3940.494 82665
3940.825 83704
3941.156 83663
3941.488 82320
3941.819 82606
3942.150 83780
3942.481 80820
3942.812 83681
3943.143 85106
3943.475 83194
3943.806 82000
3944.137 84352
3944.468 83660
3944.800 83749
3945.131 82818
3945.462 81860
3945.794 84605
3946.125 83328
3946.456 84122
3946.788 84074
3947.119 81956
3947.451 81931
3947.782 82620
3948.113 83215
3948.445 83669
3948.776 84371
3949.108 83371
3949.439 82540
3949.771 83310
3950.102 82791
3950.434 83739
3950.765 82820
3951.097 82488
3951.428 82742
3951.760 84809
3952.092 82725
3952.423 82714
3952.755 82315
3953.086 81629
3953.418 83357
3953.750 81518
3954.081 83927
3954.413 85229
3954.745 84124
3955.077 82506
3955.408 83089
3955.740 82521
3956.072 82580
3956.404 84083
3956.735 82455
3957.067 83182
3957.399 84793
3957.731 83603
3958.063 85583
3958.395 84442
3958.726 82947
3959.058 81209
3959.390 83428
3959.722 83988
3960.054 83166
3960.386 83921
3960.718 82298
3961.050 81217
3961.382 81578
3961.714 83198
3962.046 81529
3962.378 82637
3962.710 82987
3963.042 83128
3963.374 80912
3963.706 80426
3964.038 82399
3964.370 82420
3964.703 82634
3965.035 81133
3965.367 84393
3965.699 83707
3966.031 84579
3966.363 82514
3966.696 83118
3967.028 82924
3967.360 81289
3967.692 84667
3968.025 84622
3968.357 82922
3968.689 80782
3969.022 82980
3969.354 84767
3969.686 82982
3970.019 83604
3970.351 84198
3970.683 84641
3971.016 85662
3971.348 84842
3971.681 81606
3972.013 82971
3972.345 83329
3972.678 84011
3973.010 84756
3973.343 83237
3973.675 86840
3974.008 83512
3974.340 83330
3974.673 83612
3975.006 84489
3975.338 84375
3975.671 83879
3976.003 84954
3976.336 84163
3976.669 83552
3977.001 82309
3977.334 84930
3977.667 83098
3977.999 84767
3978.332 84671
3978.665 82605
3978.997 81826
3979.330 84360
3979.663 83227
3979.996 83666
3980.328 83195
3980.661 83978
3980.994 83843
3981.327 82928
3981.660 83502
3981.993 83217
3982.326 83976
3982.658 85218
3982.991 84084
3983.324 83381
3983.657 83112
3983.990 80689
3984.323 83890
3984.656 85232
3984.989 85461
3985.322 83116
3985.655 82465
3985.988 82086
3986.321 82921
3986.654 84493
3986.987 83260
3987.320 84627
3987.653 85343
3987.987 83844
3988.320 83297
3988.653 85581
3988.986 85170
3989.319 84185
3989.652 83169
3989.986 83711
3990.319 85395
3990.652 83856
3990.985 84360
3991.318 85056
3991.652 83603
3991.985 84823
3992.318 84644
3992.652 84281
3992.985 83185
3993.318 83783
3993.652 83504
3993.985 83444
3994.318 82472
3994.652 83219
3994.985 82842
3995.319 86496
3995.652 84797
3995.985 84461
3996.319 83926
3996.652 83908
3996.986 85835
3997.319 86274
3997.653 83590
3997.986 83353
3998.320 84804
3998.654 87125
3998.987 85592
3999.321 84148
3999.654 84910
3999.988 81727
4000.322 84277
4000.655 83132
4000.989 82181
4001.323 84386
4001.656 84668
4001.990 83637
4002.324 81928
4002.657 84189
4002.991 84691
4003.325 85232
4003.659 85277
4003.992 87691
4004.326 84638
4004.660 83640
4004.994 83748
4005.328 82614
4005.662 82583
4005.996 83844
4006.329 85864
4006.663 84872
4006.997 84576
4007.331 85279
4007.665 83786
4007.999 84099
4008.333 84521
4008.667 85091
4009.001 82905
4009.335 86036
4009.669 84096
4010.003 84364
4010.337 85186
4010.671 82416
4011.005 81918
4011.339 82145
4011.674 84975
4012.008 86775
4012.342 86620
4012.676 86817
4013.010 85564
4013.344 86204
4013.678 85081
4014.013 86598
4014.347 87011
4014.681 87731
4015.015 83913
4015.350 86480
4015.684 85301
4016.018 85490
4016.353 84781
4016.687 83449
4017.021 85873
4017.356 85067
4017.690 83852
4018.024 86336
4018.359 88432
4018.693 86432
4019.028 85254
4019.362 84613
4019.696 85762
4020.031 85028
4020.365 85480
4020.700 86233
4021.034 89177
4021.369 89209
4021.703 86997
4022.038 85719
4022.372 86263
4022.707 86232
4023.042 87358
4023.376 87055
4023.711 87750
4024.046 85113
4024.380 84672
4024.715 87197
4025.049 86435
4025.384 89052
4025.719 86492
4026.054 86183
4026.388 86753
4026.723 86186
4027.058 88048
4027.393 86959
4027.727 85795
4028.062 87528
4028.397 85570
4028.732 85929
4029.067 87575
4029.402 86645
4029.736 88726
4030.071 87037
4030.406 86830
4030.741 88344
4031.076 87901
4031.411 87107
4031.746 85335
4032.081 87188
4032.416 87562
4032.751 89283
4033.086 87130
4033.421 87457
4033.756 86586
4034.091 86771
4034.426 86909
4034.761 86315
4035.096 86918
4035.431 88423
4035.766 86652
4036.102 89300
4036.437 88791
4036.772 87378
4037.107 88481
4037.442 88920
4037.778 90117
4038.113 89537
4038.448 88593
4038.783 87835
4039.119 89065
4039.454 87885
4039.789 90533
4040.124 86695
4040.460 87407
4040.795 89965
4041.130 88405
4041.466 87706
4041.801 88484
4042.137 90555
4042.472 88719
4042.807 89985
4043.143 88622
4043.478 88454
4043.814 88815
4044.149 90009
4044.485 90014
4044.820 91505
4045.156 90507
4045.491 91385
4045.827 92800
4046.162 91795
4046.498 89095
4046.833 90316
4047.169 93159
4047.505 91051
4047.840 90535
4048.176 93583
4048.512 89592
4048.847 92188
4049.183 92170
4049.519 92931
4049.854 92665
4050.190 92150
4050.526 94387
4050.862 92606
4051.197 91606
4051.533 94713
4051.869 97287
4052.205 97203
4052.541 97526
4052.876 97491
4053.212 97228
4053.548 100558
4053.884 98879
4054.220 101352
4054.556 102098
4054.892 102474
4055.228 101787
4055.564 105950
4055.900 107035
4056.236 106229
4056.572 108846
4056.908 109260
4057.244 112737
4057.580 112564
4057.916 113777
4058.252 113404
4058.588 116193
4058.924 119594
4059.260 117175
4059.596 117709
4059.932 119084
4060.269 117613
4060.605 117970
4060.941 115102
4061.277 117253
4061.613 120362
4061.950 120499
4062.286 118899
4062.622 117987
4062.958 116729
4063.295 116376
4063.631 115765
4063.967 114427
4064.303 113362
4064.640 110878
4064.976 112402
4065.312 109759
4065.649 107933
4065.985 107386
4066.322 105487
4066.658 105499
4066.995 105484
4067.331 107105
4067.667 100868
4068.004 100686
4068.340 98283
4068.677 100571
4069.013 101211
4069.350 98877
4069.686 95554
4070.023 96492
4070.360 96382
4070.696 96971
4071.033 96240
4071.369 97093
4071.706 97157
4072.043 93216
4072.379 95191
4072.716 92835
4073.053 94274
4073.389 95917
4073.726 94250
4074.063 96390
4074.400 97145
4074.736 95443
4075.073 95773
4075.410 94910
4075.747 96210
4076.083 94074
4076.420 94279
4076.757 94962
4077.094 94750
4077.431 95505
4077.768 92555
4078.105 91935
4078.442 90785
4078.778 92417
4079.115 92972
4079.452 93566
4079.789 93882
4080.126 95557
4080.463 92798
4080.800 91215
4081.137 92761
4081.474 91896
4081.811 92863
4082.149 91568
4082.486 94109
4082.823 93421
4083.160 93239
4083.497 92614
4083.834 92521
4084.171 93962
4084.508 95743
4084.846 93808
4085.183 93682
4085.520 93450
4085.857 92833
4086.194 93628
4086.532 91636
4086.869 92177
4087.206 95728
4087.543 92962
4087.881 93081
4088.218 91520
4088.555 92291
4088.893 92243
4089.230 91582
4089.567 91621
4089.905 94713
4090.242 93208
4090.580 93424
4090.917 96838
4091.255 95208
4091.592 94302
4091.930 93075
4092.267 90951
4092.604 94056
4092.942 94209
4093.280 94150
4093.617 94083
4093.955 93913
4094.292 95003
4094.630 95447
4094.967 97480
4095.305 97454
4095.643 98541
4095.980 97340
4096.318 100018
4096.656 100246
4096.993 102409
4097.331 103987
4097.669 107375
4098.006 107372
4098.344 106649
4098.682 106966
4099.020 107624
4099.357 113424
4099.695 113396
4100.033 112711
4100.371 114793
4100.709 114099
4101.047 115976
4101.384 114433
4101.722 119779
4102.060 118169
4102.398 118620
4102.736 119099
4103.074 114968
4103.412 115833
4103.750 118114
4104.088 119734
4104.426 116975
4104.764 116484
4105.102 116701
4105.440 112232
4105.778 110113
4106.116 109731
4106.454 109459
4106.792 106126
4107.130 105246
4107.468 103721
4107.807 103025
4108.145 101749
4108.483 99525
4108.821 97651
4109.159 97391
4109.497 98796
4109.836 96378
4110.174 96106
4110.512 95913
4110.850 96098
4111.189 93812
4111.527 93777
4111.865 90297
4112.204 90416
4112.542 91317
4112.880 90797
4113.219 91374
4113.557 91796
4113.895 92597
4114.234 92290
4114.572 90769
4114.911 90616
4115.249 89438
4115.588 92524
4115.926 90489
4116.265 91595
4116.603 93580
4116.942 91350
4117.280 89886
4117.619 91915
4117.957 89383
4118.296 91350
4118.634 91133
4118.973 89655
4119.312 90415
4119.650 89047
4119.989 92041
4120.327 88926
4120.666 88640
4121.005 87247
4121.343 89795
4121.682 90418
4122.021 87553
4122.360 86507
4122.698 87485
4123.037 87013
4123.376 85314
4123.715 88856
4124.054 88407
4124.392 89255
4124.731 85677
4125.070 85739
4125.409 86352
4125.748 86052
4126.087 87916
4126.426 90036
4126.765 84550
4127.103 87123
4127.442 85377
4127.781 86176
4128.120 85707
4128.459 88056
4128.798 87031
4129.137 86595
4129.476 85744
4129.815 86311
4130.155 85559
4130.494 85874
4130.833 86185
4131.172 85398
4131.511 82517
4131.850 83944
4132.189 83845
4132.528 83251
4132.868 81800
4133.207 83481
4133.546 83755
4133.885 83394
4134.224 82879
4134.564 83002
4134.903 84285
4135.242 83435
4135.581 82804
4135.921 83254
4136.260 82022
4136.599 81196
4136.939 81196
4137.278 83733
4137.617 83680
4137.957 84291
4138.296 81408
4138.636 80859
4138.975 82613
4139.315 82075
4139.654 80196
4139.993 80021
4140.333 82335
4140.672 82538
4141.012 81984
4141.351 80617
4141.691 81340
4142.031 82289
4142.370 81875
4142.710 81406
4143.049 80127
4143.389 82520
4143.729 83167
4144.068 82324
4144.408 80160
4144.748 79863
4145.087 80025
4145.427 80947
4145.767 80096
4146.106 81483
4146.446 79975
4146.786 81026
4147.126 81043
4147.465 81494
4147.805 82082
4148.145 83114
4148.485 81084
4148.825 80882
4149.164 79353
4149.504 81830
4149.844 80676
4150.184 81111
4150.524 82552
4150.864 80449
4151.204 81999
4151.544 81354
4151.884 80743
4152.224 80374
4152.564 82185
4152.904 81640
4153.244 80851
4153.584 81715
4153.924 81723
4154.264 80910
4154.604 80782
4154.944 81368
4155.284 79395
4155.624 79780
4155.964 81178
4156.305 82897
4156.645 81876
4156.985 80407
4157.325 79264
4157.665 80866
4158.005 81646
4158.346 81241
4158.686 81144
4159.026 79981
4159.366 80692
4159.707 81224
4160.047 81418
4160.387 82392
4160.728 80800
4161.068 78732
4161.408 80032
4161.749 81911
4162.089 82993
4162.430 80062
4162.770 80335
4163.110 79710
4163.451 80475
4163.791 81145
4164.132 80933
4164.472 80195
4164.813 79532
4165.153 81109
4165.494 82943
4165.834 79803
4166.175 78059
4166.515 80993
4166.856 78140
4167.197 82105
4167.537 83388
4167.878 81086
4168.219 80747
4168.559 80790
4168.900 81338
4169.241 78823
4169.581 80186
4169.922 79724
4170.263 81383
4170.603 80801
4170.944 79106
4171.285 80919
4171.626 79602
4171.966 82981
4172.307 81507
4172.648 80854
4172.989 79347
4173.330 80668
4173.671 79647
4174.011 80625
4174.352 79601
4174.693 77535
4175.034 79007
4175.375 77251
4175.716 81334
4176.057 81058
4176.398 80430
4176.739 82518
4177.080 80755
4177.421 81818
4177.762 80158
4178.103 79911
4178.444 79633
4178.785 78926
4179.126 78388
4179.467 79975
4179.809 80807
4180.150 80622
4180.491 81055
4180.832 79488
4181.173 77438
4181.514 79444
4181.856 81290
4182.197 78952
4182.538 79475
4182.879 79725
4183.220 80920
4183.562 81188
4183.903 80243
4184.244 80293
4184.586 81380
4184.927 79643
4185.268 81250
4185.610 81598
4185.951 78659
4186.292 77886
4186.634 78894
4186.975 79782
4187.317 78495
4187.658 79090
4188.000 78448
4188.341 79744
4188.683 79508
4189.024 81814
4189.366 80094
4189.707 82805
4190.049 82653
4190.390 82389
4190.732 80144
4191.073 79527
4191.415 78096
4191.756 79260
4192.098 79774
4192.440 77949
4192.781 81044
4193.123 80593
4193.465 80477
4193.806 81148
4194.148 79236
4194.490 81428
4194.832 79930
4195.173 81046
4195.515 80627
4195.857 81089
4196.199 81711
4196.540 81131
4196.882 79946
4197.224 78498
4197.566 80644
4197.908 80485
4198.250 81741
4198.592 81868
4198.933 80706
4199.275 77725
4199.617 79409
4199.959 82402
4200.301 79904
4200.643 81645
4200.985 80606
4201.327 82195
4201.669 81070
4202.011 79366
4202.353 79660
4202.695 79225
4203.037 79164
4203.380 79166
4203.722 80928
4204.064 81532
4204.406 80924
4204.748 78887
4205.090 78987
4205.432 80197
4205.775 79698
4206.117 83388
4206.459 79922
4206.801 81469
4207.143 82731
4207.486 81815
4207.828 81331
4208.170 82231
4208.513 82663
4208.855 80013
4209.197 80918
4209.539 80379
4209.882 79930
4210.224 81201
4210.567 82072
4210.909 82264
4211.251 80776
4211.594 81750
4211.936 79758
4212.279 78479
4212.621 79674
4212.964 79407
4213.306 80993
4213.649 81462
4213.991 80255
4214.334 80664
4214.676 82371
4215.019 79953
4215.361 82266
4215.704 80442
4216.047 82201
4216.389 79191
4216.732 80412
4217.075 79924
4217.417 80227
4217.760 80722
4218.103 80296
4218.445 80430
4218.788 80550
4219.131 79844
4219.473 80417
4219.816 80042
4220.159 80054
4220.502 79603
4220.845 81858
4221.187 80172
4221.530 81202
4221.873 80978
4222.216 81546
4222.559 79340
4222.902 80862
4223.245 79343
4223.588 77870
4223.930 79087
4224.273 78599
4224.616 82127
4224.959 80349
4225.302 78332
4225.645 77789
4225.988 78668
4226.331 81583
4226.674 80623
4227.017 81337
4227.361 80126
4227.704 79913
4228.047 79473
4228.390 78781
4228.733 80698
4229.076 78173
4229.419 79293
4229.762 79225
4230.106 80421
4230.449 79708
4230.792 80410
4231.135 78042
4231.478 79103
4231.822 79443
4232.165 81015
4232.508 81608
4232.852 80945
4233.195 81166
4233.538 78324
4233.882 77113
4234.225 78845
4234.568 78405
4234.912 78499
4235.255 78127
4235.598 80332
4235.942 79828
4236.285 80064
4236.629 79790
4236.972 80376
4237.316 81048
4237.659 80957
4238.003 81261
4238.346 81590
4238.690 81802
4239.033 78477
4239.377 79389
4239.720 78989
4240.064 79529
4240.408 79710
4240.751 78784
4241.095 79764
4241.439 81022
4241.782 81373
4242.126 79058
4242.470 82220
4242.813 81210
4243.157 79941
4243.501 80090
4243.845 80209
4244.188 79910
4244.532 80825
4244.876 79638
4245.220 80278
4245.563 80147
4245.907 81911
4246.251 80445
4246.595 80034
4246.939 80710
4247.283 81504
4247.627 82022
4247.971 81786
4248.314 80854
4248.658 80250
4249.002 80511
4249.346 78553
4249.690 82000
4250.034 79934
4250.378 79835
4250.722 78377
4251.066 78999
4251.410 78365
4251.755 78415
4252.099 79493
4252.443 79928
4252.787 81061
4253.131 82795
4253.475 78240
4253.819 77133
4254.163 80138
4254.508 81411
4254.852 79830
4255.196 80378
4255.540 78993
4255.885 79579
4256.229 78114
4256.573 78508
4256.917 81553
4257.262 79410
4257.606 79099
4257.950 79110
4258.295 78995
4258.639 79990
4258.983 79330
4259.328 79558
4259.672 80076
4260.016 80776
4260.361 79303
4260.705 81553
4261.050 81792
4261.394 83112
4261.739 81171
4262.083 78252
4262.428 79782
4262.772 79356
4263.117 82232
4263.461 81352
4263.806 80409
4264.150 79158
4264.495 82103
4264.840 79078
4265.184 80816
4265.529 79594
4265.874 79875
4266.218 79589
4266.563 78280
4266.908 83379
4267.252 80914
4267.597 80563
4267.942 78341
4268.286 76974
4268.631 78612
4268.976 77547
4269.321 78957
4269.666 79722
4270.010 83192
4270.355 82064
4270.700 79722
4271.045 79124
4271.390 77164
4271.735 80479
4272.080 81099
4272.425 82806
4272.769 81868
4273.114 80982
4273.459 79851
4273.804 80066
4274.149 78389
4274.494 78227
4274.839 78097
4275.184 79751
4275.529 80653
4275.874 81669
4276.220 81406
4276.565 77821
4276.910 80689
4277.255 78504
4277.600 77924
4277.945 80049
4278.290 78713
4278.635 80007
4278.981 79927
4279.326 79595
4279.671 79081
4280.016 77714
4280.361 77657
4280.707 77728
4281.052 77581
4281.397 79243
4281.743 79848
4282.088 78362
4282.433 77233
4282.778 77684
4283.124 77014
4283.469 78561
4283.815 77150
4284.160 79978
4284.505 78284
4284.851 78805
4285.196 77352
4285.542 78636
4285.887 77587
4286.233 77138
4286.578 77888
4286.924 77965
4287.269 78653
4287.615 79485
4287.960 77686
4288.306 77530
4288.651 78130
4288.997 80379
4289.343 79419
4289.688 78266
4290.034 77910
4290.379 78639
4290.725 79963
4291.071 78211
4291.416 78519
4291.762 77090
4292.108 80786
4292.454 77569
4292.799 78230
4293.145 78941
4293.491 79666
4293.837 79737
4294.182 77801
4294.528 75671
4294.874 75057
4295.220 77606
4295.566 79339
4295.912 80335
4296.258 81216
4296.603 78387
4296.949 78133
4297.295 78026
4297.641 79048
4297.987 78852
4298.333 80969
4298.679 80301
4299.025 79898
4299.371 78441
4299.717 78175
4300.063 77548
4300.409 78624
4300.755 78588
4301.101 79616
4301.448 78089
4301.794 79831
4302.140 77943
4302.486 78602
4302.832 77318
4303.178 78214
4303.524 77954
4303.871 81815
4304.217 77713
4304.563 78764
4304.909 78813
4305.256 78533
4305.602 79298
4305.948 76647
4306.294 77819
4306.641 78071
4306.987 76594
4307.333 78817
4307.680 79227
4308.026 79348
4308.372 75491
4308.719 77581
4309.065 78345
4309.412 79887
4309.758 79419
4310.105 77991
4310.451 76707
4310.797 77743
4311.144 77621
4311.490 77791
4311.837 77984
4312.184 78154
4312.530 79035
4312.877 78869
4313.223 78284
4313.570 78734
4313.916 79681
4314.263 79518
4314.610 79059
4314.956 78440
4315.303 78983
4315.650 78981
4315.996 78527
4316.343 77883
4316.690 78388
4317.036 78256
4317.383 78220
4317.730 78295
4318.077 78799
4318.424 77315
4318.770 78497
4319.117 78150
4319.464 77833
4319.811 80909
4320.158 79984
4320.505 80203
4320.851 77568
4321.198 79160
4321.545 78342
4321.892 76731
4322.239 78954
4322.586 79751
4322.933 79014
4323.280 76134
4323.627 76818
4323.974 80349
4324.321 78831
4324.668 78560
4325.015 78554
4325.362 78466
4325.709 77432
4326.056 77960
4326.403 77916
4326.751 79122
4327.098 77093
4327.445 77813
4327.792 79358
4328.139 80651
4328.486 78321
4328.834 77989
4329.181 77792
4329.528 78012
4329.875 78898
4330.223 77622
4330.570 80487
4330.917 81380
4331.264 79993
4331.612 80148
4331.959 78811
4332.306 78394
4332.654 76626
4333.001 76782
4333.349 78462
4333.696 79475
4334.043 76291
4334.391 76108
4334.738 75685
4335.086 75306
4335.433 77568
4335.781 78016
4336.128 80142
4336.476 80155
4336.823 77482
4337.171 77170
4337.518 77418
4337.866 78701
4338.214 79549
4338.561 80270
4338.909 77169
4339.256 79519
4339.604 78721
4339.952 75859
4340.299 79590
4340.647 77836
4340.995 78441
4341.342 78135
4341.690 76471
4342.038 76862
4342.386 78171
4342.733 78230
4343.081 78437
4343.429 77666
4343.777 77335
4344.125 78296
4344.473 76229
4344.820 77475
4345.168 77674
4345.516 77244
4345.864 78458
4346.212 77720
4346.560 76399
4346.908 77692
4347.256 78359
4347.604 77618
4347.952 78215
4348.300 77763
4348.648 77292
4348.996 77682
4349.344 76699
4349.692 76642
4350.040 76690
4350.388 77177
4350.736 78093
4351.084 78633
4351.432 77452
4351.780 76716
4352.129 77056
4352.477 77950
4352.825 76678
4353.173 76432
4353.521 77539
4353.870 78356
4354.218 78586
4354.566 77030
4354.914 77619
4355.263 79867
4355.611 78032
4355.959 78803
4356.308 75028
4356.656 77878
4357.004 78558
4357.353 78249
4357.701 78828
4358.049 80412
4358.398 79712
4358.746 78963
4359.095 78499
4359.443 77020
4359.791 77857
4360.140 78206
4360.488 77976
4360.837 77601
4361.185 78986
4361.534 78942
4361.883 78582
4362.231 77763
4362.580 78740
4362.928 78582
4363.277 78030
4363.625 77194
4363.974 76694
4364.323 75188
4364.671 77235
4365.020 76018
4365.369 77115
4365.717 77564
4366.066 77601
4366.415 77560
4366.764 75878
4367.112 77881
4367.461 77489
4367.810 78029
4368.159 78498
4368.508 79427
4368.856 79032
4369.205 78116
4369.554 80150
4369.903 80622
4370.252 77423
4370.601 79762
4370.950 78581
4371.299 80144
4371.647 79781
4371.996 78523
4372.345 78559
4372.694 79035
4373.043 79032
4373.392 80932
4373.741 80129
4374.090 82023
4374.439 79707
4374.789 78545
4375.138 78865
4375.487 79231
4375.836 79759
4376.185 77657
4376.534 79866
4376.883 79588
4377.232 78676
4377.582 78760
4377.931 79375
4378.280 80259
4378.629 79779
4378.978 80434
4379.328 82025
4379.677 82132
4380.026 80013
4380.376 79044
4380.725 77842
4381.074 78511
4381.423 78506
4381.773 77907
4382.122 79583
4382.472 78504
4382.821 80275
4383.170 79839
4383.520 78512
4383.869 78059
4384.219 77179
4384.568 77968
4384.918 75640
4385.267 74651
4385.617 78099
4385.966 79048
4386.316 77766
4386.665 77102
4387.015 75906
4387.364 78496
4387.714 76886
4388.063 75869
4388.413 77699
4388.763 79601
4389.112 77609
4389.462 75230
4389.812 74397
4390.161 76332
4390.511 77661
4390.861 76278
4391.211 75489
4391.560 77861
4391.910 77872
4392.260 79317
4392.610 79367
4392.959 77480
4393.309 80133
4393.659 77961
4394.009 77694
4394.359 77549
4394.709 75905
4395.058 77663
4395.408 78737
4395.758 77197
4396.108 75378
4396.458 75984
4396.808 75798
4397.158 78134
4397.508 76215
4397.858 76694
4398.208 76798
4398.558 74934
4398.908 76405
4399.258 76086
4399.608 78893
4399.958 77617
4400.308 78711
4400.658 78019
4401.009 76449
4401.359 77760
4401.709 76949
4402.059 77490
4402.409 75535
4402.759 75164
4403.110 76671
4403.460 74678
4403.810 76373
4404.160 77282
4404.511 76765
4404.861 76570
4405.211 78667
4405.561 76423
4405.912 74811
4406.262 76940
4406.612 78125
4406.963 76320
4407.313 75977
4407.664 75622
4408.014 76327
4408.364 76838
4408.715 75000
4409.065 77972
4409.416 77093
4409.766 78739
4410.117 79705
4410.467 77159
4410.818 75505
4411.168 76071
4411.519 76807
4411.869 77244
4412.220 78508
4412.570 77074
4412.921 76423
4413.272 76733
4413.622 76939
4413.973 79094
4414.324 76513
4414.674 79094
4415.025 77037
4415.376 76602
4415.726 76617
4416.077 76400
4416.428 76750
4416.779 77647
4417.129 77636
4417.480 77309
4417.831 79684
4418.182 80418
4418.533 78113
4418.883 76544
4419.234 77444
4419.585 78745
4419.936 78107
4420.287 78346
4420.638 77241
4420.989 77809
4421.340 75998
4421.691 75475
4422.042 76827
4422.393 77135
4422.744 76073
4423.095 75813
4423.446 75754
4423.797 76243
4424.148 77122
4424.499 75207
4424.850 77293
4425.201 75143
4425.552 76960
4425.903 76316
4426.254 75063
4426.605 76755
4426.957 77385
4427.308 76477
4427.659 75329
4428.010 74053
4428.361 76998
4428.713 76986
4429.064 76711
4429.415 76111
4429.766 76486
4430.118 76497
4430.469 75779
4430.820 76433
4431.172 76113
4431.523 77182
4431.874 74027
4432.226 76535
4432.577 77360
4432.928 78050
4433.280 75815
4433.631 77150
4433.983 76695
4434.334 76031
4434.686 77455
4435.037 76022
4435.389 78008
4435.740 77819
4436.092 77258
4436.443 77831
4436.795 75692
4437.146 77642
4437.498 78658
4437.850 77182
4438.201 77353
4438.553 78130
4438.904 76925
4439.256 76698
4439.608 77459
4439.959 75486
4440.311 77115
4440.663 76161
4441.015 75689
4441.366 76752
4441.718 75943
4442.070 76343
4442.422 74453
4442.773 76477
4443.125 74565
4443.477 75911
4443.829 75904
4444.181 77842
4444.533 75834
4444.884 75009
4445.236 77619
4445.588 75443
4445.940 77361
4446.292 77308
4446.644 77420
4446.996 77914
4447.348 78277
4447.700 78560
4448.052 77059
4448.404 76637
4448.756 75756
4449.108 74081
4449.460 74191
4449.812 76856
4450.164 77791
4450.516 74886
4450.869 77386
4451.221 74103
4451.573 75471
4451.925 77474
4452.277 77405
4452.629 75634
4452.982 77798
4453.334 77669
4453.686 77688
4454.038 77876
4454.391 75925
4454.743 76346
4455.095 75470
4455.447 75558
4455.800 76713
4456.152 72712
4456.504 74252
4456.857 74171
4457.209 75871
4457.561 76301
4457.914 76602
4458.266 75205
4458.619 76109
4458.971 75616
4459.324 76587
4459.676 74485
4460.029 73800
4460.381 73980
4460.734 73786
4461.086 74993
4461.439 74208
4461.791 75001
4462.144 75332
4462.496 75380
4462.849 75336
4463.202 73887
4463.554 74811
4463.907 74775
4464.260 75946
4464.612 75491
4464.965 74915
4465.318 74108
4465.670 74631
4466.023 74689
4466.376 75043
4466.728 75592
4467.081 74470
4467.434 76669
4467.787 74571
4468.140 73014
4468.492 72575
4468.845 74389
4469.198 75554
4469.551 76895
4469.904 75572
4470.257 74333
4470.610 74920
4470.963 74833
4471.316 73346
4471.668 73891
4472.021 74990
4472.374 73741
4472.727 72880
4473.080 73249
4473.433 74731
4473.786 76612
4474.140 76280
4474.493 75581
4474.846 75838
4475.199 75611
4475.552 77057
4475.905 75015
4476.258 78079
4476.611 77004
4476.964 76369
4477.318 75287
4477.671 75353
4478.024 77858
4478.377 75302
4478.730 74480
4479.084 73229
4479.437 77385
4479.790 77334
4480.143 76571
4480.497 74855
4480.850 74280
4481.203 75347
4481.557 75809
4481.910 75446
4482.264 74310
4482.617 75342
4482.970 74582
4483.324 77196
4483.677 76196
4484.031 74555
4484.384 75655
4484.738 75168
4485.091 75281
4485.444 76374
4485.798 74631
4486.152 75315
4486.505 75119
4486.859 74344
4487.212 74496
4487.566 75319
4487.919 75172
4488.273 78655
4488.627 76692
4488.980 76183
4489.334 76556
4489.688 75313
4490.041 77103
4490.395 74806
4490.749 75013
4491.102 75652
4491.456 78630
4491.810 77203
4492.164 77028
4492.517 74430
4492.871 74096
4493.225 77290
4493.579 75023
4493.933 75194
4494.287 73346
4494.640 74508
4494.994 75168
4495.348 74129
4495.702 74232
4496.056 75008
4496.410 73928
4496.764 75329
4497.118 76966
4497.472 76601
4497.826 74466
4498.180 75725
4498.534 74141
4498.888 76631
4499.242 75354
4499.596 74167
4499.950 75029
4500.304 75798
4500.658 76435
4501.012 76036
4501.366 76406
4501.721 75283
4502.075 75631
4502.429 75703
4502.783 76001
4503.137 73836
4503.492 75116
4503.846 72993
4504.200 73221
4504.554 75793
4504.909 73895
4505.263 74240
4505.617 74041
4505.971 74982
4506.326 77591
4506.680 74622
4507.034 74910
4507.389 75162
4507.743 75621
4508.098 74016
4508.452 75430
4508.806 76657
4509.161 75094
4509.515 74270
4509.870 75196
4510.224 74261
4510.579 73679
4510.933 76311
4511.288 74915
4511.642 75419
4511.997 73472
4512.352 76204
4512.706 74856
4513.061 75017
4513.415 73918
4513.770 73508
4514.125 74439
4514.479 71490
4514.834 74826
4515.189 75636
4515.543 73569
4515.898 73962
4516.253 74334
4516.607 74322
4516.962 73212
4517.317 73112
4517.672 74438
4518.027 74685
4518.381 75640
4518.736 72642
4519.091 72928
4519.446 73688
4519.801 75042
4520.156 74383
4520.510 76708
4520.865 75896
4521.220 75688
4521.575 73900
4521.930 76192
4522.285 74015
4522.640 73657
4522.995 75698
4523.350 73864
4523.705 75989
4524.060 74567
4524.415 74329
4524.770 73846
4525.125 75222
4525.480 76020
4525.836 73319
4526.191 75658
4526.546 74060
4526.901 74669
4527.256 75526
4527.611 74216
4527.966 74914
4528.322 73897
4528.677 74007
4529.032 73483
4529.387 75745
4529.743 74564
4530.098 76429
4530.453 73978
4530.808 73872
4531.164 73849
4531.519 73274
4531.874 75836
4532.230 73260
4532.585 76864
4532.941 76728
4533.296 74686
4533.651 73921
4534.007 74560
4534.362 75273
4534.718 76548
4535.073 74521
4535.429 73416
4535.784 74110
4536.140 74905
4536.495 74194
4536.851 73733
4537.206 72941
4537.562 73512
4537.917 74900
4538.273 76458
4538.629 74220
4538.984 74661
4539.340 73330
4539.696 75754
4540.051 74895
4540.407 74610
4540.763 75197
4541.118 72655
4541.474 73662
4541.830 73996
4542.185 73366
4542.541 74790
4542.897 74622
4543.253 74828
4543.609 74888
4543.964 76038
4544.320 76179
4544.676 75880
4545.032 73623
4545.388 73740
4545.744 72486
4546.100 72875
4546.456 72016
4546.812 73363
4547.167 73235
4547.523 73824
4547.879 74524
4548.235 77224
4548.591 75427
4548.947 75159
4549.303 72007
4549.659 74775
4550.016 74227
4550.372 77187
4550.728 73339
4551.084 72822
4551.440 74076
4551.796 73539
4552.152 74199
4552.508 73727
4552.865 73881
4553.221 72705
4553.577 75419
4553.933 73917
4554.289 73576
4554.646 73954
4555.002 74348
4555.358 76184
4555.714 73197
4556.071 74795
4556.427 76497
4556.783 76073
4557.140 74304
4557.496 73692
4557.852 73243
4558.209 75427
4558.565 76537
4558.922 74995
4559.278 75800
4559.634 74277
4559.991 74746
4560.347 74758
4560.704 75545
4561.060 74438
4561.417 75783
4561.773 75906
4562.130 76114
4562.487 76651
4562.843 75537
4563.200 73796
4563.556 72826
4563.913 73586
4564.269 76642
4564.626 75912
4564.983 77143
4565.339 75684
4565.696 75066
4566.053 73316
4566.410 72871
4566.766 73399
4567.123 71201
4567.480 74239
4567.836 74757
4568.193 76592
4568.550 75354
4568.907 73129
4569.264 73811
4569.621 74354
4569.977 76380
4570.334 73486
4570.691 75619
4571.048 74705
4571.405 75116
4571.762 73325
4572.119 72158
4572.476 74855
4572.833 75560
4573.190 76397
4573.547 74183
4573.904 74282
4574.261 72465
4574.618 75937
4574.975 75105
4575.332 75172
4575.689 75087
4576.046 75268
4576.403 74341
4576.760 73919
4577.117 74899
4577.474 75241
4577.832 73759
4578.189 74266
4578.546 74746
4578.903 74537
4579.260 75284
4579.618 76851
4579.975 76466
4580.332 75321
4580.689 73704
4581.047 73333
4581.404 74733
4581.761 73885
4582.119 73721
4582.476 76040
4582.833 75348
4583.191 76360
4583.548 77837
4583.905 76827
4584.263 74584
4584.620 73917
4584.978 73961
4585.335 75219
4585.693 71964
4586.050 73934
4586.408 75757
4586.765 73816
4587.123 72993
4587.480 73318
4587.838 76495
4588.195 74967
4588.553 74514
4588.910 75112
4589.268 75651
4589.626 74101
4589.983 74868
4590.341 75785
4590.699 73600
4591.056 75492
4591.414 75984
4591.772 76259
4592.129 75674
4592.487 74408
4592.845 74395
4593.203 74337
4593.560 74343
4593.918 74257
4594.276 76204
4594.634 74193
4594.992 74950
4595.350 74702
4595.707 73566
4596.065 72415
4596.423 72237
4596.781 74688
4597.139 73226
4597.497 73388
4597.855 74757
4598.213 74102
4598.571 73156
4598.929 73254
4599.287 73003
4599.645 73252
4600.003 73367
4600.361 75520
4600.719 76838
4601.077 73466
4601.435 74824
4601.793 72935
4602.151 74476
4602.509 74263
4602.868 74509
4603.226 73916
4603.584 73538
4603.942 73368
4604.300 73556
4604.659 72828
4605.017 74359
4605.375 73498
4605.733 74627
4606.092 73843
4606.450 74565
4606.808 73906
4607.166 75120
4607.525 74661
4607.883 75538
4608.241 76025
4608.600 75233
4608.958 74150
4609.317 73481
4609.675 73734
4610.033 73167
4610.392 73584
4610.750 73565
4611.109 73662
4611.467 74870
4611.826 74656
4612.184 75715
4612.543 73733
4612.901 74957
4613.260 73883
4613.618 74514
4613.977 74835
4614.336 76053
4614.694 74395
4615.053 73166
4615.411 74794
4615.770 75201
4616.129 75163
4616.487 73841
4616.846 73682
4617.205 74513
4617.564 73720
4617.922 74877
4618.281 75532
4618.640 74078
4618.999 74269
4619.357 74568
4619.716 72993
4620.075 73198
4620.434 74299
4620.793 73332
4621.152 73279
4621.510 74341
4621.869 74996
4622.228 72382
4622.587 74002
4622.946 74109
4623.305 73583
4623.664 72897
4624.023 72931
4624.382 73992
4624.741 74161
4625.100 73517
4625.459 71326
4625.818 73717
4626.177 73935
4626.536 72820
4626.895 73815
4627.254 74578
4627.613 75811
4627.973 73368
4628.332 74150
4628.691 74019
4629.050 74502
4629.409 75271
4629.768 74243
4630.128 76178
4630.487 75590
4630.846 75973
4631.205 74057
4631.565 75575
4631.924 75159
4632.283 74113
4632.643 75998
4633.002 74975
4633.361 74369
4633.721 74051
4634.080 75207
4634.439 74641
4634.799 73490
4635.158 75621
4635.518 73728
4635.877 74702
4636.236 73961
4636.596 74645
4636.955 73531
4637.315 74069
4637.674 71814
4638.034 72803
4638.393 74994
4638.753 75348
4639.113 73873
4639.472 73616
4639.832 75143
4640.191 74790
4640.551 73409
4640.911 74105
4641.270 72596
4641.630 75314
4641.990 74015
4642.349 74481
4642.709 74134
4643.069 74405
4643.428 73785
4643.788 71145
4644.148 73600
4644.508 73561
4644.868 74408
4645.227 74299
4645.587 74475
4645.947 72769
4646.307 74098
4646.667 74518
4647.027 75798
4647.386 75828
4647.746 73686
4648.106 73527
4648.466 72349
4648.826 74879
4649.186 73122
4649.546 75797
4649.906 75921
4650.266 73660
4650.626 76839
4650.986 75570
4651.346 75185
4651.706 74902
4652.066 75554
4652.426 74128
4652.786 75066
4653.147 75540
4653.507 76056
4653.867 73482
4654.227 74719
4654.587 75600
4654.947 76397
4655.308 75504
4655.668 74495
4656.028 73059
4656.388 73885
4656.749 73832
4657.109 77285
4657.469 74187
4657.829 74649
4658.190 73149
4658.550 73089
4658.910 73379
4659.271 72558
4659.631 73624
4659.991 74000
4660.352 75236
4660.712 73501
4661.073 73770
4661.433 73349
4661.794 72755
4662.154 74563
4662.515 75789
4662.875 74761
4663.236 74086
4663.596 75737
4663.957 73725
4664.317 74110
4664.678 73250
4665.038 73759
4665.399 73731
4665.759 73509
4666.120 74210
4666.481 73439
4666.841 75297
4667.202 73900
4667.563 72424
4667.923 75230
4668.284 73645
4668.645 75267
4669.006 72490
4669.366 74607
4669.727 74331
4670.088 74999
4670.449 75040
4670.809 74201
4671.170 74111
4671.531 73824
4671.892 73515
4672.253 73476
4672.614 75910
4672.975 74847
4673.335 74110
4673.696 73310
4674.057 74891
4674.418 74042
4674.779 74536
4675.140 75220
4675.501 74425
4675.862 74144
4676.223 75148
4676.584 75675
4676.945 75307
4677.306 72378
4677.667 72965
4678.028 72824
4678.390 75370
4678.751 73990
4679.112 74509
4679.473 73021
4679.834 75813
4680.195 75542
4680.556 75164
4680.918 73006
4681.279 70773
4681.640 73039
4682.001 72815
4682.363 75150
4682.724 74047
4683.085 72631
4683.446 74289
4683.808 73263
4684.169 73449
4684.530 72980
4684.892 75662
4685.253 74676
4685.615 73582
4685.976 73511
4686.337 72712
4686.699 74973
4687.060 72015
4687.422 74052
4687.783 73620
4688.145 75483
4688.506 72165
4688.868 73017
4689.229 72894
4689.591 73621
4689.952 74072
4690.314 72046
4690.675 72894
4691.037 72044
4691.399 74296
4691.760 71772
4692.122 72457
4692.483 73205
4692.845 72063
4693.207 71852
4693.568 71208
4693.930 73377
4694.292 73520
4694.654 72800
4695.015 72878
4695.377 73386
4695.739 74736
4696.101 73097
4696.462 72783
4696.824 73307
4697.186 73420
4697.548 73207
4697.910 73681
4698.272 73500
4698.634 73127
4698.996 73100
4699.357 73822
4699.719 73023
4700.081 73796
4700.443 75048
4700.805 73493
4701.167 74274
4701.529 73912
4701.891 72744
4702.253 73738
4702.615 71336
4702.977 73405
4703.339 73521
4703.702 73433
4704.064 73467
4704.426 72351
4704.788 73878
4705.150 71880
4705.512 72362
4705.874 72598
4706.236 73861
4706.599 75255
4706.961 73322
4707.323 74095
4707.685 74283
4708.048 72277
4708.410 71982
4708.772 73112
4709.134 72009
4709.497 72458
4709.859 70850
4710.221 72061
4710.584 73836
4710.946 71803
4711.309 72684
4711.671 72766
4712.033 73367
4712.396 72574
4712.758 73608
4713.121 74349
4713.483 73750
4713.846 74365
4714.208 74134
4714.571 73317
4714.933 72802
4715.296 72289
4715.658 73076
4716.021 74028
4716.383 72502
4716.746 70835
4717.109 71730
4717.471 73565
4717.834 73603
4718.196 73754
4718.559 73555
4718.922 72505
4719.284 70992
4719.647 72180
4720.010 71139
4720.373 72211
4720.735 71767
4721.098 73765
4721.461 72667
4721.824 71832
4722.187 73875
4722.549 73689
4722.912 74663
4723.275 72874
4723.638 75737
4724.001 75644
4724.364 72656
4724.727 73176
4725.089 73982
4725.452 73094
4725.815 74088
4726.178 73136
4726.541 73815
4726.904 72023
4727.267 71980
4727.630 74619
4727.993 75595
4728.356 74139
4728.719 73187
4729.082 70216
4729.446 72021
4729.809 71531
4730.172 74519
4730.535 72771
4730.898 71933
4731.261 73187
4731.624 72203
4731.988 74415
4732.351 72815
4732.714 70970
4733.077 72739
4733.440 72712
4733.804 71315
4734.167 71707
4734.530 74298
4734.893 73769
4735.257 74934
4735.620 73169
4735.983 74243
4736.347 74619
4736.710 73840
4737.074 72938
4737.437 72737
4737.800 74238
4738.164 73586
4738.527 73196
4738.891 71516
4739.254 73983
4739.618 73712
4739.981 73084
4740.345 71895
4740.708 71985
4741.072 71019
4741.435 72304
4741.799 72720
4742.162 73256
4742.526 73495
4742.890 73931
4743.253 72575
4743.617 73439
4743.980 72927
4744.344 73359
4744.708 71930
4745.071 71985
4745.435 71948
4745.799 72602
4746.163 72538
4746.526 74109
4746.890 73588
4747.254 74646
4747.618 72740
4747.982 73206
4748.345 76326
4748.709 74715
4749.073 71330
4749.437 73363
4749.801 71135
4750.165 74035
4750.529 72963
4750.892 74721
4751.256 72835
4751.620 73479
4751.984 73362
4752.348 72825
4752.712 72389
4753.076 72862
4753.440 73788
4753.804 74446
4754.168 73698
4754.532 74205
4754.896 73383
4755.261 72530
4755.625 73357
4755.989 74094
4756.353 72995
4756.717 73436
4757.081 71772
4757.445 75133
4757.810 74761
4758.174 73213
4758.538 73756
4758.902 72489
4759.266 74849
4759.631 72709
4759.995 73541
4760.359 73750
4760.723 73032
4761.088 73159
4761.452 73655
4761.816 73342
4762.181 73082
4762.545 73232
4762.910 73698
4763.274 72465
4763.638 74003
4764.003 73525
4764.367 73860
4764.732 72842
4765.096 75080
4765.461 73174
4765.825 74568
4766.190 72301
4766.554 75148
4766.919 73918
4767.283 72820
4767.648 74731
4768.012 72889
4768.377 73250
4768.742 72904
4769.106 74661
4769.471 74182
4769.835 74497
4770.200 74806
4770.565 76018
4770.929 76076
4771.294 76993
4771.659 75540
4772.024 71874
4772.388 75684
4772.753 75097
4773.118 74842
4773.483 73800
4773.847 74171
4774.212 75394
4774.577 75772
4774.942 72887
4775.307 71502
4775.672 74864
4776.037 75836
4776.401 75956
4776.766 77397
4777.131 75817
4777.496 73844
4777.861 73187
4778.226 76676
4778.591 76051
4778.956 74866
4779.321 74446
4779.686 74371
4780.051 74464
4780.416 73373
4780.781 74746
4781.146 74159
4781.512 73175
4781.877 73040
4782.242 74216
4782.607 74751
4782.972 73461
4783.337 76341
4783.702 73595
4784.068 74053
4784.433 73809
4784.798 75382
4785.163 76870
4785.529 75798
4785.894 74154
4786.259 74555
4786.624 75523
4786.990 73746
4787.355 73757
4787.720 75089
4788.086 76290
4788.451 73729
4788.817 73506
4789.182 72088
4789.547 72433
4789.913 72966
4790.278 70995
4790.644 73094
4791.009 74745
4791.375 74325
4791.740 75622
4792.106 74481
4792.471 73906
4792.837 73809
4793.202 73758
4793.568 74172
4793.933 74126
4794.299 73878
4794.664 73769
4795.030 73351
4795.396 73557
4795.761 74858
4796.127 73465
4796.493 71978
4796.858 72985
4797.224 73086
4797.590 73238
4797.956 72992
4798.321 71115
4798.687 71213
4799.053 72105
4799.419 72347
4799.784 72414
4800.150 73413
4800.516 74281
4800.882 72912
4801.248 71183
4801.614 73728
4801.980 73484
4802.345 71457
4802.711 72500
4803.077 72321
4803.443 71824
4803.809 71337
4804.175 73637
4804.541 73456
4804.907 73494
4805.273 71956
4805.639 71732
4806.005 71522
4806.371 72378
4806.737 72778
4807.103 72411
4807.470 72153
4807.836 74519
4808.202 71773
4808.568 72199
4808.934 74740
4809.300 74321
4809.666 72386
4810.033 72290
4810.399 72502
4810.765 72368
4811.131 71547
4811.498 72974
4811.864 72932
4812.230 73738
4812.596 74158
4812.963 72462
4813.329 73655
4813.695 72046
4814.062 72787
4814.428 70562
4814.794 73005
4815.161 72474
4815.527 72439
4815.894 72452
4816.260 72737
4816.627 73197
4816.993 74264
4817.360 72836
4817.726 72398
4818.093 72669
4818.459 73060
4818.826 75835
4819.192 71877
4819.559 72241
4819.925 71954
4820.292 74188
4820.658 72738
4821.025 71826
4821.392 73447
4821.758 71632
4822.125 72996
4822.492 72794
4822.858 71363
4823.225 72156
4823.592 72042
4823.959 72582
4824.325 73278
4824.692 73427
4825.059 72917
4825.426 74266
4825.792 72348
4826.159 72525
4826.526 74440
4826.893 74403
4827.260 71791
4827.627 72264
4827.993 71863
4828.360 73356
4828.727 72098
4829.094 70225
4829.461 71613
4829.828 71933
4830.195 71696
4830.562 72433
4830.929 72030
4831.296 71385
4831.663 72595
4832.030 69432
4832.397 71257
4832.764 70885
4833.131 71341
4833.498 73224
4833.866 72684
4834.233 71196
4834.600 71678
4834.967 70353
4835.334 71837
4835.701 71225
4836.069 72796
4836.436 74424
4836.803 71093
4837.170 72545
4837.537 70470
4837.905 71280
4838.272 69050
4838.639 71950
4839.007 72664
4839.374 71107
4839.741 71751
4840.109 71686
4840.476 70729
4840.843 71275
4841.211 71015
4841.578 71939
4841.946 71671
4842.313 71169
4842.680 71558
4843.048 72193
4843.415 73722
4843.783 71683
4844.150 73082
4844.518 72369
4844.885 70881
4845.253 71098
4845.621 71481
4845.988 70808
4846.356 72914
4846.723 71570
4847.091 72066
4847.459 71688
4847.826 72901
4848.194 71804
4848.562 71542
4848.929 71497
4849.297 72306
4849.665 72635
4850.032 70552
4850.400 71953
4850.768 72423
4851.136 70448
4851.504 71786
4851.871 72367
4852.239 71550
4852.607 70898
4852.975 72089
4853.343 70830
4853.711 72281
4854.078 71236
4854.446 70965
4854.814 70322
4855.182 71940
4855.550 71795
4855.918 70692
4856.286 70943
4856.654 71513
4857.022 69175
4857.390 71723
4857.758 71461
4858.126 73233
4858.494 72942
4858.862 71928
4859.230 72113
4859.598 71211
4859.967 72825
4860.335 71003
4860.703 72547
4861.071 71300
4861.439 70445
4861.807 70544
4862.175 73461
4862.544 72289
4862.912 71448
4863.280 71197
4863.648 71392
4864.017 71928
4864.385 69962
4864.753 70239
4865.122 69644
4865.490 72179
4865.858 72874
4866.227 72543
4866.595 72359
4866.963 71068
4867.332 72536
4867.700 71440
4868.069 71809
4868.437 71558
4868.805 70872
4869.174 73314
4869.542 72541
4869.911 70645
4870.279 71603
4870.648 72900
4871.016 71626
4871.385 71414
4871.754 71428
4872.122 72055
4872.491 72806
4872.859 71704
4873.228 71479
4873.597 71853
4873.965 73027
4874.334 71542
4874.703 72197
4875.071 71574
4875.440 72467
4875.809 71526
4876.177 69912
4876.546 72722
4876.915 72788
4877.284 71666
4877.652 72636
4878.021 74397
4878.390 72477
4878.759 71140
4879.128 71734
4879.497 70762
4879.865 71013
4880.234 72337
4880.603 71052
4880.972 71518
4881.341 74186
4881.710 72339
4882.079 71927
4882.448 71330
4882.817 71086
4883.186 71693
4883.555 70528
4883.924 71717
4884.293 72381
4884.662 71976
4885.031 71169
4885.400 71362
4885.769 73159
4886.138 71763
4886.508 70630
4886.877 71615
4887.246 72018
4887.615 71790
4887.984 72294
4888.353 72559
4888.723 73626
4889.092 73023
4889.461 73329
4889.830 71212
4890.200 70651
4890.569 71595
4890.938 73346
4891.307 70819
4891.677 72864
4892.046 72719
4892.415 72032
4892.785 71813
4893.154 71514
4893.524 72484
4893.893 71765
4894.262 73008
4894.632 72424
4895.001 75829
4895.371 74239
4895.740 71663
4896.110 73617
4896.479 72653
4896.849 74835
4897.218 73788
4897.588 72564
4897.957 71164
4898.327 72002
4898.697 70549
4899.066 71678
4899.436 74201
4899.805 73020
4900.175 73687
4900.545 74032
4900.914 74463
4901.284 72058
4901.654 73353
4902.024 71654
4902.393 71493
4902.763 71979
4903.133 74116
4903.503 73544
4903.872 72554
4904.242 74754
4904.612 73141
4904.982 71672
4905.352 71828
4905.721 70583
4906.091 74294
4906.461 71694
4906.831 71056
4907.201 71675
4907.571 71925
4907.941 71412
4908.311 71596
4908.681 72009
4909.051 71548
4909.421 71477
4909.791 71592
4910.161 72101
4910.531 70793
4910.901 73580
4911.271 71190
4911.641 70429
4912.011 70692
4912.381 69233
4912.751 70538
4913.122 70832
4913.492 71568
4913.862 71570
4914.232 71994
4914.602 73249
4914.972 72421
4915.343 73060
4915.713 70633
4916.083 70843
4916.453 70364
4916.824 72990
4917.194 73091
4917.564 71459
4917.935 69434
4918.305 69030
4918.675 72631
4919.046 71564
4919.416 73271
4919.786 72413
4920.157 72380
4920.527 71080
4920.898 70442
4921.268 71346
4921.639 72791
4922.009 71656
4922.380 72423
4922.750 72788
4923.121 71396
4923.491 71103
4923.862 72526
4924.232 72107
4924.603 70933
4924.973 69119
4925.344 69956
4925.715 70296
4926.085 71327
4926.456 72728
4926.827 71994
4927.197 69411
4927.568 70998
4927.939 70266
4928.309 69901
4928.680 72941
4929.051 71145
4929.422 69892
4929.792 72362
4930.163 70506
4930.534 71011
4930.905 70006
4931.276 71130
4931.647 72117
4932.017 72858
4932.388 71635
4932.759 71618
4933.130 71766
4933.501 70622
4933.872 70203
4934.243 70027
4934.614 69983
4934.985 71607
4935.356 72304
4935.727 72326
4936.098 70411
4936.469 69986
4936.840 69288
4937.211 71846
4937.582 70483
4937.953 71930
4938.324 71765
4938.695 72143
4939.066 70829
4939.437 70718
4939.809 69348
4940.180 70187
4940.551 70167
4940.922 70804
4941.293 71404
4941.665 70119
4942.036 70672
4942.407 73506
4942.778 72012
4943.150 72852
4943.521 69770
4943.892 70648
4944.264 71880
4944.635 70838
4945.006 69868
4945.378 69527
4945.749 69869
4946.120 69124
4946.492 68844
4946.863 67939
4947.235 69280
4947.606 69712
4947.978 68978
4948.349 69707
4948.721 69756
4949.092 69992
4949.464 71789
4949.835 71974
4950.207 71858
4950.578 72022
4950.950 70047
4951.321 69381
4951.693 69601
4952.065 70786
4952.436 73053
4952.808 71408
4953.180 69114
4953.551 69149
4953.923 70449
4954.295 69165
4954.666 70254
4955.038 70583
4955.410 69422
4955.782 71114
4956.153 70151
4956.525 69976
4956.897 71382
4957.269 71374
4957.641 71236
4958.012 70206
4958.384 71692
4958.756 70204
4959.128 70111
4959.500 68885
4959.872 70328
4960.244 70281
4960.616 70107
4960.988 68308
4961.360 68729
4961.732 69290
4962.104 68224
4962.476 71770
4962.848 70741
4963.220 70700
4963.592 69840
4963.964 70178
4964.336 70442
4964.708 70443
4965.080 70690
4965.452 67657
4965.824 70095
4966.197 71618
4966.569 71171
4966.941 69438
4967.313 70340
4967.685 69710
4968.057 70279
4968.430 69799
4968.802 68657
4969.174 72051
4969.547 72226
4969.919 70572
4970.291 71201
4970.663 72383
4971.036 73499
4971.408 69756
4971.780 68499
4972.153 70277
4972.525 69165
4972.898 70671
4973.270 69096
4973.643 71182
4974.015 69095
4974.387 69264
4974.760 70039
4975.132 69817
4975.505 70520
4975.877 69473
4976.250 69868
4976.623 68979
4976.995 68880
4977.368 70733
4977.740 70275
4978.113 69977
4978.485 69595
4978.858 68286
4979.231 69955
4979.603 70444
4979.976 69856
4980.349 71546
4980.721 69068
4981.094 69713
4981.467 69754
4981.840 67720
4982.212 67290
4982.585 70202
4982.958 70157
4983.331 69018
4983.704 71041
4984.076 70559
4984.449 71196
4984.822 72119
4985.195 69613
4985.568 68336
4985.941 68416
4986.314 69547
4986.687 69812
4987.060 69065
4987.433 69501
4987.805 69784
4988.178 69842
4988.551 69729
4988.924 71190
4989.298 69223
4989.671 69344
4990.044 68981
4990.417 69305
4990.790 70081
4991.163 69285
4991.536 69576
4991.909 68689
4992.282 68510
4992.655 69237
4993.029 69615
4993.402 70922
4993.775 72064
4994.148 69915
4994.521 69558
4994.895 68900
4995.268 68793
4995.641 69781
4996.014 69507
4996.388 70853
4996.761 71126
4997.134 70727
4997.508 70082
4997.881 69806
4998.254 69088
4998.628 69560
4999.001 70725
4999.375 69494
4999.748 69148
5000.121 69301
5000.495 68412
5000.868 68776
5001.242 67544
5001.615 70745
5001.989 69981
5002.362 69379
5002.736 69022
5003.109 69167
5003.483 68993
5003.857 70632
5004.230 70771
5004.604 69687
5004.977 69359
5005.351 68261
5005.725 69238
5006.098 67933
5006.472 70199
5006.846 70883
5007.219 68813
5007.593 69169
5007.967 68011
5008.341 69904
5008.714 68697
5009.088 67618
5009.462 69688
5009.836 70743
5010.209 68414
5010.583 69771
5010.957 69591
5011.331 70765
5011.705 70794
5012.079 71538
5012.453 70546
5012.827 68215
5013.201 68518
5013.574 68428
5013.948 68355
5014.322 67773
5014.696 68586
5015.070 71024
5015.444 69718
5015.818 71622
5016.192 71914
5016.567 69939
5016.941 70471
5017.315 69203
5017.689 70771
5018.063 70359
5018.437 68979
5018.811 70834
5019.185 70425
5019.559 68983
5019.934 66909
5020.308 67835
5020.682 68006
5021.056 68565
5021.430 68223
5021.805 69443
5022.179 70394
5022.553 70498
5022.928 69098
5023.302 69809
5023.676 69273
5024.051 68913
5024.425 71177
5024.799 69086
5025.174 70413
5025.548 68074
5025.922 67191
5026.297 67909
5026.671 68116
5027.046 68327
5027.420 68881
5027.795 70165
5028.169 70510
5028.544 70145
5028.918 68834
5029.293 69852
5029.667 69843
5030.042 70203
5030.416 70806
5030.791 70472
5031.166 69829
5031.540 69908
5031.915 70587
5032.290 70021
5032.664 69350
5033.039 68904
5033.414 70556
5033.788 72651
5034.163 70946
5034.538 72424
5034.912 69110
5035.287 68412
5035.662 71515
5036.037 69186
5036.412 68483
5036.786 68408
5037.161 68600
5037.536 67809
5037.911 67958
5038.286 68089
5038.661 70226
5039.036 70507
5039.410 68420
5039.785 70204
5040.160 69415
5040.535 71058
5040.910 71243
5041.285 71030
5041.660 70168
5042.035 69442
5042.410 69513
5042.785 68582
5043.160 69781
5043.535 68941
5043.911 70158
5044.286 71445
5044.661 69304
5045.036 68980
5045.411 67649
5045.786 69551
5046.161 70548
5046.537 71799
5046.912 69627
5047.287 70002
5047.662 71213
5048.037 71839
5048.413 70241
5048.788 70654
5049.163 70302
5049.538 68834
5049.914 69250
5050.289 68598
5050.664 69879
5051.040 68649
5051.415 68239
5051.791 67584
5052.166 69241
5052.541 72226
5052.917 70630
5053.292 72112
5053.668 69678
5054.043 70459
5054.419 70499
5054.794 68232
5055.170 70477
5055.545 68733
5055.921 68760
5056.296 69315
5056.672 69999
5057.047 70009
5057.423 68020
5057.799 69661
5058.174 67903
5058.550 68514
5058.925 68274
5059.301 68520
5059.677 68880
5060.052 68121
5060.428 69988
5060.804 70107
5061.180 68159
5061.555 67215
5061.931 68197
5062.307 68335
5062.683 70021
5063.058 68118
5063.434 68900
5063.810 70323
5064.186 67020
5064.562 69130
5064.938 70208
5065.314 68501
5065.689 68230
5066.065 69848
5066.441 69095
5066.817 67827
5067.193 67748
5067.569 69098
5067.945 68401
5068.321 67785
5068.697 69905
5069.073 69508
5069.449 68381
5069.825 69165
5070.201 70196
5070.577 70884
5070.954 68866
5071.330 68683
5071.706 67800
5072.082 70011
5072.458 69481
5072.834 68486
5073.210 68283
5073.587 68428
5073.963 68214
5074.339 68596
5074.715 69511
5075.092 66877
5075.468 69396
5075.844 68483
5076.220 66221
5076.597 65824
5076.973 66197
5077.349 69428
5077.726 67913
5078.102 69038
5078.478 69420
5078.855 68312
5079.231 67813
5079.608 68708
5079.984 68223
5080.361 68377
5080.737 68153
5081.113 66993
5081.490 69038
5081.866 67170
5082.243 69155
5082.620 68897
5082.996 66956
5083.373 70003
5083.749 67742
5084.126 70339
5084.502 70086
5084.879 69830
5085.256 69452
5085.632 68431
5086.009 67633
5086.386 68562
5086.762 69329
5087.139 67501
5087.516 68886
5087.892 67571
5088.269 68420
5088.646 67336
5089.023 68626
5089.400 69192
5089.776 67131
5090.153 69319
5090.530 69317
5090.907 70869
5091.284 70686
5091.661 69900
5092.037 70461
5092.414 68074
5092.791 67893
5093.168 68624
5093.545 67667
5093.922 68553
5094.299 69809
5094.676 68948
5095.053 70054
5095.430 70249
5095.807 71695
5096.184 68979
5096.561 67355
5096.938 69129
5097.315 69444
5097.692 71400
5098.070 69328
5098.447 67824
5098.824 68550
5099.201 70175
5099.578 69142
5099.955 68571
5100.333 68722
5100.710 68711
5101.087 68864
5101.464 70931
5101.841 69627
5102.219 68083
5102.596 66358
5102.973 67564
5103.351 69570
5103.728 69769
5104.105 68571
5104.483 66114
5104.860 69129
5105.237 71478
5105.615 68670
5105.992 67958
5106.370 68513
5106.747 69901
5107.124 68727
5107.502 67986
5107.879 69854
5108.257 69117
5108.634 69497
5109.012 69270
5109.389 68505
5109.767 69804
5110.145 68486
5110.522 68334
5110.900 68926
5111.277 69531
5111.655 69087
5112.033 68274
5112.410 68292
5112.788 69246
5113.166 68024
5113.543 67152
5113.921 68286
5114.299 68781
5114.676 69067
5115.054 69498
5115.432 68895
5115.810 69377
5116.187 68713
5116.565 68570
5116.943 70331
5117.321 69482
5117.699 67563
5118.077 67784
5118.454 67838
5118.832 67603
5119.210 69003
5119.588 68645
5119.966 68680
5120.344 66915
5120.722 67321
5121.100 70129
5121.478 68247
5121.856 69042
5122.234 66718
5122.612 67702
5122.990 67811
5123.368 67855
5123.746 69038
5124.124 67378
5124.502 68157
5124.880 66992
5125.259 68808
5125.637 68876
5126.015 70278
5126.393 69116
5126.771 68355
5127.149 68660
5127.528 67711
5127.906 68200
5128.284 67270
5128.662 69490
5129.041 70406
5129.419 67940
5129.797 68438
5130.175 67021
5130.554 68584
5130.932 67847
5131.311 68547
5131.689 69560
5132.067 71884
5132.446 69267
5132.824 68958
5133.202 69470
5133.581 69719
5133.959 68843
5134.338 70116
5134.716 70841
5135.095 70273
5135.473 70057
5135.852 69868
5136.230 67781
5136.609 69813
5136.987 68048
5137.366 67753
5137.745 68322
5138.123 69958
5138.502 68279
5138.880 68309
5139.259 68965
5139.638 69132
5140.016 69210
5140.395 67688
5140.774 68888
5141.153 69457
5141.531 68093
5141.910 69048
5142.289 67089
5142.668 68058
5143.046 69277
5143.425 67398
5143.804 66802
5144.183 67534
5144.562 67429
5144.941 68165
5145.319 68148
5145.698 66947
5146.077 68629
5146.456 67585
5146.835 68878
5147.214 68650
5147.593 69902
5147.972 68367
5148.351 66722
5148.730 68854
5149.109 67559
5149.488 68084
5149.867 68438
5150.246 69203
5150.625 69056
5151.004 70033
5151.383 69523
5151.762 69081
5152.142 67315
5152.521 68669
5152.900 69069
5153.279 68415
5153.658 68180
5154.037 67807
5154.417 66563
5154.796 66628
5155.175 66907
5155.554 67312
5155.934 68043
5156.313 69574
5156.692 68077
5157.071 68216
5157.451 68789
5157.830 66889
5158.209 67993
5158.589 66056
5158.968 67778
5159.348 68351
5159.727 67077
5160.106 67867
5160.486 67417
5160.865 66812
5161.245 66110
5161.624 66530
5162.004 67579
5162.383 67798
5162.763 67119
5163.142 66913
5163.522 67001
5163.901 68462
5164.281 66806
5164.661 67183
5165.040 67192
5165.420 66348
5165.799 68049
5166.179 67852
5166.559 67377
5166.938 68317
5167.318 67745
5167.698 68827
5168.078 66230
5168.457 67576
5168.837 66872
5169.217 66031
5169.597 68304
5169.976 69335
5170.356 69034
5170.736 66725
5171.116 67152
5171.496 67576
5171.875 69335
5172.255 69973
5172.635 69534
5173.015 67178
5173.395 66442
5173.775 66662
5174.155 68189
5174.535 68324
5174.915 67624
5175.295 67846
5175.675 67212
5176.055 68005
5176.435 68721
5176.815 67643
5177.195 66884
5177.575 65291
5177.955 67820
5178.335 65651
5178.715 66908
5179.095 66364
5179.476 66372
5179.856 66311
5180.236 67422
5180.616 65528
5180.996 66490
5181.376 68756
5181.757 68216
5182.137 67043
5182.517 68188
5182.897 68679
5183.278 67744
5183.658 68177
5184.038 69784
5184.419 69206
5184.799 66670
5185.179 66771
5185.560 68151
5185.940 65561
5186.321 67822
5186.701 68746
5187.081 66136
5187.462 68224
5187.842 67722
5188.223 67681
5188.603 66894
5188.984 67173
5189.364 67811
5189.745 67469
5190.125 66961
5190.506 68038
5190.886 67536
5191.267 65060
5191.648 66697
5192.028 68771
5192.409 68453
5192.789 66123
5193.170 66341
5193.551 67219
5193.931 65801
5194.312 68550
5194.693 65947
5195.073 65739
5195.454 66377
5195.835 68421
5196.216 68197
5196.596 66267
5196.977 67334
5197.358 66112
5197.739 66961
5198.120 67684
5198.501 66707
5198.881 67437
5199.262 66769
5199.643 67897
5200.024 67899
5200.405 68722
5200.786 65610
5201.167 67985
5201.548 66842
5201.929 66082
5202.310 65385
5202.691 66541
5203.072 67070
5203.453 66577
5203.834 67388
5204.215 66746
5204.596 67760
5204.977 67095
5205.358 66356
5205.739 65829
5206.120 65722
5206.502 67176
5206.883 65856
5207.264 67178
5207.645 66585
5208.026 68122
5208.407 67068
5208.789 67877
5209.170 66272
5209.551 66196
5209.932 68901
5210.314 68904
5210.695 66892
5211.076 66926
5211.458 66023
5211.839 66517
5212.220 65927
5212.602 65839
5212.983 67144
5213.364 67820
5213.746 66902
5214.127 68266
5214.509 66233
5214.890 67065
5215.272 67341
5215.653 66735
5216.035 66632
5216.416 65280
5216.798 66838
5217.179 67906
5217.561 67491
5217.942 68721
5218.324 67274
5218.705 68716
5219.087 67135
5219.469 68141
5219.850 67370
5220.232 67894
5220.614 68276
5220.995 68548
5221.377 67612
5221.759 65263
5222.140 68227
5222.522 65889
5222.904 66431
5223.286 66166
5223.667 69266
5224.049 69185
5224.431 68479
5224.813 66504
5225.195 66528
5225.577 66887
5225.958 66760
5226.340 67780
5226.722 67836
5227.104 67216
5227.486 67544
5227.868 67209
5228.250 67178
5228.632 67192
5229.014 68306
5229.396 65875
5229.778 66935
5230.160 67637
5230.542 68234
5230.924 67789
5231.306 66067
5231.688 66007
5232.070 66567
5232.452 66440
5232.834 65899
5233.216 67248
5233.599 68573
5233.981 66940
5234.363 66563
5234.745 65132
5235.127 67909
5235.509 67515
5235.892 66986
5236.274 67541
5236.656 68066
5237.038 67666
5237.421 66591
5237.803 67913
5238.185 66512
5238.568 66843
5238.950 67161
5239.332 65807
5239.715 67079
5240.097 68050
5240.479 66584
5240.862 66439
5241.244 68040
5241.627 68283
5242.009 68962
5242.392 66258
5242.774 68086
5243.157 67590
5243.539 64274
5243.922 66511
5244.304 66469
5244.687 67559
5245.069 66653
5245.452 65582
5245.834 66834
5246.217 66466
5246.600 66742
5246.982 66753
5247.365 68218
5247.748 68754
5248.130 67371
5248.513 67839
5248.896 67906
5249.278 67204
5249.661 67715
5250.044 66438
5250.427 64682
5250.809 66050
5251.192 66394
5251.575 68111
5251.958 65637
5252.341 66789
5252.724 67310
5253.106 66523
5253.489 66650
5253.872 66266
5254.255 68628
5254.638 66322
5255.021 68238
5255.404 68073
5255.787 67284
5256.170 66638
5256.553 66933
5256.936 66326
5257.319 66169
5257.702 65267
5258.085 67882
5258.468 66130
5258.851 66051
5259.234 67425
5259.617 66611
5260.000 66295
5260.383 67899
5260.767 68168
5261.150 66941
5261.533 66067
5261.916 68497
5262.299 67481
5262.682 68205
5263.066 67758
5263.449 66293
5263.832 66885
5264.215 66937
5264.599 67569
5264.982 68160
5265.365 66877
5265.749 68033
5266.132 67386
5266.515 66893
5266.899 66767
5267.282 68031
5267.665 67263
5268.049 67744
5268.432 66895
5268.816 67489
5269.199 67331
5269.583 67451
5269.966 67937
5270.350 66602
5270.733 68228
5271.117 68039
5271.500 68291
5271.884 66830
5272.267 67327
5272.651 67334
5273.034 65642
5273.418 66121
5273.802 65920
5274.185 67392
5274.569 67632
5274.953 66814
5275.336 67389
5275.720 67836
5276.104 65998
5276.487 67336
5276.871 66413
5277.255 67518
5277.639 67909
5278.022 67615
5278.406 69119
5278.790 68571
5279.174 68781
5279.558 68521
5279.942 68084
5280.325 67219
5280.709 66204
5281.093 68675
5281.477 69411
5281.861 67240
5282.245 67687
5282.629 68060
5283.013 69110
5283.397 66759
5283.781 67367
5284.165 66586
5284.549 67436
5284.933 67110
5285.317 67349
5285.701 67317
5286.085 67666
5286.469 67884
5286.853 67955
5287.237 67811
5287.621 69019
5288.006 69779
5288.390 67586
5288.774 68127
5289.158 68848
5289.542 68136
5289.926 67023
5290.311 65365
5290.695 66671
5291.079 66890
5291.463 68079
5291.848 66327
5292.232 67014
5292.616 67710
5293.001 66853
5293.385 67458
5293.769 68160
5294.154 67232
5294.538 65859
5294.922 64935
5295.307 66426
5295.691 66122
5296.076 68129
5296.460 68713
5296.845 67407
5297.229 67013
5297.614 67037
5297.998 66967
5298.383 65724
5298.767 65696
5299.152 66648
5299.536 68172
5299.921 66449
5300.305 68409
5300.690 66630
5301.075 66705
5301.459 66998
5301.844 66719
5302.229 69180
5302.613 65379
5302.998 65738
5303.383 66368
5303.767 66984
5304.152 66892
5304.537 67302
5304.922 68112
5305.306 66736
5305.691 66969
5306.076 66834
5306.461 69502
5306.846 67163
5307.231 68613
5307.615 66367
5308.000 66099
5308.385 65470
5308.770 67366
5309.155 66412
5309.540 64971
5309.925 67996
5310.310 65802
5310.695 68987
5311.080 68069
5311.465 65978
5311.850 68760
5312.235 67827
5312.620 67745
5313.005 67714
5313.390 66825
5313.775 67031
5314.160 64808
5314.545 66010
5314.930 67601
5315.316 67485
5315.701 67708
5316.086 67279
5316.471 67702
5316.856 66959
5317.241 66861
5317.627 67739
5318.012 66863
5318.397 66020
5318.782 66221
5319.168 67106
5319.553 68056
5319.938 66663
5320.324 66678
5320.709 67541
5321.094 67265
5321.480 67182
5321.865 67591
5322.251 65981
5322.636 67470
5323.021 68023
5323.407 66970
5323.792 66771
5324.178 67980
5324.563 68282
5324.949 68501
5325.334 68409
5325.720 68579
5326.105 67394
5326.491 67734
5326.876 68889
5327.262 67217
5327.648 68184
5328.033 66540
5328.419 69741
5328.804 67555
5329.190 66377
5329.576 67650
5329.961 67964
5330.347 69367
5330.733 66821
5331.119 67649
5331.504 67944
5331.890 67653
5332.276 66277
5332.662 67339
5333.047 67955
5333.433 68275
5333.819 69486
5334.205 67476
5334.591 67123
5334.976 67991
5335.362 69116
5335.748 68680
5336.134 67910
5336.520 67358
5336.906 68192
5337.292 68404
5337.678 68717
5338.064 69736
5338.450 69062
5338.836 70979
5339.222 70086
5339.608 69695
5339.994 69492
5340.380 68348
5340.766 68532
5341.152 69322
5341.538 69004
5341.924 69672
5342.311 70962
5342.697 70030
5343.083 69264
5343.469 70862
5343.855 69005
5344.241 70426
5344.628 70576
5345.014 70096
5345.400 72211
5345.786 73521
5346.173 70633
5346.559 68966
5346.945 68495
5347.331 70025
5347.718 72053
5348.104 69334
5348.490 70051
5348.877 70714
5349.263 70315
5349.650 72257
5350.036 69183
5350.422 69963
5350.809 70142
5351.195 71156
5351.582 71541
5351.968 69663
5352.355 71643
5352.741 70806
5353.128 71416
5353.514 71625
5353.901 70369
5354.287 70197
5354.674 71214
5355.061 71402
5355.447 69416
5355.834 69960
5356.221 69078
5356.607 70502
5356.994 69550
5357.380 72128
5357.767 70027
5358.154 70649
5358.541 73453
5358.927 70860
5359.314 71708
5359.701 69164
5360.088 70906
5360.474 70527
5360.861 70885
5361.248 71481
5361.635 72318
5362.022 70529
5362.409 70890
5362.795 71742
5363.182 73202
5363.569 72431
5363.956 72273
5364.343 72346
5364.730 73330
5365.117 73764
5365.504 73488
5365.891 72147
5366.278 72277
5366.665 73489
5367.052 72085
5367.439 72262
5367.826 74459
5368.213 73847
5368.600 72946
5368.987 70725
5369.374 70880
5369.762 71202
5370.149 69775
5370.536 72201
5370.923 72756
5371.310 72985
5371.697 72887
5372.085 73487
5372.472 73331
5372.859 74164
5373.246 73371
5373.634 72788
5374.021 73643
5374.408 72095
5374.796 71620
5375.183 72321
5375.570 71727
5375.958 71854
5376.345 72132
5376.732 71602
5377.120 73173
5377.507 72483
5377.895 71806
5378.282 70971
5378.669 72708
5379.057 72686
5379.444 74551
5379.832 74049
5380.219 71916
5380.607 72026
5380.994 72681
5381.382 74272
5381.770 73207
5382.157 71852
5382.545 71434
5382.932 72143
5383.320 73026
5383.708 72909
5384.095 74504
5384.483 74528
5384.871 75878
5385.258 74886
5385.646 75300
5386.034 73881
5386.421 77433
5386.809 73822
5387.197 76838
5387.585 75925
5387.973 75389
5388.360 77120
5388.748 76054
5389.136 76597
5389.524 75743
5389.912 75661
5390.300 76748
5390.687 77481
5391.075 78747
5391.463 77617
5391.851 77555
5392.239 78777
5392.627 77834
5393.015 77971
5393.403 79451
5393.791 79587
5394.179 80330
5394.567 77648
5394.955 78130
5395.343 78956
5395.731 76456
5396.119 75627
5396.508 74972
5396.896 76099
5397.284 75584
5397.672 74903
5398.060 75004
5398.448 75376
5398.836 74315
5399.225 73812
5399.613 73988
5400.001 73510
5400.389 73463
5400.778 73983
5401.166 72467
5401.554 72490
5401.942 69350
5402.331 70405
5402.719 72365
5403.107 73244
5403.496 71003
5403.884 71169
5404.272 69395
5404.661 70741
5405.049 70380
5405.438 70021
5405.826 69695
5406.215 68206
5406.603 69882
5406.992 69424
5407.380 69161
5407.769 68416
5408.157 68724
5408.546 70110
5408.934 71294
5409.323 70754
5409.711 70453
5410.100 70859
5410.489 68591
5410.877 68882
5411.266 70179
5411.654 69739
5412.043 69974
5412.432 70253
5412.820 70151
5413.209 69745
5413.598 69006
5413.987 66703
5414.375 69094
5414.764 68863
5415.153 68149
5415.542 67876
5415.931 67014
5416.319 68735
5416.708 67801
5417.097 68248
5417.486 69184
5417.875 69032
5418.264 69658
5418.653 68627
5419.041 68953
5419.430 67044
5419.819 69216
5420.208 67462
5420.597 68719
5420.986 67192
5421.375 68487
5421.764 68876
5422.153 66128
5422.542 67008
5422.931 66951
5423.320 68665
5423.710 67788
5424.099 68261
5424.488 68945
5424.877 68907
5425.266 68652
5425.655 68776
5426.044 69500
5426.434 69172
5426.823 68375
5427.212 68266
5427.601 68142
5427.990 68805
5428.380 67138
5428.769 67309
5429.158 67195
5429.548 68996
5429.937 67691
5430.326 66721
5430.716 67951
5431.105 66971
5431.494 67726
5431.884 67652
5432.273 67500
5432.662 68038
5433.052 68289
5433.441 66397
5433.831 67327
5434.220 67836
5434.610 67866
5434.999 67432
5435.389 67433
5435.778 67140
5436.168 67196
5436.557 65953
5436.947 65432
5437.337 65417
5437.726 67348
5438.116 66608
5438.505 66285
5438.895 64870
5439.285 67605
5439.674 68177
5440.064 67790
5440.454 66998
5440.843 66668
5441.233 68437
5441.623 67572
5442.013 68833
5442.402 68095
5442.792 67215
5443.182 67063
5443.572 67739
5443.962 67315
5444.351 66723
5444.741 68426
5445.131 65942
5445.521 69330
5445.911 66947
5446.301 67387
5446.691 68850
5447.081 66844
5447.471 68289
5447.861 66964
5448.250 68024
5448.640 67645
5449.030 67613
5449.420 65818
5449.811 65633
5450.201 66876
5450.591 67957
5450.981 66984
5451.371 66730
5451.761 66310
5452.151 66150
5452.541 66617
5452.931 67518
5453.321 66869
5453.712 68087
5454.102 66799
5454.492 67320
5454.882 67675
5455.272 67971
5455.663 68254
5456.053 68374
5456.443 66430
5456.834 65109
5457.224 68210
5457.614 65025
5458.004 66590
5458.395 67726
5458.785 68448
5459.176 66999
5459.566 67067
5459.956 67000
5460.347 65752
5460.737 67812
5461.128 66652
5461.518 69043
5461.908 68143
5462.299 67339
5462.689 66454
5463.080 67107
5463.471 66036
5463.861 65184
5464.252 67939
5464.642 66268
5465.033 67814
5465.423 66807
5465.814 66109
5466.205 66959
5466.595 66844
5466.986 67674
5467.377 66593
5467.767 67456
5468.158 68015
5468.549 67560
5468.939 66702
5469.330 66760
5469.721 68396
5470.112 66220
5470.502 67407
5470.893 67307
5471.284 68524
5471.675 67741
5472.066 67966
5472.456 68320
5472.847 67881
5473.238 66810
5473.629 67870
5474.020 68070
5474.411 65688
5474.802 67184
5475.193 67262
5475.584 64807
5475.975 67247
5476.366 66771
5476.757 66664
5477.148 65484
5477.539 65697
5477.930 65305
5478.321 66299
5478.712 67510
5479.103 69015
5479.494 68626
5479.885 66889
5480.276 64977
5480.668 65554
5481.059 66410
5481.450 64745
5481.841 66963
5482.232 66241
5482.623 64496
5483.015 67118
5483.406 65091
5483.797 64850
5484.188 67133
5484.580 66386
5484.971 65023
5485.362 64044
5485.754 65786
5486.145 65296
5486.536 66128
5486.928 63677
5487.319 66377
5487.711 66827
5488.102 66814
5488.493 66503
5488.885 66102
5489.276 66436
5489.668 66307
5490.059 66962
5490.451 66562
5490.842 68246
5491.234 65684
5491.625 68048
5492.017 64961
5492.408 65074
5492.800 65080
5493.192 64453
5493.583 64190
5493.975 64833
5494.366 65790
5494.758 64701
5495.150 63863
5495.541 64649
5495.933 65637
5496.325 66198
5496.717 64994
5497.108 67445
5497.500 65802
5497.892 66218
5498.284 65793
5498.675 64883
5499.067 66541
5499.459 66598
5499.851 66845
5500.243 65705
5500.635 66169
5501.026 65368
5501.418 66721
5501.810 66458
5502.202 65026
5502.594 66351
5502.986 64694
5503.378 66951
5503.770 65477
5504.162 68689
5504.554 66644
5504.946 66088
5505.338 64116
5505.730 64822
5506.122 65671
5506.514 65650
5506.906 66126
5507.298 68289
5507.691 67585
5508.083 67310
5508.475 66075
5508.867 66018
5509.259 67221
5509.651 65428
5510.044 65556
5510.436 67671
5510.828 67245
5511.220 66590
5511.613 65639
5512.005 65538
5512.397 66885
5512.789 65643
5513.182 65378
5513.574 65098
5513.966 67308
5514.359 65504
5514.751 62725
5515.143 65654
5515.536 66379
5515.928 65516
5516.321 65907
5516.713 66670
5517.106 65750
5517.498 66669
5517.891 65582
5518.283 65442
5518.676 64570
5519.068 65437
5519.461 66962
5519.853 65510
5520.246 67288
5520.638 67855
5521.031 67098
5521.424 67009
5521.816 65668
5522.209 66228
5522.601 66057
5522.994 65427
5523.387 65690
5523.779 67219
5524.172 65055
5524.565 65662
5524.958 64522
5525.350 65493
5525.743 65379
5526.136 66105
5526.529 65832
5526.922 66081
5527.314 65600
5527.707 65281
5528.100 66150
5528.493 65828
5528.886 66481
5529.279 67716
5529.672 67258
5530.065 66283
5530.457 66832
5530.850 67103
5531.243 66342
5531.636 66283
5532.029 66588
5532.422 66952
5532.815 69013
5533.208 66578
5533.601 67410
5533.995 65891
5534.388 65141
5534.781 65026
5535.174 63606
5535.567 65349
5535.960 65343
5536.353 65685
5536.746 67064
5537.140 66588
5537.533 65953
5537.926 66719
5538.319 67814
5538.712 65464
5539.106 67268
5539.499 65926
5539.892 68185
5540.285 68193
5540.679 67718
5541.072 65706
5541.465 66250
5541.859 66362
5542.252 65651
5542.645 67405
5543.039 67670
5543.432 69256
5543.826 66601
5544.219 67408
5544.612 65969
5545.006 67472
5545.399 67113
5545.793 67469
5546.186 66677
5546.580 67051
5546.973 65052
5547.367 64518
5547.761 65619
5548.154 65844
5548.548 64926
5548.941 67528
5549.335 67750
5549.729 66206
5550.122 65438
5550.516 65280
5550.909 64947
5551.303 64055
5551.697 63731
5552.091 64904
5552.484 66707
5552.878 66289
5553.272 66602
5553.666 66511
5554.059 65470
5554.453 66023
5554.847 66279
5555.241 66633
5555.635 66096
5556.028 65767
5556.422 65144
5556.816 66478
5557.210 66905
5557.604 65477
5557.998 66691
5558.392 66251
5558.786 66968
5559.180 65589
5559.574 66516
5559.968 67312
5560.362 67993
5560.756 65785
5561.150 66719
5561.544 66332
5561.938 65667
5562.332 66063
5562.726 66636
5563.120 66289
5563.514 66875
5563.908 66577
5564.303 66095
5564.697 65109
5565.091 69108
5565.485 65733
5565.879 65027
5566.273 66216
5566.668 65882
5567.062 65854
5567.456 65387
5567.851 65823
5568.245 67268
5568.639 67132
5569.033 64911
5569.428 66995
5569.822 67345
5570.216 67060
5570.611 65128
5571.005 65284
5571.400 68000
5571.794 66254
5572.188 67005
5572.583 64990
5572.977 67660
5573.372 66476
5573.766 64959
5574.161 65952
5574.555 65901
5574.950 66933
5575.344 65695
5575.739 65958
5576.134 65717
5576.528 67933
5576.923 67706
5577.317 67296
5577.712 66297
5578.107 66435
5578.501 66248
5578.896 65365
5579.291 65406
5579.685 66248
5580.080 67196
5580.475 68346
5580.869 67801
5581.264 66862
5581.659 66998
5582.054 66512
5582.449 65175
5582.843 68085
5583.238 64755
5583.633 65786
5584.028 68592
5584.423 66935
5584.818 68494
5585.212 67010
5585.607 67496
5586.002 70388
5586.397 69874
5586.792 68575
5587.187 68628
5587.582 68053
5587.977 67730
5588.372 68890
5588.767 67976
5589.162 69841
5589.557 69331
5589.952 67866
5590.347 68982
5590.742 69593
5591.138 69309
5591.533 68952
5591.928 68594
5592.323 68040
5592.718 69682
5593.113 69667
5593.509 69239
5593.904 68150
5594.299 68310
5594.694 68938
5595.089 69512
5595.485 70405
5595.880 71273
5596.275 71435
5596.671 71590
5597.066 68802
5597.461 68358
5597.857 71088
5598.252 70467
5598.647 70622
5599.043 71099
5599.438 71606
5599.833 71265
5600.229 70060
5600.624 69718
5601.020 71754
5601.415 69493
5601.811 70016
5602.206 67646
5602.602 69631
5602.997 68691
5603.393 69752
5603.788 69976
5604.184 69150
5604.580 70243
5604.975 68882
5605.371 69779
5605.766 66967
5606.162 68141
5606.558 68573
5606.953 67482
5607.349 68225
5607.745 68027
5608.140 67265
5608.536 67973
5608.932 69082
5609.328 70417
5609.723 69047
5610.119 69806
5610.515 68670
5610.911 68633
5611.307 68137
5611.702 67943
5612.098 68998
5612.494 67263
5612.890 68611
5613.286 67911
5613.682 67848
5614.078 69436
5614.474 71154
5614.870 70276
5615.266 70528
5615.662 67453
5616.058 70034
5616.454 70739
5616.850 69414
5617.246 69449
5617.642 69340
5618.038 69916
5618.434 69399
5618.830 69938
5619.226 69899
5619.622 70780
5620.018 70690
5620.414 67470
5620.811 68653
5621.207 70030
5621.603 71079
5621.999 70848
5622.395 72249
5622.792 71062
5623.188 71354
5623.584 71265
5623.980 72400
5624.377 75044
5624.773 73278
5625.169 72756
5625.566 73292
5625.962 72776
5626.358 73372
5626.755 73442
5627.151 74043
5627.548 73261
5627.944 74682
5628.340 73271
5628.737 72349
5629.133 71478
5629.530 73589
5629.926 72207
5630.323 73152
5630.719 74793
5631.116 74860
5631.512 75756
5631.909 74664
5632.305 74079
5632.702 74789
5633.099 72794
5633.495 73551
5633.892 74005
5634.289 75919
5634.685 71080
5635.082 71393
5635.479 71751
5635.875 71402
5636.272 71855
5636.669 69758
5637.065 68850
5637.462 69710
5637.859 72326
5638.256 71484
5638.653 72120
5639.049 70371
5639.446 70540
5639.843 69964
5640.240 69271
5640.637 69702
5641.034 68513
5641.430 69116
5641.827 66566
5642.224 68966
5642.621 67427
5643.018 68143
5643.415 68218
5643.812 66912
5644.209 67550
5644.606 66114
5645.003 67712
5645.400 68030
5645.797 69407
5646.194 67582
5646.591 66887
5646.988 65490
5647.386 66572
5647.783 67092
5648.180 67741
5648.577 68154
5648.974 66283
5649.371 68258
5649.769 69409
5650.166 67323
5650.563 66992
5650.960 67292
5651.357 66948
5651.755 67112
5652.152 67673
5652.549 68253
5652.947 67276
5653.344 66966
5653.741 66754
5654.139 67454
5654.536 66431
5654.933 66814
5655.331 67532
5655.728 66796
5656.126 68083
5656.523 69355
5656.920 67467
5657.318 65621
5657.715 67173
5658.113 66176
5658.510 66756
5658.908 66890
5659.305 68487
5659.703 67211
5660.100 66876
5660.498 68356
5660.896 69114
5661.293 66217
5661.691 64752
5662.088 68471
5662.486 68063
5662.884 64762
5663.281 65877
5663.679 64249
5664.077 67588
5664.475 67021
5664.872 68643
5665.270 68733
5665.668 68431
5666.066 67683
5666.463 65614
5666.861 66141
5667.259 65520
5667.657 67116
5668.055 65437
5668.452 66342
5668.850 65723
5669.248 67686
5669.646 65137
5670.044 65763
5670.442 65143
5670.840 66659
5671.238 65456
5671.636 64491
5672.034 64659
5672.432 65150
5672.830 65396
5673.228 66566
5673.626 64424
5674.024 64202
5674.422 65597
5674.820 64722
5675.218 65293
5675.616 65979
5676.014 65008
5676.412 64868
5676.811 65744
5677.209 64280
5677.607 63840
5678.005 63045
5678.403 64410
5678.802 66200
5679.200 65583
5679.598 64414
5679.996 64214
5680.395 65867
5680.793 64825
5681.191 64344
5681.589 63989
5681.988 66199
5682.386 65659
5682.785 63561
5683.183 64006
5683.581 63092
5683.980 65904
5684.378 64586
5684.777 64610
5685.175 64306
5685.573 64365
5685.972 64412
5686.370 64540
5686.769 65202
5687.167 65790
5687.566 65970
5687.965 63625
5688.363 63554
5688.762 64459
5689.160 65200
5689.559 63586
5689.957 63571
5690.356 64216
5690.755 64976
5691.153 63622
5691.552 62805
5691.951 64684
5692.349 63985
5692.748 64912
5693.147 64651
5693.546 64391
5693.944 66624
5694.343 64368
5694.742 63132
5695.141 64738
5695.540 66394
5695.938 65444
5696.337 65067
5696.736 64980
5697.135 63887
5697.534 66301
5697.933 65611
5698.332 66297
5698.731 66258
5699.129 64709
5699.528 64686
5699.927 64135
5700.326 65589
5700.725 63570
5701.124 63842
5701.523 64856
5701.922 64466
5702.321 65261
5702.721 64030
5703.120 65277
5703.519 63344
5703.918 64593
5704.317 62633
5704.716 66352
5705.115 65848
5705.514 64249
5705.914 61705
5706.313 63151
5706.712 62313
5707.111 63304
5707.510 64657
5707.910 62703
5708.309 63051
5708.708 63707
5709.108 63567
5709.507 62217
5709.906 63806
5710.305 64819
5710.705 64819
5711.104 64769
5711.504 64050
5711.903 65205
5712.302 64853
5712.702 63956
5713.101 63872
5713.501 65057
5713.900 64509
5714.300 63653
5714.699 65501
5715.099 64206
5715.498 63906
5715.898 64685
5716.297 63913
5716.697 64646
5717.096 63620
5717.496 62754
5717.895 62270
5718.295 62262
5718.695 64046
5719.094 63396
5719.494 62029
5719.894 63631
5720.293 63413
5720.693 61808
5721.093 63952
5721.493 62885
5721.892 61833
5722.292 62621
5722.692 63434
5723.092 59804
5723.491 61681
5723.891 64161
5724.291 62865
5724.691 62113
5725.091 63703
5725.491 64116
5725.890 63019
5726.290 62237
5726.690 62245
5727.090 63276
5727.490 62644
5727.890 62793
5728.290 64161
5728.690 65410
5729.090 64094
5729.490 62919
5729.890 60622
5730.290 61857
5730.690 61122
5731.090 62471
5731.490 62314
5731.890 62209
5732.291 62230
5732.691 62846
5733.091 62326
5733.491 61859
5733.891 63266
5734.291 62728
5734.691 61663
5735.092 61120
5735.492 63468
5735.892 63524
5736.292 62717
5736.693 63534
5737.093 63431
5737.493 64333
5737.894 62062
5738.294 64173
5738.694 62658
5739.095 62924
5739.495 62692
5739.895 63187
5740.296 64030
5740.696 61309
5741.096 62373
5741.497 61601
5741.897 62167
5742.298 61941
5742.698 63210
5743.099 63613
5743.499 62096
5743.900 64795
5744.300 63446
5744.701 62821
5745.101 62898
5745.502 64983
5745.903 63280
5746.303 63772
5746.704 62702
5747.104 62336
5747.505 63766
5747.906 62012
5748.306 62364
5748.707 62746
5749.108 63587
5749.509 63232
5749.909 62430
5750.310 62987
5750.711 61095
5751.112 61035
5751.512 62393
5751.913 63474
5752.314 63197
5752.715 62844
5753.116 62038
5753.516 60933
5753.917 62063
5754.318 62194
5754.719 65613
5755.120 62686
5755.521 62886
5755.922 63222
5756.323 60535
5756.724 61605
5757.125 62421
5757.526 61922
5757.927 61742
5758.328 61940
5758.729 63238
5759.130 62264
5759.531 62545
5759.932 62794
5760.333 61787
5760.734 60517
5761.135 61374
5761.537 59693
5761.938 63064
5762.339 61744
5762.740 61208
5763.141 64374
5763.542 62569
5763.944 64239
5764.345 62976
5764.746 62689
5765.147 62102
5765.549 62509
5765.950 62934
5766.351 61971
5766.753 62255
5767.154 61974
5767.555 62589
5767.957 61111
5768.358 62833
5768.759 63104
5769.161 62241
5769.562 60083
5769.964 64010
5770.365 64445
5770.767 62199
5771.168 61327
5771.570 62692
5771.971 63438
5772.373 63514
5772.774 63285
5773.176 60534
5773.577 60929
5773.979 60928
5774.380 61501
5774.782 61160
5775.184 61488
5775.585 61564
5775.987 61263
5776.389 61210
5776.790 61297
5777.192 62133
5777.594 62788
5777.995 61872
5778.397 62658
5778.799 62250
5779.201 62343
5779.602 62958
5780.004 63145
5780.406 62125
5780.808 62049
5781.210 63088
5781.611 63128
5782.013 62493
5782.415 60735
5782.817 62496
5783.219 62711
5783.621 61839
5784.023 62326
5784.425 59304
5784.827 61419
5785.229 61880
5785.631 63417
5786.033 62719
5786.435 63300
5786.837 61463
5787.239 62448
5787.641 62386
5788.043 62767
5788.445 61877
5788.847 62413
5789.249 63775
5789.651 62371
5790.053 62897
5790.456 62017
5790.858 62146
5791.260 62304
5791.662 62293
5792.064 63672
5792.467 64580
5792.869 61120
5793.271 61170
5793.673 62313
5794.076 61568
5794.478 61211
5794.880 62139
5795.282 61803
5795.685 62942
5796.087 61873
5796.490 62081
5796.892 63165
5797.294 62795
5797.697 63725
5798.099 63985
5798.502 63634
5798.904 63374
5799.306 64864
5799.709 61722
5800.111 62229
5800.514 61924
5800.916 62461
5801.319 63419
5801.722 61054
5802.124 63280
5802.527 63469
5802.929 61913
5803.332 63545
5803.734 63113
5804.137 62144
5804.540 60974
5804.942 60351
5805.345 61962
5805.748 62184
5806.150 59793
5806.553 60555
5806.956 61671
5807.359 62514
5807.761 62756
5808.164 62156
5808.567 64133
5808.970 63698
5809.373 63278
5809.775 62615
5810.178 62805
5810.581 61346
5810.984 62342
5811.387 62476
5811.790 60945
5812.193 62424
5812.596 62227
5812.999 61209
5813.402 60898
5813.805 61588
5814.207 63138
5814.610 61555
5815.014 61417
5815.417 61336
5815.820 61916
5816.223 61474
5816.626 61626
5817.029 60475
5817.432 60255
5817.835 61505
5818.238 60349
5818.641 61882
5819.044 61703
5819.448 62296
5819.851 59794
5820.254 61763
5820.657 60412
5821.060 61915
5821.464 61804
5821.867 60595
5822.270 63730
5822.673 62513
5823.077 60445
5823.480 60251
5823.883 62063
5824.287 62419
5824.690 62295
5825.093 61707
5825.497 62431
5825.900 61610
5826.304 63167
5826.707 62430
5827.110 62444
5827.514 60939
5827.917 60608
5828.321 61846
5828.724 61867
5829.128 60440
5829.531 63407
5829.935 61805
5830.338 60901
5830.742 60921
5831.146 61624
5831.549 64378
5831.953 61927
5832.356 62171
5832.760 62664
5833.164 60552
5833.567 61411
5833.971 60960
5834.375 61358
5834.778 60950
5835.182 60231
5835.586 61787
5835.990 62238
5836.393 61039
5836.797 60333
5837.201 61686
5837.605 62358
5838.009 62490
5838.412 61697
5838.816 61734
5839.220 61752
5839.624 62490
5840.028 61767
5840.432 62179
5840.836 62341
5841.240 61580
5841.644 61414
5842.047 60683
5842.451 61350
5842.855 61729
5843.259 60834
5843.663 61204
5844.067 60775
5844.472 63280
5844.876 60616
5845.280 61547
5845.684 61421
5846.088 62934
5846.492 61978
5846.896 61743
5847.300 60632
5847.704 60852
5848.109 60943
5848.513 61180
5848.917 61228
5849.321 61690
5849.725 61349
5850.130 59403
5850.534 60225
5850.938 59835
5851.342 60635
5851.747 59678
5852.151 59410
5852.555 59324
5852.960 59475
5853.364 60430
5853.768 61351
5854.173 58971
5854.577 61308
5854.982 60677
5855.386 61983
5855.790 60884
5856.195 59798
5856.599 61010
5857.004 59983
5857.408 58803
5857.813 62437
5858.217 62894
5858.622 62235
5859.026 59930
5859.431 59652
5859.836 59794
5860.240 60955
5860.645 61374
5861.049 59870
5861.454 60334
5861.859 59819
5862.263 59498
5862.668 59871
5863.073 60815
5863.477 60848
5863.882 62387
5864.287 59991
5864.692 60822
5865.096 59630
5865.501 61237
5865.906 59963
5866.311 61283
5866.716 62031
5867.120 59418
5867.525 59536
5867.930 60567
5868.335 61486
5868.740 61466
5869.145 61775
5869.550 61468
5869.955 61416
5870.360 60812
5870.764 61455
5871.169 62374
5871.574 60118
5871.979 60930
5872.384 60437
5872.789 61269
5873.195 60159
5873.600 60088
5874.005 59769
5874.410 59320
5874.815 62065
5875.220 60937
5875.625 60735
5876.030 59920
5876.435 62277
5876.841 59599
5877.246 60498
5877.651 60677
5878.056 60766
5878.461 60054
5878.867 59701
5879.272 60927
5879.677 61650
5880.082 62279
5880.488 60378
5880.893 61081
5881.298 60819
5881.704 60015
5882.109 61012
5882.514 60020
5882.920 60734
5883.325 60718
5883.731 60022
5884.136 60387
5884.541 60461
5884.947 60586
5885.352 59545
5885.758 59222
5886.163 59816
5886.569 60812
5886.974 61441
5887.380 57713
5887.785 58983
5888.191 61693
5888.597 61698
5889.002 60310
5889.408 60875
5889.813 60801
5890.219 59594
5890.625 59798
5891.030 59900
5891.436 60414
5891.842 59220
5892.247 59793
5892.653 58328
5893.059 60249
5893.465 60253
5893.870 59590
5894.276 60612
5894.682 59815
5895.088 61178
5895.494 60687
5895.899 60673
5896.305 58942
5896.711 62652
5897.117 60187
5897.523 59637
5897.929 59465
5898.335 59681
5898.741 60289
5899.147 59600
5899.553 60069
5899.959 60550
5900.365 61094
5900.771 60247
5901.177 60992
5901.583 59505
5901.989 57605
5902.395 60193
5902.801 60898
5903.207 60295
5903.613 61817
5904.019 61759
5904.425 60614
5904.831 59444
5905.237 59959
5905.644 61096
5906.050 60443
5906.456 60091
5906.862 60884
5907.268 60577
5907.675 61181
5908.081 61856
5908.487 59279
5908.894 60665
5909.300 60758
5909.706 60661
5910.112 60072
5910.519 58837
5910.925 58848
5911.332 58725
5911.738 59942
5912.144 60187
5912.551 60626
5912.957 58557
5913.364 60040
5913.770 60504
5914.176 59076
5914.583 60334
5914.989 60207
5915.396 62215
5915.803 60101
5916.209 59698
5916.616 60520
5917.022 61704
5917.429 60431
5917.835 61266
5918.242 60012
5918.649 61768
5919.055 60879
5919.462 60426
5919.869 61353
5920.275 60878
5920.682 59672
5921.089 60450
5921.495 59309
5921.902 61482
5922.309 59873
5922.716 61029
5923.122 61123
5923.529 62669
5923.936 60547
5924.343 60082
5924.750 58932
5925.156 58338
5925.563 60533
5925.970 59216
5926.377 59544
5926.784 60894
5927.191 61212
5927.598 61669
5928.005 59419
5928.412 60719
5928.819 60235
5929.226 60729
5929.633 60036
5930.040 59356
5930.447 58967
5930.854 59535
5931.261 58988
5931.668 60312
5932.075 59015
5932.482 58097
5932.889 60699
5933.296 61299
5933.703 61817
5934.111 62044
5934.518 60958
5934.925 61005
5935.332 60332
5935.739 60022
5936.147 58681
5936.554 59136
5936.961 61916
5937.368 59886
5937.776 59830
5938.183 58421
5938.590 60109
5938.998 59300
5939.405 59047
5939.812 59849
5940.220 60689
5940.627 60357
5941.034 62507
5941.442 61426
5941.849 60875
5942.257 59959
5942.664 60081
5943.072 59815
5943.479 57952
5943.887 62062
5944.294 60835
5944.702 60417
5945.109 61619
5945.517 59851
5945.924 60351
5946.332 59153
5946.740 60007
5947.147 60254
5947.555 60544
5947.962 59878
5948.370 60634
5948.778 60796
5949.185 60767
5949.593 60994
5950.001 61093
5950.409 59436
5950.816 61861
5951.224 61732
5951.632 60737
5952.040 58638
5952.447 60106
5952.855 60152
5953.263 62073
5953.671 60070
5954.079 62319
5954.487 60666
5954.894 59093
5955.302 59433
5955.710 59815
5956.118 60912
5956.526 58823
5956.934 60087
5957.342 59162
5957.750 59933
5958.158 60891
5958.566 60105
5958.974 58886
5959.382 59359
5959.790 59077
5960.198 61022
5960.606 59395
5961.014 59589
5961.422 60452
5961.830 59766
5962.239 58876
5962.647 57940
5963.055 59285
5963.463 58930
5963.871 59610
5964.279 60240
5964.688 59354
5965.096 59327
5965.504 60266
5965.912 59381
5966.321 59881
5966.729 58708
5967.137 58882
5967.546 60041
5967.954 61226
5968.362 58547
5968.771 58843
5969.179 59594
5969.587 59853
5969.996 60115
5970.404 59595
5970.813 60377
5971.221 60690
5971.629 62104
5972.038 58678
5972.446 58467
5972.855 60370
5973.263 59057
5973.672 61099
5974.080 59535
5974.489 61779
5974.898 61885
5975.306 60726
5975.715 59656
5976.123 59765
5976.532 59355
5976.941 58531
5977.349 59857
5977.758 59937
5978.167 59698
5978.575 59398
5978.984 60251
5979.393 60078
5979.802 60666
5980.210 59760
5980.619 58562
5981.028 59209
5981.437 59274
5981.845 57801
5982.254 57419
5982.663 58785
5983.072 58563
5983.481 59498
5983.890 60633
5984.299 59523
5984.707 60871
5985.116 59635
5985.525 57948
5985.934 60998
5986.343 59903
5986.752 61180
5987.161 59182
5987.570 58988
5987.979 59218
5988.388 60406
5988.797 59570
5989.206 58862
5989.615 58277
5990.025 58044
5990.434 61578
5990.843 59520
5991.252 59234
5991.661 58089
5992.070 61027
5992.479 59494
5992.889 59556
5993.298 59232
5993.707 58566
5994.116 60506
5994.525 57884
5994.935 59314
5995.344 59073
5995.753 57784
5996.163 59058
5996.572 58802
5996.981 61274
5997.391 58783
5997.800 58931
5998.209 58785
5998.619 59397
5999.028 59278
5999.437 59103
5999.847 58460
6000.256 58256
6000.666 59762
6001.075 58820
6001.485 58860
6001.894 59789
6002.304 59942
6002.713 60342
6003.123 58741
6003.532 58050
6003.942 58168
6004.352 58261
6004.761 58774
6005.171 60968
6005.580 59927
6005.990 59736
6006.400 60065
6006.809 59701
6007.219 60057
6007.629 59839
6008.038 59852
6008.448 60717
6008.858 58514
6009.268 58617
6009.677 58834
6010.087 59430
6010.497 59724
6010.907 60075
6011.317 60253
6011.726 61402
6012.136 60138
6012.546 60002
6012.956 59936
6013.366 59850
6013.776 59124
6014.186 59631
6014.596 61182
6015.006 59843
6015.416 58928
6015.826 58503
6016.236 59969
6016.646 59764
6017.056 58470
6017.466 59367
6017.876 58707
6018.286 58459
6018.696 60709
6019.106 60894
6019.516 60519
6019.926 59404
6020.336 59993
6020.746 61397
6021.157 59998
6021.567 59212
6021.977 59645
6022.387 60262
6022.797 58236
6023.208 58923
6023.618 59814
6024.028 58435
6024.438 59566
6024.849 60177
6025.259 60993
6025.669 61745
6026.080 58331
6026.490 56864
6026.900 58719
6027.311 58409
6027.721 60346
6028.131 58464
6028.542 58611
6028.952 60031
6029.363 60813
6029.773 59831
6030.184 60343
6030.594 60011
6031.005 60875
6031.415 61417
6031.826 58849
6032.236 59873
6032.647 60547
6033.057 59016
6033.468 59968
6033.879 59456
6034.289 59939
6034.700 60916
6035.110 59926
6035.521 59848
6035.932 60467
6036.342 60561
6036.753 60343
6037.164 60008
6037.575 60066
6037.985 60797
6038.396 60157
6038.807 61147
6039.218 59651
6039.628 60302
6040.039 59182
6040.450 58709
6040.861 59643
6041.272 59308
6041.683 61180
6042.093 60533
6042.504 60126
6042.915 60121
6043.326 58188
6043.737 59826
6044.148 59766
6044.559 58839
6044.970 59629
6045.381 59874
6045.792 58944
6046.203 60170
6046.614 61102
6047.025 60604
6047.436 59873
6047.847 57895
6048.258 59665
6048.669 60025
6049.081 59401
6049.492 61095
6049.903 60917
6050.314 60342
6050.725 60674
6051.136 60752
6051.548 61348
6051.959 61484
6052.370 59409
6052.781 60139
6053.193 58287
6053.604 60774
6054.015 60599
6054.426 60851
6054.838 60173
6055.249 60444
6055.660 62196
6056.072 61062
6056.483 61434
6056.895 62427
6057.306 61058
6057.717 61899
6058.129 60349
6058.540 62846
6058.952 61680
6059.363 61931
6059.775 61060
6060.186 61078
6060.598 63343
6061.009 61471
6061.421 61889
6061.832 60267
6062.244 62179
6062.655 62481
6063.067 62419
6063.479 60389
6063.890 62038
6064.302 61583
6064.714 62259
6065.125 61421
6065.537 60695
6065.949 63987
6066.360 61705
6066.772 61570
6067.184 61089
6067.596 62581
6068.007 61910
6068.419 61635
6068.831 62327
6069.243 61481
6069.655 62438
6070.066 62876
6070.478 62326
6070.890 61391
6071.302 62545
6071.714 61350
6072.126 62563
6072.538 61599
6072.950 60838
6073.362 60918
6073.774 61728
6074.186 63661
6074.598 63374
6075.010 64687
6075.422 63014
6075.834 62354
6076.246 63421
6076.658 62347
6077.070 62776
6077.482 63669
6077.894 64366
6078.306 64728
6078.718 62734
6079.130 62794
6079.543 63658
6079.955 63689
6080.367 62263
6080.779 62684
6081.191 61703
6081.604 62120
6082.016 62162
6082.428 62511
6082.840 62955
6083.253 64072
6083.665 63615
6084.077 63073
6084.490 62965
6084.902 62096
6085.314 61929
6085.727 65153
6086.139 64116
6086.552 63749
6086.964 63155
6087.376 62302
6087.789 63176
6088.201 64340
6088.614 62014
6089.026 60303
6089.439 63650
6089.851 62438
6090.264 61622
6090.676 62329
6091.089 65322
6091.501 64025
6091.914 62398
6092.327 64036
6092.739 63479
6093.152 64099
6093.565 63746
6093.977 61987
6094.390 64161
6094.803 62200
6095.215 61699
6095.628 62151
6096.041 60929
6096.453 61738
6096.866 61654
6097.279 61566
6097.692 62951
6098.105 62994
6098.517 61986
6098.930 64133
6099.343 63448
6099.756 64534
6100.169 62998
6100.582 63452
6100.995 62619
6101.407 64173
6101.820 63111
6102.233 63785
6102.646 63636
6103.059 63753
6103.472 64160
6103.885 63496
6104.298 63462
6104.711 63011
6105.124 64868
6105.537 64000
6105.950 62459
6106.363 62044
6106.777 62487
6107.190 62207
6107.603 64041
6108.016 64640
6108.429 65528
6108.842 63092
6109.255 65183
6109.669 64877
6110.082 65308
6110.495 65076
6110.908 66686
6111.322 65581
6111.735 63582
6112.148 65419
6112.561 64790
6112.975 65651
6113.388 65388
6113.801 67833
6114.215 66710
6114.628 67308
6115.041 64811
6115.455 65490
6115.868 65078
6116.282 65832
6116.695 65666
6117.108 66481
6117.522 67389
6117.935 66175
6118.349 67287
6118.762 67547
6119.176 68292
6119.589 68257
6120.003 67617
6120.417 67795
6120.830 69331
6121.244 68653
6121.657 69971
6122.071 70916
6122.485 71059
6122.898 70301
6123.312 69495
6123.726 70565
6124.139 71752
6124.553 71428
6124.967 70759
6125.380 73124
6125.794 70665
6126.208 70020
6126.622 71032
6127.035 70628
6127.449 70969
6127.863 71551
6128.277 70212
6128.691 71628
6129.105 71057
6129.518 69225
6129.932 70576
6130.346 68352
6130.760 69401
6131.174 67261
6131.588 66273
6132.002 67758
6132.416 68387
6132.830 68368
6133.244 66688
6133.658 64898
6134.072 66310
6134.486 64894
6134.900 65020
6135.314 64252
6135.728 64506
6136.142 64486
6136.556 63548
6136.970 65460
6137.385 66033
6137.799 63331
6138.213 62349
6138.627 63236
6139.041 64059
6139.456 63188
6139.870 62733
6140.284 62900
6140.698 63777
6141.112 63046
6141.527 65507
6141.941 65704
6142.355 63639
6142.770 62501
6143.184 63050
6143.598 63554
6144.013 63650
6144.427 62477
6144.842 63608
6145.256 63598
6145.670 63763
6146.085 62243
6146.499 61727
6146.914 61377
6147.328 62439
6147.743 61169
6148.157 62053
6148.572 62278
6148.986 60808
6149.401 62516
6149.815 62525
6150.230 60912
6150.644 60410
6151.059 58606
6151.474 60547
6151.888 58321
6152.303 60707
6152.718 61806
6153.132 63127
6153.547 61964
6153.962 60337
6154.376 61655
6154.791 61214
6155.206 59517
6155.621 60198
6156.035 60885
6156.450 61775
6156.865 62957
6157.280 61697
6157.695 60182
6158.109 59844
6158.524 58454
6158.939 59151
6159.354 59707
6159.769 60869
6160.184 60638
6160.599 59503
6161.014 60630
6161.429 60492
6161.844 59495
6162.259 60824
6162.674 60427
6163.089 61014
6163.504 60203
6163.919 59905
6164.334 60433
6164.749 61081
6165.164 59410
6165.579 60574
6165.994 59030
6166.409 60785
6166.824 61927
6167.240 60002
6167.655 59212
6168.070 56890
6168.485 58374
6168.900 59136
6169.316 58737
6169.731 58799
6170.146 60939
6170.561 61221
6170.977 60146
6171.392 58228
6171.807 58264
6172.223 60810
6172.638 58681
6173.053 58441
6173.469 59090
6173.884 60974
6174.299 59743
6174.715 58845
6175.130 60217
6175.546 59995
6175.961 59937
6176.376 60134
6176.792 60063
6177.207 59700
6177.623 60077
6178.038 58992
6178.454 59907
6178.870 58537
6179.285 59321
6179.701 59996
6180.116 57387
6180.532 58983
6180.948 59386
6181.363 59384
6181.779 58590
6182.194 58568
6182.610 58373
6183.026 60138
6183.442 60608
6183.857 59717
6184.273 58963
6184.689 60298
6185.104 57979
6185.520 58278
6185.936 59625
6186.352 60557
6186.768 60252
6187.183 60715
6187.599 59071
6188.015 59957
6188.431 58759
6188.847 59211
6189.263 57695
6189.679 57236
6190.095 58515
6190.511 57799
6190.927 60647
6191.343 58992
6191.759 59133
6192.175 60419
6192.591 58837
6193.007 58548
6193.423 58229
6193.839 58306
6194.255 59102
6194.671 58900
6195.087 59023
6195.503 59439
6195.919 58767
6196.335 57996
6196.751 59633
6197.168 57992
6197.584 58326
6198.000 57527
6198.416 59439
6198.832 57810
6199.249 57387
6199.665 58554
6200.081 57488
6200.497 57924
6200.914 56630
6201.330 58406
6201.746 57948
6202.163 59007
6202.579 58754
6202.995 57156
6203.412 58321
6203.828 57488
6204.245 57798
6204.661 57269
6205.077 58729
6205.494 58370
6205.910 58263
6206.327 56726
6206.743 57351
6207.160 58610
6207.576 57767
6207.993 59238
6208.409 58749
6208.826 57653
6209.243 57152
6209.659 56326
6210.076 57090
6210.492 57295
6210.909 58612
6211.326 56504
6211.742 59101
6212.159 60848
6212.576 59838
6212.992 59309
6213.409 60332
6213.826 60749
6214.243 58935
6214.659 57421
6215.076 57985
6215.493 60513
6215.910 60187
6216.327 59350
6216.743 58099
6217.160 58292
6217.577 60044
6217.994 57160
6218.411 57855
6218.828 59361
6219.245 59098
6219.662 58385
6220.079 59160
6220.496 58660
6220.913 56838
6221.330 59612
6221.747 58125
6222.164 59258
6222.581 58169
6222.998 59059
6223.415 59985
6223.832 57525
6224.249 57891
6224.666 57123
6225.083 57544
6225.500 59758
6225.917 58869
6226.334 58170
6226.752 58994
6227.169 58567
6227.586 58103
6228.003 59307
6228.420 59022
6228.838 60088
6229.255 59653
6229.672 58688
6230.089 57350
6230.507 59500
6230.924 56681
6231.341 58690
6231.759 59183
6232.176 59012
6232.593 59143
6233.011 59178
6233.428 60579
6233.846 58861
6234.263 57987
6234.680 59469
6235.098 59123
6235.515 59141
6235.933 59219
6236.350 59947
6236.768 59186
6237.185 59604
6237.603 59232
6238.021 58362
6238.438 58832
6238.856 58805
6239.273 59477
6239.691 57719
6240.108 59960
6240.526 59014
6240.944 57871
6241.361 58673
6241.779 58957
6242.197 60347
6242.614 58362
6243.032 60355
6243.450 58933
6243.868 58193
6244.285 59199
6244.703 59065
6245.121 59482
6245.539 59362
6245.957 58889
6246.374 60030
6246.792 58223
6247.210 59314
6247.628 58172
6248.046 60171
6248.464 58593
6248.882 58833
6249.300 60621
6249.718 59828
6250.136 60540
6250.554 60433
6250.972 60104
6251.390 58631
6251.808 59108
6252.226 58320
6252.644 61349
6253.062 59323
6253.480 59592
6253.898 60300
6254.316 60006
6254.734 61012
6255.152 59329
6255.570 59595
6255.988 59063
6256.407 59501
6256.825 58971
6257.243 61728
6257.661 59851
6258.079 59753
6258.498 59356
6258.916 58631
6259.334 58893
6259.753 59722
6260.171 62128
6260.589 61731
6261.007 59749
6261.426 58562
6261.844 59010
6262.263 58778
6262.681 58690
6263.099 59586
6263.518 58920
6263.936 60195
6264.355 59305
6264.773 58839
6265.192 59777
6265.610 58746
6266.028 59992
6266.447 58933
6266.866 58637
6267.284 58992
6267.703 58524
6268.121 58434
6268.540 58248
6268.958 58643
6269.377 59723
6269.796 59599
6270.214 57699
6270.633 58592
6271.052 59528
6271.470 58567
6271.889 59289
6272.308 58495
6272.726 59616
6273.145 58482
6273.564 60122
6273.983 56911
6274.401 59600
6274.820 59830
6275.239 59752
6275.658 61108
6276.077 58596
6276.495 58750
6276.914 58638
6277.333 58714
6277.752 60274
6278.171 60431
6278.590 58858
6279.009 58181
6279.428 57395
6279.847 58101
6280.266 59896
6280.685 59503
6281.104 59803
6281.523 60938
6281.942 59974
6282.361 59051
6282.780 60797
6283.199 60172
6283.618 57703
6284.037 59281
6284.456 58952
6284.875 60495
6285.294 59816
6285.714 58262
6286.133 60016
6286.552 59262
6286.971 58993
6287.390 57528
6287.810 58825
6288.229 59734
6288.648 58135
6289.067 57310
6289.487 57952
6289.906 58904
6290.325 57883
6290.745 59106
6291.164 58324
6291.583 58852
6292.003 57835
6292.422 59306
6292.841 57457
6293.261 57342
6293.680 57676
6294.100 57640
6294.519 57213
6294.939 57222
6295.358 58924
6295.778 58424
6296.197 57623
6296.617 59846
6297.036 58242
6297.456 57696
6297.875 58181
6298.295 57862
6298.715 57598
6299.134 58226
6299.554 57037
6299.973 58473
6300.393 56951
6300.813 57353
6301.232 56287
6301.652 57574
6302.072 58412
6302.492 59438
6302.911 57447
6303.331 56781
6303.751 57669
6304.171 58955
6304.590 58607
6305.010 59328
6305.430 57687
6305.850 58344
6306.270 58332
6306.690 57343
6307.109 57936
6307.529 57323
6307.949 58969
6308.369 57779
6308.789 57940
6309.209 57438
6309.629 58398
6310.049 57416
6310.469 56945
6310.889 57476
6311.309 58242
6311.729 58546
6312.149 57804
6312.569 59129
6312.989 57651
6313.409 57902
6313.829 55669
6314.249 55847
6314.670 56707
6315.090 58332
6315.510 57898
6315.930 58651
6316.350 59095
6316.770 57915
6317.191 57521
6317.611 55954
6318.031 56378
6318.451 57485
6318.872 57877
6319.292 57888
6319.712 57776
6320.133 58309
6320.553 56860
6320.973 57520
6321.394 57348
6321.814 58319
6322.234 56965
6322.655 57967
6323.075 58121
6323.496 59334
6323.916 59013
6324.337 57414
6324.757 57374
6325.177 59091
6325.598 59072
6326.018 59858
6326.439 60089
6326.860 59811
6327.280 60024
6327.701 60372
6328.121 59617
6328.542 57760
6328.962 59050
6329.383 58903
6329.804 59467
6330.224 59570
6330.645 60792
6331.066 59468
6331.486 59405
6331.907 61526
6332.328 60797
6332.749 61327
6333.169 60903
6333.590 61203
6334.011 60057
6334.432 60327
6334.852 60214
6335.273 59418
6335.694 60140
6336.115 59853
6336.536 60566
6336.957 60191
6337.378 60495
6337.799 61603
6338.219 60438
6338.640 59787
6339.061 59043
6339.482 59255
6339.903 58596
6340.324 59686
6340.745 58370
6341.166 59922
6341.587 59308
6342.008 59468
6342.429 59149
6342.851 58005
6343.272 57646
6343.693 57845
6344.114 56687
6344.535 57017
6344.956 59881
6345.377 59251
6345.798 59186
6346.220 58868
6346.641 58836
6347.062 60239
6347.483 57911
6347.905 58910
6348.326 58367
6348.747 56625
6349.168 55432
6349.590 56322
6350.011 56354
6350.432 56449
6350.854 56655
6351.275 57004
6351.696 58252
6352.118 57345
6352.539 57047
6352.961 56513
6353.382 57265
6353.803 57356
6354.225 56328
6354.646 57174
6355.068 58382
6355.489 57946
6355.911 57112
6356.332 58714
6356.754 58533
6357.175 57441
6357.597 56465
6358.019 56788
6358.440 59241
6358.862 58342
6359.283 57429
6359.705 56618
6360.127 57143
6360.548 58973
6360.970 58031
6361.392 57416
6361.814 58975
6362.235 59048
6362.657 58169
6363.079 58762
6363.500 58349
6363.922 57319
6364.344 58067
6364.766 58563
6365.188 57080
6365.610 57180
6366.031 58502
6366.453 55993
6366.875 57368
6367.297 57249
6367.719 57033
6368.141 57882
6368.563 57375
6368.985 56873
6369.407 58132
6369.829 56613
6370.251 59227
6370.673 58174
6371.095 59267
6371.517 57133
6371.939 57734
6372.361 57786
6372.783 59071
6373.205 56535
6373.627 57267
6374.049 57543
6374.471 57049
6374.894 57811
6375.316 58316
6375.738 59215
6376.160 58790
6376.582 57306
6377.004 55603
6377.427 55366
6377.849 56516
6378.271 56535
6378.694 57316
6379.116 56060
6379.538 58404
6379.960 56048
6380.383 56849
6380.805 57202
6381.227 56412
6381.650 57404
6382.072 56511
6382.495 56342
6382.917 56765
6383.339 57533
6383.762 56674
6384.184 56186
6384.607 56009
6385.029 56050
6385.452 57030
6385.874 55323
6386.297 56445
6386.719 56599
6387.142 57033
6387.565 56029
6387.987 56657
6388.410 56576
6388.832 56172
6389.255 57129
6389.678 55924
6390.100 59134
6390.523 57817
6390.946 57020
6391.368 56087
6391.791 55549
6392.214 56475
6392.636 58429
6393.059 56753
6393.482 58171
6393.905 56705
6394.328 58193
6394.750 57657
6395.173 57004
6395.596 55594
6396.019 55856
6396.442 55385
6396.865 56231
6397.288 56153
6397.710 55812
6398.133 57509
6398.556 57346
6398.979 56941
6399.402 57060
6399.825 57662
6400.248 55531
6400.671 57166
6401.094 56040
6401.517 56111
6401.940 57025
6402.363 56543
6402.786 57371
6403.210 56567
6403.633 56375
6404.056 57401
6404.479 56730
6404.902 57117
6405.325 55830
6405.748 55298
6406.172 57487
6406.595 56175
6407.018 56588
6407.441 55717
6407.865 56560
6408.288 57005
6408.711 56944
6409.134 57026
6409.558 57480
6409.981 56551
6410.404 57605
6410.828 57273
6411.251 58735
6411.674 57592
6412.098 55960
6412.521 56076
6412.945 55628
6413.368 58196
6413.791 57684
6414.215 56786
6414.638 56237
6415.062 56741
6415.485 55572
6415.909 55122
6416.332 54951
6416.756 55750
6417.180 56668
6417.603 56879
6418.027 54967
6418.450 55686
6418.874 56308
6419.298 54116
6419.721 55326
6420.145 55611
6420.569 55766
6420.992 55528
6421.416 55891
6421.840 56698
6422.263 56542
6422.687 54940
6423.111 54879
6423.535 54150
6423.958 55793
6424.382 57132
6424.806 56843
6425.230 56965
6425.654 57225
6426.078 54956
6426.501 55538
6426.925 55175
6427.349 55934
6427.773 56020
6428.197 55740
6428.621 56519
6429.045 55465
6429.469 55513
6429.893 55530
6430.317 55910
6430.741 55555
6431.165 56378
6431.589 55258
6432.013 54119
6432.437 54808
6432.861 55821
6433.285 56138
6433.709 56871
6434.133 57902
6434.558 57968
6434.982 55902
6435.406 55127
6435.830 55981
6436.254 56908
6436.678 57185
6437.103 56296
6437.527 55559
6437.951 55317
6438.375 56928
6438.800 55116
6439.224 57268
6439.648 55856
6440.073 57077
6440.497 55432
6440.921 55418
6441.346 56322
6441.770 56479
6442.194 55941
6442.619 56930
6443.043 57235
6443.468 56773
6443.892 56004
6444.317 56105
6444.741 56489
6445.166 56786
6445.590 55715
6446.015 56452
6446.439 57320
6446.864 55737
6447.288 55932
6447.713 55863
6448.137 55271
6448.562 56199
6448.987 56928
6449.411 56904
6449.836 57140
6450.261 56272
6450.685 55953
6451.110 56573
6451.535 56119
6451.959 56224
6452.384 55358
6452.809 55847
6453.234 55091
6453.658 54656
6454.083 54980
6454.508 54938
6454.933 56035
6455.358 55144
6455.782 56422
6456.207 55633
6456.632 56387
6457.057 56719
6457.482 55636
6457.907 56170
6458.332 55358
6458.757 54403
6459.182 54665
6459.607 56733
6460.032 54856
6460.457 56036
6460.882 56622
6461.307 55469
6461.732 54845
6462.157 56814
6462.582 54954
6463.007 55009
6463.432 56254
6463.857 55552
6464.282 55242
6464.707 56872
6465.132 54532
6465.558 56761
6465.983 55577
6466.408 56851
6466.833 56419
6467.258 56807
6467.684 55572
6468.109 55742
6468.534 54333
6468.959 54335
6469.385 56033
6469.810 56408
6470.235 56266
6470.661 55734
6471.086 55680
6471.511 56458
6471.937 55342
6472.362 56297
6472.788 55394
6473.213 56052
6473.638 55192
6474.064 56258
6474.489 54625
6474.915 55672
6475.340 55405
6475.766 56024
6476.191 55816
6476.617 55174
6477.042 55664
6477.468 54627
6477.894 56118
6478.319 56517
6478.745 57205
6479.170 56349
6479.596 55902
6480.022 55850
6480.447 58097
6480.873 55843
6481.299 55416
6481.724 56517
6482.150 56988
6482.576 56846
6483.002 54913
6483.427 55118
6483.853 55135
6484.279 55473
6484.705 54982
6485.131 53849
6485.556 57275
6485.982 55225
6486.408 55332
6486.834 55841
6487.260 54127
6487.686 55226
6488.112 54003
6488.538 54805
6488.963 55412
6489.389 54840
6489.815 53866
6490.241 55055
6490.667 55333
6491.093 56123
6491.519 56392
6491.945 54669
6492.372 56657
6492.798 56824
6493.224 55199
6493.650 55645
6494.076 53747
6494.502 56180
6494.928 54208
6495.354 55973
6495.780 54041
6496.207 55771
6496.633 56591
6497.059 54248
6497.485 56177
6497.912 55197
6498.338 56176
6498.764 54952
6499.190 56246
6499.617 55295
6500.043 55248
6500.469 55255
6500.896 55640
6501.322 55386
6501.748 56045
6502.175 56078
6502.601 54099
6503.027 55204
6503.454 56894
6503.880 56065
6504.307 55005
6504.733 55363
6505.160 55023
6505.586 54574
6506.013 55920
6506.439 54151
6506.866 56091
6507.292 56684
6507.719 55218
6508.145 56039
6508.572 56451
6508.999 56371
6509.425 54435
6509.852 54177
6510.279 55070
6510.705 54559
6511.132 55516
6511.559 54601
6511.985 55667
6512.412 53935
6512.839 55324
6513.265 56070
6513.692 55567
6514.119 55649
6514.546 55800
6514.973 55955
6515.399 56277
6515.826 55978
6516.253 55165
6516.680 55049
6517.107 55663
6517.534 56275
6517.961 56646
6518.388 55331
6518.814 55772
6519.241 55080
6519.668 55612
6520.095 53661
6520.522 54401
6520.949 54909
6521.376 54830
6521.803 54547
6522.230 53661
6522.657 54587
6523.085 55571
6523.512 57254
6523.939 56569
6524.366 56777
6524.793 55425
6525.220 56300
6525.647 57047
6526.074 55015
6526.502 55362
6526.929 55153
6527.356 54966
6527.783 53434
6528.210 55572
6528.638 56547
6529.065 56216
6529.492 56389
6529.920 55851
6530.347 55768
6530.774 54824
6531.202 56155
6531.629 56117
6532.056 56602
6532.484 54960
6532.911 54440
6533.338 54787
6533.766 54577
6534.193 55073
6534.621 55386
6535.048 56623
6535.476 55619
6535.903 55547
6536.331 55040
6536.758 55407
6537.186 55460
6537.613 54649
6538.041 54698
6538.468 54181
6538.896 55384
6539.324 55365
6539.751 55768
6540.179 57451
6540.607 55346
6541.034 56281
6541.462 55891
6541.890 56189
6542.317 55953
6542.745 56108
6543.173 55481
6543.601 54758
6544.028 55519
6544.456 55534
6544.884 56698
6545.312 56128
6545.739 55826
6546.167 57486
6546.595 57338
6547.023 55672
6547.451 56011
6547.879 55230
6548.307 54700
6548.735 55659
6549.163 55009
6549.590 57297
6550.018 56380
6550.446 54480
6550.874 54509
6551.302 53153
6551.730 54614
6552.158 55268
6552.586 54111
6553.015 55613
6553.443 55764
6553.871 56965
6554.299 55625
6554.727 53812
6555.155 54592
6555.583 54097
6556.011 54604
6556.439 56441
6556.868 55242
6557.296 56192
6557.724 54014
6558.152 54224
6558.581 55095
6559.009 54441
6559.437 55656
6559.865 53783
6560.294 55493
6560.722 55698
6561.150 54041
6561.579 53134
6562.007 53527
6562.435 54493
6562.864 54832
6563.292 55080
6563.721 54733
6564.149 55442
6564.577 55599
6565.006 54531
6565.434 56915
6565.863 55179
6566.291 54400
6566.720 54503
6567.148 55082
6567.577 54784
6568.005 55010
6568.434 53669
6568.863 53586
6569.291 54965
6569.720 55671
6570.148 55227
6570.577 53865
6571.006 56623
6571.434 55924
6571.863 54895
6572.292 55564
6572.720 54609
6573.149 54811
6573.578 55009
6574.007 53707
6574.435 55546
6574.864 54877
6575.293 54707
6575.722 54820
6576.151 55304
6576.579 55738
6577.008 55760
6577.437 54967
6577.866 55889
6578.295 55467
6578.724 54398
6579.153 53989
6579.582 54542
6580.011 55627
6580.440 55035
6580.869 55469
6581.298 53447
6581.727 55331
6582.156 54549
6582.585 53739
6583.014 55121
6583.443 54179
6583.872 55707
6584.301 56320
6584.730 53742
6585.159 55122
6585.588 53991
6586.017 56061
6586.446 54233
6586.876 55500
6587.305 55861
6587.734 56790
6588.163 56109
6588.592 55497
6589.022 55223
6589.451 55666
6589.880 54351
6590.310 53830
6590.739 53783
6591.168 53853
6591.597 54667
6592.027 53807
6592.456 55696
6592.886 55384
6593.315 55378
6593.744 54943
6594.174 54990
6594.603 55290
6595.033 55345
6595.462 55276
6595.892 54054
6596.321 54996
6596.751 54352
6597.180 52960
6597.610 52888
6598.039 54351
6598.469 54868
6598.898 55179
6599.328 53366
6599.757 54136
6600.187 53331
6600.617 53915
6601.046 55193
6601.476 55303
6601.906 54598
6602.335 55193
6602.765 54802
6603.195 56051
6603.624 56008
6604.054 55123
6604.484 55920
6604.914 54809
6605.343 55454
6605.773 55092
6606.203 55515
6606.633 53961
6607.063 54477
6607.493 54591
6607.922 52954
6608.352 53746
6608.782 53929
6609.212 55282
6609.642 54623
6610.072 55638
6610.502 55179
6610.932 55227
6611.362 55251
6611.792 54994
6612.222 55288
6612.652 55923
6613.082 54366
6613.512 53588
6613.942 55985
6614.372 54818
6614.802 55075
6615.232 55029
6615.662 54783
6616.092 54352
6616.523 53781
6616.953 55362
6617.383 54407
6617.813 55644
6618.243 54382
6618.674 55919
6619.104 54424
6619.534 55757
6619.964 56923
6620.395 55764
6620.825 56737
6621.255 53904
6621.685 55386
6622.116 54312
6622.546 55665
6622.976 55984
6623.407 56097
6623.837 54770
6624.268 53710
6624.698 55051
6625.128 54665
6625.559 54608
6625.989 55530
6626.420 54542
6626.850 55365
6627.281 55156
6627.711 56137
6628.142 56220
6628.572 55945
6629.003 55727
6629.434 55226
6629.864 54299
6630.295 54673
6630.725 55218
6631.156 54877
6631.587 55184
6632.017 56129
6632.448 55833
6632.879 54887
6633.309 53194
6633.740 54534
6634.171 55609
6634.601 54563
6635.032 55141
6635.463 56084
6635.894 55100
6636.325 55175
6636.755 55049
6637.186 55304
6637.617 57306
6638.048 56130
6638.479 55910
6638.910 55279
6639.340 56175
6639.771 54679
6640.202 55308
6640.633 54721
6641.064 54258
6641.495 55680
6641.926 55596
6642.357 56718
6642.788 55209
6643.219 55596
6643.650 55726
6644.081 54855
6644.512 55197
6644.943 55395
6645.374 56042
6645.806 56598
6646.237 56954
6646.668 56186
6647.099 55329
6647.530 57119
6647.961 55530
6648.393 56912
6648.824 56150
6649.255 57049
6649.686 56684
6650.117 56281
6650.549 56514
6650.980 57509
6651.411 56643
6651.843 56884
6652.274 57774
6652.705 55987
6653.137 56507
6653.568 56478
6653.999 57464
6654.431 57078
6654.862 56708
6655.293 56987
6655.725 56575
6656.156 56820
6656.588 57389
6657.019 58864
6657.451 57034
6657.882 55978
6658.314 56772
6658.745 55813
6659.177 57403
6659.608 56037
6660.040 55342
6660.472 54781
6660.903 57280
6661.335 56114
6661.766 55826
6662.198 55902
6662.630 54027
6663.061 55788
6663.493 55865
6663.925 57017
6664.356 56294
6664.788 57517
6665.220 54874
6665.652 54610
6666.083 55222
6666.515 54379
6666.947 54650
6667.379 55434
6667.811 57454
6668.242 55156
6668.674 54735
6669.106 55467
6669.538 54731
6669.970 56467
6670.402 54671
6670.834 55725
6671.266 56014
6671.698 56795
6672.130 55233
6672.562 55049
6672.994 55909
6673.426 55511
6673.858 54812
6674.290 54749
6674.722 55548
6675.154 55911
6675.586 54992
6676.018 54474
6676.450 54407
6676.882 55903
6677.314 54251
6677.746 54746
6678.179 54281
6678.611 56308
6679.043 55698
6679.475 54751
6679.907 55032
6680.340 55898
6680.772 54940
6681.204 53459
6681.636 55561
6682.069 55638
6682.501 56127
6682.933 55338
6683.366 53821
6683.798 53998
6684.230 54858
6684.663 55229
6685.095 54700
6685.528 55099
6685.960 55959
6686.392 55633
6686.825 55793
6687.257 54655
6687.690 55463
6688.122 54540
6688.555 55456
6688.987 54593
6689.420 55519
6689.852 55034
6690.285 55440
6690.717 54487
6691.150 53956
6691.583 55395
6692.015 54764
6692.448 55053
6692.881 56331
6693.313 56253
6693.746 56114
6694.179 55368
6694.611 55662
6695.044 55709
6695.477 56887
6695.909 54868
6696.342 55106
6696.775 55545
6697.208 56644
6697.641 55121
6698.073 53564
6698.506 54198
6698.939 53989
6699.372 54131
6699.805 53601
6700.238 54806
6700.671 55491
6701.103 56211
6701.536 54777
6701.969 54093
6702.402 53907
6702.835 52227
6703.268 53213
6703.701 54316
6704.134 55031
6704.567 55671
6705.000 53813
6705.433 54054
6705.866 54527
6706.299 55757
6706.733 55730
6707.166 56265
6707.599 55860
6708.032 55328
6708.465 54142
6708.898 54511
6709.331 53338
6709.765 53387
6710.198 54140
6710.631 53286
6711.064 55692
6711.498 55524
6711.931 55372
6712.364 57346
6712.797 54855
6713.231 56998
6713.664 54889
6714.097 54465
6714.531 53199
6714.964 54968
6715.397 54119
6715.831 53338
6716.264 53345
6716.698 54803
6717.131 55272
6717.564 54461
6717.998 55213
6718.431 55067
6718.865 53793
6719.298 53222
6719.732 53470
6720.165 54741
6720.599 54812
6721.033 56165
6721.466 53847
6721.900 55265
6722.333 53384
6722.767 52840
6723.201 54969
6723.634 54508
6724.068 54868
6724.502 53440
6724.935 54413
6725.369 54321
6725.803 54735
6726.236 54077
6726.670 54042
6727.104 53781
6727.538 55215
6727.971 53801
6728.405 54210
6728.839 55329
6729.273 53622
6729.707 54156
6730.141 53915
6730.574 55101
6731.008 54865
6731.442 55124
6731.876 54228
6732.310 53466
6732.744 57562
6733.178 55854
6733.612 54838
6734.046 54734
6734.480 54056
6734.914 54136
6735.348 53550
6735.782 53791
6736.216 55099
6736.650 56198
6737.084 55105
6737.518 53439
6737.952 53807
6738.387 53948
6738.821 54312
6739.255 54540
6739.689 53702
6740.123 54053
6740.557 53797
6740.992 52838
6741.426 53321
6741.860 53753
6742.294 52716
6742.729 54387
6743.163 54231
6743.597 55141
6744.031 54077
6744.466 52628
6744.900 54260
6745.334 54323
6745.769 55911
6746.203 53587
6746.638 52269
6747.072 54326
6747.506 55216
6747.941 54065
6748.375 55115
6748.810 52492
6749.244 51900
6749.679 53660
6750.113 53203
6750.548 54480
6750.982 53444
6751.417 54127
6751.851 53927
6752.286 53106
6752.721 54241
6753.155 54078
6753.590 55836
6754.024 54396
6754.459 55202
6754.894 54672
6755.328 54968
6755.763 55284
6756.198 54097
6756.632 55075
6757.067 53338
6757.502 53634
6757.937 53622
6758.371 53848
6758.806 54724
6759.241 55337
6759.676 54546
6760.111 53755
6760.546 53701
6760.980 53583
6761.415 54691
6761.850 54323
6762.285 55467
6762.720 54381
6763.155 55093
6763.590 54995
6764.025 55019
6764.460 54813
6764.895 53317
6765.330 55372
6765.765 54507
6766.200 55701
6766.635 53928
6767.070 55049
6767.505 54520
6767.940 53327
6768.375 53794
6768.810 55255
6769.245 55537
6769.680 55520
6770.116 54560
6770.551 55284
6770.986 55522
6771.421 55625
6771.856 55436
6772.292 56510
6772.727 55339
6773.162 55755
6773.597 53935
6774.033 53844
6774.468 54727
6774.903 54676
6775.339 55538
6775.774 54304
6776.209 55528
6776.645 54347
6777.080 54483
6777.515 53724
6777.951 52483
6778.386 54529
6778.822 54136
6779.257 54106
6779.693 53349
6780.128 53909
6780.564 54888
6780.999 54988
6781.435 54703
6781.870 54075
6782.306 54010
6782.741 53636
6783.177 54508
6783.612 54381
6784.048 53867
6784.484 53356
6784.919 53270
6785.355 55346
6785.791 53546
6786.226 53691
6786.662 54696
6787.098 56396
6787.533 55064
6787.969 53294
6788.405 54701
6788.841 53572
6789.276 55666
6789.712 55425
6790.148 54768
6790.584 54933
6791.020 54036
6791.455 52995
6791.891 52792
6792.327 53647
6792.763 54774
6793.199 53315
6793.635 53271
6794.071 54329
6794.507 54098
6794.943 53370
6795.379 53630
6795.815 54688
6796.251 53563
6796.687 54305
6797.123 53805
6797.559 53082
6797.995 55261
6798.431 55132
6798.867 53558
6799.303 54782
6799.739 54314
6800.175 54636
6800.611 54994
6801.048 55600
6801.484 54391
6801.920 53413
6802.356 53622
6802.792 54004
6803.229 54455
6803.665 53337
6804.101 54017
6804.537 53999
6804.974 54305
6805.410 54646
6805.846 54028
6806.283 53915
6806.719 54102
6807.155 54166
6807.592 53768
6808.028 54186
6808.464 54085
6808.901 55125
6809.337 53004
6809.774 52339
6810.210 53494
6810.647 52670
6811.083 53662
6811.520 53842
6811.956 53744
6812.393 54302
6812.829 54908
6813.266 54057
6813.702 53733
6814.139 53230
6814.575 52907
6815.012 52666
6815.449 53579
6815.885 55459
6816.322 53708
6816.759 53950
6817.195 53487
6817.632 53204
6818.069 52899
6818.505 53004
6818.942 52930
6819.379 51627
6819.816 54229
6820.252 52446
6820.689 53259
6821.126 54283
6821.563 52648
6822.000 53527
6822.436 52676
6822.873 53463
6823.310 53521
6823.747 53316
6824.184 54559
6824.621 54420
6825.058 53542
6825.495 53590
6825.932 54248
6826.369 53241
6826.806 54320
6827.243 53830
6827.680 53683
6828.117 53495
6828.554 52222
6828.991 53317
6829.428 53857
6829.865 54624
6830.302 52382
6830.739 53918
6831.176 53552
6831.614 52313
6832.051 53859
6832.488 52758
6832.925 53917
6833.362 52864
6833.799 52891
6834.237 53819
6834.674 52723
6835.111 52256
6835.548 54190
6835.986 54254
6836.423 53278
6836.860 53971
6837.298 54082
6837.735 54687
6838.172 55415
6838.610 54270
6839.047 52775
6839.484 53366
6839.922 53340
6840.359 53462
6840.797 55393
6841.234 53250
6841.672 54668
6842.109 54986
6842.547 53493
6842.984 53532
6843.422 52907
6843.859 55299
6844.297 52799
6844.734 52801
6845.172 53660
6845.610 53387
6846.047 53776
6846.485 51846
6846.922 52597
6847.360 52299
6847.798 53444
6848.235 53453
6848.673 53163
6849.111 53400
6849.549 53844
6849.986 52782
6850.424 53755
6850.862 52884
6851.300 54227
6851.737 54338
6852.175 53467
6852.613 54590
6853.051 52911
6853.489 53121
6853.927 54795
6854.364 52748
6854.802 54151
6855.240 52843
6855.678 52447
6856.116 52857
6856.554 52770
6856.992 51482
6857.430 53162
6857.868 53105
6858.306 52921
6858.744 52414
6859.182 54022
6859.620 54878
6860.058 52474
6860.496 53001
6860.934 52494
6861.372 52221
6861.810 52419
6862.249 52578
6862.687 53936
6863.125 51962
6863.563 53508
6864.001 53106
6864.439 51850
6864.878 52543
6865.316 51486
6865.754 53577
6866.192 52265
6866.631 52592
6867.069 52882
6867.507 52318
6867.946 52546
6868.384 54067
6868.822 53517
6869.261 53222
6869.699 54609
6870.137 53309
6870.576 54845
6871.014 54987
6871.453 52964
6871.891 53395
6872.329 52446
6872.768 52929
6873.206 53254
6873.645 54426
6874.083 53866
6874.522 53962
6874.960 53606
6875.399 52866
6875.838 52649
6876.276 53053
6876.715 54347
6877.153 52554
6877.592 53970
6878.031 53604
6878.469 54839
6878.908 54310
6879.347 53632
6879.785 52982
6880.224 53335
6880.663 52928
6881.102 52689
6881.540 52847
6881.979 53730
6882.418 53241
6882.857 52306
6883.295 52663
6883.734 54440
6884.173 53101
6884.612 53659
6885.051 52730
6885.490 53267
6885.929 54219
6886.367 54376
6886.806 53677
6887.245 53359
6887.684 54888
6888.123 55102
6888.562 53910
6889.001 52402
6889.440 52669
6889.879 52610
6890.318 53274
6890.757 53299
6891.196 52841
6891.635 52695
6892.075 53512
6892.514 53909
6892.953 53375
6893.392 54286
6893.831 53356
6894.270 53896
6894.709 55551
6895.149 53292
6895.588 54036
6896.027 51253
6896.466 53754
6896.905 53576
6897.345 51968
6897.784 52772
6898.223 53957
6898.663 52707
6899.102 52851
6899.541 52116
6899.981 53035
6900.420 53436
6900.859 52744
6901.299 51035
6901.738 51869
6902.177 51389
6902.617 53846
6903.056 51953
6903.496 52683
6903.935 53212
6904.375 53854
6904.814 53623
6905.254 53860
6905.693 53232
6906.133 52419
6906.572 52640
6907.012 53050
6907.452 53723
6907.891 53468
6908.331 51704
6908.770 52923
6909.210 50207
6909.650 52633
6910.089 52399
6910.529 52151
6910.969 52721
6911.408 52369
6911.848 52547
6912.288 51460
6912.728 52008
6913.167 51340
6913.607 52776
6914.047 52581
6914.487 52344
6914.927 52122
6915.366 52315
6915.806 52636
6916.246 52978
6916.686 52673
6917.126 51951
6917.566 52812
6918.006 54083
6918.446 54416
6918.886 54180
6919.326 52790
6919.766 54528
6920.206 52423
6920.646 53918
6921.086 52444
6921.526 53376
6921.966 52749
6922.406 52920
6922.846 52785
6923.286 52695
6923.726 53069
6924.166 52642
6924.606 52984
6925.046 51434
6925.487 53106
6925.927 53430
6926.367 52915
6926.807 51284
6927.247 51637
6927.688 53062
6928.128 52140
6928.568 52411
6929.008 51653
6929.449 54263
6929.889 53785
6930.329 51935
6930.770 52028
6931.210 52866
6931.650 54112
6932.091 52674
6932.531 53064
6932.972 53291
6933.412 52582
6933.852 52585
6934.293 52385
6934.733 53362
6935.174 51880
6935.614 52896
6936.055 51422
6936.495 53762
6936.936 53353
6937.376 53172
6937.817 53099
6938.257 52999
6938.698 52322
6939.139 51135
6939.579 51782
6940.020 51228
6940.461 52439
6940.901 51675
6941.342 51631
6941.783 51540
6942.223 52322
6942.664 53241
6943.105 51780
6943.545 52333
6943.986 52464
6944.427 52948
6944.868 52172
6945.309 52280
6945.749 51370
6946.190 52786
6946.631 51495
6947.072 52983
6947.513 53188
6947.954 54030
6948.394 53068
6948.835 52011
6949.276 51435
6949.717 51419
6950.158 52178
6950.599 51744
6951.040 52496
6951.481 52492
6951.922 52840
6952.363 52071
6952.804 53046
6953.245 52089
6953.686 55382
6954.127 51700
6954.569 52293
6955.010 52477
6955.451 51679
6955.892 51358
6956.333 52876
6956.774 51870
6957.215 53578
6957.657 52768
6958.098 52342
6958.539 52211
6958.980 53443
6959.421 53676
6959.863 52914
6960.304 53442
6960.745 52489
6961.187 51308
6961.628 53228
6962.069 51837
6962.511 53685
6962.952 52146
6963.393 51793
6963.835 51669
6964.276 51259
6964.718 53550
6965.159 51595
6965.600 52385
6966.042 53398
6966.483 52565
6966.925 52995
6967.366 52183
6967.808 53029
6968.249 52407
6968.691 52550
6969.132 51329
6969.574 52072
6970.016 53670
6970.457 52660
6970.899 51267
6971.341 52185
6971.782 52164
6972.224 51823
6972.665 52508
6973.107 50805
6973.549 53065
6973.991 53454
6974.432 53525
6974.874 53537
6975.316 52566
6975.758 53997
6976.199 51373
6976.641 52378
6977.083 52252
6977.525 52840
6977.967 53212
6978.408 52972
6978.850 52208
6979.292 51320
6979.734 52590
6980.176 52330
6980.618 52955
6981.060 52623
6981.502 52121
6981.944 51600
6982.386 51915
6982.828 51299
6983.270 51527
6983.712 53442
6984.154 52495
6984.596 53334
6985.038 53430
6985.480 52893
6985.922 51028
6986.364 51903
6986.806 53422
6987.249 52475
6987.691 52353
6988.133 52329
6988.575 52061
6989.017 51956
6989.459 52220
6989.902 52448
6990.344 52507
6990.786 53451
6991.228 52673
6991.671 52236
6992.113 52735
6992.555 54106
6992.998 51309
6993.440 52369
6993.882 52939
6994.325 52731
6994.767 51671
6995.209 50987
6995.652 52748
6996.094 53457
6996.537 52637
6996.979 52725
6997.422 51231
6997.864 52062
6998.307 51889
6998.749 50415
6999.192 51836
6999.634 51932
7000.077 53085
7000.519 52505
7000.962 52348
7001.404 50873
7001.847 52445
7002.290 51918
7002.732 51271
7003.175 51404
7003.618 53307
7004.060 51286
7004.503 51043
7004.946 52213
7005.388 50497
7005.831 50527
7006.274 50854
7006.717 52712
7007.159 52481
7007.602 52756
7008.045 52250
7008.488 51953
7008.931 52837
7009.373 51680
7009.816 52158
7010.259 51687
7010.702 51876
7011.145 52554
7011.588 51191
7012.031 51941
7012.474 51376
7012.917 51645
7013.360 52345
7013.803 51908
7014.246 52362
7014.689 51414
7015.132 50386
7015.575 51181
7016.018 51480
7016.461 51289
7016.904 52179
7017.347 50865
7017.790 51574
7018.233 50990
7018.676 52214
7019.120 51993
7019.563 52326
7020.006 53276
7020.449 51829
7020.892 52179
7021.335 51669
7021.779 51984
7022.222 51335
7022.665 51823
7023.109 51878
7023.552 52130
7023.995 52193
7024.438 51515
7024.882 52860
7025.325 52010
7025.769 53168
7026.212 50968
7026.655 52982
7027.099 51946
7027.542 50689
7027.986 51070
7028.429 51736
7028.872 52016
7029.316 52163
7029.759 51372
7030.203 51820
7030.646 51410
7031.090 52573
7031.534 51050
7031.977 51623
7032.421 51932
7032.864 53651
7033.308 52519
7033.751 51419
7034.195 52570
7034.639 52039
7035.082 51449
7035.526 51142
7035.970 52251
7036.413 53029
7036.857 53341
7037.301 52215
7037.745 51913
7038.188 52557
7038.632 51833
7039.076 52698
7039.520 51704
7039.964 53562
7040.407 52175
7040.851 51638
7041.295 51881
7041.739 51598
7042.183 52990
7042.627 53125
7043.071 53117
7043.515 52355
7043.959 52390
7044.403 53327
7044.847 52422
7045.291 51602
7045.735 51680
7046.179 51485
7046.623 51425
7047.067 52256
7047.511 52478
7047.955 51158
7048.399 50453
7048.843 50195
7049.287 52636
7049.731 53024
7050.175 52625
7050.619 51738
7051.064 52827
7051.508 52257
7051.952 52577
7052.396 52273
7052.840 53649
7053.285 53466
7053.729 52076
7054.173 52093
7054.617 52483
7055.062 53325
7055.506 52678
7055.950 52228
7056.395 51398
7056.839 51327
7057.283 52018
7057.728 51050
7058.172 52146
7058.617 52126
7059.061 53073
7059.506 52382
7059.950 51829
7060.394 51553
7060.839 50862
7061.283 53097
7061.728 51853
7062.172 53143
7062.617 52435
7063.062 50945
7063.506 50967
7063.951 50349
7064.395 52826
7064.840 51485
7065.284 51695
7065.729 52712
7066.174 52708
7066.618 52942
7067.063 50416
7067.508 51686
7067.952 51566
7068.397 51878
7068.842 51003
7069.287 52838
7069.731 52930
7070.176 51063
7070.621 50840
7071.066 51552
7071.511 52598
7071.955 51513
7072.400 51803
7072.845 51733
7073.290 52649
7073.735 52036
7074.180 51266
7074.625 52164
7075.070 51395
7075.515 53223
7075.960 51986
7076.405 52558
7076.850 52143
7077.295 52701
7077.740 51694
7078.185 51733
7078.630 53595
7079.075 52445
7079.520 53346
7079.965 51069
7080.410 53746
7080.855 51744
7081.300 52646
7081.745 51767
7082.191 52555
7082.636 53258
7083.081 51310
7083.526 52216
7083.971 53430
7084.417 53634
7084.862 53157
7085.307 52475
7085.752 52394
7086.198 51120
7086.643 52276
7087.088 52199
7087.533 52012
7087.979 51754
7088.424 52722
7088.870 52743
7089.315 51922
7089.760 52534
7090.206 53195
7090.651 52788
7091.097 52310
7091.542 52955
7091.988 53406
7092.433 53106
7092.879 51026
7093.324 51836
7093.770 52585
7094.215 52238
7094.661 52288
7095.106 50410
7095.552 53295
7095.997 52826
7096.443 51409
7096.889 52755
7097.334 52315
7097.780 53361
7098.226 52749
7098.671 52663
7099.117 52124
7099.563 53428
7100.008 52352
7100.454 51942
7100.900 52325
7101.346 53383
7101.791 53653
7102.237 53286
7102.683 52858
7103.129 53198
7103.575 53575
7104.020 51643
7104.466 51898
7104.912 52114
7105.358 52526
7105.804 52095
7106.250 52753
7106.696 54648
7107.142 53223
7107.588 53874
7108.034 52706
7108.480 52999
7108.926 53534
7109.372 52629
7109.818 52597
7110.264 53532
7110.710 53877
7111.156 54351
7111.602 53814
7112.048 53785
7112.494 54251
7112.940 53013
7113.387 53415
7113.833 53821
7114.279 52884
7114.725 53326
7115.171 53028
7115.617 51854
7116.064 51976
7116.510 52055
7116.956 53038
7117.402 51842
7117.849 53661
7118.295 53606
7118.741 51292
7119.188 53134
7119.634 52855
7120.080 53324
7120.527 52959
7120.973 53339
7121.420 53497
7121.866 53830
7122.312 52526
7122.759 53175
7123.205 53507
7123.652 52613
7124.098 53250
7124.545 52911
7124.991 53607
7125.438 54186
7125.884 55527
7126.331 53238
7126.777 52706
7127.224 52245
7127.671 51384
7128.117 51952
7128.564 53037
7129.010 54350
7129.457 54520
7129.904 51359
7130.350 52815
7130.797 50603
7131.244 52284
7131.691 50429
7132.137 52412
7132.584 52669
7133.031 52876
7133.478 52705
7133.924 52237
7134.371 51823
7134.818 53340
7135.265 53097
7135.712 53434
7136.159 54072
7136.606 53690
7137.052 52562
7137.499 52162
7137.946 53046
7138.393 53332
7138.840 52831
7139.287 53145
7139.734 50780
7140.181 53823
7140.628 52204
7141.075 53028
7141.522 51154
7141.969 51383
7142.416 52651
7142.863 51340
7143.310 52514
7143.757 53591
7144.205 53969
7144.652 54119
7145.099 52576
7145.546 52078
7145.993 53106
7146.440 52207
7146.888 52783
7147.335 53261
7147.782 52400
7148.229 52207
7148.677 52130
7149.124 52706
7149.571 52473
7150.018 53405
7150.466 52678
7150.913 51922
7151.360 52705
7151.808 53479
7152.255 52393
7152.703 51857
7153.150 53795
7153.597 54032
7154.045 53773
7154.492 54332
7154.940 55337
7155.387 53550
7155.835 52843
7156.282 51475
7156.730 51125
7157.177 51576
7157.625 53942
7158.072 54143
7158.520 54238
7158.967 53450
7159.415 54570
7159.863 54225
7160.310 52344
7160.758 54215
7161.206 53698
7161.653 52881
7162.101 53299
7162.549 53969
7162.996 53898
7163.444 53844
7163.892 54251
7164.340 52308
7164.787 53455
7165.235 52512
7165.683 52796
7166.131 52694
7166.578 53630
7167.026 54026
7167.474 53239
7167.922 54797
7168.370 55150
7168.818 54745
7169.266 53821
7169.714 54939
7170.162 54301
7170.610 54079
7171.058 53562
7171.505 53039
7171.953 53959
7172.401 53040
7172.850 54513
7173.298 54259
7173.746 55605
7174.194 54988
7174.642 54244
7175.090 54863
7175.538 53394
7175.986 52985
7176.434 53796
7176.882 55029
7177.330 54547
7177.779 55469
7178.227 55227
7178.675 53125
7179.123 53587
7179.572 54220
7180.020 54766
7180.468 54028
7180.916 55679
7181.365 54949
7181.813 56887
7182.261 55826
7182.710 55018
7183.158 54489
7183.606 55390
7184.055 55420
7184.503 54285
7184.951 56868
7185.400 55813
7185.848 54163
7186.297 55111
7186.745 54580
7187.194 55578
7187.642 55127
7188.091 55021
7188.539 57328
7188.988 55209
7189.436 56091
7189.885 54092
7190.333 55063
7190.782 54940
7191.231 52535
7191.679 54043
7192.128 54053
7192.576 55161
7193.025 55540
7193.474 56304
7193.922 55674
7194.371 55518
7194.820 54852
7195.269 54723
7195.717 53241
7196.166 55720
7196.615 55985
7197.064 53427
7197.512 53868
7197.961 53556
7198.410 53797
7198.859 53451
7199.308 54505
7199.757 54004
7200.205 54875
7200.654 54456
7201.103 53642
7201.552 53537
7202.001 53785
7202.450 54525
7202.899 54388
7203.348 54608
7203.797 53522
7204.246 55320
7204.695 54589
7205.144 53796
7205.593 54091
7206.042 53709
7206.491 54530
7206.940 52500
7207.390 55277
7207.839 54945
7208.288 53958
7208.737 53803
7209.186 52144
7209.635 52812
7210.084 52062
7210.534 53562
7210.983 53930
7211.432 54289
7211.881 52511
7212.331 52802
7212.780 53661
7213.229 53867
7213.678 54823
7214.128 52425
7214.577 54436
7215.026 52392
7215.476 53752
7215.925 53655
7216.375 52843
7216.824 53255
7217.273 53334
7217.723 52835
7218.172 52175
7218.622 53842
7219.071 53927
7219.521 52998
7219.970 53771
7220.420 53152
7220.869 53929
7221.319 51999
7221.768 52480
7222.218 53669
7222.668 53912
7223.117 52954
7223.567 52936
7224.016 52731
7224.466 52764
7224.916 54092
7225.365 53641
7225.815 53705
7226.265 53421
7226.714 54850
7227.164 52950
7227.614 53713
7228.064 52820
7228.513 53942
7228.963 53042
7229.413 53232
7229.863 54026
7230.313 52792
7230.763 52374
7231.212 54143
7231.662 53057
7232.112 53944
7232.562 55408
7233.012 53100
7233.462 53375
7233.912 53599
7234.362 52278
7234.812 52464
7235.262 52856
7235.712 52468
7236.162 53330
7236.612 53587
7237.062 54252
7237.512 54406
7237.962 52823
7238.412 52296
7238.862 53682
7239.312 53214
7239.762 52831
7240.212 52639
7240.663 52144
7241.113 53666
7241.563 52799
7242.013 51645
7242.463 53048
7242.914 51863
7243.364 53743
7243.814 51675
7244.264 53003
7244.715 51146
7245.165 53164
7245.615 54082
7246.066 51621
7246.516 52441
7246.966 52465
7247.417 52230
7247.867 51615
7248.317 51433
7248.768 52591
7249.218 53898
7249.669 52161
7250.119 51251
7250.570 53868
7251.020 52669
7251.471 52892
7251.921 51161
7252.372 53469
7252.822 51558
7253.273 50917
7253.723 53749
7254.174 53008
7254.624 51310
7255.075 51227
7255.526 53033
7255.976 52433
7256.427 51930
7256.878 51728
7257.328 51176
7257.779 51825
7258.230 52307
7258.680 52287
7259.131 52109
7259.582 51980
7260.033 51229
7260.483 52647
7260.934 50920
7261.385 51596
7261.836 51518
7262.287 51407
7262.737 53240
7263.188 50237
7263.639 51900
7264.090 52911
7264.541 53380
7264.992 52335
7265.443 51213
7265.894 52636
7266.345 51385
7266.796 53088
7267.247 53413
7267.698 52902
7268.149 50724
7268.600 51049
7269.051 51827
7269.502 52699
7269.953 52565
7270.404 51835
7270.855 51737
7271.306 53050
7271.757 53501
7272.208 50629
7272.659 52512
7273.111 52179
7273.562 51630
7274.013 52324
7274.464 51467
7274.915 52851
7275.367 51351
7275.818 52777
7276.269 53348
7276.721 53065
7277.172 52104
7277.623 50947
7278.074 51203
7278.526 51421
7278.977 51867
7279.428 51986
7279.880 52543
7280.331 51008
7280.783 51937
7281.234 51634
7281.686 50760
7282.137 50484
7282.588 51797
7283.040 51126
7283.491 51521
7283.943 50761
7284.394 51853
7284.846 50966
7285.298 51913
7285.749 50624
7286.201 51372
7286.652 50382
7287.104 50984
7287.555 49275
7288.007 49798
7288.459 51925
7288.910 51053
7289.362 49997
7289.814 51189
7290.265 52284
7290.717 51375
7291.169 52763
7291.621 51439
7292.072 50401
7292.524 51488
7292.976 50604
7293.428 51037
7293.880 51124
7294.331 50471
7294.783 50292
7295.235 51165
7295.687 52323
7296.139 50027
7296.591 50680
7297.043 50042
7297.495 51758
7297.947 51318
7298.399 51390
7298.851 50774
7299.303 50954
7299.755 51304
7300.207 49908
7300.659 51327
7301.111 50187
7301.563 51831
7302.015 51328
7302.467 50772
7302.919 50204
7303.371 49892
7303.823 51088
7304.275 51681
7304.727 52194
7305.180 51844
7305.632 52496
7306.084 50987
7306.536 51309
7306.988 50454
7307.441 50599
7307.893 52031
7308.345 50197
7308.798 50731
7309.250 52362
7309.702 51340
7310.154 51454
7310.607 51370
7311.059 52425
7311.512 50658
7311.964 51193
7312.416 50862
7312.869 51559
7313.321 50631
7313.774 50565
7314.226 51470
7314.678 51400
7315.131 51332
7315.583 49241
7316.036 49407
7316.488 51471
7316.941 52339
7317.394 51762
7317.846 50920
7318.299 51613
7318.751 50948
7319.204 50640
7319.657 50335
7320.109 52022
7320.562 52154
7321.014 52283
7321.467 52949
7321.920 51165
7322.373 52228
7322.825 50547
7323.278 50473
7323.731 51550
7324.184 51941
7324.636 52167
7325.089 51150
7325.542 51075
7325.995 51233
7326.448 51007
7326.900 50707
7327.353 51698
7327.806 52124
7328.259 52471
7328.712 51053
7329.165 51925
7329.618 50293
7330.071 51918
7330.524 52408
7330.977 51583
7331.430 52422
7331.883 52586
7332.336 50898
7332.789 51808
7333.242 51778
7333.695 53492
7334.148 51790
7334.601 52309
7335.054 53249
7335.507 52402
7335.960 53882
7336.413 50991
7336.867 51398
7337.320 51074
7337.773 53303
7338.226 52186
7338.679 53352
7339.133 53735
7339.586 53297
7340.039 52194
7340.492 53061
7340.946 52977
7341.399 53180
7341.852 53006
7342.306 52075
7342.759 53027
7343.212 51889
7343.666 51578
7344.119 53347
7344.572 51490
7345.026 51417
7345.479 50521
7345.933 49803
7346.386 51721
7346.840 52816
7347.293 51544
7347.747 51949
7348.200 51182
7348.654 52913
7349.107 52768
7349.561 52519
7350.014 53082
7350.468 52502
7350.922 52952
7351.375 51696
7351.829 50440
7352.282 50432
7352.736 51689
7353.190 52189
7353.643 48843
7354.097 51430
7354.551 51804
7355.004 50257
7355.458 51126
7355.912 50373
7356.366 51204
7356.820 51182
7357.273 49484
7357.727 49072
7358.181 50632
7358.635 50485
7359.089 50445
7359.542 50630
7359.996 50891
7360.450 51125
7360.904 49826
7361.358 51231
7361.812 51886
7362.266 51951
7362.720 50232
7363.174 50380
7363.628 51442
7364.082 52134
7364.536 50818
7364.990 48043
7365.444 50536
7365.898 49887
7366.352 49985
7366.806 50685
7367.260 49491
7367.714 51115
7368.169 51611
7368.623 50472
7369.077 52255
7369.531 50773
7369.985 50927
7370.439 50418
7370.894 50688
7371.348 51772
7371.802 51787
7372.256 51004
7372.711 50802
7373.165 50834
7373.619 50469
7374.074 50713
7374.528 50221
7374.982 50608
7375.437 49979
7375.891 51591
7376.345 50559
7376.800 52483
7377.254 52505
7377.709 53429
7378.163 52438
7378.617 51978
7379.072 51497
7379.526 50472
7379.981 50579
7380.435 53349
7380.890 51246
7381.345 50157
7381.799 49054
7382.254 51337
7382.708 51134
7383.163 51150
7383.617 51976
7384.072 51418
7384.527 51970
7384.981 51514
7385.436 52082
7385.891 50583
7386.345 50567
7386.800 51941
7387.255 52230
7387.710 50970
7388.164 52293
7388.619 51660
7389.074 51434
7389.529 52151
7389.983 51363
7390.438 51687
7390.893 51164
7391.348 50867
7391.803 52485
7392.258 52533
7392.713 52212
7393.168 52359
7393.622 52487
7394.077 51505
7394.532 51444
7394.987 52042
7395.442 52508
7395.897 53156
7396.352 52391
7396.807 52605
7397.262 51350
7397.717 51300
7398.172 52664
7398.628 53480
7399.083 50534
7399.538 52082
7399.993 51570
7400.448 51067
7400.903 51881
7401.358 52265
7401.813 53570
7402.269 52066
7402.724 50920
7403.179 50050
7403.634 52174
7404.090 52422
7404.545 51651
7405.000 51095
7405.455 51781
7405.911 52290
7406.366 50601
7406.821 52206
7407.277 51852
7407.732 51982
7408.187 51722
7408.643 51501
7409.098 51198
7409.554 51070
7410.009 52164
7410.464 50915
7410.920 52023
7411.375 52596
7411.831 52766
7412.286 51845
7412.742 51216
7413.197 53386
7413.653 52909
7414.109 51991
7414.564 51805
7415.020 52172
7415.475 51198
7415.931 51251
7416.387 52709
7416.842 53018
7417.298 52624
7417.754 52981
7418.209 53996
7418.665 53789
7419.121 53431
7419.576 49875
7420.032 50090
7420.488 51637
7420.944 53091
7421.399 52320
7421.855 52828
7422.311 54682
7422.767 53648
7423.223 53627
7423.678 54484
7424.134 53959
7424.590 55013
7425.046 54565
7425.502 54186
7425.958 54434
7426.414 54516
7426.870 54369
7427.326 53834
7427.782 53823
7428.238 55618
7428.694 56403
7429.150 54431
7429.606 54197
7430.062 55476
7430.518 55741
7430.974 55839
7431.430 56426
7431.886 57329
7432.342 56535
7432.799 56267
7433.255 57007
7433.711 57136
7434.167 57273
7434.623 57255
7435.079 58070
7435.536 57810
7435.992 59246
7436.448 58522
7436.904 59167
7437.361 57607
7437.817 58255
7438.273 57983
7438.730 57372
7439.186 58927
7439.642 59615
7440.099 59015
7440.555 58287
7441.011 60058
7441.468 58348
7441.924 60594
7442.381 59678
7442.837 62148
7443.294 60974
7443.750 58746
7444.206 60967
7444.663 61456
7445.120 61335
7445.576 60081
7446.033 59108
7446.489 59792
7446.946 61710
7447.402 63187
7447.859 61622
7448.316 59274
7448.772 58081
7449.229 60296
7449.685 59605
7450.142 57800
7450.599 57252
7451.056 58121
7451.512 58219
7451.969 57435
7452.426 57849
7452.882 55595
7453.339 56409
7453.796 55229
7454.253 55296
7454.710 54225
7455.166 55061
7455.623 56374
7456.080 55048
7456.537 55274
7456.994 54316
7457.451 53083
7457.908 54731
7458.365 53365
7458.822 54176
7459.279 53168
7459.735 53048
7460.192 52590
7460.649 54454
7461.106 53602
7461.563 52236
7462.021 52181
7462.478 52406
7462.935 53248
7463.392 53939
7463.849 54425
7464.306 53326
7464.763 53204
7465.220 50771
7465.677 50237
7466.135 51832
7466.592 52605
7467.049 51963
7467.506 50560
7467.963 51301
7468.421 51805
7468.878 52475
7469.335 52393
7469.792 52861
7470.250 53612
7470.707 51965
7471.164 50971
7471.622 51905
7472.079 51550
7472.536 51330
7472.994 51009
7473.451 50479
7473.908 50960
7474.366 51667
7474.823 51868
7475.281 52819
7475.738 53518
7476.196 50692
7476.653 50120
7477.111 50212
7477.568 50949
7478.026 50662
7478.483 51466
7478.941 50366
7479.398 51934
7479.856 52108
7480.314 50523
7480.771 52548
7481.229 51980
7481.687 52788
7482.144 50981
7482.602 51082
7483.060 51346
7483.517 52177
7483.975 51796
7484.433 51148
7484.890 51470
7485.348 51247
7485.806 51926
7486.264 49257
7486.722 50999
7487.179 51780
7487.637 51824
7488.095 51399
7488.553 50126
7489.011 50866
7489.469 50230
7489.927 49999
7490.384 49297
7490.842 51629
7491.300 51488
7491.758 50744
7492.216 49824
7492.674 50715
7493.132 51463
7493.590 50718
7494.048 51832
7494.506 50799
7494.964 51462
7495.422 49427
7495.881 50033
7496.339 49939
7496.797 49613
7497.255 50674
7497.713 51122
7498.171 51906
7498.629 50448
7499.088 51200
7499.546 49976
7500.004 49905
7500.462 51674
7500.920 50448
7501.379 51892
7501.837 49276
7502.295 51839
7502.753 50697
7503.212 50593
7503.670 50214
7504.128 50785
7504.587 51011
7505.045 51016
7505.504 50644
7505.962 50965
7506.420 50785
7506.879 50899
7507.337 50558
7507.796 52412
7508.254 51673
7508.713 51231
7509.171 49482
7509.630 50303
7510.088 50097
7510.547 51576
7511.005 51276
7511.464 50411
7511.922 50116
7512.381 50534
7512.840 51444
7513.298 48354
7513.757 49990
7514.215 49758
7514.674 49219
7515.133 51253
7515.591 50441
7516.050 51194
7516.509 50704
7516.968 51244
7517.426 51113
7517.885 50902
7518.344 50086
7518.803 50783
7519.261 50409
7519.720 49399
7520.179 49609
7520.638 49580
7521.097 50624
7521.556 50376
7522.015 50558
7522.474 50527
7522.932 49218
7523.391 49373
7523.850 49381
7524.309 49752
7524.768 49857
7525.227 51232
7525.686 50205
7526.145 50071
7526.604 49938
7527.063 49931
7527.522 51183
7527.981 50521
7528.441 50449
7528.900 49669
7529.359 50351
7529.818 50288
7530.277 50400
7530.736 50972
7531.195 48956
7531.654 49904
7532.114 50275
7532.573 50010
7533.032 50641
7533.491 49278
7533.951 48895
7534.410 49562
7534.869 50661
7535.328 50979
7535.788 50733
7536.247 50190
7536.706 50582
7537.166 50749
7537.625 49975
7538.085 50176
7538.544 49182
7539.003 49988
7539.463 49454
7539.922 49681
7540.382 51469
7540.841 51143
7541.301 51325
7541.760 48970
7542.220 49871
7542.679 49765
7543.139 48862
7543.598 49563
7544.058 49790
7544.517 50013
7544.977 50514
7545.437 50081
7545.896 49073
7546.356 49834
7546.815 49664
7547.275 49643
7547.735 48770
7548.195 49163
7548.654 49892
7549.114 49122
7549.574 48667
7550.033 47866
7550.493 50352
7550.953 49069
7551.413 50954
7551.873 49819
7552.332 50710
7552.792 49746
7553.252 49084
7553.712 49117
7554.172 49045
7554.632 50376
7555.092 49114
7555.551 49942
7556.011 50910
7556.471 50310
7556.931 48883
7557.391 49269
7557.851 49271
7558.311 49413
7558.771 50159
7559.231 50412
7559.691 51021
7560.151 50949
7560.612 49129
7561.072 49618
7561.532 48027
7561.992 49854
7562.452 48427
7562.912 48964
7563.372 49846
7563.832 50148
7564.293 48835
7564.753 49332
7565.213 49683
7565.673 51747
7566.133 49299
7566.594 48198
7567.054 48835
7567.514 49467
7567.975 49706
7568.435 48431
7568.895 49295
7569.356 48540
7569.816 48707
7570.276 49143
7570.737 47628
7571.197 48391
7571.657 48594
7572.118 49384
7572.578 49618
7573.039 49299
7573.499 49701
7573.960 50292
7574.420 49194
7574.881 49176
7575.341 51095
7575.802 50080
7576.262 49263
7576.723 50440
7577.184 48058
7577.644 48962
7578.105 49540
7578.565 50210
7579.026 49672
7579.487 50555
7579.947 50824
7580.408 51286
7580.869 50332
7581.329 48452
7581.790 50312
7582.251 49276
7582.712 49757
7583.172 48966
7583.633 49237
7584.094 49092
7584.555 48316
7585.016 50852
7585.476 48995
7585.937 48779
7586.398 50300
7586.859 49271
7587.320 50122
7587.781 49050
7588.242 50098
7588.703 49894
7589.164 49605
7589.625 50128
7590.086 49746
7590.547 50264
7591.008 49829
7591.469 48452
7591.930 49074
7592.391 48854
7592.852 49366
7593.313 48516
7593.774 47167
7594.235 50421
7594.696 49731
7595.157 49491
7595.618 49551
7596.080 49429
7596.541 50127
7597.002 49746
7597.463 50071
7597.924 49877
7598.386 49918
7598.847 49993
7599.308 49664
7599.769 49050
7600.231 48969
7600.692 49301
7601.153 49784
7601.615 50560
7602.076 48139
7602.537 50965
7602.999 49601
7603.460 48244
7603.921 49382
7604.383 49589
7604.844 49834
7605.306 49323
7605.767 49153
7606.229 50101
7606.690 49398
7607.152 50402
7607.613 50138
7608.075 50757
7608.536 48782
7608.998 48813
7609.459 49857
7609.921 50582
7610.382 51706
7610.844 50889
7611.306 50203
7611.767 51293
7612.229 51357
7612.691 49430
7613.152 50709
7613.614 50395
7614.076 50371
7614.537 50327
7614.999 48996
7615.461 49882
7615.923 49587
7616.384 50219
7616.846 49638
7617.308 51741
7617.770 49253
7618.232 49172
7618.694 50458
7619.155 50915
7619.617 50221
7620.079 50605
7620.541 50834
7621.003 50094
7621.465 50185
7621.927 49570
7622.389 50439
7622.851 50854
7623.313 50489
7623.775 50110
7624.237 50039
7624.699 49961
7625.161 50291
7625.623 50288
7626.085 50422
7626.547 51714
7627.009 50280
7627.471 49955
7627.934 50701
7628.396 49829
7628.858 51540
7629.320 50928
7629.782 50737
7630.244 50666
7630.707 50488
7631.169 52377
7631.631 49903
7632.093 49995
7632.556 50395
7633.018 52547
7633.480 51738
7633.943 50701
7634.405 51211
7634.867 50291
7635.330 50174
7635.792 50620
7636.254 50568
7636.717 51402
7637.179 51523
7637.642 51419
7638.104 49901
7638.567 51664
7639.029 51665
7639.492 52947
7639.954 51571
7640.417 52983
7640.879 52731
7641.342 52883
7641.804 53877
7642.267 52714
7642.729 52814
7643.192 51494
7643.655 50783
7644.117 52223
7644.580 52540
7645.042 52169
7645.505 53250
7645.968 53637
7646.431 53619
7646.893 55053
7647.356 54626
7647.819 56548
7648.281 54206
7648.744 55260
7649.207 54568
7649.670 55187
7650.133 54830
7650.595 55559
7651.058 55540
7651.521 55426
7651.984 57172
7652.447 56629
7652.910 56845
7653.373 56782
7653.836 56358
7654.299 58630
7654.761 57746
7655.224 57848
7655.687 57981
7656.150 59682
7656.613 58787
7657.076 58240
7657.539 58941
7658.003 58786
7658.466 59086
7658.929 59258
7659.392 57993
7659.855 56811
7660.318 56991
7660.781 56388
7661.244 56615
7661.707 57374
7662.171 56666
7662.634 56194
7663.097 54008
7663.560 55259
7664.023 55527
7664.487 54407
7664.950 53941
7665.413 53365
7665.877 53691
7666.340 52891
7666.803 54470
7667.267 52948
7667.730 52964
7668.193 53492
7668.657 53115
7669.120 52633
7669.583 52885
7670.047 52974
7670.510 52426
7670.974 51705
7671.437 51433
7671.901 50695
7672.364 51880
7672.828 53269
7673.291 51430
7673.755 50890
7674.218 52062
7674.682 50742
7675.145 52221
7675.609 51024
7676.073 50104
7676.536 50721
7677.000 50389
7677.463 51628
7677.927 50081
7678.391 50014
7678.854 50614
7679.318 51564
7679.782 50404
7680.246 50077
7680.709 50342
7681.173 50654
7681.637 51266
7682.101 49820
7682.564 50523
7683.028 49888
7683.492 50953
7683.956 50147
7684.420 49180
7684.884 49848
7685.348 49251
7685.811 49421
7686.275 47261
7686.739 50063
7687.203 50887
7687.667 49196
7688.131 49362
7688.595 48989
7689.059 50859
7689.523 48136
7689.987 50647
7690.451 49043
7690.915 49292
7691.379 48587
7691.843 47710
7692.307 48871
7692.772 50310
7693.236 49466
7693.700 49854
7694.164 50707
7694.628 50969
7695.092 50374
7695.557 48979
7696.021 47786
7696.485 50148
7696.949 49867
7697.413 50583
7697.878 47936
7698.342 49577
7698.806 49743
7699.271 49725
7699.735 49166
7700.199 47887
7700.664 49739
7701.128 48844
7701.592 47424
7702.057 48046
7702.521 49262
7702.986 48819
7703.450 49661
7703.914 49997
7704.379 49102
7704.843 49422
7705.308 48952
7705.772 49217
7706.237 48944
7706.701 49038
7707.166 48378
7707.631 48148
7708.095 48225
7708.560 48346
7709.024 49873
7709.489 48102
7709.954 49876
7710.418 48975
7710.883 48287
7711.348 50043
7711.812 48447
7712.277 48795
7712.742 48511
7713.206 47967
7713.671 48892
7714.136 48744
7714.601 49260
7715.065 48299
7715.530 48952
7715.995 49020
7716.460 50040
7716.925 49353
7717.390 49190
7717.854 49525
7718.319 48076
7718.784 47372
7719.249 49473
7719.714 49454
7720.179 49320
7720.644 49514
7721.109 48390
7721.574 50123
7722.039 48928
7722.504 48116
7722.969 48191
7723.434 47451
7723.899 47459
7724.364 48396
7724.829 49169
7725.294 48667
7725.759 48624
7726.225 47580
7726.690 46988
7727.155 47239
7727.620 46764
7728.085 46697
7728.550 46925
7729.016 47745
7729.481 48542
7729.946 47696
7730.411 48142
7730.877 47592
7731.342 47961
7731.807 47084
7732.272 46834
7732.738 46625
7733.203 48713
7733.668 48430
7734.134 47348
7734.599 47312
7735.065 46850
7735.530 48447
7735.995 47585
7736.461 47078
7736.926 48173
7737.392 48397
7737.857 47945
7738.323 48289
7738.788 49394
7739.254 48413
7739.719 48381
7740.185 47465
7740.650 48765
7741.116 48870
7741.582 47080
7742.047 46746
7742.513 47377
7742.978 47907
7743.444 47331
7743.910 49169
7744.375 47895
7744.841 48159
7745.307 48586
7745.773 47653
7746.238 47982
7746.704 47480
7747.170 48354
7747.636 48079
7748.101 47984
7748.567 48378
7749.033 49009
7749.499 48029
7749.965 48551
7750.430 48053
7750.896 47753
7751.362 48202
7751.828 48482
7752.294 47884
7752.760 47722
7753.226 47814
7753.692 47878
7754.158 48836
7754.624 49193
7755.090 46341
7755.556 49358
7756.022 47984
7756.488 48229
7756.954 49256
7757.420 48277
7757.886 48868
7758.352 46917
7758.818 47821
7759.284 47346
7759.751 47808
7760.217 49248
7760.683 49364
7761.149 47883
7761.615 47602
7762.082 47056
7762.548 47430
7763.014 48590
7763.480 46500
7763.947 48045
7764.413 48401
7764.879 48207
7765.345 47999
7765.812 47793
7766.278 47813
7766.744 47692
7767.211 48563
7767.677 47439
7768.144 47840
7768.610 47773
7769.076 48343
7769.543 49242
7770.009 47939
7770.476 48991
7770.942 48901
7771.409 48072
7771.875 48757
7772.342 48644
7772.808 47277
7773.275 47204
7773.741 48894
7774.208 49454
7774.675 49977
7775.141 48761
7775.608 50606
7776.074 50239
7776.541 49163
7777.008 48724
7777.474 48741
7777.941 48899
7778.408 47391
7778.875 49644
7779.341 48264
7779.808 50096
7780.275 49680
7780.742 49161
7781.208 49967
7781.675 48180
7782.142 48967
7782.609 49611
7783.076 49859
7783.543 48341
7784.009 48995
7784.476 49138
7784.943 49080
7785.410 48662
7785.877 47673
7786.344 49681
7786.811 48617
7787.278 47977
7787.745 48348
7788.212 48881
7788.679 49282
7789.146 49519
7789.613 50578
7790.080 49873
7790.547 50720
7791.014 50076
7791.481 50226
7791.948 50385
7792.416 49751
7792.883 50318
7793.350 47514
7793.817 48892
7794.284 49512
7794.751 49887
7795.219 49479
7795.686 49400
7796.153 49711
7796.620 48332
7797.088 48110
7797.555 49582
7798.022 49678
7798.490 48382
7798.957 49251
7799.424 49155
7799.892 50224
7800.359 49585
7800.826 49331
7801.294 49058
7801.761 47988
7802.229 49365
7802.696 48643
7803.164 50330
7803.631 50146
7804.098 49938
7804.566 48420
7805.033 48574
7805.501 49114
7805.969 48599
7806.436 49527
7806.904 49185
7807.371 49302
7807.839 48805
7808.306 48638
7808.774 49408
7809.242 49209
7809.709 48925
7810.177 48698
7810.645 48832
7811.112 47829
7811.580 48375
7812.048 48275
7812.516 48949
7812.983 48083
7813.451 47445
7813.919 47836
7814.387 48496
7814.854 48682
7815.322 49356
7815.790 48987
7816.258 48454
7816.726 48942
7817.194 47642
7817.662 47605
7818.129 48281
7818.597 48790
7819.065 48923
7819.533 47515
7820.001 46976
7820.469 47968
7820.937 47358
7821.405 49024
7821.873 48816
7822.341 48796
7822.809 47707
7823.277 47508
7823.745 48316
7824.214 49473
7824.682 47283
7825.150 48486
7825.618 49528
7826.086 48974
7826.554 48196
7827.022 48615
7827.491 46394
7827.959 48656
7828.427 48083
7828.895 49344
7829.363 48354
7829.832 48192
7830.300 47812
7830.768 48182
7831.237 49034
7831.705 47931
7832.173 48402
7832.642 47815
7833.110 47457
7833.578 46789
7834.047 47231
7834.515 47600
7834.984 48668
7835.452 48175
7835.920 48437
7836.389 49189
7836.857 47916
7837.326 50401
7837.794 48458
7838.263 48083
7838.731 48467
7839.200 48886
7839.668 47719
7840.137 46350
7840.606 47764
7841.074 47682
7841.543 48493
7842.011 47503
7842.480 47615
7842.949 48018
7843.417 48298
7843.886 49144
7844.355 48787
7844.823 47648
7845.292 47104
7845.761 48250
7846.230 47831
7846.698 48303
7847.167 47702
7847.636 48830
7848.105 47960
7848.574 47137
7849.042 47993
7849.511 47294
7849.980 48137
7850.449 47710
7850.918 47279
7851.387 47789
7851.856 46946
7852.325 48310
7852.794 47774
7853.263 46747
7853.732 47634
7854.201 48684
7854.670 47236
7855.139 47856
7855.608 49160
7856.077 47618
7856.546 47021
7857.015 46783
7857.484 47586
7857.953 47927
7858.422 47869
7858.891 47742
7859.360 47050
7859.830 46877
7860.299 47241
7860.768 48060
7861.237 47142
7861.706 48183
7862.176 47955
7862.645 48284
7863.114 49131
7863.583 47667
7864.053 49009
7864.522 49356
7864.991 49169
7865.461 47394
7865.930 47217
7866.399 47926
7866.869 47905
7867.338 47549
7867.808 46859
7868.277 47540
7868.746 48095
7869.216 48375
7869.685 47707
7870.155 47123
7870.624 46554
7871.094 46828
7871.563 46257
7872.033 46746
7872.502 47845
7872.972 46509
7873.441 47173
7873.911 47203
7874.381 47941
7874.850 47967
7875.320 47105
7875.790 48452
7876.259 46474
7876.729 47216
7877.199 48465
7877.668 47731
7878.138 47838
7878.608 47865
7879.077 47775
7879.547 48022
7880.017 47773
7880.487 48046
7880.957 48054
7881.426 47880
7881.896 47998
7882.366 46114
7882.836 47017
7883.306 46553
7883.776 47052
7884.246 47371
7884.715 46587
7885.185 48516
7885.655 47540
7886.125 47540
7886.595 47556
7887.065 47651
7887.535 48030
7888.005 46896
7888.475 49079
7888.945 48492
7889.415 49096
7889.885 48521
7890.355 48133
7890.826 47293
7891.296 46526
7891.766 47824
7892.236 47377
7892.706 48446
7893.176 48557
7893.646 48023
7894.117 46702
7894.587 47257
7895.057 48006
7895.527 47832
7895.998 48631
7896.468 46825
7896.938 47433
7897.408 48174
7897.879 48143
7898.349 48967
7898.819 46692
7899.290 48519
7899.760 47253
7900.230 47407
7900.701 47450
7901.171 47778
7901.642 47221
7902.112 46791
7902.582 47581
7903.053 48351
7903.523 47767
7903.994 47634
7904.464 47170
7904.935 47750
7905.405 47943
7905.876 47117
7906.347 47282
7906.817 48307
7907.288 47674
7907.758 47344
7908.229 47393
7908.700 48178
7909.170 47955
7909.641 48667
7910.112 47590
7910.582 46840
7911.053 48225
7911.524 47572
7911.994 48164
7912.465 49435
7912.936 48823
7913.407 48233
7913.877 48183
7914.348 48103
7914.819 48700
7915.290 48606
7915.761 46904
7916.232 47395
7916.702 47912
7917.173 48123
7917.644 46836
7918.115 46966
7918.586 47431
7919.057 49058
7919.528 49383
7919.999 47619
7920.470 48767
7920.941 47632
7921.412 47350
7921.883 48584
7922.354 48093
7922.825 48395
7923.296 48759
7923.767 48013
7924.238 47205
7924.709 49756
7925.181 48568
7925.652 47204
7926.123 47464
7926.594 47863
7927.065 48595
7927.536 49397
7928.008 49144
7928.479 50372
7928.950 50007
7929.421 48241
7929.893 48098
7930.364 48567
7930.835 48563
7931.306 48751
7931.778 48307
7932.249 48231
7932.720 46952
7933.192 48489
7933.663 47967
7934.135 48179
7934.606 48787
7935.077 47487
7935.549 47077
7936.020 46612
7936.492 47808
7936.963 49059
7937.435 48582
7937.906 48944
7938.378 47415
7938.849 48055
7939.321 48895
7939.792 48417
7940.264 48346
7940.736 48743
7941.207 47719
7941.679 48106
7942.150 48429
7942.622 48147
7943.094 48666
7943.565 48287
7944.037 49003
7944.509 48849
7944.980 47713
7945.452 48385
7945.924 48155
7946.396 48788
7946.867 47038
7947.339 48342
7947.811 47319
7948.283 48139
7948.755 48430
7949.227 49130
7949.698 49741
7950.170 48691
7950.642 48024
7951.114 47121
7951.586 48645
7952.058 47011
7952.530 47717
7953.002 46887
7953.474 47093
7953.946 47495
7954.418 48268
7954.890 49802
7955.362 48756
7955.834 48763
7956.306 48826
7956.778 47789
7957.250 49094
7957.722 47340
7958.194 48402
7958.666 46833
7959.139 47153
7959.611 48545
7960.083 49074
7960.555 48470
7961.027 48295
7961.499 49131
7961.972 49164
7962.444 49018
7962.916 48150
7963.388 49548
7963.861 48027
7964.333 47429
7964.805 46944
7965.278 47718
7965.750 48847
7966.222 49138
7966.695 49043
7967.167 47331
7967.639 49767
7968.112 47545
7968.584 47801
7969.057 48205
7969.529 47046
7970.002 49203
7970.474 48534
7970.947 47735
7971.419 47620
7971.892 48035
7972.364 47609
7972.837 47867
7973.309 48002
7973.782 49191
7974.254 48360
7974.727 48673
7975.200 47751
7975.672 48177
7976.145 48817
7976.618 48075
7977.090 48662
7977.563 49085
7978.036 47378
7978.508 48075
7978.981 47430
7979.454 47999
7979.927 48568
7980.399 47438
7980.872 47507
7981.345 47096
7981.818 49001
7982.291 46802
7982.764 47443
7983.236 46959
7983.709 47895
7984.182 47123
7984.655 48138
7985.128 48156
7985.601 48337
7986.074 48366
7986.547 47409
7987.020 47068
7987.493 47361
7987.966 48061
7988.439 47590
7988.912 47055
7989.385 48065
7989.858 49222
7990.331 48403
7990.804 47585
7991.277 48755
7991.750 49086
7992.223 48595
7992.697 48251
7993.170 48616
7993.643 48702
7994.116 49080
7994.589 49116
7995.062 48206
7995.536 49158
7996.009 48975
7996.482 48931
7996.955 48851
7997.429 49410
7997.902 50166
7998.375 49930
7998.849 50608
7999.322 52320
7999.795 50421
8000.269 49356
8000.742 48531
8001.216 48580
8001.689 48921
8002.162 49740
8002.636 48334
8003.109 50566
8003.583 50501
8004.056 49064
8004.530 48212
8005.003 48822
8005.477 49285
8005.950 49396
8006.424 50627
8006.897 49869
8007.371 50891
8007.845 49421
8008.318 48638
8008.792 48847
8009.265 48326
8009.739 49896
8010.213 50123
8010.686 50443
8011.160 50409
8011.634 50154
8012.108 48882
8012.581 48426
8013.055 49127
8013.529 48736
8014.003 49453
8014.476 50021
8014.950 51513
8015.424 50445
8015.898 48783
8016.372 49394
8016.846 49246
8017.319 49288
8017.793 49467
8018.267 50798
8018.741 52992
8019.215 51550
8019.689 49924
8020.163 49246
8020.637 48862
8021.111 50298
8021.585 50973
8022.059 49474
8022.533 50492
8023.007 51535
8023.481 49389
8023.955 48521
8024.429 49997
8024.903 50831
8025.377 50747
8025.852 51106
8026.326 49916
8026.800 52294
8027.274 51767
8027.748 51565
8028.222 51763
8028.697 50908
8029.171 51586
8029.645 49358
8030.119 50194
8030.594 51328
8031.068 53044
8031.542 52358
8032.017 51200
8032.491 51306
8032.965 49944
8033.440 51484
8033.914 50443
8034.388 52902
8034.863 51893
8035.337 52221
8035.812 51545
8036.286 51648
8036.761 51545
8037.235 51644
8037.709 51318
8038.184 50677
8038.658 52561
8039.133 53137
8039.608 52651
8040.082 53000
8040.557 51875
8041.031 53825
8041.506 52310
8041.980 52478
8042.455 53400
8042.930 53734
8043.404 52565
8043.879 53029
8044.354 54012
8044.828 53052
8045.303 53836
8045.778 53588
8046.253 53865
8046.727 53168
8047.202 54352
8047.677 53345
8048.152 54830
8048.626 54920
8049.101 53847
8049.576 54339
8050.051 55227
8050.526 54805
8051.001 55439
8051.476 54414
8051.951 53515
8052.425 53081
8052.900 55633
8053.375 55489
8053.850 55494
8054.325 55611
8054.800 56347
8055.275 57018
8055.750 55705
8056.225 54347
8056.700 55233
8057.175 56983
8057.651 56210
8058.126 55917
8058.601 56378
8059.076 58098
8059.551 58042
8060.026 57290
8060.501 58415
8060.976 56973
8061.452 57354
8061.927 56415
8062.402 58557
8062.877 58099
8063.353 58205
8063.828 56931
8064.303 56450
8064.778 57769
8065.254 58175
8065.729 57738
8066.204 57240
8066.680 58298
8067.155 58326
8067.630 58084
8068.106 56402
8068.581 57458
8069.057 57914
8069.532 59080
8070.007 58898
8070.483 58691
8070.958 58946
8071.434 58009
8071.909 57248
8072.385 60100
8072.860 58978
8073.336 58286
8073.812 58541
8074.287 59598
8074.763 58421
8075.238 58437
8075.714 59229
8076.189 59014
8076.665 60225
8077.141 59713
8077.616 61179
8078.092 60927
8078.568 61432
8079.044 60544
8079.519 60973
8079.995 60467
8080.471 61793
8080.947 62559
8081.422 63908
8081.898 62526
8082.374 61119
8082.850 61840
8083.326 61849
8083.801 62843
8084.277 63087
8084.753 61701
8085.229 63634
8085.705 63442
8086.181 63403
8086.657 63176
8087.133 63004
8087.609 62572
8088.085 62747
8088.561 64027
8089.037 63273
8089.513 62366
8089.989 63431
8090.465 61024
8090.941 61804
8091.417 60632
8091.893 61933
8092.369 62332
8092.845 62253
8093.321 62428
8093.798 63605
8094.274 62554
8094.750 62526
8095.226 61204
8095.702 60719
8096.179 60255
8096.655 61098
8097.131 61130
8097.607 61279
8098.084 61495
8098.560 61690
8099.036 61545
8099.512 61873
8099.989 60297
8100.465 62942
8100.942 60224
8101.418 60117
8101.894 60788
8102.371 60251
8102.847 61160
8103.324 60350
8103.800 59578
8104.276 59478
8104.753 59662
8105.229 59510
8105.706 60571
8106.182 59824
8106.659 60263
8107.136 59112
8107.612 59051
8108.089 57690
8108.565 58197
8109.042 58563
8109.518 57397
8109.995 60194
8110.472 60018
8110.948 59830
8111.425 59192
8111.902 58515
8112.378 59337
8112.855 58228
8113.332 59148
8113.809 57797
8114.285 59263
8114.762 58825
8115.239 58819
8115.716 58699
8116.193 57690
8116.669 59777
8117.146 58059
8117.623 59582
8118.100 60309
8118.577 60659
8119.054 58016
8119.531 58489
8120.008 58750
8120.484 58087
8120.961 57381
8121.438 57710
8121.915 59929
8122.392 60428
8122.869 59684
8123.346 61038
8123.823 60243
8124.301 61133
8124.778 60746
8125.255 60482
8125.732 61102
8126.209 61730
8126.686 61718
8127.163 61519
8127.640 62450
8128.117 62285
8128.595 63064
8129.072 61659
8129.549 64028
8130.026 64748
8130.503 62575
8130.981 63561
8131.458 63867
8131.935 64492
8132.413 64663
8132.890 63156
8133.367 64973
8133.845 64733
8134.322 63097
8134.799 63110
8135.277 64010
8135.754 63976
8136.231 63928
8136.709 62646
8137.186 63459
8137.664 63942
8138.141 64678
8138.619 63141
8139.096 63214
8139.574 63835
8140.051 63897
8140.529 63802
8141.006 63670
8141.484 63267
8141.961 63639
8142.439 63981
8142.917 63159
8143.394 63324
8143.872 62582
8144.349 64125
8144.827 63900
8145.305 64445
8145.782 63725
8146.260 62277
8146.738 63611
8147.216 62035
8147.693 62297
8148.171 62798
8148.649 60085
8149.127 59833
8149.604 60175
8150.082 58162
8150.560 60612
8151.038 58873
8151.516 60400
8151.994 59542
8152.472 59881
8152.949 58137
8153.427 58324
8153.905 57137
8154.383 56732
8154.861 57122
8155.339 55843
8155.817 56941
8156.295 55431
8156.773 56732
8157.251 55370
8157.729 58032
8158.207 56671
8158.685 55149
8159.163 54863
8159.642 53690
8160.120 56071
8160.598 53977
8161.076 54427
8161.554 53664
8162.032 54270
8162.510 55772
8162.989 55187
8163.467 55414
8163.945 54611
8164.423 53896
8164.902 52745
8165.380 53417
8165.858 53241
8166.336 53800
8166.815 53348
8167.293 53059
8167.771 54499
8168.250 54525
8168.728 54312
8169.206 53310
8169.685 53592
8170.163 54507
8170.642 53018
8171.120 52322
8171.599 51109
8172.077 52855
8172.555 52258
8173.034 52670
8173.512 53100
8173.991 52970
8174.470 53537
8174.948 52714
8175.427 53713
8175.905 54193
8176.384 56277
8176.862 55173
8177.341 55167
8177.820 53564
8178.298 55004
8178.777 54384
8179.256 54518
8179.734 54431
8180.213 53640
8180.692 54791
8181.171 54836
8181.649 57029
8182.128 54331
8182.607 54639
8183.086 55055
8183.564 53784
8184.043 55676
8184.522 54623
8185.001 54351
8185.480 55785
8185.959 56558
8186.437 57162
8186.916 54682
8187.395 54868
8187.874 54123
8188.353 55671
8188.832 56447
8189.311 57580
8189.790 56565
8190.269 56791
8190.748 55137
8191.227 53904
8191.706 53704
8192.185 53894
8192.664 54602
8193.143 53950
8193.623 56078
8194.102 56458
8194.581 54290
8195.060 55214
8195.539 53721
8196.018 53368
8196.497 52081
8196.977 52571
8197.456 52622
8197.935 52801
8198.414 52965
8198.894 52479
8199.373 52986
8199.852 52716
8200.331 51172
8200.811 51774
8201.290 53398
8201.769 52020
8202.249 51781
8202.728 50329
8203.207 49683
8203.687 50418
8204.166 49095
8204.646 50327
8205.125 50217
8205.605 50780
8206.084 49837
8206.564 49273
8207.043 49348
8207.523 49228
8208.002 50050
8208.482 49827
8208.961 49584
8209.441 49084
8209.920 49586
8210.400 48701
8210.879 49189
8211.359 48687
8211.839 49467
8212.318 49039
8212.798 49751
8213.278 49961
8213.757 49880
8214.237 50054
8214.717 50554
8215.197 48626
8215.676 48882
8216.156 49288
8216.636 49086
8217.116 47535
8217.595 49559
8218.075 48546
8218.555 47923
8219.035 48280
8219.515 48183
8219.995 49251
8220.475 47623
8220.954 49266
8221.434 48079
8221.914 48386
8222.394 47112
8222.874 48191
8223.354 47184
8223.834 46901
8224.314 49096
8224.794 47493
8225.274 47895
8225.754 47905
8226.234 47817
8226.714 47680
8227.195 47256
8227.675 47556
8228.155 48896
8228.635 49401
8229.115 48004
8229.595 48781
8230.075 48806
8230.556 47410
8231.036 46738
8231.516 46931
8231.996 48698
8232.476 46609
8232.957 47632
8233.437 48012
8233.917 48795
8234.398 47679
8234.878 46316
8235.358 45875
8235.838 48680
8236.319 48010
8236.799 47563
8237.280 48270
8237.760 47955
8238.240 48855
8238.721 48279
8239.201 48868
8239.682 48739
8240.162 47318
8240.643 47590
8241.123 46764
8241.604 49385
8242.084 48459
8242.565 47199
8243.045 48680
8243.526 46624
8244.006 49133
8244.487 48289
8244.968 48895
8245.448 48753
8245.929 48755
8246.410 47801
8246.890 47881
8247.371 48007
8247.852 47932
8248.332 48186
8248.813 45969
8249.294 47485
8249.775 48053
8250.255 47464
8250.736 47436
8251.217 46212
8251.698 47988
8252.179 46726
8252.659 47514
8253.140 46855
8253.621 48330
8254.102 49020
8254.583 47086
8255.064 46631
8255.545 46456
8256.026 47323
8256.507 46755
8256.987 46240
8257.468 46872
8257.949 47409
8258.430 48309
8258.911 46592
8259.393 47055
8259.874 46187
8260.355 46177
8260.836 45891
8261.317 45178
8261.798 45509
8262.279 47019
8262.760 46244
8263.241 45559
8263.722 46745
8264.204 46073
8264.685 47340
8265.166 45862
8265.647 47700
8266.128 46547
8266.610 47102
8267.091 46292
8267.572 46725
8268.054 46128
8268.535 45244
8269.016 46467
8269.497 46273
8269.979 46044
8270.460 45940
8270.942 46402
8271.423 46492
8271.904 46758
8272.386 46221
8272.867 46314
8273.349 47845
8273.830 47225
8274.312 47859
8274.793 45853
8275.275 45183
8275.756 45747
8276.238 44608
8276.719 45965
8277.201 45835
8277.682 47001
8278.164 46745
8278.645 45551
8279.127 45941
8279.609 45539
8280.090 47828
8280.572 46189
8281.054 46495
8281.535 46114
8282.017 46903
8282.499 46399
8282.980 45229
8283.462 45208
8283.944 46664
8284.426 46038
8284.907 44636
8285.389 45849
8285.871 46200
8286.353 46000
8286.835 45402
8287.317 46886
8287.798 44886
8288.280 45318
8288.762 45416
8289.244 44609
8289.726 46628
8290.208 45227
8290.690 45083
8291.172 45403
8291.654 45682
8292.136 45832
8292.618 45321
8293.100 45517
8293.582 46404
8294.064 47343
8294.546 45237
8295.028 46240
8295.510 45890
8295.992 45097
8296.474 46037
8296.957 45219
8297.439 46219
8297.921 47780
8298.403 46185
8298.885 45293
8299.367 44901
8299.850 46021
8300.332 45936
8300.814 46110
8301.296 44622
8301.779 46698
8302.261 47381
8302.743 45747
8303.226 46465
8303.708 44977
8304.190 46310
8304.673 45419
8305.155 44647
8305.637 45033
8306.120 45883
8306.602 46162
8307.085 46237
8307.567 46426
8308.050 45441
8308.532 46306
8309.015 44700
8309.497 45682
8309.980 44817
8310.462 45339
8310.945 45247
8311.427 45458
8311.910 44869
8312.392 44925
8312.875 44762
8313.358 44909
8313.840 47008
8314.323 46463
8314.805 46621
8315.288 45914
8315.771 44994
8316.254 46534
8316.736 45437
8317.219 46248
8317.702 45533
8318.184 46698
8318.667 46051
8319.150 44923
8319.633 44958
8320.116 45660
8320.598 45838
8321.081 43854
8321.564 44882
8322.047 46114
8322.530 45595
8323.013 45447
8323.496 44949
8323.979 45405
8324.462 45788
8324.944 45598
8325.427 44615
8325.910 45739
8326.393 46452
8326.876 45179
8327.359 46321
8327.843 44808
8328.326 45820
8328.809 44829
8329.292 45666
8329.775 45845
8330.258 44875
8330.741 46127
8331.224 45101
8331.707 44264
8332.190 46757
8332.674 46070
8333.157 44639
8333.640 44808
8334.123 46122
8334.607 45660
8335.090 45500
8335.573 46316
8336.056 44879
8336.540 45002
8337.023 46084
8337.506 45503
8337.990 47112
8338.473 46822
8338.956 45110
8339.440 45126
8339.923 43744
8340.406 46795
8340.890 45726
8341.373 45598
8341.857 44649
8342.340 43948
8342.824 44233
8343.307 44757
8343.791 44772
8344.274 44511
8344.758 45645
8345.241 45249
8345.725 46699
8346.208 46139
8346.692 47010
8347.176 46803
8347.659 45322
8348.143 46389
8348.626 44625
8349.110 46104
8349.594 43649
8350.077 46411
8350.561 45401
8351.045 46782
8351.529 46368
8352.012 45204
8352.496 45629
8352.980 45482
8353.464 46485
8353.947 46607
8354.431 46332
8354.915 46446
8355.399 45849
8355.883 44939
8356.367 47110
8356.851 45810
8357.334 45051
8357.818 45753
8358.302 46119
8358.786 46095
8359.270 45336
8359.754 45736
8360.238 45282
8360.722 44343
8361.206 46105
8361.690 43723
8362.174 45445
8362.658 45727
8363.142 45986
8363.626 46432
8364.111 45473
8364.595 45489
8365.079 45432
8365.563 44830
8366.047 45867
8366.531 45698
8367.015 45393
8367.500 44571
8367.984 45149
8368.468 45176
8368.952 45382
8369.437 45582
8369.921 46334
8370.405 43801
8370.889 45685
8371.374 44714
8371.858 45151
8372.342 44707
8372.827 44871
8373.311 45785
8373.795 44917
8374.280 46179
8374.764 46994
8375.249 46165
8375.733 46353
8376.218 45453
8376.702 45694
8377.186 45982
8377.671 45787
8378.155 44675
8378.640 45943
8379.125 44900
8379.609 45395
8380.094 45400
8380.578 45404
8381.063 46290
8381.547 44752
8382.032 44876
8382.517 45857
8383.001 45536
8383.486 46278
8383.971 45759
8384.455 45203
8384.940 44618
8385.425 45277
8385.909 44307
8386.394 46266
8386.879 46481
8387.364 46137
8387.849 46304
8388.333 45493
8388.818 45590
8389.303 44686
8389.788 45499
8390.273 46068
8390.758 46148
8391.242 46015
8391.727 45196
8392.212 46586
8392.697 45679
8393.182 45125
8393.667 45019
8394.152 45601
8394.637 45893
8395.122 47164
8395.607 45095
8396.092 45704
8396.577 45493
8397.062 45501
8397.547 46543
8398.032 45624
8398.517 46566
8399.003 46640
8399.488 45334
8399.973 46107
8400.458 44763
8400.943 46842
8401.428 45309
8401.914 45527
8402.399 45342
8402.884 46154
8403.369 46390
8403.854 45361
8404.340 45482
8404.825 45226
8405.310 45932
8405.796 46955
8406.281 46667
8406.766 45641
8407.252 45961
8407.737 47152
8408.222 46633
8408.708 47295
8409.193 45857
8409.679 47119
8410.164 46090
8410.649 47044
8411.135 46747
8411.620 47164
8412.106 46590
8412.591 45859
8413.077 47769
8413.562 47102
8414.048 46177
8414.534 46268
8415.019 45741
8415.505 45456
8415.990 46738
8416.476 46015
8416.962 45798
8417.447 46070
8417.933 45898
8418.419 46672
8418.904 46109
8419.390 47212
8419.876 46256
8420.361 45931
8420.847 45732
8421.333 44503
8421.819 46202
8422.305 45467
8422.790 46738
8423.276 46110
8423.762 46809
8424.248 46135
8424.734 45872
8425.220 48285
8425.705 44757
8426.191 45059
8426.677 45891
8427.163 46539
8427.649 46037
8428.135 45463
8428.621 46108
8429.107 46095
8429.593 45969
8430.079 45913
8430.565 46468
8431.051 46153
8431.537 45922
8432.023 45909
8432.509 45926
8432.996 45225
8433.482 45359
8433.968 45753
8434.454 44175
8434.940 46607
8435.426 46026
8435.912 45149
8436.399 45357
8436.885 44521
8437.371 44960
8437.857 45825
8438.344 46631
8438.830 45733
8439.316 45334
8439.802 45285
8440.289 44658
8440.775 44884
8441.261 45912
8441.748 44508
8442.234 44552
8442.720 44654
8443.207 43952
8443.693 44806
8444.180 45661
8444.666 44923
8445.153 45022
8445.639 45134
8446.126 45704
8446.612 44677
8447.099 47180
8447.585 46122
8448.072 45295
8448.558 44912
8449.045 44785
8449.531 45438
8450.018 45118
8450.505 45525
8450.991 45892
8451.478 45264
8451.964 44594
8452.451 43734
8452.938 45365
8453.424 44981
8453.911 44844
8454.398 44265
8454.885 45300
8455.371 44809
8455.858 45912
8456.345 44830
8456.832 45648
8457.319 45852
8457.805 44494
8458.292 44847
8458.779 45247
8459.266 46426
8459.753 46271
8460.240 46480
8460.727 45574
8461.213 45043
8461.700 45323
8462.187 44965
8462.674 44959
8463.161 44185
8463.648 46027
8464.135 45049
8464.622 44611
8465.109 44732
8465.596 44693
8466.083 44781
8466.571 44401
8467.058 46537
8467.545 46120
8468.032 46599
8468.519 44520
8469.006 45961
8469.493 45325
8469.980 45270
8470.468 45377
8470.955 44115
8471.442 45947
8471.929 45379
8472.417 44789
8472.904 44246
8473.391 44948
8473.878 45754
8474.366 45021
8474.853 44500
8475.340 45893
8475.828 46437
8476.315 45300
8476.802 45001
8477.290 44959
8477.777 46060
8478.265 46590
8478.752 46259
8479.239 45956
8479.727 45205
8480.214 45650
8480.702 45078
8481.189 45496
8481.677 45498
8482.164 45105
8482.652 45299
8483.139 43802
8483.627 46118
8484.115 45706
8484.602 45095
8485.090 46417
8485.577 44727
8486.065 46247
8486.553 43597
8487.040 44890
8487.528 45468
8488.016 44983
8488.504 46005
8488.991 45406
8489.479 45175
8489.967 45093
8490.454 46469
8490.942 45237
8491.430 46755
8491.918 47008
8492.406 46061
8492.894 46704
8493.381 46210
8493.869 47247
8494.357 46569
8494.845 47284
8495.333 45685
8495.821 46673
8496.309 46939
8496.797 46685
8497.285 46542
8497.773 44317
8498.261 44707
8498.749 44992
8499.237 44919
8499.725 45858
8500.213 46391
8500.701 44816
8501.189 46200
8501.677 46028
8502.165 44765
8502.653 46786
8503.141 45415
8503.630 46603
8504.118 46372
8504.606 46084
8505.094 45697
8505.582 45305
8506.070 45391
8506.559 45777
8507.047 45800
8507.535 44898
8508.023 46033
8508.512 45430
8509.000 44702
8509.488 44415
8509.977 44535
8510.465 45631
8510.953 45853
8511.442 45697
8511.930 44807
8512.419 45768
8512.907 46610
8513.395 44682
8513.884 45273
8514.372 44620
8514.861 45022
8515.349 45251
8515.838 45321
8516.326 45403
8516.815 44531
8517.303 44480
8517.792 45383
8518.281 46230
8518.769 45885
8519.258 46375
8519.746 44291
8520.235 45114
8520.724 45863
8521.212 44658
8521.701 46005
8522.190 44456
8522.678 45201
8523.167 44610
8523.656 44043
8524.144 44937
8524.633 44395
8525.122 43862
8525.611 44834
8526.100 42497
8526.588 43719
8527.077 43520
8527.566 42934
8528.055 44965
8528.544 45476
8529.033 45038
8529.522 44547
8530.010 43025
8530.499 43545
8530.988 44310
8531.477 43104
8531.966 42760
8532.455 44947
8532.944 43724
8533.433 44916
8533.922 44641
8534.411 44143
8534.900 45697
8535.389 44636
8535.878 44367
8536.368 43960
8536.857 45097
8537.346 43837
8537.835 43735
8538.324 43903
8538.813 43928
8539.302 43593
8539.792 43511
8540.281 45951
8540.770 44256
8541.259 43729
8541.749 44436
8542.238 43875
8542.727 44692
8543.216 44068
8543.706 44500
8544.195 43760
8544.684 44415
8545.174 44757
8545.663 44346
8546.152 43301
8546.642 44089
8547.131 44304
8547.621 43571
8548.110 43821
8548.599 43820
8549.089 44934
8549.578 44463
8550.068 43541
8550.557 45106
8551.047 44668
8551.536 44251
8552.026 43872
8552.516 44225
8553.005 43037
8553.495 44147
8553.984 43654
8554.474 44140
8554.964 44450
8555.453 44159
8555.943 44281
8556.433 44630
8556.922 45893
8557.412 45614
8557.902 43818
8558.391 44277
8558.881 44730
8559.371 45253
8559.861 44639
8560.350 45035
8560.840 45513
8561.330 44914
8561.820 44434
8562.310 42568
8562.800 43114
8563.289 43949
8563.779 45284
8564.269 44460
8564.759 44193
8565.249 45250
8565.739 44507
8566.229 44799
8566.719 44225
8567.209 44137
8567.699 44232
8568.189 44025
8568.679 44715
8569.169 46640
8569.659 45527
8570.149 45051
8570.639 44143
8571.129 43835
8571.619 45482
8572.109 44262
8572.600 44074
8573.090 44870
8573.580 45355
8574.070 43732
8574.560 44068
8575.051 43893
8575.541 43548
8576.031 44000
8576.521 44630
8577.011 44209
8577.502 43890
8577.992 44577
8578.482 44707
8578.973 45265
8579.463 45878
8579.953 44560
8580.444 45249
8580.934 44603
8581.425 45626
8581.915 45175
8582.405 45022
8582.896 45143
8583.386 43902
8583.877 44480
8584.367 43701
8584.858 44448
8585.348 44784
8585.839 43413
8586.329 44276
8586.820 43607
8587.310 44704
8587.801 44599
8588.291 45753
8588.782 44290
8589.273 45819
8589.763 45646
8590.254 44019
8590.745 43548
8591.235 44110
8591.726 44987
8592.217 42628
8592.707 43949
8593.198 42381
8593.689 44114
8594.180 44587
8594.670 44663
8595.161 44452
8595.652 43631
8596.143 44493
8596.634 44859
8597.125 44441
8597.615 44496
8598.106 45249
8598.597 44381
8599.088 45007
8599.579 43952
8600.070 44225
8600.561 45216
8601.052 43953
8601.543 45312
8602.034 45474
8602.525 45008
8603.016 43006
8603.507 43785
8603.998 44915
8604.489 44137
8604.980 43873
8605.471 43938
8605.962 44518
8606.453 44920
8606.944 44554
8607.435 43272
8607.927 43362
8608.418 43655
8608.909 44474
8609.400 44781
8609.891 44150
8610.383 45350
8610.874 44128
8611.365 44126
8611.856 44476
8612.348 45086
8612.839 43982
8613.330 44595
8613.822 46065
8614.313 45265
8614.804 43215
8615.296 43910
8615.787 44829
8616.278 43521
8616.770 43818
8617.261 44427
8617.753 44207
8618.244 44210
8618.736 44938
8619.227 43895
8619.719 45108
8620.210 43446
8620.702 44647
8621.193 44387
8621.685 45059
8622.176 46154
8622.668 46434
8623.159 45218
8623.651 44871
8624.143 45310
8624.634 45977
8625.126 45218
8625.618 44788
8626.109 47600
8626.601 44926
8627.093 44535
8627.584 43517
8628.076 44886
8628.568 44767
8629.060 44529
8629.551 45869
8630.043 43791
8630.535 45908
8631.027 45876
8631.519 44984
8632.010 44067
8632.502 44026
8632.994 46086
8633.486 44504
8633.978 45253
8634.470 44867
8634.962 45786
8635.454 46095
8635.946 45199
8636.438 45754
8636.930 44308
8637.422 44524
8637.914 45102
8638.406 44882
8638.898 44323
8639.390 45416
8639.882 45092
8640.374 44268
8640.866 44385
8641.358 44184
8641.850 45354
8642.343 44493
8642.835 45131
8643.327 46181
8643.819 43955
8644.311 45077
8644.803 45027
8645.296 45485
8645.788 45105
8646.280 44815
8646.772 45128
8647.265 46759
8647.757 45234
8648.249 45833
8648.742 45133
8649.234 45215
8649.726 46249
8650.219 45514
8650.711 45497
8651.203 46212
8651.696 45321
8652.188 44497
8652.681 44130
8653.173 46120
8653.666 46320
8654.158 46907
8654.651 45178
8655.143 45530
8655.636 45849
8656.128 46054
8656.621 45333
8657.113 43613
8657.606 46494
8658.099 45798
8658.591 45347
8659.084 45596
8659.576 45203
8660.069 46030
8660.562 44457
8661.054 43867
8661.547 44545
8662.040 45889
8662.533 44993
8663.025 46076
8663.518 44002
8664.011 45978
8664.504 45125
8664.996 45877
8665.489 45967
8665.982 45369
8666.475 45029
8666.968 44164
8667.461 44909
8667.953 45228
8668.446 45008
8668.939 45504
8669.432 44799
8669.925 46029
8670.418 43910
8670.911 44812
8671.404 44451
8671.897 44733
8672.390 45338
8672.883 44488
8673.376 44732
8673.869 45202
8674.362 45718
8674.855 45805
8675.348 46498
8675.841 45816
8676.334 45378
8676.828 45390
8677.321 45244
8677.814 45710
8678.307 45421
8678.800 44867
8679.293 43967
8679.787 46244
8680.280 45520
8680.773 45694
8681.266 45252
8681.760 43963
8682.253 45229
8682.746 43852
8683.240 44529
8683.733 44926
8684.226 45675
8684.720 45564
8685.213 46560
8685.706 46134
8686.200 46014
8686.693 46690
8687.187 45056
8687.680 45279
8688.173 45364
8688.667 45424
8689.160 45272
8689.654 45065
8690.147 46270
8690.641 45784
8691.134 45930
8691.628 45442
8692.122 47020
8692.615 46726
8693.109 46037
8693.602 46307
8694.096 45012
8694.590 46625
8695.083 46535
8695.577 46754
8696.071 46240
8696.564 46501
8697.058 45950
8697.552 46628
8698.046 45300
8698.539 45875
8699.033 46741
8699.527 46490
8700.021 45716
8700.514 46086
8701.008 45218
8701.502 45574
8701.996 46110
8702.490 47651
8702.984 47232
8703.478 48789
8703.971 46791
8704.465 47652
8704.959 47637
8705.453 46747
8705.947 46938
8706.441 45876
8706.935 46477
8707.429 46995
8707.923 47436
8708.417 48325
8708.911 47338
8709.405 47079
8709.899 46876
8710.394 47540
8710.888 47350
8711.382 47424
8711.876 46477
8712.370 47079
8712.864 47156
8713.358 48202
8713.853 47831
8714.347 47545
8714.841 48478
8715.335 47451
8715.829 48097
8716.324 48210
8716.818 50020
8717.312 47816
8717.807 48963
8718.301 49479
8718.795 47874
8719.290 47382
8719.784 49706
8720.278 49229
8720.773 49319
8721.267 47729
8721.762 48192
8722.256 49297
8722.750 49305
8723.245 48761
8723.739 48576
8724.234 48105
8724.728 50512
8725.223 49717
8725.717 50117
8726.212 49239
8726.706 50337
8727.201 48734
8727.696 48260
8728.190 50523
8728.685 50202
8729.179 50965
8729.674 49946
8730.169 50704
8730.663 49338
8731.158 49001
8731.653 50349
8732.148 52162
8732.642 50437
8733.137 50554
8733.632 51098
8734.127 51171
8734.621 51004
8735.116 50828
8735.611 50174
8736.106 50805
8736.601 49412
8737.095 49422
8737.590 50840
8738.085 49681
8738.580 49626
8739.075 50164
8739.570 50971
8740.065 49635
8740.560 50448
8741.055 48202
8741.550 49308
8742.045 49620
8742.540 47586
8743.035 48099
8743.530 47109
8744.025 48735
8744.520 48811
8745.015 47327
8745.510 46923
8746.005 47982
8746.500 47218
8746.995 46305
8747.491 47887
8747.986 48204
8748.481 48310
8748.976 48284
8749.471 48109
8749.967 46982
8750.462 47980
8750.957 45926
8751.452 46231
8751.948 46367
8752.443 46070
8752.938 46099
8753.433 46176
8753.929 46938
8754.424 44962
8754.920 45957
8755.415 46030
8755.910 44202
8756.406 46677
8756.901 45391
8757.397 46022
8757.892 45092
8758.387 45273
8758.883 44342
8759.378 44171
8759.874 45384
8760.369 45156
8760.865 45965
8761.360 44841
8761.856 45320
8762.352 44476
8762.847 44941
8763.343 43803
8763.838 43452
8764.334 44186
8764.830 43541
8765.325 44374
8765.821 43217
8766.317 45454
8766.812 44760
8767.308 44842
8767.804 44071
8768.300 44325
8768.795 45778
8769.291 44607
8769.787 44169
8770.283 44193
8770.779 45601
8771.274 44010
8771.770 43539
8772.266 43603
8772.762 43259
8773.258 44423
8773.754 44192
8774.250 45868
8774.746 44591
8775.241 43804
8775.737 42280
8776.233 42474
8776.729 42368
8777.225 43089
8777.721 43831
8778.217 42083
8778.713 44217
8779.209 45643
8779.706 44642
8780.202 44538
8780.698 43224
8781.194 45422
8781.690 43181
8782.186 43193
8782.682 43542
8783.178 44167
8783.675 42708
8784.171 42734
8784.667 43024
8785.163 44181
8785.659 42574
8786.156 42337
8786.652 44042
8787.148 43032
8787.645 43027
8788.141 41296
8788.637 43209
8789.134 43511
8789.630 43443
8790.126 43288
8790.623 43003
8791.119 44151
8791.615 43808
8792.112 43160
8792.608 43095
8793.105 42521
8793.601 44730
8794.098 43854
8794.594 43279
8795.091 43362
8795.587 44355
8796.084 42738
8796.580 43887
8797.077 43028
8797.573 43932
8798.070 44217
8798.567 42724
8799.063 42825
8799.560 43652
8800.056 42928
8800.553 43111
8801.050 42324
8801.546 43190
8802.043 41781
8802.540 42419
8803.037 42616
8803.533 43436
8804.030 42716
8804.527 43370
8805.024 43153
8805.520 41113
8806.017 43391
8806.514 43175
8807.011 42958
8807.508 42745
8808.005 43898
8808.502 43169
8808.998 43269
8809.495 43913
8809.992 43744
8810.489 44442
8810.986 43571
8811.483 43605
8811.980 43640
8812.477 43290
8812.974 43607
8813.471 42574
8813.968 43276
8814.465 42150
8814.962 44248
8815.459 43169
8815.957 42871
8816.454 43050
8816.951 42388
8817.448 43757
8817.945 43338
8818.442 43091
8818.939 43792
8819.437 44105
8819.934 43653
8820.431 43427
8820.928 42774
8821.426 42758
8821.923 42020
8822.420 41908
8822.917 43566
8823.415 42285
8823.912 41691
8824.409 42343
8824.907 43140
8825.404 42382
8825.901 43049
8826.399 42714
8826.896 42853
8827.394 43515
8827.891 42355
8828.389 43111
8828.886 42322
8829.384 41824
8829.881 42794
8830.379 42015
8830.876 43663
8831.374 42548
8831.871 43000
8832.369 42686
8832.866 43494
8833.364 43052
8833.861 42521
8834.359 42198
8834.857 43251
8835.354 42373
8835.852 41735
8836.350 42530
8836.847 42475
8837.345 42397
8837.843 42307
8838.341 42050
8838.838 42935
8839.336 41946
8839.834 41707
8840.332 40859
8840.829 43004
8841.327 43125
8841.825 42998
8842.323 42189
8842.821 41644
8843.319 42874
8843.817 41538
8844.314 41359
8844.812 42574
8845.310 42012
8845.808 42460
8846.306 41454
8846.804 40882
8847.302 42240
8847.800 42107
8848.298 42662
8848.796 43212
8849.294 43964
8849.792 43073
8850.290 42397
8850.788 42500
8851.287 41977
8851.785 42629
8852.283 44009
8852.781 42765
8853.279 43967
8853.777 41959
8854.275 41944
8854.774 43400
8855.272 40858
8855.770 42400
8856.268 41840
8856.767 42135
8857.265 41902
8857.763 42173
8858.261 42551
8858.760 41994
8859.258 41735
8859.756 41072
8860.255 42888
8860.753 40957
8861.252 41716
8861.750 41763
8862.248 43152
8862.747 42355
8863.245 42245
8863.744 42510
8864.242 43353
8864.741 42296
8865.239 40775
8865.738 42909
8866.236 41329
8866.735 41239
8867.233 41890
8867.732 42795
8868.230 42948
8868.729 42549
8869.228 41428
8869.726 41098
8870.225 42507
8870.723 42414
8871.222 42269
8871.721 41891
8872.219 41915
8872.718 41851
8873.217 40873
8873.716 41887
8874.214 42450
8874.713 43110
8875.212 42611
8875.711 42492
8876.210 41495
8876.708 42745
8877.207 42271
8877.706 41756
8878.205 44560
8878.704 42383
8879.203 42014
8879.702 41333
8880.200 41492
8880.699 42311
8881.198 40116
8881.697 41770
8882.196 42519
8882.695 42733
8883.194 42563
8883.693 41292
8884.192 40667
8884.691 41821
8885.190 41410
8885.690 41025
8886.189 41598
8886.688 41565
8887.187 41850
8887.686 41059
8888.185 41824
8888.684 41981
8889.183 41029
8889.683 42340
8890.182 41867
8890.681 41904
8891.180 42912
8891.680 42641
8892.179 42247
8892.678 41173
8893.177 42813
8893.677 41763
8894.176 41694
8894.675 41968
8895.175 41954
8895.674 42150
8896.173 41329
8896.673 42108
8897.172 42002
8897.672 42584
8898.171 41657
8898.670 40784
8899.170 40479
8899.669 41526
8900.169 40999
8900.668 41173
8901.168 41922
8901.667 41529
8902.167 41732
8902.666 40535
8903.166 42447
8903.666 40973
8904.165 41703
8904.665 41420
8905.164 41385
8905.664 41792
8906.164 40137
8906.663 41343
8907.163 41219
8907.663 41523
8908.162 41250
8908.662 41181
8909.162 40658
8909.662 40932
8910.161 41617
8910.661 41218
8911.161 42031
8911.661 41117
8912.161 41466
8912.660 40567
8913.160 40965
8913.660 41224
8914.160 41410
8914.660 43007
8915.160 41422
8915.660 42596
8916.160 42258
8916.660 40652
8917.160 40894
8917.660 41243
8918.160 40731
8918.660 41057
8919.160 41764
8919.660 41473
8920.160 42952
8920.660 42600
8921.160 41963
8921.660 41936
8922.160 42303
8922.660 41374
8923.160 42039
8923.660 42030
8924.161 42057
8924.661 40491
8925.161 41329
8925.661 41220
8926.161 40916
8926.662 40161
8927.162 42508
8927.662 40595
8928.162 42839
8928.663 41250
8929.163 40440
8929.663 41568
8930.164 41760
8930.664 41594
8931.164 42200
8931.665 42020
8932.165 41921
8932.665 42078
8933.166 40978
8933.666 41027
8934.167 40731
8934.667 42434
8935.168 42264
8935.668 40575
8936.169 41822
8936.669 41771
8937.170 41387
8937.670 40974
8938.171 41891
8938.671 41040
8939.172 41235
8939.673 42016
8940.173 41144
8940.674 42021
8941.174 41477
8941.675 41796
8942.176 42231
8942.676 41433
8943.177 42164
8943.678 41580
8944.179 41609
8944.679 41459
8945.180 42356
8945.681 41447
8946.182 41167
8946.682 42171
8947.183 41594
8947.684 40914
8948.185 41855
8948.686 42576
8949.187 43496
8949.688 42859
8950.188 41984
8950.689 42364
8951.190 43275
8951.691 42840
8952.192 42244
8952.693 40502
8953.194 42790
8953.695 42352
8954.196 42343
8954.697 42392
8955.198 40865
8955.699 40970
8956.200 42119
8956.701 41390
8957.202 41446
8957.704 41807
8958.205 42126
8958.706 40800
8959.207 41761
8959.708 40863
8960.209 42386
8960.710 42030
8961.212 42482
8961.713 43247
8962.214 43351
8962.715 42971
8963.217 42250
8963.718 42883
8964.219 41977
8964.720 42612
8965.222 42048
8965.723 43202
8966.224 42315
8966.726 43049
8967.227 42604
8967.729 41802
8968.230 43224
8968.731 41281
8969.233 42198
8969.734 42318
8970.236 42602
8970.737 41834
8971.239 41810
8971.740 40693
8972.242 42085
8972.743 40674
8973.245 40040
8973.746 42178
8974.248 42813
8974.750 41979
8975.251 41896
8975.753 41676
8976.254 42796
8976.756 41493
8977.258 42228
8977.759 41552
8978.261 42848
8978.763 42976
8979.264 41452
8979.766 42217
8980.268 40963
8980.770 42908
8981.271 42633
8981.773 42171
8982.275 42939
8982.777 42631
8983.279 41204
8983.781 40983
8984.282 41572
8984.784 41945
8985.286 42667
8985.788 42827
8986.290 42814
8986.792 42002
8987.294 41317
8987.796 40258
8988.298 40423
8988.800 41638
8989.302 41352
8989.804 43114
8990.306 41276
8990.808 43075
8991.310 42618
8991.812 40940
8992.314 41081
8992.816 40370
8993.318 41832
8993.820 41668
8994.322 41644
8994.825 40609
8995.327 40918
8995.829 41429
8996.331 42527
8996.833 42044
8997.336 41135
8997.838 41475
8998.340 41197
8998.842 42404
8999.345 42070
8999.847 43308
9000.349 42137
9000.851 41755
9001.354 41019
9001.856 40960
9002.359 41646
9002.861 40160
9003.363 42553
9003.866 41309
9004.368 40981
9004.871 41316
9005.373 41220
9005.875 41479
9006.378 41068
9006.880 40684
9007.383 40206
9007.885 41271
9008.388 41291
9008.891 40356
9009.393 41234
9009.896 41296
9010.398 41251
9010.901 41116
9011.403 42192
9011.906 40635
9012.409 41124
9012.911 41288
9013.414 42173
9013.917 41148
9014.419 41149
9014.922 41838
9015.425 41381
9015.928 42043
9016.430 41510
9016.933 42600
9017.436 41944
9017.939 41069
9018.442 40893
9018.944 40542
9019.447 40933
9019.950 41182
9020.453 41827
9020.956 41233
9021.459 42050
9021.962 41235
9022.465 41391
9022.968 41646
9023.471 41392
9023.974 41685
9024.476 41031
9024.979 41149
9025.482 40577
9025.986 41117
9026.489 41654
9026.992 41598
9027.495 42007
9027.998 40759
9028.501 41904
9029.004 41817
9029.507 40897
9030.010 41954
9030.513 41141
9031.017 41901
9031.520 41705
9032.023 41698
9032.526 41115
9033.029 42102
9033.533 40999
9034.036 40758
9034.539 41762
9035.042 41921
9035.546 42019
9036.049 42195
9036.552 43554
9037.056 42024
9037.559 41448
9038.062 41125
9038.566 40439
9039.069 42354
9039.573 41598
9040.076 41787
9040.579 40660
9041.083 42378
9041.586 41991
9042.090 41154
9042.593 42106
9043.097 40673
9043.600 42756
9044.104 41112
9044.607 41638
9045.111 41713
9045.615 42871
9046.118 42199
9046.622 42113
9047.125 42095
9047.629 42033
9048.133 42282
9048.636 43012
9049.140 42375
9049.644 41520
9050.147 41786
9050.651 41751
9051.155 41123
9051.659 42727
9052.162 41700
9052.666 42248
9053.170 41343
9053.674 41339
9054.178 41603
9054.681 40822
9055.185 42140
9055.689 41969
9056.193 42117
9056.697 41967
9057.201 42057
9057.705 41750
9058.209 41275
9058.713 41677
9059.216 40440
9059.720 40440
9060.224 41673
9060.728 41794
9061.232 41943
9061.736 42357
9062.241 42920
9062.745 42163
9063.249 41652
9063.753 41339
9064.257 42327
9064.761 41311
9065.265 42231
9065.769 41271
9066.273 41929
9066.778 41206
9067.282 41085
9067.786 40702
9068.290 40653
9068.794 42208
9069.299 40434
9069.803 41438
9070.307 40709
9070.811 41530
9071.316 41735
9071.820 41122
9072.324 41144
9072.829 41078
9073.333 41497
9073.837 39803
9074.342 40219
9074.846 40992
9075.351 41215
9075.855 41610
9076.359 40967
9076.864 41423
9077.368 40507
9077.873 40282
9078.377 40464
9078.882 41516
9079.386 40483
9079.891 40396
9080.395 40606
9080.900 41437
9081.405 42285
9081.909 40826
9082.414 40199
9082.918 41324
9083.423 42457
9083.928 42456
9084.432 41339
9084.937 40584
9085.442 40544
9085.946 41678
9086.451 40208
9086.956 41247
9087.461 41587
9087.965 41166
9088.470 40457
9088.975 40370
9089.480 40988
9089.985 40045
9090.489 40487
9090.994 39791
9091.499 41343
9092.004 40432
9092.509 38989
9093.014 40970
9093.519 40485
9094.024 41737
9094.529 41407
9095.034 41988
9095.539 40963
9096.044 41781
9096.549 41549
9097.054 41928
9097.559 40455
9098.064 41459
9098.569 41768
9099.074 41489
9099.579 41868
9100.084 41532
9100.589 41547
9101.094 40554
9101.599 40476
9102.105 40789
9102.610 39861
9103.115 41988
9103.620 40349
9104.125 42390
9104.631 40809
9105.136 41143
9105.641 41603
9106.146 40488
9106.652 40728
9107.157 41362
9107.662 40859
9108.168 41158
9108.673 42406
9109.178 41206
9109.684 40474
9110.189 41161
9110.694 40886
9111.200 41687
9111.705 41303
9112.211 41134
9112.716 41068
9113.222 41036
9113.727 40246
9114.233 39746
9114.738 40316
9115.244 39894
9115.749 39710
9116.255 39571
9116.760 41757
9117.266 41445
9117.771 40282
9118.277 41204
9118.783 41339
9119.288 41807
9119.794 41003
9120.300 40970
9120.805 41296
9121.311 41535
9121.817 41361
9122.322 41364
9122.828 40913
9123.334 39989
9123.840 39983
9124.345 40296
9124.851 41519
9125.357 41806
9125.863 41550
9126.369 41158
9126.875 40565
9127.380 40823
9127.886 40680
9128.392 41604
9128.898 40784
9129.404 42131
9129.910 41654
9130.416 40256
9130.922 41898
9131.428 41554
9131.934 42245
9132.440 40887
9132.946 40820
9133.452 41219
9133.958 40869
9134.464 41163
9134.970 41010
9135.476 40509
9135.982 39158
9136.488 40059
9136.995 41166
9137.501 40839
9138.007 40292
9138.513 41573
9139.019 40424
9139.525 40724
9140.032 39976
9140.538 39780
9141.044 40532
9141.550 40597
9142.057 41645
9142.563 42780
9143.069 40823
9143.576 40451
9144.082 40068
9144.588 41467
9145.095 41344
9145.601 41308
9146.107 41454
9146.614 41080
9147.120 39913
9147.627 40278
9148.133 39926
9148.639 41178
9149.146 41149
9149.652 40548
9150.159 40015
9150.665 40403
9151.172 41361
9151.678 41539
9152.185 41312
9152.692 40675
9153.198 40809
9153.705 41588
9154.211 39471
9154.718 41114
9155.225 40758
9155.731 41135
9156.238 41933
9156.745 40338
9157.251 41962
9157.758 40332
9158.265 40695
9158.772 41799
9159.278 41988
9159.785 40624
9160.292 40763
9160.799 41849
9161.305 40596
9161.812 40820
9162.319 40504
9162.826 39988
9163.333 40880
9163.840 40991
9164.347 40637
9164.854 41038
9165.360 41617
9165.867 40195
9166.374 40951
9166.881 40459
9167.388 40973
9167.895 42648
9168.402 40986
9168.909 39617
9169.416 39955
9169.923 40515
9170.430 38915
9170.938 39985
9171.445 40862
9171.952 41535
9172.459 41470
9172.966 40892
9173.473 39969
9173.980 40959
9174.487 41894
9174.995 40667
9175.502 40934
9176.009 40125
9176.516 41272
9177.024 40430
9177.531 40557
9178.038 40675
9178.545 40518
9179.053 41730
9179.560 40855
9180.067 41024
9180.575 40693
9181.082 41008
9181.589 41654
9182.097 41160
9182.604 40337
9183.112 39922
9183.619 39556
9184.127 40940
9184.634 41491
9185.141 40579
9185.649 40636
9186.156 40422
9186.664 40648
9187.171 40409
9187.679 41253
9188.187 42293
9188.694 40709
9189.202 41874
9189.709 40413
9190.217 40420
9190.725 40968
9191.232 40601
9191.740 40622
9192.248 40131
9192.755 40339
9193.263 40501
9193.771 40653
9194.278 41075
9194.786 40820
9195.294 42953
9195.802 41434
9196.309 41600
9196.817 41579
9197.325 41853
9197.833 41316
9198.341 41117
9198.849 41140
9199.356 39865
9199.864 41171
9200.372 41055
9200.880 41263
9201.388 40533
9201.896 41500
9202.404 40190
9202.912 40584
9203.420 41036
9203.928 40761
9204.436 42043
9204.944 41183
9205.452 42263
9205.960 40921
9206.468 40265
9206.976 40461
9207.484 41426
9207.992 41447
9208.500 40080
9209.009 41226
9209.517 41946
9210.025 42364
9210.533 40920
9211.041 40476
9211.550 40619
9212.058 41628
9212.566 42626
9213.074 41543
9213.582 42817
9214.091 41419
9214.599 41342
9215.107 41368
9215.616 41725
9216.124 41508
9216.632 41551
9217.141 41981
9217.649 41202
9218.157 41579
9218.666 41846
9219.174 41064
9219.683 41705
9220.191 40385
9220.700 42419
9221.208 40600
9221.717 40952
9222.225 40700
9222.734 41322
9223.242 40856
9223.751 41843
9224.259 41726
9224.768 40272
9225.276 41274
9225.785 41349
9226.294 41534
9226.802 42081
9227.311 43430
9227.820 41778
9228.328 40880
9228.837 41270
9229.346 41598
9229.854 41979
9230.363 40996
9230.872 42114
9231.381 40941
9231.889 40817
9232.398 41262
9232.907 41821
9233.416 41950
9233.925 40858
9234.433 41960
9234.942 40145
9235.451 42263
9235.960 41770
9236.469 41279
9236.978 42117
9237.487 41792
9237.996 41850
9238.505 42377
9239.014 41707
9239.523 41183
9240.032 40967
9240.541 40476
9241.050 41730
9241.559 42650
9242.068 41874
9242.577 41743
9243.086 40750
9243.595 42614
9244.104 42196
9244.613 42158
9245.122 41991
9245.632 40958
9246.141 42089
9246.650 42210
9247.159 42325
9247.668 41947
9248.178 42978
9248.687 41206
9249.196 41486
9249.705 41325
9250.215 41660
9250.724 41847
9251.233 41255
9251.742 42634
9252.252 41737
9252.761 41909
9253.271 41387
9253.780 41437
9254.289 41515
9254.799 41302
9255.308 42683
9255.818 41180
9256.327 41906
9256.836 42282
9257.346 43320
9257.855 41438
9258.365 41885
9258.874 43156
9259.384 42330
9259.894 41931
9260.403 43180
9260.913 41794
9261.422 42489
9261.932 42352
9262.442 41072
9262.951 40389
9263.461 40558
9263.970 41369
9264.480 41371
9264.990 42688
9265.500 42471
9266.009 42295
9266.519 41301
9267.029 40388
9267.538 40718
9268.048 41914
9268.558 40833
9269.068 42237
9269.578 41928
9270.088 41677
9270.597 42756
9271.107 41471
9271.617 42287
9272.127 41388
9272.637 42933
9273.147 42213
9273.657 42179
9274.167 42431
9274.677 41856
9275.187 41346
9275.697 41324
9276.207 42465
9276.717 42194
9277.227 42325
9277.737 42006
9278.247 42383
9278.757 41202
9279.267 42567
9279.777 42439
9280.287 42661
9280.797 43028
9281.307 41410
9281.818 42751
9282.328 42771
9282.838 42154
9283.348 42537
9283.858 42713
9284.368 43015
9284.879 42372
9285.389 42428
9285.899 41810
9286.410 42623
9286.920 41624
9287.430 41597
9287.940 40711
9288.451 41094
9288.961 42242
9289.472 41922
9289.982 43299
9290.492 44113
9291.003 43107
9291.513 41691
9292.024 42539
9292.534 41776
9293.044 41941
9293.555 42409
9294.065 42569
9294.576 43459
9295.087 42201
9295.597 41924
9296.108 42915
9296.618 42270
9297.129 43526
9297.639 42098
9298.150 41841
9298.661 42522
9299.171 41844
9299.682 42207
9300.193 41308
9300.703 41451
9301.214 42053
9301.725 42675
9302.235 40665
9302.746 41623
9303.257 42337
9303.768 42033
9304.278 41140
9304.789 41478
9305.300 41619
9305.811 41794
9306.322 42364
9306.832 41269
9307.343 43150
9307.854 41884
9308.365 40923
9308.876 41361
9309.387 40739
9309.898 42729
9310.409 41300
9310.920 41699
9311.431 41700
9311.942 42830
9312.453 41158
9312.964 40681
9313.475 41587
9313.986 42117
9314.497 42333
9315.008 40673
9315.519 41567
9316.030 42023
9316.541 41744
9317.052 41632
9317.563 41743
9318.075 42824
9318.586 41902
9319.097 42241
9319.608 41469
9320.119 42137
9320.631 41374
9321.142 42029
9321.653 41139
9322.164 40431
9322.676 42023
9323.187 40990
9323.698 41295
9324.210 42204
9324.721 41238
9325.232 40946
9325.744 40662
9326.255 41579
9326.766 42108
9327.278 42375
9327.789 40607
9328.301 41102
9328.812 41765
9329.324 42239
9329.835 41346
9330.347 41894
9330.858 41536
9331.370 41192
9331.881 42094
9332.393 42368
9332.904 42737
9333.416 41945
9333.928 40832
9334.439 41902
9334.951 40799
9335.462 41571
9335.974 42047
9336.486 41369
9336.997 42224
9337.509 41686
9338.021 40655
9338.533 39786
9339.044 40442
9339.556 40238
9340.068 42403
9340.580 40954
9341.091 41391
9341.603 40640
9342.115 41390
9342.627 41517
9343.139 41161
9343.651 40854
9344.162 41144
9344.674 41179
9345.186 40368
9345.698 40698
9346.210 41398
9346.722 41161
9347.234 42371
9347.746 41378
9348.258 41992
9348.770 41751
9349.282 41356
9349.794 40515
9350.306 41931
9350.818 41576
9351.330 40390
9351.842 40890
9352.354 41567
9352.866 41153
9353.379 41685
9353.891 42214
9354.403 40868
9354.915 41819
9355.427 41125
9355.939 41710
9356.452 40418
9356.964 39496
9357.476 41109
9357.988 41331
9358.501 41910
9359.013 42636
9359.525 41804
9360.038 41560
9360.550 41714
9361.062 41827
9361.575 41415
9362.087 40706
9362.599 41752
9363.112 41200
9363.624 41520
9364.137 40436
9364.649 41103
9365.162 41344
9365.674 42266
9366.186 40726
9366.699 41893
9367.211 41566
9367.724 41750
9368.237 41094
9368.749 42250
9369.262 40899
9369.774 41276
9370.287 41307
9370.799 40035
9371.312 42670
9371.825 41558
9372.337 42286
9372.850 41936
9373.363 41511
9373.875 43283
9374.388 41365
9374.901 41063
9375.414 39939
9375.926 42160
9376.439 41934
9376.952 40736
9377.465 41023
9377.978 41477
9378.490 42616
9379.003 40831
9379.516 42094
9380.029 41505
9380.542 41288
9381.055 41496
9381.568 41487
9382.081 41527
9382.593 40355
9383.106 41055
9383.619 40712
9384.132 41428
9384.645 40919
9385.158 41870
9385.671 42026
9386.184 41382
9386.697 42951
9387.211 42481
9387.724 42038
9388.237 40991
9388.750 41659
9389.263 42023
9389.776 40732
9390.289 41566
9390.802 40848
9391.316 40381
9391.829 40960
9392.342 41157
9392.855 40857
9393.368 41658
9393.882 40114
9394.395 40164
9394.908 39964
9395.421 40917
9395.935 41423
9396.448 40533
9396.961 42707
9397.475 41480
9397.988 40811
9398.501 41111
9399.015 40819
9399.528 42578
9400.042 40833
9400.555 40029
9401.069 41032
9401.582 41208
9402.095 40433
9402.609 40125
9403.122 42026
9403.636 41966
9404.150 40786
9404.663 40972
9405.177 41486
9405.690 42229
9406.204 42037
9406.717 40933
9407.231 41516
9407.745 42448
9408.258 42652
9408.772 43130
9409.286 41559
9409.799 42098
9410.313 41917
9410.827 41452
9411.340 42044
9411.854 41171
9412.368 40913
9412.882 40777
9413.395 42504
9413.909 41476
9414.423 41787
9414.937 41466
9415.451 41840
9415.965 41281
9416.478 41710
9416.992 42368
9417.506 41717
9418.020 42343
9418.534 41539
9419.048 41941
9419.562 43031
9420.076 41914
9420.590 40905
9421.104 40874
9421.618 40295
9422.132 40644
9422.646 42185
9423.160 41110
9423.674 40420
9424.188 42099
9424.702 40956
9425.216 41621
9425.731 41650
9426.245 41339
9426.759 41070
9427.273 42448
9427.787 42342
9428.301 41023
9428.816 41847
9429.330 42140
9429.844 42944
9430.358 40578
9430.873 42812
9431.387 42503
9431.901 42625
9432.415 41912
9432.930 40647
9433.444 41800
9433.958 40541
9434.473 41210
9434.987 40684
9435.502 42476
9436.016 42487
9436.530 41028
9437.045 41937
9437.559 41513
9438.074 42321
9438.588 41464
9439.103 41372
9439.617 40811
9440.132 41549
9440.646 42191
9441.161 41228
9441.675 40422
9442.190 41715
9442.704 42737
9443.219 42003
9443.734 41813
9444.248 41603
9444.763 42573
9445.278 42018
9445.792 43003
9446.307 42863
9446.822 42464
9447.336 42322
9447.851 41459
9448.366 42732
9448.881 42712
9449.395 41353
9449.910 42556
9450.425 41139
9450.940 43365
9451.455 42361
9451.969 42479
9452.484 42657
9452.999 44048
9453.514 42953
9454.029 42001
9454.544 42728
9455.059 42108
9455.574 42305
9456.089 41319
9456.604 42567
9457.119 42117
9457.634 42086
9458.149 42845
9458.664 41983
9459.179 41395
9459.694 42036
9460.209 43387
9460.724 41602
9461.239 43204
9461.754 42192
9462.269 42405
9462.784 42864
9463.300 42205
9463.815 43254
9464.330 42916
9464.845 42931
9465.360 42790
9465.876 42923
9466.391 43122
9466.906 43194
9467.421 41798
9467.937 42416
9468.452 42608
9468.967 42510
9469.482 42936
9469.998 43285
9470.513 43241
9471.029 43295
9471.544 41408
9472.059 42273
9472.575 41848
9473.090 43198
9473.606 41454
9474.121 43407
9474.636 43133
9475.152 43309
9475.667 43958
9476.183 42809
9476.698 43198
9477.214 42502
9477.730 42883
9478.245 42386
9478.761 42334
9479.276 42556
9479.792 42971
9480.308 43748
9480.823 43768
9481.339 45891
9481.854 44485
9482.370 43313
9482.886 42990
9483.402 43494
9483.917 42856
9484.433 43276
9484.949 43455
9485.464 43571
9485.980 44201
9486.496 42825
9487.012 43786
9487.528 43945
9488.043 42657
9488.559 43012
9489.075 42920
9489.591 44372
9490.107 42879
9490.623 43738
9491.139 44238
9491.655 43878
9492.171 43698
9492.687 43820
9493.203 44184
9493.719 43732
9494.235 44228
9494.751 43770
9495.267 44789
9495.783 45167
9496.299 45022
9496.815 44444
9497.331 44501
9497.847 43424
9498.363 44028
9498.879 43398
9499.395 42519
9499.911 44866
9500.428 44062
9500.944 43864
9501.460 44837
9501.976 44017
9502.492 44331
9503.009 43482
9503.525 43103
9504.041 44637
9504.558 44761
9505.074 44863
9505.590 44918
9506.106 44755
9506.623 43944
9507.139 45391
9507.656 43642
9508.172 44909
9508.688 45217
9509.205 45279
9509.721 44335
9510.238 44445
9510.754 45205
9511.270 44989
9511.787 45540
9512.303 45613
9512.820 45613
9513.336 46050
9513.853 45716
9514.370 46706
9514.886 46592
9515.403 46639
9515.919 45919
9516.436 45405
9516.953 45353
9517.469 45971
9517.986 46526
9518.502 44880
9519.019 46003
9519.536 46137
9520.053 47043
9520.569 44751
9521.086 46766
9521.603 46857
9522.120 47289
9522.636 46794
9523.153 46593
9523.670 46023
9524.187 47500
9524.704 46558
9525.220 45796
9525.737 47626
9526.254 46810
9526.771 46587
9527.288 46093
9527.805 46594
9528.322 46781
9528.839 47138
9529.356 46667
9529.873 46434
9530.390 47025
9530.907 45967
9531.424 45791
9531.941 46015
9532.458 47015
9532.975 46309
9533.492 45071
9534.009 45570
9534.526 46205
9535.043 45209
9535.560 45091
9536.077 44807
9536.595 44021
9537.112 44320
9537.629 45132
9538.146 44055
9538.663 47289
9539.181 45338
9539.698 45325
9540.215 44860
9540.732 44659
9541.250 45541
9541.767 44940
9542.284 43776
9542.802 43811
9543.319 44578
9543.836 44952
9544.354 44243
9544.871 44058
9545.388 44331
9545.906 45439
9546.423 45711
9546.941 45287
9547.458 45303
9547.976 44913
9548.493 44856
9549.011 44973
9549.528 44571
9550.046 43426
9550.563 44010
9551.081 43851
9551.598 44761
9552.116 45595
9552.633 43991
9553.151 43982
9553.669 44051
9554.186 45000
9554.704 43628
9555.222 44038
9555.739 44383
9556.257 44525
9556.775 43639
9557.292 45302
9557.810 44337
9558.328 43815
9558.846 44698
9559.363 44320
9559.881 43519
9560.399 44449
9560.917 45220
9561.435 43389
9561.953 43707
9562.470 44764
9562.988 42842
9563.506 44490
9564.024 44013
9564.542 44978
9565.060 43387
9565.578 43762
9566.096 44280
9566.614 43323
9567.132 44155
9567.650 43153
9568.168 44491
9568.686 42319
9569.204 43834
9569.722 43401
9570.240 43553
9570.758 43200
9571.276 44060
9571.794 44794
9572.313 44065
9572.831 44510
9573.349 44063
9573.867 45132
9574.385 43422
9574.903 43586
9575.422 44276
9575.940 43281
9576.458 43395
9576.976 43331
9577.495 44964
9578.013 44163
9578.531 44143
9579.050 43093
9579.568 42122
9580.086 43788
9580.605 42959
9581.123 42895
9581.641 43535
9582.160 43816
9582.678 42829
9583.197 42050
9583.715 42728
9584.233 43666
9584.752 44174
9585.270 42468
9585.789 42904
9586.307 42969
9586.826 44001
9587.344 43857
9587.863 43484
9588.382 43580
9588.900 42380
9589.419 43916
9589.937 42172
9590.456 42915
9590.975 43167
9591.493 42800
9592.012 42617
9592.531 42024
9593.049 43087
9593.568 42741
9594.087 43547
9594.606 44439
9595.124 44058
9595.643 43836
9596.162 43649
9596.681 43067
9597.199 43625
9597.718 43491
9598.237 42358
9598.756 43491
9599.275 43923
9599.794 43845
9600.313 42595
9600.832 43500
9601.350 43794
9601.869 42790
9602.388 44242
9602.907 43524
9603.426 43916
9603.945 44032
9604.464 43418
9604.983 44919
9605.502 43672
9606.021 45220
9606.540 44134
9607.059 43870
9607.579 42896
9608.098 43362
9608.617 44370
9609.136 43680
9609.655 44344
9610.174 44089
9610.693 43847
9611.213 43211
9611.732 42696
9612.251 43766
9612.770 43732
9613.290 43067
9613.809 43221
9614.328 43528
9614.847 42757
9615.367 42497
9615.886 42627
9616.405 44203
9616.925 43093
9617.444 42843
9617.963 42377
9618.483 42556
9619.002 43429
9619.522 44238
9620.041 42633
9620.560 43610
9621.080 44145
9621.599 43410
9622.119 44477
9622.638 43529
9623.158 43518
9623.677 43342
9624.197 44128
9624.717 45000
9625.236 43971
9625.756 45749
9626.275 44473
9626.795 44517
9627.315 43012
9627.834 42724
9628.354 43791
9628.873 44122
9629.393 45259
9629.913 43687
9630.433 44304
9630.952 45299
9631.472 43871
9631.992 44873
9632.512 44456
9633.031 44088
9633.551 45534
9634.071 44476
9634.591 43567
9635.111 44317
9635.630 43693
9636.150 44332
9636.670 44657
9637.190 43029
9637.710 44640
9638.230 43730
9638.750 43991
9639.270 43871
9639.790 44241
9640.310 44826
9640.830 43737
9641.350 42857
9641.870 41862
9642.390 43882
9642.910 42499
9643.430 42603
9643.950 41901
9644.470 42513
9644.990 43153
9645.510 42362
9646.031 42410
9646.551 42379
9647.071 42994
9647.591 43081
9648.111 41465
9648.631 41772
9649.152 41836
9649.672 42010
9650.192 41508
9650.712 41455
9651.233 42007
9651.753 43726
9652.273 42822
9652.794 42402
9653.314 42225
9653.834 42536
9654.355 42161
9654.875 40728
9655.395 42983
9655.916 42095
9656.436 42607
9656.957 44151
9657.477 42812
9657.998 43620
9658.518 42051
9659.039 41101
9659.559 41627
9660.080 41700
9660.600 42282
9661.121 42224
9661.641 41812
9662.162 42843
9662.682 42028
9663.203 41709
9663.724 42430
9664.244 43218
9664.765 43144
9665.285 41583
9665.806 41997
9666.327 43090
9666.848 42138
9667.368 42948
9667.889 43662
9668.410 43507
9668.930 42239
9669.451 42489
9669.972 43202
9670.493 42099
9671.014 41912
9671.534 41353
9672.055 40747
9672.576 41776
9673.097 41807
9673.618 42430
9674.139 41437
9674.660 41654
9675.181 42446
9675.702 42956
9676.223 42444
9676.744 42664
9677.265 43560
9677.786 42421
9678.307 42034
9678.828 40879
9679.349 41767
9679.870 42597
9680.391 42409
9680.912 42390
9681.433 43115
9681.954 41577
9682.475 42599
9682.996 42541
9683.517 42166
9684.039 42724
9684.560 40398
9685.081 40982
9685.602 41911
9686.123 42501
9686.645 41756
9687.166 41961
9687.687 42062
9688.208 42926
9688.730 42709
9689.251 42092
9689.772 42731
9690.294 42240
9690.815 42577
9691.336 42232
9691.858 41647
9692.379 42434
9692.901 42872
9693.422 42142
9693.943 40475
9694.465 42613
9694.986 42959
9695.508 43394
9696.029 42869
9696.551 42905
9697.072 43457
9697.594 42456
9698.115 42249
9698.637 42542
9699.159 42787
9699.680 41553
9700.202 41859
9700.723 42780
9701.245 43844
9701.767 42558
9702.288 41318
9702.810 42525
9703.332 41674
9703.853 42034
9704.375 41668
9704.897 42518
9705.419 41998
9705.940 41953
9706.462 42714
9706.984 41316
9707.506 42771
9708.027 42546
9708.549 42046
9709.071 41698
9709.593 42190
9710.115 44621
9710.637 42496
9711.159 43401
9711.681 42114
9712.203 43004
9712.724 41922
9713.246 42694
9713.768 42204
9714.290 42509
9714.812 42816
9715.334 41172
9715.856 42086
9716.378 41898
9716.901 42750
9717.423 41524
9717.945 42496
9718.467 42581
9718.989 41966
9719.511 42598
9720.033 41805
9720.555 43729
9721.077 42393
9721.600 42481
9722.122 41882
9722.644 41182
9723.166 41433
9723.689 42082
9724.211 40983
9724.733 42087
9725.255 42248
9725.778 42759
9726.300 42569
9726.822 42220
9727.345 42209
9727.867 42562
9728.389 41601
9728.912 42501
9729.434 42284
9729.956 42332
9730.479 41704
9731.001 42152
9731.524 41979
9732.046 42339
9732.569 42377
9733.091 41411
9733.614 42564
9734.136 42770
9734.659 41583
9735.181 43199
9735.704 41154
9736.227 43135
9736.749 42515
9737.272 42281
9737.794 42318
9738.317 42343
9738.840 42694
9739.362 41952
9739.885 42727
9740.408 43080
9740.930 43471
9741.453 42654
9741.976 42318
9742.499 41829
9743.021 41776
9743.544 42317
9744.067 41593
9744.590 43946
9745.112 43497
9745.635 42174
9746.158 41706
9746.681 43023
9747.204 42116
9747.727 41227
9748.250 42599
9748.773 42003
9749.296 43892
9749.818 41844
9750.341 42049
9750.864 42936
9751.387 41988
9751.910 41366
9752.433 40891
9752.956 43046
9753.480 42421
9754.003 43354
9754.526 41958
9755.049 42360
9755.572 42827
9756.095 43672
9756.618 42953
9757.141 42176
9757.664 41854
9758.188 42274
9758.711 41788
9759.234 42154
9759.757 42551
9760.280 43707
9760.804 43214
9761.327 43893
9761.850 44126
9762.373 43041
9762.897 43865
9763.420 43790
9763.943 43782
9764.467 44456
9764.990 43431
9765.513 43271
9766.037 42150
9766.560 42820
9767.084 43157
9767.607 42624
9768.130 43342
9768.654 43618
9769.177 44639
9769.701 42637
9770.224 41966
9770.748 43252
9771.271 44321
9771.795 43820
9772.318 43096
9772.842 43599
9773.366 43451
9773.889 43901
9774.413 43447
9774.936 42498
9775.460 43875
9775.984 43049
9776.507 42216
9777.031 43791
9777.555 43013
9778.078 42516
9778.602 41842
9779.126 42925
9779.650 42224
9780.173 43436
9780.697 42524
9781.221 43480
9781.745 43579
9782.269 43537
9782.792 42527
9783.316 41775
9783.840 41873
9784.364 42259
9784.888 42782
9785.412 42648
9785.936 43797
9786.460 43163
9786.984 41709
9787.508 41822
9788.032 41617
9788.556 42932
9789.080 41219
9789.604 41698
9790.128 42812
9790.652 42219
9791.176 41040
9791.700 40952
9792.224 41072
9792.748 41258
9793.272 41778
9793.796 42415
9794.320 42470
9794.845 41697
9795.369 42742
9795.893 42733
9796.417 40758
9796.941 40754
9797.466 42450
9797.990 42001
9798.514 41398
9799.038 43004
9799.563 42649
9800.087 41645
9800.611 41774
9801.136 40792
9801.660 40520
9802.184 39991
9802.709 40428
9803.233 41735
9803.757 41352
9804.282 41788
9804.806 42295
9805.331 41047
9805.855 41368
9806.380 41808
9806.904 41293
9807.429 42764
9807.953 41898
9808.478 41000
9809.002 40733
9809.527 40630
9810.051 41264
9810.576 40379
9811.101 40400
9811.625 40296
9812.150 42805
9812.674 40494
9813.199 41715
9813.724 41469
9814.248 40610
9814.773 42650
9815.298 41448
9815.823 41608
9816.347 41907
9816.872 41607
9817.397 42220
9817.922 40841
9818.446 40774
9818.971 41896
9819.496 41579
9820.021 40284
9820.546 41197
9821.071 40146
9821.595 41614
9822.120 40406
9822.645 40538
9823.170 40635
9823.695 40285
9824.220 41201
9824.745 40534
9825.270 41490
9825.795 41313
9826.320 39923
9826.845 40344
9827.370 40313
9827.895 41936
9828.420 40720
9828.945 39776
9829.470 40719
9829.995 41478
9830.521 40433
9831.046 40865
9831.571 39681
9832.096 39493
9832.621 40951
9833.146 40747
9833.672 41288
9834.197 41941
9834.722 40213
9835.247 40174
9835.772 41301
9836.298 41333
9836.823 40687
9837.348 40979
9837.874 41008
9838.399 42304
9838.924 41956
9839.450 41280
9839.975 41627
9840.500 40509
9841.026 41783
9841.551 40471
9842.077 39775
9842.602 39537
9843.128 40879
9843.653 40109
9844.179 41251
9844.704 41869
9845.230 40339
9845.755 41882
9846.281 41484
9846.806 41754
9847.332 42293
9847.857 40900
9848.383 41048
9848.909 40099
9849.434 42020
9849.960 41129
9850.485 41230
9851.011 40922
9851.537 42229
9852.063 42234
9852.588 40923
9853.114 42540
9853.640 42494
9854.165 42042
9854.691 41063
9855.217 41230
9855.743 40709
9856.269 41544
9856.794 42723
9857.320 40675
9857.846 40979
9858.372 40591
9858.898 40613
9859.424 40219
9859.950 41136
9860.476 41407
9861.002 41164
9861.528 40592
9862.053 40228
9862.579 41631
9863.105 41188
9863.631 42760
9864.157 42111
9864.684 42215
9865.210 41230
9865.736 41167
9866.262 41809
9866.788 41441
9867.314 41845
9867.840 40384
9868.366 40190
9868.892 39787
9869.418 41464
9869.945 40298
9870.471 40599
9870.997 40198
9871.523 41367
9872.050 42061
9872.576 41151
9873.102 42391
9873.628 41272
9874.155 41251
9874.681 40316
9875.207 40968
9875.734 40752
9876.260 41192
9876.786 41314
9877.313 41239
9877.839 42291
9878.365 41682
9878.892 40999
9879.418 41754
9879.945 41418
9880.471 41089
9880.998 40287
9881.524 41160
9882.051 40653
9882.577 42129
9883.104 41954
9883.630 41120
9884.157 40963
9884.683 40432
9885.210 40399
9885.737 41160
9886.263 41079
9886.790 40572
9887.316 40653
9887.843 40449
9888.370 41196
9888.896 41451
9889.423 40376
9889.950 41030
9890.477 40270
9891.003 41574
9891.530 40985
9892.057 39227
9892.584 40394
9893.110 40137
9893.637 41022
9894.164 41435
9894.691 40289
9895.218 40396
9895.745 41127
9896.272 40506
9896.798 41135
9897.325 40681
9897.852 40055
9898.379 40627
9898.906 40499
9899.433 41866
9899.960 39652
9900.487 41065
9901.014 41356
9901.541 41185
9902.068 39404
9902.595 39996
9903.122 40516
9903.649 39620
9904.177 41481
9904.704 40946
9905.231 39568
9905.758 40329
9906.285 39857
9906.812 41043
9907.339 40625
9907.867 40194
9908.394 41016
9908.921 41000
9909.448 41245
9909.975 41005
9910.503 39877
9911.030 40954
9911.557 40766
9912.085 40402
9912.612 41169
9913.139 40535
9913.667 40146
9914.194 39756
9914.721 40517
9915.249 41359
9915.776 40309
9916.304 40567
9916.831 40242
9917.358 41506
9917.886 40253
9918.413 40723
9918.941 40271
9919.468 40381
9919.996 40833
9920.523 40666
9921.051 40456
9921.579 39544
9922.106 39795
9922.634 40550
9923.161 40577
9923.689 39969
9924.217 40042
9924.744 40506
9925.272 39607
9925.800 41203
9926.327 40202
9926.855 39848
9927.383 39639
9927.910 40274
9928.438 39604
9928.966 39813
9929.494 41450
9930.021 40445
9930.549 41777
9931.077 40276
9931.605 40216
9932.133 40691
9932.661 41112
9933.188 41077
9933.716 39736
9934.244 39626
9934.772 40560
9935.300 40391
9935.828 39873
9936.356 39945
9936.884 40416
9937.412 39629
9937.940 40338
9938.468 39014
9938.996 39573
9939.524 39461
9940.052 39565
9940.580 39982
9941.108 39466
9941.636 39524
9942.164 40558
9942.693 40547
9943.221 39210
9943.749 40154
9944.277 40287
9944.805 40581
9945.333 40654
9945.862 40673
9946.390 41551
9946.918 40515
9947.446 40781
9947.975 40507
9948.503 41058
9949.031 41621
9949.560 40376
9950.088 40775
9950.616 40460
9951.145 40718
9951.673 41638
9952.201 41907
9952.730 41051
9953.258 41735
9953.786 40017
9954.315 39797
9954.843 40020
9955.372 40975
9955.900 40910
9956.429 39954
9956.957 41184
9957.486 41378
9958.014 42083
9958.543 41297
9959.071 39959
9959.600 41309
9960.129 40635
9960.657 40190
9961.186 40133
9961.715 40060
9962.243 40219
9962.772 39717
9963.300 40047
9963.829 40349
9964.358 41051
9964.887 39847
9965.415 40914
9965.944 40711
9966.473 41815
9967.002 40665
9967.530 40815
9968.059 41137
9968.588 40301
9969.117 40684
9969.646 40241
9970.175 41555
9970.703 41583
9971.232 41452
9971.761 40627
9972.290 40068
9972.819 41661
9973.348 40715
9973.877 40869
9974.406 39905
9974.935 41690
9975.464 41353
9975.993 41333
9976.522 41409
9977.051 41217
9977.580 39810
9978.109 39291
9978.638 40456
9979.167 41964
9979.696 41926
9980.226 41242
9980.755 41530
9981.284 42058
9981.813 41573
9982.342 41112
9982.871 40990
9983.401 42317
9983.930 41937
9984.459 41950
9984.988 40758
9985.518 40589
9986.047 41649
9986.576 40683
9987.106 41651
9987.635 41650
9988.164 41411
9988.694 41694
9989.223 40837
9989.752 40015
9990.282 40013
9990.811 40162
9991.341 40196
9991.870 41421
9992.399 40497
9992.929 41486
9993.458 40708
9993.988 41674
9994.517 41520
9995.047 40472
9995.576 40603
9996.106 40571
9996.636 42676
9997.165 41865
9997.695 41873
9998.224 41645
9998.754 40339
9999.284 41010
9999.813 40580
10000.343 41019
10000.873 40462
10001.402 40394
10001.932 40218
10002.462 40426
10002.991 40940
10003.521 40978
10004.051 40758
10004.581 40184
10005.111 41218
10005.640 41241
10006.170 42160
10006.700 40395
10007.230 40537
