# Supplementary material for: The N-terminal PA domains of signal-peptide-peptidase-like 2 (SPPL2) proteases impact on TNFα cleavage
Source: Commun Biol. 2025 Apr 30;8:686. doi: 10.1038/s42003-025-08102-y (PMC12043953; doi:10.1038/s42003-025-08102-y)
Supplement: Supplementary file 4 — Supplementary Data 2 [file 42003_2025_8102_MOESM4_ESM.zip › MALDI-TOF data/C7.4 2cI2b_TNFa_0_F7_1.txt]

1997.505 58276
1997.740 58523
1997.975 59053
1998.210 57524
1998.445 57231
1998.679 58543
1998.914 58040
1999.149 58523
1999.384 56499
1999.619 58398
1999.854 59756
2000.089 60464
2000.324 59365
2000.559 59957
2000.794 58518
2001.029 56659
2001.264 58372
2001.499 58686
2001.734 58716
2001.969 58986
2002.204 55611
2002.439 57055
2002.674 56530
2002.909 55584
2003.144 58547
2003.379 57859
2003.614 58618
2003.850 59510
2004.085 58812
2004.320 58207
2004.555 58988
2004.790 56680
2005.026 57987
2005.261 57691
2005.496 56846
2005.731 55868
2005.967 56355
2006.202 55744
2006.437 56650
2006.673 58351
2006.908 57524
2007.143 59344
2007.379 57013
2007.614 57021
2007.850 56450
2008.085 56514
2008.320 58309
2008.556 55527
2008.791 58139
2009.027 56802
2009.262 55692
2009.498 56788
2009.733 57721
2009.969 58347
2010.204 53217
2010.440 56867
2010.675 57595
2010.911 57207
2011.147 55041
2011.382 58181
2011.618 58299
2011.853 57800
2012.089 57426
2012.325 57654
2012.560 56976
2012.796 56942
2013.032 56465
2013.268 57628
2013.503 58121
2013.739 59187
2013.975 58079
2014.211 56939
2014.446 55534
2014.682 60669
2014.918 57908
2015.154 57719
2015.390 57824
2015.626 57668
2015.861 55136
2016.097 57634
2016.333 57071
2016.569 57489
2016.805 54734
2017.041 57718
2017.277 56880
2017.513 55840
2017.749 58165
2017.985 58333
2018.221 57940
2018.457 56225
2018.693 55336
2018.929 55056
2019.165 55630
2019.401 58233
2019.637 59067
2019.873 58385
2020.109 58441
2020.346 58986
2020.582 57613
2020.818 55700
2021.054 59374
2021.290 59983
2021.527 57836
2021.763 57740
2021.999 56825
2022.235 58559
2022.472 56346
2022.708 56741
2022.944 56348
2023.180 55896
2023.417 57223
2023.653 58096
2023.889 57016
2024.126 58494
2024.362 59169
2024.599 58798
2024.835 58801
2025.071 56335
2025.308 57508
2025.544 57668
2025.781 54798
2026.017 55580
2026.254 55789
2026.490 58094
2026.727 58165
2026.963 60379
2027.200 59667
2027.436 57514
2027.673 59098
2027.909 57045
2028.146 58260
2028.383 56920
2028.619 55040
2028.856 58268
2029.093 59482
2029.329 56871
2029.566 58884
2029.803 56488
2030.039 55052
2030.276 58704
2030.513 58530
2030.750 58888
2030.986 58176
2031.223 58549
2031.460 55923
2031.697 58033
2031.934 58329
2032.170 57783
2032.407 58753
2032.644 55702
2032.881 57101
2033.118 57021
2033.355 56580
2033.592 58147
2033.829 58084
2034.066 59125
2034.303 58737
2034.540 56358
2034.777 55511
2035.014 57820
2035.251 59624
2035.488 59348
2035.725 57315
2035.962 58154
2036.199 59556
2036.436 61282
2036.673 59420
2036.910 58580
2037.147 60609
2037.384 58925
2037.622 61407
2037.859 60268
2038.096 58581
2038.333 58466
2038.570 57615
2038.808 59685
2039.045 58297
2039.282 58766
2039.519 56456
2039.757 57490
2039.994 58739
2040.231 59244
2040.469 57225
2040.706 56441
2040.943 55876
2041.181 57318
2041.418 58346
2041.655 59544
2041.893 57528
2042.130 56540
2042.368 54772
2042.605 56420
2042.843 57471
2043.080 57835
2043.318 58499
2043.555 57704
2043.793 56363
2044.030 58531
2044.268 57038
2044.505 57847
2044.743 57738
2044.980 56936
2045.218 58103
2045.456 59363
2045.693 57138
2045.931 57212
2046.169 55815
2046.406 59030
2046.644 58756
2046.882 58957
2047.119 57549
2047.357 58187
2047.595 56437
2047.833 56851
2048.070 59073
2048.308 56063
2048.546 58830
2048.784 58108
2049.022 57739
2049.260 56222
2049.497 58467
2049.735 60039
2049.973 59515
2050.211 58903
2050.449 58207
2050.687 58559
2050.925 58811
2051.163 55995
2051.401 57114
2051.639 57364
2051.877 57526
2052.115 57805
2052.353 58504
2052.591 58745
2052.829 59704
2053.067 58590
2053.305 58975
2053.543 57735
2053.781 57368
2054.019 55580
2054.258 57300
2054.496 57453
2054.734 55131
2054.972 59523
2055.210 61386
2055.448 60283
2055.687 59750
2055.925 58248
2056.163 61163
2056.401 58036
2056.640 58509
2056.878 59466
2057.116 58768
2057.355 60716
2057.593 60422
2057.831 59659
2058.070 59528
2058.308 61127
2058.546 59355
2058.785 58847
2059.023 59033
2059.262 59335
2059.500 58464
2059.739 59441
2059.977 59694
2060.216 58754
2060.454 57689
2060.693 57026
2060.931 59847
2061.170 56819
2061.408 57704
2061.647 56571
2061.885 57244
2062.124 58782
2062.363 58060
2062.601 57970
2062.840 56268
2063.078 57684
2063.317 58826
2063.556 57169
2063.795 57938
2064.033 55809
2064.272 56305
2064.511 56379
2064.749 56603
2064.988 55290
2065.227 55692
2065.466 56395
2065.705 56099
2065.943 58948
2066.182 58643
2066.421 58303
2066.660 57463
2066.899 59286
2067.138 58160
2067.377 55888
2067.616 58288
2067.855 57963
2068.094 59096
2068.332 57254
2068.571 55491
2068.810 57948
2069.049 58232
2069.288 56741
2069.527 55425
2069.767 57255
2070.006 56834
2070.245 58637
2070.484 57833
2070.723 57775
2070.962 56893
2071.201 55362
2071.440 56527
2071.679 58403
2071.919 57161
2072.158 54020
2072.397 56423
2072.636 54327
2072.875 58600
2073.115 57613
2073.354 57805
2073.593 56712
2073.833 56797
2074.072 58124
2074.311 56391
2074.550 54902
2074.790 56328
2075.029 56769
2075.269 54674
2075.508 53932
2075.747 55979
2075.987 57505
2076.226 57172
2076.466 56026
2076.705 57161
2076.944 55694
2077.184 55769
2077.423 54746
2077.663 56358
2077.903 55927
2078.142 56338
2078.382 56955
2078.621 56644
2078.861 56329
2079.100 56396
2079.340 55659
2079.580 56237
2079.819 54126
2080.059 57816
2080.299 57415
2080.538 56948
2080.778 56933
2081.018 57162
2081.257 56058
2081.497 55230
2081.737 56520
2081.977 55286
2082.216 57408
2082.456 55486
2082.696 57658
2082.936 55708
2083.176 55985
2083.415 54329
2083.655 58511
2083.895 58240
2084.135 57511
2084.375 57439
2084.615 55812
2084.855 54924
2085.095 54751
2085.335 55088
2085.575 54570
2085.815 54828
2086.055 55241
2086.295 53511
2086.535 56060
2086.775 56242
2087.015 56353
2087.255 57060
2087.495 53818
2087.735 55825
2087.975 56662
2088.215 56599
2088.455 56824
2088.696 56272
2088.936 55226
2089.176 54298
2089.416 53356
2089.656 56447
2089.897 55633
2090.137 58251
2090.377 58739
2090.617 56772
2090.858 56812
2091.098 56155
2091.338 55973
2091.578 57133
2091.819 56287
2092.059 56882
2092.300 54447
2092.540 56579
2092.780 57490
2093.021 56934
2093.261 54594
2093.502 55864
2093.742 54476
2093.982 54957
2094.223 57412
2094.463 56804
2094.704 58931
2094.944 57879
2095.185 55324
2095.426 56054
2095.666 57474
2095.907 57796
2096.147 56791
2096.388 56854
2096.628 55559
2096.869 57103
2097.110 57031
2097.350 55738
2097.591 56677
2097.832 56125
2098.072 56332
2098.313 57866
2098.554 57277
2098.795 55665
2099.035 55317
2099.276 55384
2099.517 54676
2099.758 56811
2099.999 53921
2100.239 56386
2100.480 55506
2100.721 57625
2100.962 58171
2101.203 57854
2101.444 56432
2101.685 56065
2101.926 57015
2102.166 55659
2102.407 56360
2102.648 56218
2102.889 58384
2103.130 57660
2103.371 57692
2103.612 58026
2103.853 57560
2104.094 55932
2104.335 54225
2104.577 55626
2104.818 54724
2105.059 55825
2105.300 57392
2105.541 58850
2105.782 57857
2106.023 57851
2106.264 57534
2106.506 57300
2106.747 57155
2106.988 57217
2107.229 58988
2107.471 56437
2107.712 55893
2107.953 57525
2108.194 56889
2108.436 56234
2108.677 57246
2108.918 58749
2109.160 57384
2109.401 58872
2109.642 57905
2109.884 56200
2110.125 57470
2110.367 55415
2110.608 55536
2110.849 57577
2111.091 55693
2111.332 57390
2111.574 56450
2111.815 56141
2112.057 57114
2112.298 55490
2112.540 55015
2112.781 55773
2113.023 58369
2113.265 57404
2113.506 56096
2113.748 56522
2113.989 60190
2114.231 58428
2114.473 55186
2114.714 54322
2114.956 58107
2115.198 57085
2115.439 56472
2115.681 55593
2115.923 56256
2116.165 56743
2116.406 55645
2116.648 56446
2116.890 58208
2117.132 57761
2117.374 56345
2117.615 56862
2117.857 57155
2118.099 56342
2118.341 58028
2118.583 56172
2118.825 55659
2119.067 56361
2119.309 58502
2119.551 59065
2119.793 59013
2120.035 56115
2120.277 56444
2120.519 57458
2120.761 56490
2121.003 58383
2121.245 55381
2121.487 56994
2121.729 56549
2121.971 55568
2122.213 56290
2122.455 55991
2122.697 56093
2122.939 55881
2123.181 58738
2123.424 55988
2123.666 56365
2123.908 56477
2124.150 56083
2124.392 57056
2124.635 57316
2124.877 58495
2125.119 55305
2125.361 55660
2125.604 54992
2125.846 56910
2126.088 57108
2126.331 54828
2126.573 53972
2126.815 54829
2127.058 55845
2127.300 57306
2127.543 56049
2127.785 56446
2128.027 55414
2128.270 57403
2128.512 56658
2128.755 54603
2128.997 56770
2129.240 57509
2129.482 57012
2129.725 55132
2129.967 56597
2130.210 56559
2130.453 55970
2130.695 55360
2130.938 55775
2131.180 57671
2131.423 55708
2131.666 56690
2131.908 56755
2132.151 56400
2132.394 56762
2132.636 57735
2132.879 55919
2133.122 57903
2133.365 56015
2133.607 54653
2133.850 55644
2134.093 56463
2134.336 56628
2134.578 55532
2134.821 56236
2135.064 55555
2135.307 57930
2135.550 57475
2135.793 57544
2136.036 56034
2136.279 54131
2136.521 57646
2136.764 56934
2137.007 56005
2137.250 55559
2137.493 55086
2137.736 56151
2137.979 56851
2138.222 55315
2138.465 55422
2138.708 55460
2138.951 55406
2139.195 57463
2139.438 57287
2139.681 55170
2139.924 55483
2140.167 56125
2140.410 57089
2140.653 56644
2140.896 55738
2141.140 56445
2141.383 57195
2141.626 56354
2141.869 56348
2142.113 54948
2142.356 55145
2142.599 57373
2142.842 57450
2143.086 57084
2143.329 56497
2143.572 54700
2143.816 56598
2144.059 55336
2144.302 56661
2144.546 57243
2144.789 58201
2145.033 54710
2145.276 55058
2145.519 55245
2145.763 55052
2146.006 55321
2146.250 54700
2146.493 56691
2146.737 56386
2146.980 56283
2147.224 55989
2147.467 55531
2147.711 57480
2147.955 55095
2148.198 55724
2148.442 57384
2148.685 55814
2148.929 56577
2149.173 56834
2149.416 56663
2149.660 58686
2149.904 57124
2150.147 55576
2150.391 56412
2150.635 55316
2150.879 54385
2151.122 53049
2151.366 56312
2151.610 56513
2151.854 56065
2152.098 55703
2152.341 54959
2152.585 56151
2152.829 56005
2153.073 57600
2153.317 57658
2153.561 57165
2153.805 57426
2154.049 56802
2154.293 56236
2154.537 57343
2154.781 57677
2155.025 56214
2155.269 58069
2155.513 56822
2155.757 57003
2156.001 54630
2156.245 55901
2156.489 58420
2156.733 58164
2156.977 56670
2157.221 55420
2157.465 59162
2157.709 58214
2157.953 55936
2158.198 55965
2158.442 54949
2158.686 56484
2158.930 56331
2159.174 56771
2159.419 56278
2159.663 56964
2159.907 57045
2160.151 56107
2160.396 57308
2160.640 56320
2160.884 56916
2161.129 58011
2161.373 58796
2161.617 57648
2161.862 55755
2162.106 54557
2162.351 54669
2162.595 54629
2162.839 54376
2163.084 55292
2163.328 56067
2163.573 55505
2163.817 55881
2164.062 55012
2164.306 57147
2164.551 56215
2164.795 58878
2165.040 55607
2165.285 55376
2165.529 56695
2165.774 56201
2166.018 55303
2166.263 56986
2166.508 56641
2166.752 56834
2166.997 56767
2167.242 57169
2167.486 56070
2167.731 55215
2167.976 55489
2168.221 54736
2168.465 54603
2168.710 56261
2168.955 56704
2169.200 56876
2169.444 56475
2169.689 57227
2169.934 55800
2170.179 56034
2170.424 55837
2170.669 54872
2170.914 57925
2171.159 57327
2171.403 56671
2171.648 55431
2171.893 56177
2172.138 56751
2172.383 56522
2172.628 57421
2172.873 56002
2173.118 56191
2173.363 56109
2173.608 58017
2173.853 58788
2174.099 55854
2174.344 55875
2174.589 56604
2174.834 57419
2175.079 55988
2175.324 56694
2175.569 56511
2175.814 57889
2176.060 56730
2176.305 54732
2176.550 57419
2176.795 57682
2177.041 58586
2177.286 56607
2177.531 56799
2177.776 57931
2178.022 56263
2178.267 56883
2178.512 55616
2178.758 56264
2179.003 57723
2179.248 59336
2179.494 56610
2179.739 57577
2179.985 56870
2180.230 56635
2180.475 56711
2180.721 56672
2180.966 58644
2181.212 54748
2181.457 57633
2181.703 56657
2181.948 57982
2182.194 57806
2182.440 55813
2182.685 54218
2182.931 53905
2183.176 55720
2183.422 54545
2183.667 56292
2183.913 57989
2184.159 57757
2184.404 56977
2184.650 58022
2184.896 57107
2185.142 56482
2185.387 56137
2185.633 56776
2185.879 58299
2186.124 57246
2186.370 56697
2186.616 55190
2186.862 57198
2187.108 57972
2187.354 55955
2187.599 57045
2187.845 56191
2188.091 57382
2188.337 58345
2188.583 56589
2188.829 55954
2189.075 57477
2189.321 59414
2189.567 54619
2189.813 55182
2190.059 58428
2190.305 58553
2190.551 55650
2190.797 54406
2191.043 55970
2191.289 56036
2191.535 55931
2191.781 55994
2192.027 57503
2192.273 57764
2192.519 57087
2192.765 55565
2193.012 57406
2193.258 59248
2193.504 56729
2193.750 57354
2193.996 55958
2194.243 55507
2194.489 56462
2194.735 55107
2194.981 54151
2195.228 54890
2195.474 56841
2195.720 55270
2195.966 54980
2196.213 57917
2196.459 57784
2196.706 56151
2196.952 55632
2197.198 56755
2197.445 56108
2197.691 58235
2197.938 58358
2198.184 55846
2198.430 54467
2198.677 56069
2198.923 53475
2199.170 55505
2199.416 56206
2199.663 54764
2199.910 56237
2200.156 55204
2200.403 56924
2200.649 56631
2200.896 55966
2201.142 54813
2201.389 56498
2201.636 55908
2201.882 55081
2202.129 56427
2202.376 56522
2202.622 56294
2202.869 57179
2203.116 55500
2203.363 57778
2203.609 57148
2203.856 54881
2204.103 55468
2204.350 56215
2204.597 56572
2204.843 56200
2205.090 55346
2205.337 55080
2205.584 55073
2205.831 53908
2206.078 54415
2206.325 55459
2206.572 57858
2206.819 57061
2207.065 55542
2207.312 57708
2207.559 56084
2207.806 56502
2208.053 56852
2208.300 56091
2208.548 58641
2208.795 56434
2209.042 57331
2209.289 54541
2209.536 59017
2209.783 57336
2210.030 57164
2210.277 56808
2210.524 57582
2210.771 57386
2211.019 59006
2211.266 55773
2211.513 56915
2211.760 55122
2212.007 55915
2212.255 57777
2212.502 57313
2212.749 56948
2212.997 57028
2213.244 56746
2213.491 58216
2213.739 58044
2213.986 58615
2214.233 55578
2214.481 53858
2214.728 54983
2214.975 55916
2215.223 57119
2215.470 56131
2215.718 56550
2215.965 58737
2216.213 57549
2216.460 56835
2216.708 56464
2216.955 56036
2217.203 56334
2217.450 54749
2217.698 56244
2217.945 55598
2218.193 55654
2218.440 55610
2218.688 55134
2218.936 56776
2219.183 56041
2219.431 56066
2219.679 56166
2219.926 57094
2220.174 57629
2220.422 56613
2220.669 57194
2220.917 56123
2221.165 56597
2221.413 56488
2221.660 56990
2221.908 56355
2222.156 54969
2222.404 56125
2222.652 54371
2222.900 55584
2223.147 55935
2223.395 54743
2223.643 54462
2223.891 56744
2224.139 55993
2224.387 58051
2224.635 56971
2224.883 55872
2225.131 57327
2225.379 57414
2225.627 55825
2225.875 55649
2226.123 55141
2226.371 55747
2226.619 54937
2226.867 55827
2227.115 56930
2227.363 57928
2227.611 55983
2227.859 55219
2228.108 57467
2228.356 56931
2228.604 57239
2228.852 57929
2229.100 57135
2229.349 56771
2229.597 58847
2229.845 58545
2230.093 56811
2230.342 56819
2230.590 56410
2230.838 57921
2231.086 56921
2231.335 57350
2231.583 55061
2231.831 56622
2232.080 57665
2232.328 57296
2232.577 58458
2232.825 55791
2233.073 56518
2233.322 58192
2233.570 57829
2233.819 57509
2234.067 57376
2234.316 57466
2234.564 56964
2234.813 56552
2235.061 56023
2235.310 58821
2235.558 60101
2235.807 58738
2236.056 58689
2236.304 58280
2236.553 56815
2236.801 56570
2237.050 57500
2237.299 53804
2237.547 56387
2237.796 55383
2238.045 56024
2238.293 55594
2238.542 55048
2238.791 57411
2239.040 56298
2239.288 57449
2239.537 55222
2239.786 56295
2240.035 56272
2240.284 56624
2240.533 57068
2240.781 57848
2241.030 55406
2241.279 57042
2241.528 57051
2241.777 56988
2242.026 56942
2242.275 56806
2242.524 57499
2242.773 58604
2243.022 56167
2243.271 59746
2243.520 59542
2243.769 56730
2244.018 55717
2244.267 55970
2244.516 55037
2244.765 56425
2245.014 57284
2245.263 55274
2245.512 57295
2245.761 56105
2246.011 56719
2246.260 57070
2246.509 56980
2246.758 56498
2247.007 57208
2247.257 56306
2247.506 54520
2247.755 55458
2248.004 57555
2248.254 56128
2248.503 54935
2248.752 52457
2249.002 54202
2249.251 56198
2249.500 59120
2249.750 58008
2249.999 56601
2250.248 58388
2250.498 57362
2250.747 56610
2250.997 57038
2251.246 59596
2251.495 56792
2251.745 55671
2251.994 56516
2252.244 56897
2252.493 57532
2252.743 56790
2252.993 56816
2253.242 56478
2253.492 57125
2253.741 57361
2253.991 57575
2254.240 57578
2254.490 55787
2254.740 57268
2254.989 54372
2255.239 55002
2255.489 54482
2255.738 55386
2255.988 55041
2256.238 56311
2256.488 55958
2256.737 56621
2256.987 58322
2257.237 56985
2257.487 58692
2257.736 55845
2257.986 56616
2258.236 56857
2258.486 58984
2258.736 55953
2258.986 54608
2259.236 57626
2259.486 54884
2259.735 56412
2259.985 56006
2260.235 59120
2260.485 57296
2260.735 55370
2260.985 54681
2261.235 53624
2261.485 54333
2261.735 54996
2261.985 55765
2262.235 56747
2262.485 57098
2262.736 56438
2262.986 56212
2263.236 55874
2263.486 53565
2263.736 56545
2263.986 54538
2264.236 56272
2264.487 56365
2264.737 56915
2264.987 54951
2265.237 56795
2265.487 55170
2265.738 55204
2265.988 55178
2266.238 53704
2266.489 54037
2266.739 56715
2266.989 56644
2267.240 55346
2267.490 54820
2267.740 54882
2267.991 56476
2268.241 56847
2268.491 57255
2268.742 56733
2268.992 56681
2269.243 55170
2269.493 56578
2269.744 55498
2269.994 56576
2270.245 55886
2270.495 55253
2270.746 56382
2270.996 55224
2271.247 57058
2271.497 56185
2271.748 55718
2271.999 56557
2272.249 55365
2272.500 55079
2272.751 56555
2273.001 56900
2273.252 55614
2273.503 54705
2273.753 58033
2274.004 57326
2274.255 54292
2274.505 54985
2274.756 53784
2275.007 56097
2275.258 57306
2275.509 55543
2275.759 56217
2276.010 53489
2276.261 54890
2276.512 56535
2276.763 57085
2277.014 56488
2277.265 56361
2277.516 57343
2277.766 56852
2278.017 55973
2278.268 54158
2278.519 55727
2278.770 53701
2279.021 55329
2279.272 56198
2279.523 54860
2279.774 55340
2280.025 56035
2280.276 56118
2280.528 55568
2280.779 55273
2281.030 53314
2281.281 55724
2281.532 52602
2281.783 53588
2282.034 55297
2282.286 55334
2282.537 56497
2282.788 55320
2283.039 56151
2283.290 55666
2283.542 56034
2283.793 56665
2284.044 56250
2284.295 56113
2284.547 56520
2284.798 56574
2285.049 55893
2285.301 56143
2285.552 56830
2285.804 55309
2286.055 54590
2286.306 55168
2286.558 54159
2286.809 54313
2287.061 55408
2287.312 56071
2287.564 57418
2287.815 55438
2288.067 55049
2288.318 55753
2288.570 57514
2288.821 57245
2289.073 56693
2289.324 56156
2289.576 54642
2289.827 55506
2290.079 57274
2290.331 55054
2290.582 55155
2290.834 55186
2291.086 56649
2291.337 55665
2291.589 56123
2291.841 54988
2292.092 54419
2292.344 53895
2292.596 55746
2292.848 54051
2293.099 55677
2293.351 56715
2293.603 55142
2293.855 57317
2294.107 57384
2294.359 55860
2294.610 56125
2294.862 53707
2295.114 55198
2295.366 55777
2295.618 55830
2295.870 55620
2296.122 54594
2296.374 55217
2296.626 55335
2296.878 54438
2297.130 54218
2297.382 54176
2297.634 56059
2297.886 56211
2298.138 57131
2298.390 54700
2298.642 54442
2298.894 55389
2299.146 57176
2299.399 53585
2299.651 54336
2299.903 55705
2300.155 55730
2300.407 54847
2300.659 54565
2300.912 56879
2301.164 54671
2301.416 56800
2301.668 54491
2301.921 57052
2302.173 56921
2302.425 56305
2302.678 55127
2302.930 55117
2303.182 54980
2303.435 54661
2303.687 55322
2303.939 55692
2304.192 56268
2304.444 56197
2304.697 54397
2304.949 56028
2305.201 54599
2305.454 54443
2305.706 54396
2305.959 55215
2306.211 54932
2306.464 56266
2306.716 54206
2306.969 53907
2307.222 54332
2307.474 55077
2307.727 56956
2307.979 56504
2308.232 55112
2308.485 54445
2308.737 57007
2308.990 54190
2309.243 54043
2309.495 53785
2309.748 56493
2310.001 56635
2310.253 53377
2310.506 55121
2310.759 54466
2311.012 54282
2311.265 55924
2311.517 56417
2311.770 56774
2312.023 54499
2312.276 56147
2312.529 53994
2312.782 56740
2313.034 56036
2313.287 54854
2313.540 57728
2313.793 54937
2314.046 56242
2314.299 53705
2314.552 53890
2314.805 55837
2315.058 55984
2315.311 55069
2315.564 53498
2315.817 53416
2316.070 55989
2316.323 55035
2316.576 54910
2316.829 55997
2317.083 55048
2317.336 54958
2317.589 55131
2317.842 57401
2318.095 55863
2318.348 55832
2318.602 56013
2318.855 56759
2319.108 55306
2319.361 54091
2319.614 55661
2319.868 56796
2320.121 55753
2320.374 56072
2320.628 55415
2320.881 54658
2321.134 53183
2321.388 54727
2321.641 56072
2321.894 55155
2322.148 54353
2322.401 55475
2322.655 54598
2322.908 54818
2323.161 55407
2323.415 57711
2323.668 56034
2323.922 53355
2324.175 54425
2324.429 54919
2324.682 53763
2324.936 54877
2325.189 56162
2325.443 56587
2325.697 56544
2325.950 56102
2326.204 56119
2326.458 54484
2326.711 53392
2326.965 53450
2327.218 55875
2327.472 56129
2327.726 54237
2327.980 54491
2328.233 55297
2328.487 55779
2328.741 55650
2328.995 57151
2329.248 55269
2329.502 55964
2329.756 54577
2330.010 54196
2330.264 54268
2330.517 55274
2330.771 56192
2331.025 56198
2331.279 55235
2331.533 53169
2331.787 57173
2332.041 54939
2332.295 54194
2332.549 53565
2332.803 52758
2333.057 55772
2333.311 53863
2333.565 52459
2333.819 54959
2334.073 54421
2334.327 55275
2334.581 53862
2334.835 54009
2335.089 55136
2335.343 55917
2335.597 56518
2335.852 57934
2336.106 56322
2336.360 54774
2336.614 54705
2336.868 53693
2337.123 54525
2337.377 56049
2337.631 55332
2337.885 56268
2338.140 56193
2338.394 54540
2338.648 54695
2338.902 55353
2339.157 56095
2339.411 56802
2339.666 57466
2339.920 55784
2340.174 54600
2340.429 55229
2340.683 55450
2340.938 56323
2341.192 56287
2341.446 56204
2341.701 57054
2341.955 55420
2342.210 56270
2342.464 57976
2342.719 55649
2342.973 53602
2343.228 54578
2343.483 56910
2343.737 56267
2343.992 58000
2344.246 57509
2344.501 56499
2344.756 56043
2345.010 57486
2345.265 56191
2345.520 55266
2345.774 55918
2346.029 52551
2346.284 53283
2346.538 53689
2346.793 55768
2347.048 57541
2347.303 55590
2347.558 55546
2347.812 56668
2348.067 57405
2348.322 54682
2348.577 54290
2348.832 55571
2349.087 56630
2349.341 54610
2349.596 54865
2349.851 53766
2350.106 55629
2350.361 56143
2350.616 53410
2350.871 54562
2351.126 58519
2351.381 56029
2351.636 54400
2351.891 53920
2352.146 55205
2352.401 55038
2352.656 54867
2352.911 55624
2353.166 55948
2353.422 55617
2353.677 53427
2353.932 54690
2354.187 54387
2354.442 53065
2354.697 54692
2354.953 54916
2355.208 53620
2355.463 54427
2355.718 53352
2355.974 52788
2356.229 52112
2356.484 52716
2356.739 54106
2356.995 54310
2357.250 54720
2357.505 55820
2357.761 54731
2358.016 53809
2358.271 54316
2358.527 54416
2358.782 53046
2359.038 54426
2359.293 53894
2359.549 53631
2359.804 54102
2360.059 54672
2360.315 56148
2360.570 55749
2360.826 54516
2361.082 54748
2361.337 55171
2361.593 54701
2361.848 54059
2362.104 54172
2362.359 56705
2362.615 56710
2362.871 54932
2363.126 53780
2363.382 53893
2363.638 54883
2363.893 54230
2364.149 54132
2364.405 55535
2364.660 54353
2364.916 54409
2365.172 53605
2365.428 53647
2365.684 54330
2365.939 54924
2366.195 54792
2366.451 54222
2366.707 55080
2366.963 54383
2367.219 56273
2367.474 54965
2367.730 54159
2367.986 52526
2368.242 52805
2368.498 56274
2368.754 53693
2369.010 54383
2369.266 54501
2369.522 55347
2369.778 53547
2370.034 53662
2370.290 54130
2370.546 54289
2370.802 55919
2371.058 55664
2371.314 54500
2371.570 53677
2371.827 54337
2372.083 54599
2372.339 53939
2372.595 54441
2372.851 53884
2373.107 53906
2373.364 54537
2373.620 54271
2373.876 54889
2374.132 55855
2374.389 55490
2374.645 56033
2374.901 53269
2375.157 53999
2375.414 54614
2375.670 56861
2375.926 55713
2376.183 55143
2376.439 54603
2376.696 53427
2376.952 53813
2377.208 54206
2377.465 52686
2377.721 55536
2377.978 53919
2378.234 53266
2378.491 53699
2378.747 53610
2379.004 54890
2379.260 55235
2379.517 55780
2379.773 53619
2380.030 53703
2380.286 53224
2380.543 54292
2380.800 54491
2381.056 53091
2381.313 55324
2381.570 53688
2381.826 53415
2382.083 54059
2382.340 54663
2382.596 54098
2382.853 54744
2383.110 54672
2383.367 55535
2383.623 55367
2383.880 52731
2384.137 55333
2384.394 55270
2384.651 54331
2384.907 54443
2385.164 53386
2385.421 52960
2385.678 52397
2385.935 53414
2386.192 52954
2386.449 54420
2386.706 53616
2386.963 53611
2387.219 53682
2387.476 54270
2387.733 53919
2387.990 55075
2388.247 52789
2388.505 53830
2388.762 54744
2389.019 55720
2389.276 54934
2389.533 53998
2389.790 54557
2390.047 55046
2390.304 56502
2390.561 55911
2390.818 54640
2391.076 54620
2391.333 54954
2391.590 54543
2391.847 54666
2392.104 53517
2392.362 55385
2392.619 56427
2392.876 57772
2393.133 54411
2393.391 54686
2393.648 53664
2393.905 56036
2394.163 54685
2394.420 53945
2394.677 52570
2394.935 53116
2395.192 53905
2395.450 54540
2395.707 54759
2395.965 54764
2396.222 55043
2396.479 54358
2396.737 53415
2396.994 55382
2397.252 53510
2397.509 54695
2397.767 54882
2398.025 56097
2398.282 55004
2398.540 53534
2398.797 52920
2399.055 52935
2399.312 53193
2399.570 53270
2399.828 54177
2400.085 54708
2400.343 55585
2400.601 55707
2400.859 55432
2401.116 55247
2401.374 53295
2401.632 53484
2401.889 53758
2402.147 56219
2402.405 55874
2402.663 53825
2402.921 55373
2403.178 54029
2403.436 54749
2403.694 53508
2403.952 54953
2404.210 55788
2404.468 54187
2404.726 53242
2404.984 56203
2405.242 55945
2405.500 53126
2405.758 53693
2406.016 51435
2406.274 53110
2406.532 54412
2406.790 54353
2407.048 52402
2407.306 52199
2407.564 54672
2407.822 54535
2408.080 53856
2408.338 51600
2408.596 54095
2408.854 53736
2409.112 52428
2409.371 54139
2409.629 53185
2409.887 55510
2410.145 54733
2410.403 54438
2410.662 55087
2410.920 55716
2411.178 55627
2411.436 53689
2411.695 54280
2411.953 55769
2412.211 54073
2412.470 53273
2412.728 56153
2412.986 54075
2413.245 54699
2413.503 54621
2413.762 53530
2414.020 55224
2414.278 53787
2414.537 55080
2414.795 53882
2415.054 55479
2415.312 54352
2415.571 55679
2415.829 54216
2416.088 53183
2416.346 53230
2416.605 52329
2416.864 53403
2417.122 55582
2417.381 53894
2417.639 52978
2417.898 53597
2418.157 54491
2418.415 54721
2418.674 56440
2418.933 55400
2419.191 54371
2419.450 53505
2419.709 55496
2419.967 54797
2420.226 54488
2420.485 53179
2420.744 52756
2421.003 53595
2421.261 52873
2421.520 54618
2421.779 55662
2422.038 55849
2422.297 54406
2422.556 52746
2422.815 54234
2423.073 54134
2423.332 52666
2423.591 53753
2423.850 54689
2424.109 53257
2424.368 53840
2424.627 54931
2424.886 53741
2425.145 54389
2425.404 52215
2425.663 54331
2425.922 53539
2426.181 53943
2426.441 53703
2426.700 52934
2426.959 53685
2427.218 53096
2427.477 53399
2427.736 51600
2427.995 51584
2428.255 53438
2428.514 53758
2428.773 54012
2429.032 53369
2429.291 54334
2429.551 53730
2429.810 52799
2430.069 54142
2430.329 54170
2430.588 52666
2430.847 54450
2431.107 54389
2431.366 54126
2431.625 53205
2431.885 54159
2432.144 53959
2432.403 54838
2432.663 54216
2432.922 53215
2433.182 54216
2433.441 54969
2433.701 54077
2433.960 52887
2434.220 52451
2434.479 54538
2434.739 54246
2434.998 54004
2435.258 55844
2435.518 54433
2435.777 54557
2436.037 54050
2436.296 55728
2436.556 55182
2436.816 53452
2437.075 55330
2437.335 52970
2437.595 53966
2437.854 52732
2438.114 53339
2438.374 52811
2438.634 52999
2438.893 53915
2439.153 54485
2439.413 53338
2439.673 52499
2439.933 54003
2440.192 51792
2440.452 53006
2440.712 53977
2440.972 53274
2441.232 54265
2441.492 54146
2441.752 53230
2442.012 54122
2442.272 54927
2442.531 51747
2442.791 51470
2443.051 52778
2443.311 53245
2443.571 53667
2443.831 55032
2444.092 55203
2444.352 53118
2444.612 55082
2444.872 56721
2445.132 55229
2445.392 54177
2445.652 54262
2445.912 55290
2446.172 53128
2446.433 56125
2446.693 54433
2446.953 54395
2447.213 53940
2447.473 55119
2447.734 55295
2447.994 54119
2448.254 54543
2448.514 55000
2448.775 54159
2449.035 53519
2449.295 53291
2449.556 53919
2449.816 54552
2450.076 53377
2450.337 52725
2450.597 53647
2450.858 55457
2451.118 53849
2451.378 53604
2451.639 55537
2451.899 55082
2452.160 53964
2452.420 53672
2452.681 53496
2452.941 55933
2453.202 56857
2453.462 54731
2453.723 53065
2453.984 54627
2454.244 53081
2454.505 53426
2454.765 51661
2455.026 52289
2455.287 52727
2455.547 51974
2455.808 53515
2456.069 52620
2456.329 55621
2456.590 53209
2456.851 52127
2457.112 53081
2457.372 53521
2457.633 54903
2457.894 54958
2458.155 54964
2458.415 54037
2458.676 53071
2458.937 51987
2459.198 52367
2459.459 53184
2459.720 53322
2459.981 55487
2460.242 53413
2460.502 55316
2460.763 54466
2461.024 55190
2461.285 55336
2461.546 54456
2461.807 53452
2462.068 53469
2462.329 54114
2462.590 54425
2462.851 54983
2463.112 55662
2463.374 52838
2463.635 53414
2463.896 52916
2464.157 54816
2464.418 54414
2464.679 56444
2464.940 55520
2465.202 55107
2465.463 54402
2465.724 53678
2465.985 54377
2466.246 55742
2466.508 52659
2466.769 54442
2467.030 53722
2467.291 55093
2467.553 55356
2467.814 55124
2468.075 54601
2468.337 54467
2468.598 54235
2468.859 55038
2469.121 54138
2469.382 52823
2469.644 54836
2469.905 54030
2470.167 53471
2470.428 54160
2470.689 54206
2470.951 53444
2471.212 53971
2471.474 52924
2471.736 53128
2471.997 52749
2472.259 52960
2472.520 53739
2472.782 51183
2473.043 50936
2473.305 51789
2473.567 53606
2473.828 53584
2474.090 53294
2474.352 53871
2474.613 51835
2474.875 52874
2475.137 52639
2475.398 53145
2475.660 52390
2475.922 52088
2476.184 51694
2476.445 52159
2476.707 54601
2476.969 54522
2477.231 55202
2477.493 53631
2477.755 54382
2478.016 54208
2478.278 53182
2478.540 54203
2478.802 52494
2479.064 54169
2479.326 53539
2479.588 55164
2479.850 52125
2480.112 54632
2480.374 54201
2480.636 53303
2480.898 52640
2481.160 53241
2481.422 53488
2481.684 53355
2481.946 54835
2482.208 52778
2482.470 53375
2482.732 52974
2482.994 54313
2483.257 52390
2483.519 52183
2483.781 53665
2484.043 53096
2484.305 53105
2484.568 53217
2484.830 55106
2485.092 55960
2485.354 54976
2485.617 54103
2485.879 53653
2486.141 53592
2486.403 52026
2486.666 52025
2486.928 52770
2487.190 53400
2487.453 54449
2487.715 50921
2487.978 53657
2488.240 52620
2488.502 50618
2488.765 51893
2489.027 54024
2489.290 54697
2489.552 53527
2489.815 53361
2490.077 53628
2490.340 54145
2490.602 52140
2490.865 52434
2491.127 53581
2491.390 53961
2491.653 52987
2491.915 51591
2492.178 53102
2492.440 52699
2492.703 54071
2492.966 51386
2493.228 52457
2493.491 52864
2493.754 54062
2494.017 53919
2494.279 52726
2494.542 55244
2494.805 54616
2495.068 54218
2495.330 52553
2495.593 55877
2495.856 54556
2496.119 53618
2496.382 55438
2496.644 54476
2496.907 55738
2497.170 54004
2497.433 53854
2497.696 52856
2497.959 51390
2498.222 52826
2498.485 51935
2498.748 53528
2499.011 52644
2499.274 52731
2499.537 51554
2499.800 53930
2500.063 53700
2500.326 52988
2500.589 54788
2500.852 52537
2501.115 54210
2501.378 53204
2501.641 53528
2501.905 51402
2502.168 53015
2502.431 52139
2502.694 53373
2502.957 53687
2503.221 51695
2503.484 52511
2503.747 51235
2504.010 51655
2504.273 51713
2504.537 53211
2504.800 52364
2505.063 53198
2505.327 53495
2505.590 52616
2505.853 54299
2506.117 52218
2506.380 54987
2506.643 51979
2506.907 52502
2507.170 53678
2507.434 52438
2507.697 53320
2507.961 53598
2508.224 53326
2508.488 54415
2508.751 53048
2509.015 53718
2509.278 51725
2509.542 53186
2509.805 52677
2510.069 53254
2510.332 53009
2510.596 52654
2510.860 52350
2511.123 53738
2511.387 53768
2511.651 54202
2511.914 54209
2512.178 53100
2512.442 52638
2512.705 51620
2512.969 51275
2513.233 54367
2513.497 53332
2513.760 52210
2514.024 51726
2514.288 54024
2514.552 52366
2514.816 53234
2515.079 53683
2515.343 54215
2515.607 53091
2515.871 52163
2516.135 51618
2516.399 53672
2516.663 52646
2516.927 51822
2517.191 52259
2517.455 53002
2517.719 52706
2517.983 53021
2518.247 51917
2518.511 53488
2518.775 52988
2519.039 54333
2519.303 52492
2519.567 52835
2519.831 53143
2520.095 52272
2520.359 52200
2520.623 51328
2520.887 53488
2521.152 53719
2521.416 52739
2521.680 51843
2521.944 51735
2522.208 51565
2522.473 51144
2522.737 51267
2523.001 52531
2523.265 53478
2523.530 51785
2523.794 52106
2524.058 52894
2524.323 52211
2524.587 52743
2524.851 52707
2525.116 51551
2525.380 50422
2525.644 52446
2525.909 51274
2526.173 53925
2526.438 52861
2526.702 52751
2526.967 53528
2527.231 53230
2527.496 54718
2527.760 53666
2528.025 51622
2528.289 52754
2528.554 53079
2528.818 53466
2529.083 52153
2529.347 53087
2529.612 52318
2529.877 52954
2530.141 52812
2530.406 52260
2530.671 50767
2530.935 53937
2531.200 51626
2531.465 51035
2531.729 52264
2531.994 51853
2532.259 53201
2532.524 52855
2532.789 52217
2533.053 53187
2533.318 52074
2533.583 53249
2533.848 51012
2534.113 52084
2534.377 51193
2534.642 51530
2534.907 52662
2535.172 52034
2535.437 53943
2535.702 52025
2535.967 52325
2536.232 50632
2536.497 50693
2536.762 50081
2537.027 54801
2537.292 53477
2537.557 52201
2537.822 52249
2538.087 54064
2538.352 52712
2538.617 52765
2538.882 52677
2539.147 51175
2539.413 54012
2539.678 52104
2539.943 51656
2540.208 54074
2540.473 52559
2540.738 52513
2541.004 51706
2541.269 51958
2541.534 50643
2541.799 50566
2542.065 53006
2542.330 51910
2542.595 52244
2542.860 53062
2543.126 51421
2543.391 53145
2543.656 53752
2543.922 53287
2544.187 53298
2544.453 53299
2544.718 51873
2544.983 50727
2545.249 52689
2545.514 52567
2545.780 50652
2546.045 53112
2546.311 53441
2546.576 53405
2546.842 54582
2547.107 52301
2547.373 52411
2547.638 51296
2547.904 52308
2548.170 52117
2548.435 52979
2548.701 52740
2548.966 51916
2549.232 53123
2549.498 52277
2549.763 52724
2550.029 51068
2550.295 52057
2550.561 52680
2550.826 52849
2551.092 52482
2551.358 51907
2551.624 53411
2551.889 52227
2552.155 51852
2552.421 50843
2552.687 52564
2552.953 51798
2553.218 51219
2553.484 53269
2553.750 52822
2554.016 52198
2554.282 51791
2554.548 53070
2554.814 52126
2555.080 54050
2555.346 52308
2555.612 53374
2555.878 52842
2556.144 53337
2556.410 52581
2556.676 50411
2556.942 51786
2557.208 52335
2557.474 53856
2557.740 52519
2558.006 51312
2558.272 51296
2558.539 53098
2558.805 53870
2559.071 52071
2559.337 52762
2559.603 53180
2559.869 53939
2560.136 52296
2560.402 51026
2560.668 52734
2560.934 51076
2561.201 51576
2561.467 52699
2561.733 53929
2562.000 53491
2562.266 51860
2562.532 51611
2562.799 53439
2563.065 54043
2563.331 51536
2563.598 52828
2563.864 51962
2564.131 51800
2564.397 50883
2564.664 51940
2564.930 53053
2565.197 51971
2565.463 51358
2565.730 50536
2565.996 53107
2566.263 52941
2566.529 51870
2566.796 52524
2567.062 50870
2567.329 52422
2567.596 52460
2567.862 52644
2568.129 51969
2568.395 55333
2568.662 53151
2568.929 52997
2569.195 53356
2569.462 52222
2569.729 52202
2569.996 51561
2570.262 53419
2570.529 54063
2570.796 53373
2571.063 51233
2571.330 52193
2571.596 51822
2571.863 51842
2572.130 52794
2572.397 52433
2572.664 53821
2572.931 53385
2573.198 52934
2573.465 53891
2573.731 53073
2573.998 53758
2574.265 51164
2574.532 53195
2574.799 53851
2575.066 53562
2575.333 52493
2575.600 53229
2575.867 53091
2576.135 52305
2576.402 52134
2576.669 51841
2576.936 54456
2577.203 53775
2577.470 51987
2577.737 51317
2578.004 52053
2578.272 53169
2578.539 52284
2578.806 51236
2579.073 51817
2579.340 53952
2579.608 53367
2579.875 52196
2580.142 53149
2580.409 53678
2580.677 54598
2580.944 53317
2581.211 52478
2581.479 53189
2581.746 51498
2582.013 52925
2582.281 52144
2582.548 53041
2582.816 52612
2583.083 53611
2583.350 53635
2583.618 53936
2583.885 53175
2584.153 52597
2584.420 53653
2584.688 52999
2584.955 52231
2585.223 50815
2585.491 51063
2585.758 51760
2586.026 53466
2586.293 52869
2586.561 50948
2586.828 51653
2587.096 52026
2587.364 54071
2587.631 52023
2587.899 51614
2588.167 52614
2588.435 51641
2588.702 51293
2588.970 52052
2589.238 52275
2589.505 52314
2589.773 52920
2590.041 52586
2590.309 53450
2590.577 53328
2590.845 52212
2591.112 50674
2591.380 53056
2591.648 54595
2591.916 53118
2592.184 52911
2592.452 52549
2592.720 53960
2592.988 51549
2593.256 52034
2593.524 50344
2593.792 51477
2594.060 52850
2594.328 51659
2594.596 54195
2594.864 52074
2595.132 52328
2595.400 50691
2595.668 52918
2595.936 52825
2596.204 53726
2596.472 53935
2596.740 51522
2597.009 54023
2597.277 52089
2597.545 52628
2597.813 53100
2598.081 53164
2598.349 54226
2598.618 53310
2598.886 52621
2599.154 52650
2599.423 54793
2599.691 54713
2599.959 53558
2600.227 51978
2600.496 52016
2600.764 54163
2601.033 52373
2601.301 51967
2601.569 51252
2601.838 51648
2602.106 52556
2602.375 52395
2602.643 53304
2602.911 52427
2603.180 53727
2603.448 50540
2603.717 52431
2603.985 52211
2604.254 53702
2604.523 52591
2604.791 53981
2605.060 54887
2605.328 53194
2605.597 53465
2605.865 52157
2606.134 53946
2606.403 53134
2606.671 52239
2606.940 53360
2607.209 52338
2607.477 53091
2607.746 52111
2608.015 52202
2608.284 51856
2608.552 52791
2608.821 53151
2609.090 52135
2609.359 53537
2609.628 52208
2609.896 53976
2610.165 53078
2610.434 53619
2610.703 52903
2610.972 53617
2611.241 52988
2611.510 53603
2611.779 52215
2612.048 51974
2612.316 52972
2612.585 51494
2612.854 52913
2613.123 52106
2613.392 53156
2613.661 53438
2613.930 52036
2614.200 53566
2614.469 52998
2614.738 52484
2615.007 53150
2615.276 52810
2615.545 51854
2615.814 52483
2616.083 51958
2616.352 53597
2616.622 54744
2616.891 52492
2617.160 52571
2617.429 52382
2617.698 52834
2617.968 49605
2618.237 52503
2618.506 51900
2618.776 51877
2619.045 52480
2619.314 52462
2619.584 53754
2619.853 55286
2620.122 52144
2620.392 52920
2620.661 51515
2620.930 54102
2621.200 52743
2621.469 51558
2621.739 51204
2622.008 51666
2622.278 51421
2622.547 52269
2622.817 53386
2623.086 53015
2623.356 53851
2623.625 52777
2623.895 52754
2624.164 52957
2624.434 52595
2624.703 53547
2624.973 51701
2625.243 51789
2625.512 51264
2625.782 51345
2626.052 52141
2626.321 53026
2626.591 54083
2626.861 52902
2627.130 51327
2627.400 52277
2627.670 53822
2627.940 52999
2628.210 52108
2628.479 53162
2628.749 52768
2629.019 53661
2629.289 52755
2629.559 52367
2629.829 54430
2630.098 53743
2630.368 52089
2630.638 53419
2630.908 53080
2631.178 52804
2631.448 51964
2631.718 52123
2631.988 54760
2632.258 51729
2632.528 53240
2632.798 52952
2633.068 54600
2633.338 53638
2633.608 53444
2633.878 52519
2634.148 51240
2634.418 53180
2634.688 52811
2634.959 50654
2635.229 52325
2635.499 55184
2635.769 53657
2636.039 52606
2636.309 51542
2636.580 51661
2636.850 53846
2637.120 53452
2637.390 53874
2637.661 52195
2637.931 52348
2638.201 52766
2638.472 53885
2638.742 51597
2639.012 52670
2639.283 52080
2639.553 52785
2639.823 54455
2640.094 54637
2640.364 53675
2640.635 52931
2640.905 52833
2641.175 53938
2641.446 53316
2641.716 53274
2641.987 51915
2642.257 52042
2642.528 51481
2642.798 51623
2643.069 51990
2643.340 52096
2643.610 52674
2643.881 50476
2644.151 53147
2644.422 52805
2644.693 52388
2644.963 51971
2645.234 53245
2645.505 52746
2645.775 51869
2646.046 52941
2646.317 51023
2646.587 52757
2646.858 54480
2647.129 51611
2647.400 53520
2647.671 52696
2647.941 54072
2648.212 52028
2648.483 52078
2648.754 51743
2649.025 51102
2649.296 52343
2649.566 53161
2649.837 52465
2650.108 52373
2650.379 51862
2650.650 52350
2650.921 52672
2651.192 52611
2651.463 52535
2651.734 53172
2652.005 52411
2652.276 51025
2652.547 53025
2652.818 51902
2653.089 51567
2653.360 52921
2653.631 53983
2653.903 52204
2654.174 52495
2654.445 52516
2654.716 52610
2654.987 51154
2655.258 52639
2655.530 52418
2655.801 53035
2656.072 53275
2656.343 52008
2656.614 52627
2656.886 50330
2657.157 51307
2657.428 52707
2657.700 52725
2657.971 53298
2658.242 52394
2658.514 52311
2658.785 51418
2659.056 53721
2659.328 53335
2659.599 53978
2659.871 52532
2660.142 52679
2660.413 52661
2660.685 53245
2660.956 52450
2661.228 52567
2661.499 54564
2661.771 54553
2662.042 53237
2662.314 54146
2662.586 53019
2662.857 53807
2663.129 52460
2663.400 53839
2663.672 54633
2663.944 55741
2664.215 52756
2664.487 53127
2664.759 52923
2665.030 53236
2665.302 52527
2665.574 51543
2665.845 53106
2666.117 51338
2666.389 52429
2666.661 51962
2666.932 52690
2667.204 53059
2667.476 52085
2667.748 52363
2668.020 52518
2668.292 52319
2668.563 52172
2668.835 51506
2669.107 52429
2669.379 52069
2669.651 52021
2669.923 53002
2670.195 53930
2670.467 53026
2670.739 53128
2671.011 52401
2671.283 54202
2671.555 51405
2671.827 52754
2672.099 53055
2672.371 52024
2672.643 53447
2672.915 55184
2673.187 53094
2673.459 53678
2673.732 55456
2674.004 55864
2674.276 52689
2674.548 52974
2674.820 50771
2675.092 53822
2675.365 52317
2675.637 52201
2675.909 53050
2676.181 54171
2676.454 54088
2676.726 53483
2676.998 52113
2677.271 51794
2677.543 52258
2677.815 51296
2678.088 52595
2678.360 52707
2678.632 52664
2678.905 53074
2679.177 52684
2679.450 52542
2679.722 53293
2679.995 53820
2680.267 52097
2680.539 53991
2680.812 52458
2681.084 51572
2681.357 54611
2681.630 54168
2681.902 51938
2682.175 53051
2682.447 52080
2682.720 52931
2682.992 53981
2683.265 53539
2683.538 53352
2683.810 54664
2684.083 53473
2684.356 52281
2684.628 51824
2684.901 52501
2685.174 51561
2685.447 53443
2685.719 51945
2685.992 53442
2686.265 52420
2686.538 53540
2686.811 53582
2687.083 52388
2687.356 54880
2687.629 54851
2687.902 53838
2688.175 52877
2688.448 53724
2688.721 53277
2688.993 52882
2689.266 55332
2689.539 53899
2689.812 54125
2690.085 53433
2690.358 53566
2690.631 53297
2690.904 53439
2691.177 53870
2691.450 51976
2691.723 53967
2691.997 53178
2692.270 54928
2692.543 53465
2692.816 53888
2693.089 53539
2693.362 55579
2693.635 53754
2693.908 53242
2694.182 55596
2694.455 53216
2694.728 52025
2695.001 53350
2695.274 52229
2695.548 53550
2695.821 54033
2696.094 53938
2696.368 54139
2696.641 54795
2696.914 53382
2697.188 52114
2697.461 52827
2697.734 53249
2698.008 53060
2698.281 53463
2698.554 52532
2698.828 53273
2699.101 53579
2699.375 53883
2699.648 52692
2699.922 52803
2700.195 52193
2700.469 53288
2700.742 53276
2701.016 55481
2701.289 53459
2701.563 53026
2701.837 54374
2702.110 52590
2702.384 53513
2702.657 52666
2702.931 51921
2703.205 53266
2703.478 54146
2703.752 53722
2704.026 52693
2704.299 52363
2704.573 51187
2704.847 52682
2705.121 53761
2705.394 53408
2705.668 53642
2705.942 53445
2706.216 52355
2706.489 52373
2706.763 52581
2707.037 52200
2707.311 54318
2707.585 52423
2707.859 53327
2708.133 54086
2708.407 52763
2708.681 53671
2708.954 54406
2709.228 55085
2709.502 53863
2709.776 51522
2710.050 51063
2710.324 53693
2710.598 53747
2710.872 55009
2711.147 53790
2711.421 53174
2711.695 54402
2711.969 51979
2712.243 52141
2712.517 53097
2712.791 54519
2713.065 54216
2713.339 51398
2713.614 52129
2713.888 53311
2714.162 53962
2714.436 51611
2714.711 51813
2714.985 52119
2715.259 54035
2715.533 51611
2715.808 52691
2716.082 53311
2716.356 52013
2716.631 53160
2716.905 54188
2717.179 55438
2717.454 53833
2717.728 53160
2718.002 53463
2718.277 51978
2718.551 53597
2718.826 52923
2719.100 54807
2719.375 53164
2719.649 54280
2719.924 51925
2720.198 53206
2720.473 53049
2720.747 52237
2721.022 55320
2721.296 53598
2721.571 52867
2721.846 51064
2722.120 52673
2722.395 52354
2722.670 54255
2722.944 51842
2723.219 52419
2723.494 51592
2723.768 53812
2724.043 53256
2724.318 52821
2724.592 51784
2724.867 53516
2725.142 51081
2725.417 52306
2725.692 51732
2725.966 52192
2726.241 53600
2726.516 54474
2726.791 55393
2727.066 53568
2727.341 51849
2727.615 53234
2727.890 53358
2728.165 52707
2728.440 52799
2728.715 54056
2728.990 52316
2729.265 52339
2729.540 52198
2729.815 53730
2730.090 52635
2730.365 53154
2730.640 53377
2730.915 52866
2731.190 52634
2731.466 52808
2731.741 52930
2732.016 52787
2732.291 53517
2732.566 53227
2732.841 54317
2733.116 54114
2733.392 52074
2733.667 54169
2733.942 54264
2734.217 53098
2734.492 51532
2734.768 52027
2735.043 52494
2735.318 54849
2735.594 54945
2735.869 54728
2736.144 53799
2736.420 53079
2736.695 51498
2736.970 51411
2737.246 51925
2737.521 51594
2737.797 52382
2738.072 54073
2738.347 52443
2738.623 52615
2738.898 52380
2739.174 52942
2739.449 52698
2739.725 52330
2740.000 53054
2740.276 52612
2740.551 53419
2740.827 51302
2741.103 52020
2741.378 50778
2741.654 53110
2741.929 51195
2742.205 52328
2742.481 52682
2742.756 53818
2743.032 54357
2743.308 51301
2743.583 52222
2743.859 50461
2744.135 51468
2744.411 52519
2744.686 53476
2744.962 52557
2745.238 52261
2745.514 53511
2745.790 52642
2746.065 53380
2746.341 54038
2746.617 53590
2746.893 54130
2747.169 54271
2747.445 53732
2747.721 53769
2747.997 52973
2748.273 51944
2748.549 52355
2748.825 52695
2749.101 54638
2749.377 53368
2749.653 52603
2749.929 52252
2750.205 51802
2750.481 53361
2750.757 50532
2751.033 53586
2751.309 54641
2751.585 54356
2751.861 51513
2752.137 52788
2752.414 52850
2752.690 52535
2752.966 52795
2753.242 52231
2753.518 53571
2753.795 53666
2754.071 52144
2754.347 53325
2754.623 52659
2754.900 52124
2755.176 50461
2755.452 52763
2755.729 52198
2756.005 52797
2756.281 52676
2756.558 53631
2756.834 52848
2757.110 52933
2757.387 53417
2757.663 52762
2757.940 52029
2758.216 51207
2758.493 52359
2758.769 52073
2759.046 52558
2759.322 52659
2759.599 51969
2759.875 52530
2760.152 51715
2760.428 51102
2760.705 51869
2760.981 53088
2761.258 52159
2761.535 50751
2761.811 52857
2762.088 52564
2762.365 54255
2762.641 51916
2762.918 52370
2763.195 51435
2763.471 54064
2763.748 53550
2764.025 52040
2764.302 52581
2764.578 50606
2764.855 51627
2765.132 52923
2765.409 52034
2765.686 51015
2765.962 52261
2766.239 51884
2766.516 51673
2766.793 51850
2767.070 51874
2767.347 51595
2767.624 53285
2767.901 51348
2768.178 51211
2768.455 51202
2768.732 52460
2769.009 51897
2769.286 51120
2769.563 51207
2769.840 52206
2770.117 52165
2770.394 52300
2770.671 53214
2770.948 50722
2771.225 52053
2771.502 51436
2771.779 50658
2772.057 53409
2772.334 53211
2772.611 52463
2772.888 51034
2773.165 51279
2773.443 52814
2773.720 51577
2773.997 53213
2774.274 53171
2774.552 52985
2774.829 52165
2775.106 51256
2775.384 52128
2775.661 51357
2775.938 52045
2776.216 53221
2776.493 51379
2776.770 51573
2777.048 51075
2777.325 52302
2777.603 53132
2777.880 52037
2778.158 52874
2778.435 51741
2778.713 52548
2778.990 51655
2779.268 51220
2779.545 52527
2779.823 51815
2780.100 52142
2780.378 52207
2780.655 53244
2780.933 54238
2781.211 53295
2781.488 53089
2781.766 52892
2782.043 50859
2782.321 52971
2782.599 52121
2782.877 52825
2783.154 52804
2783.432 50973
2783.710 51775
2783.987 50047
2784.265 51941
2784.543 51002
2784.821 49975
2785.099 53025
2785.376 52445
2785.654 52989
2785.932 54184
2786.210 53531
2786.488 52499
2786.766 51599
2787.044 51026
2787.322 52230
2787.600 51828
2787.878 51315
2788.156 53115
2788.434 53506
2788.712 52688
2788.990 52274
2789.268 52980
2789.546 52430
2789.824 52223
2790.102 53663
2790.380 51848
2790.658 52756
2790.936 53418
2791.214 52352
2791.492 52180
2791.770 51978
2792.049 52524
2792.327 51928
2792.605 51548
2792.883 52729
2793.161 52905
2793.440 51892
2793.718 52161
2793.996 53021
2794.274 51807
2794.553 53082
2794.831 51135
2795.109 50844
2795.388 52173
2795.666 52233
2795.944 52625
2796.223 52568
2796.501 52049
2796.779 51018
2797.058 54262
2797.336 52531
2797.615 53641
2797.893 51618
2798.172 50732
2798.450 52895
2798.729 51468
2799.007 53565
2799.286 52038
2799.564 53133
2799.843 53210
2800.121 52568
2800.400 52189
2800.679 52353
2800.957 52396
2801.236 51489
2801.514 51753
2801.793 52677
2802.072 51884
2802.350 50562
2802.629 51030
2802.908 51454
2803.187 50402
2803.465 52078
2803.744 50224
2804.023 54521
2804.302 50666
2804.580 51917
2804.859 52433
2805.138 52714
2805.417 53330
2805.696 53843
2805.975 54282
2806.253 53021
2806.532 52448
2806.811 53200
2807.090 52817
2807.369 50646
2807.648 51238
2807.927 51860
2808.206 53834
2808.485 53997
2808.764 52541
2809.043 53198
2809.322 53532
2809.601 53842
2809.880 52831
2810.159 52878
2810.438 53806
2810.717 52159
2810.997 52332
2811.276 51398
2811.555 51819
2811.834 50979
2812.113 51241
2812.392 52133
2812.672 51251
2812.951 53713
2813.230 52117
2813.509 52876
2813.788 51686
2814.068 52570
2814.347 53326
2814.626 51632
2814.906 53846
2815.185 51893
2815.464 53370
2815.744 52936
2816.023 53778
2816.302 53864
2816.582 52578
2816.861 50604
2817.141 50949
2817.420 51514
2817.700 52163
2817.979 52094
2818.258 51140
2818.538 53142
2818.817 52461
2819.097 51609
2819.377 52065
2819.656 52623
2819.936 52603
2820.215 53524
2820.495 53931
2820.774 55206
2821.054 53218
2821.334 54248
2821.613 53293
2821.893 52776
2822.173 52682
2822.452 53138
2822.732 53234
2823.012 54089
2823.292 53018
2823.571 52964
2823.851 53449
2824.131 52479
2824.411 53113
2824.690 51820
2824.970 53169
2825.250 51531
2825.530 52113
2825.810 53164
2826.090 53054
2826.370 53072
2826.649 52638
2826.929 53757
2827.209 52662
2827.489 52705
2827.769 53101
2828.049 54261
2828.329 52579
2828.609 51722
2828.889 53321
2829.169 53611
2829.449 52061
2829.729 53169
2830.009 53074
2830.289 53884
2830.570 52880
2830.850 53089
2831.130 53022
2831.410 53294
2831.690 52134
2831.970 53018
2832.250 50645
2832.531 51874
2832.811 53171
2833.091 51376
2833.371 51601
2833.652 52601
2833.932 53543
2834.212 51591
2834.492 52080
2834.773 52856
2835.053 53931
2835.333 52946
2835.614 52212
2835.894 53377
2836.174 54018
2836.455 53493
2836.735 53807
2837.016 51623
2837.296 52746
2837.577 52169
2837.857 52750
2838.137 52786
2838.418 53758
2838.698 53841
2838.979 52588
2839.260 53232
2839.540 55682
2839.821 53791
2840.101 52915
2840.382 53084
2840.662 51033
2840.943 52845
2841.224 52371
2841.504 53417
2841.785 52987
2842.066 54627
2842.346 53653
2842.627 52445
2842.908 51748
2843.188 51884
2843.469 52490
2843.750 53005
2844.031 53252
2844.312 51387
2844.592 51846
2844.873 52262
2845.154 50972
2845.435 53036
2845.716 53073
2845.997 52604
2846.277 50234
2846.558 52417
2846.839 52513
2847.120 50442
2847.401 53443
2847.682 53631
2847.963 52442
2848.244 51362
2848.525 51963
2848.806 52803
2849.087 53917
2849.368 53182
2849.649 51654
2849.930 52686
2850.211 52037
2850.492 51920
2850.773 52352
2851.055 54291
2851.336 54135
2851.617 53773
2851.898 51302
2852.179 53040
2852.460 53076
2852.742 52928
2853.023 51533
2853.304 51900
2853.585 53823
2853.867 53982
2854.148 51869
2854.429 52422
2854.710 52331
2854.992 53174
2855.273 51723
2855.554 52452
2855.836 52795
2856.117 53431
2856.399 52274
2856.680 51525
2856.961 53434
2857.243 52057
2857.524 51870
2857.806 51910
2858.087 52396
2858.369 51901
2858.650 52878
2858.932 52369
2859.213 52240
2859.495 54318
2859.776 51566
2860.058 53548
2860.339 51763
2860.621 52520
2860.903 53493
2861.184 51241
2861.466 51616
2861.748 50992
2862.029 51322
2862.311 50040
2862.593 50785
2862.874 52130
2863.156 52097
2863.438 53242
2863.720 52495
2864.001 53478
2864.283 53819
2864.565 54103
2864.847 54081
2865.129 52592
2865.410 52667
2865.692 51962
2865.974 52411
2866.256 53077
2866.538 51470
2866.820 51639
2867.102 51245
2867.384 51977
2867.666 54217
2867.948 53702
2868.230 54211
2868.512 54041
2868.794 52883
2869.076 52168
2869.358 51702
2869.640 52964
2869.922 52617
2870.204 53865
2870.486 52962
2870.768 54363
2871.050 52943
2871.332 54714
2871.614 53774
2871.897 52320
2872.179 53694
2872.461 54865
2872.743 53232
2873.025 52990
2873.308 54280
2873.590 53924
2873.872 52295
2874.154 52579
2874.437 52065
2874.719 54638
2875.001 53737
2875.284 53172
2875.566 53643
2875.848 53650
2876.131 53730
2876.413 52669
2876.695 53354
2876.978 55038
2877.260 54286
2877.543 53658
2877.825 53187
2878.108 53431
2878.390 51758
2878.673 52672
2878.955 53563
2879.238 53156
2879.520 53326
2879.803 52708
2880.085 52799
2880.368 53256
2880.650 52839
2880.933 53307
2881.216 54262
2881.498 53260
2881.781 53364
2882.064 52373
2882.346 53171
2882.629 55120
2882.912 52491
2883.194 53680
2883.477 52312
2883.760 52270
2884.043 52776
2884.325 51741
2884.608 53719
2884.891 52054
2885.174 51763
2885.457 54133
2885.740 52912
2886.022 52274
2886.305 54487
2886.588 52886
2886.871 53919
2887.154 51797
2887.437 52779
2887.720 53625
2888.003 54742
2888.286 55253
2888.569 52960
2888.852 54163
2889.135 52576
2889.418 53877
2889.701 53450
2889.984 52760
2890.267 53461
2890.550 52968
2890.833 52827
2891.116 54317
2891.399 53561
2891.683 53722
2891.966 52413
2892.249 51901
2892.532 52674
2892.815 53236
2893.098 51601
2893.382 51715
2893.665 52986
2893.948 53586
2894.231 52442
2894.515 52900
2894.798 54469
2895.081 54263
2895.365 53898
2895.648 53477
2895.931 53229
2896.215 54808
2896.498 52397
2896.782 54490
2897.065 53417
2897.348 55450
2897.632 53426
2897.915 53638
2898.199 54130
2898.482 53576
2898.766 51308
2899.049 52279
2899.333 52918
2899.616 54033
2899.900 52776
2900.183 53949
2900.467 56058
2900.751 53407
2901.034 52605
2901.318 52733
2901.601 52587
2901.885 52277
2902.169 53157
2902.452 52727
2902.736 51028
2903.020 53329
2903.303 54640
2903.587 53256
2903.871 53882
2904.155 53211
2904.438 53856
2904.722 53347
2905.006 53357
2905.290 52773
2905.574 51806
2905.858 53778
2906.141 52836
2906.425 54337
2906.709 52163
2906.993 52407
2907.277 51335
2907.561 54347
2907.845 54572
2908.129 53258
2908.413 53464
2908.697 52657
2908.981 53644
2909.265 51443
2909.549 52180
2909.833 50828
2910.117 53735
2910.401 52639
2910.685 52415
2910.969 53541
2911.253 52960
2911.537 54864
2911.821 52717
2912.106 52084
2912.390 51943
2912.674 51903
2912.958 52977
2913.242 53032
2913.527 51621
2913.811 53245
2914.095 54014
2914.379 52020
2914.664 54603
2914.948 51194
2915.232 50870
2915.517 50818
2915.801 52262
2916.085 53347
2916.370 52754
2916.654 52409
2916.938 52265
2917.223 53613
2917.507 52010
2917.792 53217
2918.076 53165
2918.361 52882
2918.645 53198
2918.929 52380
2919.214 52059
2919.498 51125
2919.783 52831
2920.068 52383
2920.352 51611
2920.637 52806
2920.921 51798
2921.206 52018
2921.490 53235
2921.775 52014
2922.060 52471
2922.344 53470
2922.629 53257
2922.914 52868
2923.198 52287
2923.483 51797
2923.768 52110
2924.053 52309
2924.337 52969
2924.622 52836
2924.907 50270
2925.192 52608
2925.477 54325
2925.761 54015
2926.046 51863
2926.331 52091
2926.616 54607
2926.901 54638
2927.186 51843
2927.471 51772
2927.756 52353
2928.040 52361
2928.325 53328
2928.610 52037
2928.895 53694
2929.180 52593
2929.465 52377
2929.750 51828
2930.035 51506
2930.320 52669
2930.606 53008
2930.891 54676
2931.176 52412
2931.461 52624
2931.746 52989
2932.031 51991
2932.316 51721
2932.601 52008
2932.887 52610
2933.172 52011
2933.457 52906
2933.742 52674
2934.027 53018
2934.313 52922
2934.598 53060
2934.883 51779
2935.168 51709
2935.454 51793
2935.739 52270
2936.024 54484
2936.310 52828
2936.595 51318
2936.881 50453
2937.166 52262
2937.451 51600
2937.737 50076
2938.022 51969
2938.308 52483
2938.593 53074
2938.878 52919
2939.164 52512
2939.449 52534
2939.735 51229
2940.021 52631
2940.306 53728
2940.592 52248
2940.877 51538
2941.163 53290
2941.448 52440
2941.734 52422
2942.020 53005
2942.305 53516
2942.591 54591
2942.877 52080
2943.162 53293
2943.448 52928
2943.734 51713
2944.019 51600
2944.305 52361
2944.591 53014
2944.877 51587
2945.162 51997
2945.448 50996
2945.734 52897
2946.020 52480
2946.306 52219
2946.591 51854
2946.877 51390
2947.163 51053
2947.449 51862
2947.735 51862
2948.021 52477
2948.307 53491
2948.593 51671
2948.879 50874
2949.165 54025
2949.451 53767
2949.737 54026
2950.023 52301
2950.309 53016
2950.595 53404
2950.881 52027
2951.167 52178
2951.453 50892
2951.739 52128
2952.025 51869
2952.311 52138
2952.598 50891
2952.884 53879
2953.170 54278
2953.456 52567
2953.742 51535
2954.028 52464
2954.315 53325
2954.601 52707
2954.887 52619
2955.173 51473
2955.460 53289
2955.746 53053
2956.032 50416
2956.319 52290
2956.605 52370
2956.891 52530
2957.178 53004
2957.464 52567
2957.751 51849
2958.037 52409
2958.323 52046
2958.610 51329
2958.896 51011
2959.183 50561
2959.469 50195
2959.756 49960
2960.042 51846
2960.329 51678
2960.615 51059
2960.902 52345
2961.188 53480
2961.475 54138
2961.762 50978
2962.048 51225
2962.335 51210
2962.621 50701
2962.908 51903
2963.195 53176
2963.481 51363
2963.768 49905
2964.055 50415
2964.342 50931
2964.628 50481
2964.915 52029
2965.202 51737
2965.489 50823
2965.775 51284
2966.062 51452
2966.349 49683
2966.636 52677
2966.923 51277
2967.209 53667
2967.496 51808
2967.783 51235
2968.070 52736
2968.357 51046
2968.644 50939
2968.931 50568
2969.218 52676
2969.505 52280
2969.792 51508
2970.079 52228
2970.366 50407
2970.653 52705
2970.940 52743
2971.227 52701
2971.514 53444
2971.801 54900
2972.088 52385
2972.375 51786
2972.662 50679
2972.950 50625
2973.237 52833
2973.524 51954
2973.811 52709
2974.098 51017
2974.386 52225
2974.673 53050
2974.960 52609
2975.247 54488
2975.534 51897
2975.822 51974
2976.109 49377
2976.396 51163
2976.684 50869
2976.971 51843
2977.258 51207
2977.546 50597
2977.833 51127
2978.121 52753
2978.408 51983
2978.695 52013
2978.983 51321
2979.270 49576
2979.558 50150
2979.845 51118
2980.133 50558
2980.420 50520
2980.708 52277
2980.995 51970
2981.283 50981
2981.570 51493
2981.858 49804
2982.145 51271
2982.433 52302
2982.721 52397
2983.008 52771
2983.296 51919
2983.584 52601
2983.871 52469
2984.159 50644
2984.447 51608
2984.734 51232
2985.022 50677
2985.310 50874
2985.598 50966
2985.885 50052
2986.173 51728
2986.461 52505
2986.749 52673
2987.037 50343
2987.324 49686
2987.612 51329
2987.900 51455
2988.188 51471
2988.476 50814
2988.764 52248
2989.052 52437
2989.340 53039
2989.628 52602
2989.916 50117
2990.204 51513
2990.492 51281
2990.780 52781
2991.068 53739
2991.356 52135
2991.644 53469
2991.932 51533
2992.220 50242
2992.508 51219
2992.796 52232
2993.084 51066
2993.372 51547
2993.661 51408
2993.949 51334
2994.237 51564
2994.525 51173
2994.813 49817
2995.101 50655
2995.390 51760
2995.678 50136
2995.966 52275
2996.254 52664
2996.543 52509
2996.831 51610
2997.119 51606
2997.408 52840
2997.696 51654
2997.984 50747
2998.273 50838
2998.561 51997
2998.850 51188
2999.138 51383
2999.426 52170
2999.715 51516
3000.003 51334
3000.292 50615
3000.580 51202
3000.869 49702
3001.157 51386
3001.446 51867
3001.734 51166
3002.023 52649
3002.312 52690
3002.600 51238
3002.889 50805
3003.177 53357
3003.466 52301
3003.755 52701
3004.043 52374
3004.332 51077
3004.621 51734
3004.909 50526
3005.198 52781
3005.487 52634
3005.775 54007
3006.064 52393
3006.353 51184
3006.642 51885
3006.931 51872
3007.219 53652
3007.508 52044
3007.797 51281
3008.086 52267
3008.375 51402
3008.664 50512
3008.953 50368
3009.241 51556
3009.530 51079
3009.819 52107
3010.108 51551
3010.397 53914
3010.686 52709
3010.975 52270
3011.264 52195
3011.553 51861
3011.842 52942
3012.131 50468
3012.420 52336
3012.709 52953
3012.998 50600
3013.288 52173
3013.577 51004
3013.866 51473
3014.155 51558
3014.444 52991
3014.733 50830
3015.023 52887
3015.312 53300
3015.601 53153
3015.890 52753
3016.179 52991
3016.469 51285
3016.758 52787
3017.047 50585
3017.337 50617
3017.626 52438
3017.915 52802
3018.205 50007
3018.494 50699
3018.783 50410
3019.073 51956
3019.362 49827
3019.651 51671
3019.941 52698
3020.230 52047
3020.520 50905
3020.809 50331
3021.099 51294
3021.388 50479
3021.678 51869
3021.967 50280
3022.257 50798
3022.546 51231
3022.836 50697
3023.125 50168
3023.415 50325
3023.705 50822
3023.994 49556
3024.284 50477
3024.574 49232
3024.863 52375
3025.153 51230
3025.443 49501
3025.732 50915
3026.022 51041
3026.312 51092
3026.602 49644
3026.891 50238
3027.181 50592
3027.471 51224
3027.761 50062
3028.050 49961
3028.340 50388
3028.630 50551
3028.920 51576
3029.210 50469
3029.500 50258
3029.790 51981
3030.080 52386
3030.370 51350
3030.659 50034
3030.949 50742
3031.239 52467
3031.529 52819
3031.819 50373
3032.109 52603
3032.399 51402
3032.690 49992
3032.980 49682
3033.270 49519
3033.560 52248
3033.850 50638
3034.140 50153
3034.430 50706
3034.720 50765
3035.010 51449
3035.301 51478
3035.591 50735
3035.881 52551
3036.171 51229
3036.461 50714
3036.752 52185
3037.042 52032
3037.332 49899
3037.622 48666
3037.913 48692
3038.203 49669
3038.493 49616
3038.784 49820
3039.074 50130
3039.364 50491
3039.655 49865
3039.945 50979
3040.236 51682
3040.526 51175
3040.816 50794
3041.107 51259
3041.397 51737
3041.688 51366
3041.978 53279
3042.269 52220
3042.559 50873
3042.850 50398
3043.140 51454
3043.431 51418
3043.722 51438
3044.012 52008
3044.303 52168
3044.593 52976
3044.884 50938
3045.175 51131
3045.465 51601
3045.756 51893
3046.047 52101
3046.337 51280
3046.628 52369
3046.919 51587
3047.210 50439
3047.500 50400
3047.791 50509
3048.082 51091
3048.373 52053
3048.664 52085
3048.954 52120
3049.245 51582
3049.536 51628
3049.827 50344
3050.118 52238
3050.409 49525
3050.700 50823
3050.991 50821
3051.281 51796
3051.572 52295
3051.863 52337
3052.154 51367
3052.445 52072
3052.736 51855
3053.027 50721
3053.318 51123
3053.610 51722
3053.901 51339
3054.192 50450
3054.483 50648
3054.774 50651
3055.065 50111
3055.356 50638
3055.647 52088
3055.938 51268
3056.230 51049
3056.521 52611
3056.812 53178
3057.103 51803
3057.395 51292
3057.686 51335
3057.977 52222
3058.268 52714
3058.560 50639
3058.851 50950
3059.142 51176
3059.434 51836
3059.725 50304
3060.016 51082
3060.308 51525
3060.599 53178
3060.890 51631
3061.182 53396
3061.473 52760
3061.765 51006
3062.056 51933
3062.348 50662
3062.639 51368
3062.931 52509
3063.222 51586
3063.514 51512
3063.805 51267
3064.097 50240
3064.388 51859
3064.680 53089
3064.972 51309
3065.263 52287
3065.555 53765
3065.846 54655
3066.138 54182
3066.430 54464
3066.721 56769
3067.013 56812
3067.305 56018
3067.597 54795
3067.888 55125
3068.180 54907
3068.472 57071
3068.764 57104
3069.055 56302
3069.347 58138
3069.639 57476
3069.931 57194
3070.223 54069
3070.515 55918
3070.807 55101
3071.098 55527
3071.390 55195
3071.682 54986
3071.974 53288
3072.266 54105
3072.558 55642
3072.850 53202
3073.142 53336
3073.434 51953
3073.726 53965
3074.018 51408
3074.310 52199
3074.602 52920
3074.894 53758
3075.186 53065
3075.479 50413
3075.771 51653
3076.063 52071
3076.355 51719
3076.647 51748
3076.939 51819
3077.232 52405
3077.524 51811
3077.816 50316
3078.108 51510
3078.400 53110
3078.693 52936
3078.985 53105
3079.277 53029
3079.570 51859
3079.862 52525
3080.154 51744
3080.447 51862
3080.739 51843
3081.031 52211
3081.324 52876
3081.616 53116
3081.908 52935
3082.201 50906
3082.493 51065
3082.786 51237
3083.078 53089
3083.371 51093
3083.663 51045
3083.956 52585
3084.248 50046
3084.541 51533
3084.833 51735
3085.126 51574
3085.419 53010
3085.711 51995
3086.004 51373
3086.296 50697
3086.589 50850
3086.882 50735
3087.174 51248
3087.467 51310
3087.760 50821
3088.052 50033
3088.345 51495
3088.638 51079
3088.931 51441
3089.223 50771
3089.516 50726
3089.809 51359
3090.102 51238
3090.395 51413
3090.687 51651
3090.980 51639
3091.273 52110
3091.566 50008
3091.859 50193
3092.152 51739
3092.445 51377
3092.738 51083
3093.031 51284
3093.324 50025
3093.617 49564
3093.910 50857
3094.203 50632
3094.496 51699
3094.789 50882
3095.082 51058
3095.375 52562
3095.668 51534
3095.961 50154
3096.254 51058
3096.547 51374
3096.840 49720
3097.133 51991
3097.427 51103
3097.720 52222
3098.013 51344
3098.306 51674
3098.599 51300
3098.893 49834
3099.186 51711
3099.479 50183
3099.772 51736
3100.066 49851
3100.359 50310
3100.652 50985
3100.946 50105
3101.239 51179
3101.532 51296
3101.826 49838
3102.119 50016
3102.412 50602
3102.706 51050
3102.999 51649
3103.293 50676
3103.586 51210
3103.880 52574
3104.173 51442
3104.467 51597
3104.760 49875
3105.054 49853
3105.347 50415
3105.641 51720
3105.934 50108
3106.228 50829
3106.521 51208
3106.815 48915
3107.109 51468
3107.402 50355
3107.696 51567
3107.990 50571
3108.283 51012
3108.577 52103
3108.871 50600
3109.164 50357
3109.458 51376
3109.752 51415
3110.046 50722
3110.339 50448
3110.633 48469
3110.927 49702
3111.221 50803
3111.515 51245
3111.809 51394
3112.102 50728
3112.396 51075
3112.690 50250
3112.984 50785
3113.278 51077
3113.572 50300
3113.866 50892
3114.160 49181
3114.454 50278
3114.748 50277
3115.042 51360
3115.336 51790
3115.630 52098
3115.924 50017
3116.218 50188
3116.512 50327
3116.806 48790
3117.100 52199
3117.394 50300
3117.688 51840
3117.983 50400
3118.277 49641
3118.571 50148
3118.865 49896
3119.159 49884
3119.453 48765
3119.748 50940
3120.042 50643
3120.336 50585
3120.630 50646
3120.925 50102
3121.219 51944
3121.513 49856
3121.808 49063
3122.102 50435
3122.396 52732
3122.691 50679
3122.985 51159
3123.280 52086
3123.574 50483
3123.868 50565
3124.163 49560
3124.457 50268
3124.752 50922
3125.046 51252
3125.341 49572
3125.635 50854
3125.930 51454
3126.224 51124
3126.519 52236
3126.813 51322
3127.108 52718
3127.403 51324
3127.697 49592
3127.992 53479
3128.286 51497
3128.581 52672
3128.876 52413
3129.170 51387
3129.465 51306
3129.760 50585
3130.054 51515
3130.349 50007
3130.644 49961
3130.939 48779
3131.233 50284
3131.528 50403
3131.823 49651
3132.118 48746
3132.413 49733
3132.708 50710
3133.002 49878
3133.297 51386
3133.592 50469
3133.887 52037
3134.182 51328
3134.477 51885
3134.772 50542
3135.067 49571
3135.362 50948
3135.657 50306
3135.952 51513
3136.247 50090
3136.542 51059
3136.837 50352
3137.132 51353
3137.427 51001
3137.722 50723
3138.017 50106
3138.312 50426
3138.607 51449
3138.902 50643
3139.198 50334
3139.493 50090
3139.788 51744
3140.083 50964
3140.378 50603
3140.674 50266
3140.969 50378
3141.264 48900
3141.559 48423
3141.855 49794
3142.150 49959
3142.445 50157
3142.741 50222
3143.036 49117
3143.331 52800
3143.627 51142
3143.922 50238
3144.217 50956
3144.513 51064
3144.808 51238
3145.104 50811
3145.399 50690
3145.695 50053
3145.990 51213
3146.285 52161
3146.581 52866
3146.877 51969
3147.172 50236
3147.468 51665
3147.763 50128
3148.059 50312
3148.354 49618
3148.650 51703
3148.946 51294
3149.241 52024
3149.537 51669
3149.832 50915
3150.128 51882
3150.424 51240
3150.720 51686
3151.015 50687
3151.311 50999
3151.607 51563
3151.902 52054
3152.198 50523
3152.494 52262
3152.790 50519
3153.086 49497
3153.381 52676
3153.677 51720
3153.973 51652
3154.269 53196
3154.565 51538
3154.861 49977
3155.157 50001
3155.453 50179
3155.749 50735
3156.045 51120
3156.340 50940
3156.636 50639
3156.932 50513
3157.228 49314
3157.524 49529
3157.821 49748
3158.117 51706
3158.413 49279
3158.709 50697
3159.005 49630
3159.301 50470
3159.597 50944
3159.893 50567
3160.189 50270
3160.485 48863
3160.782 48958
3161.078 48523
3161.374 51070
3161.670 50389
3161.966 50726
3162.263 50201
3162.559 50706
3162.855 50857
3163.152 49448
3163.448 52155
3163.744 50369
3164.041 52335
3164.337 52505
3164.633 51587
3164.930 52586
3165.226 50820
3165.522 51706
3165.819 50324
3166.115 50238
3166.412 49049
3166.708 50340
3167.005 51469
3167.301 50885
3167.598 51365
3167.894 51408
3168.191 51606
3168.487 49847
3168.784 49800
3169.080 49540
3169.377 49914
3169.673 50307
3169.970 50396
3170.267 49202
3170.563 49748
3170.860 50435
3171.157 48387
3171.453 50245
3171.750 51791
3172.047 50032
3172.343 50135
3172.640 50006
3172.937 52947
3173.234 50188
3173.531 50959
3173.827 51699
3174.124 50780
3174.421 49509
3174.718 49554
3175.015 50478
3175.311 50658
3175.608 51461
3175.905 49191
3176.202 48808
3176.499 48954
3176.796 51688
3177.093 50104
3177.390 51100
3177.687 51044
3177.984 50757
3178.281 52182
3178.578 51018
3178.875 50978
3179.172 50667
3179.469 49330
3179.766 50426
3180.063 49582
3180.360 49822
3180.657 50529
3180.955 49862
3181.252 51248
3181.549 52040
3181.846 49726
3182.143 49967
3182.440 51279
3182.738 47455
3183.035 48542
3183.332 48936
3183.629 51077
3183.927 49515
3184.224 50166
3184.521 51667
3184.819 50796
3185.116 52086
3185.413 50667
3185.711 50238
3186.008 49448
3186.305 51584
3186.603 51997
3186.900 50739
3187.198 50036
3187.495 49226
3187.792 51619
3188.090 50383
3188.387 50197
3188.685 50947
3188.982 48843
3189.280 48690
3189.577 50209
3189.875 51228
3190.173 50815
3190.470 49625
3190.768 51362
3191.065 52105
3191.363 51242
3191.661 51004
3191.958 50142
3192.256 48865
3192.554 50545
3192.851 48329
3193.149 49087
3193.447 48244
3193.744 50664
3194.042 50750
3194.340 49620
3194.638 50496
3194.936 50300
3195.233 50667
3195.531 49585
3195.829 49375
3196.127 49027
3196.425 48750
3196.723 50220
3197.021 50645
3197.318 50704
3197.616 50134
3197.914 50473
3198.212 51603
3198.510 51113
3198.808 52649
3199.106 52966
3199.404 51185
3199.702 50567
3200.000 50272
3200.298 49555
3200.596 51347
3200.894 49146
3201.192 50739
3201.491 50918
3201.789 48172
3202.087 50741
3202.385 49839
3202.683 51552
3202.981 49837
3203.279 51479
3203.578 51776
3203.876 51601
3204.174 50105
3204.472 52049
3204.771 51134
3205.069 50727
3205.367 50513
3205.665 51162
3205.964 50987
3206.262 49871
3206.560 49773
3206.859 48916
3207.157 50734
3207.455 49597
3207.754 48356
3208.052 49760
3208.351 48767
3208.649 50453
3208.948 50319
3209.246 50520
3209.545 49957
3209.843 49071
3210.142 50123
3210.440 50256
3210.739 49582
3211.037 51208
3211.336 50023
3211.634 48995
3211.933 49342
3212.231 50709
3212.530 50939
3212.829 52189
3213.127 50741
3213.426 49070
3213.725 48808
3214.023 48348
3214.322 50841
3214.621 51445
3214.920 49016
3215.218 50445
3215.517 51181
3215.816 48525
3216.115 49439
3216.413 49815
3216.712 49510
3217.011 48564
3217.310 49889
3217.609 50900
3217.908 49993
3218.207 49344
3218.505 51004
3218.804 50310
3219.103 49146
3219.402 49293
3219.701 48951
3220.000 51478
3220.299 49638
3220.598 49234
3220.897 49256
3221.196 49820
3221.495 49417
3221.794 49417
3222.093 49523
3222.392 48370
3222.691 48541
3222.991 49013
3223.290 49246
3223.589 50213
3223.888 48355
3224.187 50152
3224.486 49617
3224.786 49072
3225.085 50563
3225.384 50197
3225.683 50522
3225.982 50120
3226.282 49487
3226.581 49773
3226.880 48542
3227.180 49686
3227.479 49128
3227.778 49131
3228.078 48597
3228.377 48536
3228.676 49514
3228.976 50145
3229.275 48710
3229.575 48570
3229.874 49385
3230.173 49527
3230.473 50119
3230.772 50177
3231.072 51853
3231.371 50642
3231.671 50173
3231.970 49561
3232.270 49352
3232.570 50557
3232.869 48993
3233.169 49453
3233.468 49135
3233.768 49561
3234.068 51243
3234.367 48489
3234.667 49757
3234.967 48030
3235.266 50964
3235.566 49527
3235.866 50509
3236.165 49544
3236.465 48975
3236.765 49006
3237.065 49327
3237.364 48687
3237.664 48097
3237.964 50509
3238.264 49667
3238.564 50286
3238.864 49518
3239.163 49216
3239.463 50693
3239.763 50096
3240.063 50389
3240.363 47520
3240.663 48072
3240.963 48424
3241.263 49368
3241.563 48748
3241.863 48519
3242.163 49377
3242.463 48429
3242.763 49579
3243.063 50946
3243.363 50297
3243.663 49570
3243.963 48861
3244.263 49816
3244.563 48406
3244.864 48778
3245.164 48806
3245.464 50716
3245.764 48935
3246.064 49449
3246.364 49354
3246.665 49005
3246.965 48666
3247.265 48564
3247.565 49360
3247.866 47891
3248.166 49150
3248.466 48598
3248.767 49467
3249.067 49471
3249.367 48989
3249.668 48663
3249.968 49917
3250.268 49694
3250.569 50059
3250.869 49284
3251.170 48531
3251.470 51773
3251.771 49813
3252.071 49804
3252.372 51422
3252.672 51002
3252.973 50572
3253.273 49065
3253.574 51248
3253.874 49595
3254.175 49414
3254.475 49619
3254.776 49294
3255.077 50153
3255.377 48448
3255.678 49495
3255.978 49948
3256.279 48670
3256.580 47128
3256.880 49157
3257.181 50005
3257.482 49464
3257.783 50268
3258.083 49684
3258.384 50412
3258.685 50502
3258.986 49064
3259.287 50115
3259.587 50083
3259.888 49834
3260.189 50086
3260.490 50456
3260.791 48817
3261.092 51054
3261.393 50640
3261.694 49026
3261.994 50768
3262.295 48313
3262.596 48678
3262.897 49216
3263.198 49485
3263.499 50242
3263.800 49021
3264.101 49808
3264.402 48950
3264.704 49973
3265.005 49637
3265.306 49408
3265.607 48643
3265.908 50217
3266.209 50588
3266.510 50055
3266.811 50369
3267.113 49543
3267.414 48196
3267.715 49176
3268.016 49666
3268.317 50027
3268.619 51715
3268.920 50277
3269.221 48377
3269.522 48544
3269.824 48640
3270.125 50752
3270.426 48201
3270.728 47795
3271.029 48596
3271.330 50298
3271.632 49891
3271.933 48912
3272.235 50264
3272.536 48748
3272.838 49153
3273.139 48889
3273.440 48288
3273.742 49719
3274.043 49279
3274.345 47591
3274.646 48420
3274.948 49298
3275.250 48508
3275.551 49075
3275.853 49068
3276.154 50280
3276.456 49188
3276.758 50036
3277.059 50365
3277.361 46935
3277.662 49402
3277.964 48533
3278.266 48556
3278.568 50885
3278.869 50559
3279.171 50607
3279.473 49581
3279.775 50258
3280.076 49556
3280.378 49310
3280.680 49632
3280.982 49295
3281.284 50248
3281.585 49750
3281.887 48846
3282.189 48974
3282.491 51055
3282.793 49697
3283.095 49351
3283.397 49581
3283.699 51291
3284.001 49347
3284.303 49142
3284.605 49145
3284.907 48571
3285.209 50948
3285.511 48055
3285.813 49296
3286.115 49913
3286.417 49913
3286.719 48766
3287.021 48483
3287.323 49470
3287.625 50000
3287.927 50797
3288.230 49074
3288.532 50323
3288.834 51595
3289.136 50961
3289.438 49319
3289.741 48907
3290.043 48337
3290.345 49127
3290.647 50343
3290.950 48931
3291.252 50120
3291.554 48858
3291.857 49365
3292.159 49528
3292.461 50442
3292.764 51142
3293.066 50163
3293.368 49407
3293.671 50241
3293.973 49122
3294.276 48144
3294.578 49185
3294.881 50133
3295.183 49177
3295.486 50213
3295.788 49440
3296.091 50065
3296.393 49973
3296.696 50096
3296.998 48864
3297.301 50651
3297.603 49796
3297.906 48053
3298.209 49866
3298.511 49314
3298.814 49513
3299.117 49399
3299.419 49451
3299.722 50882
3300.025 49197
3300.327 49564
3300.630 48330
3300.933 48527
3301.236 50739
3301.538 49452
3301.841 49540
3302.144 49229
3302.447 52187
3302.750 49884
3303.053 50779
3303.355 49560
3303.658 49292
3303.961 48792
3304.264 49551
3304.567 48420
3304.870 48896
3305.173 50398
3305.476 49652
3305.779 49981
3306.082 48248
3306.385 51004
3306.688 49823
3306.991 49805
3307.294 50707
3307.597 49230
3307.900 49010
3308.203 46955
3308.506 49377
3308.809 48756
3309.112 49759
3309.416 49989
3309.719 50428
3310.022 50793
3310.325 51614
3310.628 49991
3310.931 50921
3311.235 51793
3311.538 51028
3311.841 50385
3312.144 49596
3312.448 49467
3312.751 50593
3313.054 50382
3313.358 48933
3313.661 49722
3313.964 50639
3314.268 50269
3314.571 50121
3314.874 49809
3315.178 49877
3315.481 50032
3315.785 49559
3316.088 51708
3316.392 48898
3316.695 48392
3316.999 50331
3317.302 50142
3317.606 50247
3317.909 50785
3318.213 49945
3318.516 48571
3318.820 50286
3319.123 49246
3319.427 49643
3319.731 49641
3320.034 51809
3320.338 50421
3320.642 50494
3320.945 49574
3321.249 49281
3321.553 51747
3321.856 50036
3322.160 50038
3322.464 50393
3322.768 49438
3323.071 50736
3323.375 50886
3323.679 49190
3323.983 49074
3324.287 49482
3324.590 49923
3324.894 49862
3325.198 50452
3325.502 49840
3325.806 50358
3326.110 50104
3326.414 49293
3326.718 49446
3327.022 48335
3327.326 50263
3327.630 48896
3327.934 50081
3328.238 48482
3328.542 51187
3328.846 51144
3329.150 50316
3329.454 51283
3329.758 50738
3330.062 50318
3330.366 49800
3330.670 50628
3330.974 48929
3331.278 48223
3331.583 50203
3331.887 49826
3332.191 50445
3332.495 50673
3332.799 49239
3333.104 49049
3333.408 49267
3333.712 49079
3334.016 49142
3334.321 50659
3334.625 51024
3334.929 49488
3335.234 50302
3335.538 49911
3335.842 49290
3336.147 48768
3336.451 49023
3336.756 51005
3337.060 49330
3337.364 50712
3337.669 48003
3337.973 49300
3338.278 51863
3338.582 48839
3338.887 49761
3339.191 50786
3339.496 48995
3339.800 49477
3340.105 49578
3340.410 50120
3340.714 49021
3341.019 49007
3341.323 48374
3341.628 48373
3341.933 49153
3342.237 49798
3342.542 48423
3342.847 49140
3343.151 48973
3343.456 48355
3343.761 49887
3344.066 49613
3344.370 49051
3344.675 48241
3344.980 47732
3345.285 48980
3345.589 49120
3345.894 49901
3346.199 49329
3346.504 48041
3346.809 49539
3347.114 48314
3347.419 49208
3347.723 47436
3348.028 50241
3348.333 47988
3348.638 49372
3348.943 48165
3349.248 48953
3349.553 48637
3349.858 48639
3350.163 49102
3350.468 49010
3350.773 48107
3351.078 51194
3351.383 51050
3351.689 48908
3351.994 50799
3352.299 50226
3352.604 49406
3352.909 49331
3353.214 48020
3353.519 49406
3353.825 48434
3354.130 49590
3354.435 48703
3354.740 47440
3355.046 47890
3355.351 49444
3355.656 50902
3355.961 49058
3356.267 48396
3356.572 48603
3356.877 49829
3357.183 48349
3357.488 49097
3357.793 49110
3358.099 47807
3358.404 49167
3358.710 49777
3359.015 49801
3359.320 48987
3359.626 51855
3359.931 50344
3360.237 49457
3360.542 49847
3360.848 49892
3361.153 51951
3361.459 49757
3361.764 50273
3362.070 49535
3362.376 51132
3362.681 50296
3362.987 49868
3363.292 48598
3363.598 47930
3363.904 50525
3364.209 50958
3364.515 48586
3364.821 50161
3365.127 49338
3365.432 46672
3365.738 48483
3366.044 47883
3366.350 49400
3366.655 49349
3366.961 48869
3367.267 49428
3367.573 48881
3367.879 50389
3368.184 50518
3368.490 49468
3368.796 49728
3369.102 48250
3369.408 48801
3369.714 49169
3370.020 49175
3370.326 48982
3370.632 48063
3370.938 49974
3371.244 49280
3371.550 49444
3371.856 48778
3372.162 50862
3372.468 49054
3372.774 49052
3373.080 49251
3373.386 49013
3373.692 49437
3373.998 49929
3374.304 51591
3374.610 49684
3374.917 50679
3375.223 50216
3375.529 49996
3375.835 49019
3376.141 50473
3376.448 51021
3376.754 50234
3377.060 48859
3377.366 49403
3377.673 49669
3377.979 50132
3378.285 49909
3378.592 48971
3378.898 49811
3379.204 48534
3379.511 49289
3379.817 50212
3380.124 50146
3380.430 49661
3380.736 49723
3381.043 50214
3381.349 49588
3381.656 49286
3381.962 48892
3382.269 48616
3382.575 49774
3382.882 50987
3383.188 49852
3383.495 49782
3383.801 49546
3384.108 51084
3384.415 48866
3384.721 48379
3385.028 49076
3385.334 48901
3385.641 50025
3385.948 51079
3386.254 49367
3386.561 50700
3386.868 49590
3387.175 49710
3387.481 49631
3387.788 48967
3388.095 48661
3388.402 49959
3388.708 49741
3389.015 49294
3389.322 47851
3389.629 49579
3389.936 47051
3390.243 49129
3390.549 50034
3390.856 48707
3391.163 49786
3391.470 49863
3391.777 49532
3392.084 48053
3392.391 49153
3392.698 48998
3393.005 49699
3393.312 49831
3393.619 48623
3393.926 48391
3394.233 49001
3394.540 49337
3394.847 48583
3395.154 50057
3395.461 48970
3395.768 48516
3396.076 48909
3396.383 49333
3396.690 49337
3396.997 49647
3397.304 49973
3397.611 48906
3397.919 49635
3398.226 50061
3398.533 49635
3398.840 48627
3399.148 47341
3399.455 50182
3399.762 48228
3400.069 47190
3400.377 48425
3400.684 49213
3400.992 48129
3401.299 49046
3401.606 50392
3401.914 49476
3402.221 50361
3402.528 49274
3402.836 50733
3403.143 49940
3403.451 49979
3403.758 49217
3404.066 49594
3404.373 49961
3404.681 50546
3404.988 50775
3405.296 49484
3405.603 50454
3405.911 50008
3406.219 48233
3406.526 49284
3406.834 50952
3407.142 51411
3407.449 49898
3407.757 49209
3408.064 49371
3408.372 50175
3408.680 48277
3408.988 49157
3409.295 50244
3409.603 50091
3409.911 49540
3410.219 49228
3410.526 50304
3410.834 50924
3411.142 50630
3411.450 49468
3411.758 48672
3412.066 50833
3412.373 49878
3412.681 50961
3412.989 48495
3413.297 49699
3413.605 48422
3413.913 49028
3414.221 49452
3414.529 48465
3414.837 50022
3415.145 49634
3415.453 50123
3415.761 47840
3416.069 49534
3416.377 50516
3416.685 50045
3416.993 48488
3417.301 49735
3417.609 50927
3417.918 49893
3418.226 50859
3418.534 49012
3418.842 50643
3419.150 48398
3419.458 47622
3419.767 48611
3420.075 48145
3420.383 48372
3420.691 46783
3421.000 49916
3421.308 50459
3421.616 49004
3421.924 50284
3422.233 50133
3422.541 50283
3422.849 47618
3423.158 48583
3423.466 48366
3423.775 50395
3424.083 49000
3424.391 49149
3424.700 48300
3425.008 49962
3425.317 49901
3425.625 49750
3425.934 49575
3426.242 47860
3426.551 49097
3426.859 50605
3427.168 50427
3427.476 50628
3427.785 50008
3428.094 51414
3428.402 48715
3428.711 49895
3429.019 51659
3429.328 50375
3429.637 49652
3429.945 48601
3430.254 49399
3430.563 48954
3430.871 49295
3431.180 48955
3431.489 50996
3431.798 50807
3432.106 48946
3432.415 51051
3432.724 50039
3433.033 50049
3433.342 50183
3433.651 50845
3433.959 49201
3434.268 49286
3434.577 49135
3434.886 48315
3435.195 49706
3435.504 50362
3435.813 49406
3436.122 49662
3436.431 51280
3436.740 50479
3437.049 49013
3437.358 49370
3437.667 48837
3437.976 49053
3438.285 50307
3438.594 49166
3438.903 50212
3439.212 49921
3439.521 50414
3439.830 49788
3440.139 50015
3440.449 48988
3440.758 50652
3441.067 49639
3441.376 49948
3441.685 48858
3441.995 49163
3442.304 48815
3442.613 48247
3442.922 48534
3443.232 48472
3443.541 49142
3443.850 49507
3444.160 51517
3444.469 49820
3444.778 49169
3445.088 49586
3445.397 49157
3445.706 49569
3446.016 48222
3446.325 49443
3446.635 50673
3446.944 50176
3447.253 51032
3447.563 49651
3447.872 49850
3448.182 48246
3448.491 49600
3448.801 49125
3449.111 51198
3449.420 49342
3449.730 50336
3450.039 50280
3450.349 49061
3450.658 50799
3450.968 49820
3451.278 49508
3451.587 50215
3451.897 50297
3452.207 51383
3452.516 50473
3452.826 51508
3453.136 49637
3453.446 50157
3453.755 48752
3454.065 51064
3454.375 49377
3454.685 49894
3454.995 50027
3455.304 50257
3455.614 49791
3455.924 50922
3456.234 50356
3456.544 49516
3456.854 50172
3457.164 51300
3457.474 50274
3457.783 48684
3458.093 48919
3458.403 49376
3458.713 49233
3459.023 49410
3459.333 49499
3459.643 50897
3459.953 49560
3460.263 49558
3460.574 50523
3460.884 49872
3461.194 52144
3461.504 48768
3461.814 49410
3462.124 49403
3462.434 48838
3462.744 48902
3463.055 50203
3463.365 50143
3463.675 50697
3463.985 52736
3464.295 50010
3464.606 50035
3464.916 49986
3465.226 49541
3465.536 48466
3465.847 50563
3466.157 49330
3466.467 50003
3466.778 49342
3467.088 49382
3467.398 49931
3467.709 50961
3468.019 48634
3468.330 50628
3468.640 48046
3468.951 49841
3469.261 49446
3469.572 48751
3469.882 50292
3470.192 49188
3470.503 49328
3470.814 48837
3471.124 48544
3471.435 47476
3471.745 48735
3472.056 50008
3472.366 49668
3472.677 48185
3472.988 48593
3473.298 48094
3473.609 48795
3473.920 48760
3474.230 49920
3474.541 50374
3474.852 50826
3475.162 51463
3475.473 50699
3475.784 49432
3476.095 50316
3476.405 48492
3476.716 49047
3477.027 48877
3477.338 48577
3477.649 49512
3477.960 49520
3478.270 48865
3478.581 48894
3478.892 48166
3479.203 49007
3479.514 48820
3479.825 49005
3480.136 49456
3480.447 49027
3480.758 49361
3481.069 48678
3481.380 49122
3481.691 47956
3482.002 51359
3482.313 49119
3482.624 48978
3482.935 49473
3483.246 48943
3483.557 49494
3483.868 48680
3484.179 48958
3484.491 49265
3484.802 47956
3485.113 48610
3485.424 49120
3485.735 49055
3486.047 49552
3486.358 49381
3486.669 51102
3486.980 48069
3487.292 49317
3487.603 48679
3487.914 51223
3488.225 49416
3488.537 50184
3488.848 47940
3489.159 47780
3489.471 49399
3489.782 49767
3490.094 49291
3490.405 48040
3490.716 49375
3491.028 49612
3491.339 49290
3491.651 49485
3491.962 48508
3492.274 50527
3492.585 49296
3492.897 49887
3493.208 49641
3493.520 49513
3493.832 49893
3494.143 50104
3494.455 50856
3494.766 49887
3495.078 49979
3495.390 48679
3495.701 48564
3496.013 48048
3496.325 47661
3496.636 47875
3496.948 48213
3497.260 48946
3497.571 49417
3497.883 49903
3498.195 48767
3498.507 50533
3498.818 50614
3499.130 49394
3499.442 48248
3499.754 48969
3500.066 48824
3500.378 48028
3500.690 48480
3501.001 48185
3501.313 50585
3501.625 48165
3501.937 48706
3502.249 48550
3502.561 49463
3502.873 50488
3503.185 49402
3503.497 50139
3503.809 50125
3504.121 49952
3504.433 49487
3504.745 50734
3505.057 50273
3505.369 51026
3505.681 49984
3505.994 47876
3506.306 50001
3506.618 51128
3506.930 49353
3507.242 49588
3507.554 48829
3507.867 50600
3508.179 50608
3508.491 50306
3508.803 48511
3509.115 48205
3509.428 46892
3509.740 47677
3510.052 50442
3510.365 50116
3510.677 50327
3510.989 49482
3511.302 48901
3511.614 48616
3511.926 48308
3512.239 47595
3512.551 47608
3512.864 50296
3513.176 50189
3513.489 49881
3513.801 48683
3514.113 49323
3514.426 49922
3514.738 49669
3515.051 50201
3515.364 49717
3515.676 49895
3515.989 49295
3516.301 48608
3516.614 50399
3516.926 48664
3517.239 49051
3517.552 49299
3517.864 50169
3518.177 48922
3518.490 50395
3518.802 49306
3519.115 48513
3519.428 48948
3519.741 49996
3520.053 49065
3520.366 49471
3520.679 49333
3520.992 48630
3521.304 49355
3521.617 47694
3521.930 49713
3522.243 49584
3522.556 49649
3522.869 49043
3523.182 47475
3523.494 48967
3523.807 48924
3524.120 49480
3524.433 48441
3524.746 48392
3525.059 49143
3525.372 50780
3525.685 47924
3525.998 48184
3526.311 49708
3526.624 47556
3526.937 48803
3527.250 49747
3527.563 50198
3527.877 49692
3528.190 50037
3528.503 48982
3528.816 49046
3529.129 48695
3529.442 49771
3529.755 49650
3530.069 49472
3530.382 48475
3530.695 48567
3531.008 48820
3531.322 49153
3531.635 48867
3531.948 48190
3532.261 49083
3532.575 47496
3532.888 48022
3533.201 47026
3533.515 48877
3533.828 49173
3534.141 48597
3534.455 48878
3534.768 48954
3535.082 49358
3535.395 49710
3535.709 49198
3536.022 49590
3536.335 49607
3536.649 50303
3536.962 50623
3537.276 47975
3537.590 49393
3537.903 50814
3538.217 49113
3538.530 50512
3538.844 47853
3539.157 49616
3539.471 50029
3539.785 51662
3540.098 50355
3540.412 49540
3540.726 48332
3541.039 48778
3541.353 50568
3541.667 49182
3541.980 48978
3542.294 50333
3542.608 50722
3542.922 49690
3543.236 50690
3543.549 48809
3543.863 49559
3544.177 48710
3544.491 50492
3544.805 49116
3545.119 47911
3545.432 50511
3545.746 50363
3546.060 49126
3546.374 49357
3546.688 48907
3547.002 49342
3547.316 48587
3547.630 48296
3547.944 49610
3548.258 49971
3548.572 49343
3548.886 49957
3549.200 50173
3549.514 50294
3549.828 48485
3550.142 49376
3550.456 48978
3550.771 48011
3551.085 48831
3551.399 48972
3551.713 50033
3552.027 49121
3552.341 47950
3552.656 48472
3552.970 47813
3553.284 48871
3553.598 49112
3553.913 48773
3554.227 49917
3554.541 49374
3554.855 49596
3555.170 47693
3555.484 48636
3555.798 48947
3556.113 49017
3556.427 48952
3556.742 49730
3557.056 49537
3557.370 49729
3557.685 48254
3557.999 49277
3558.314 48712
3558.628 48292
3558.943 50402
3559.257 49412
3559.572 49749
3559.886 50262
3560.201 49693
3560.515 49300
3560.830 48788
3561.145 50020
3561.459 49102
3561.774 49640
3562.088 48273
3562.403 49039
3562.718 50294
3563.032 48321
3563.347 48202
3563.662 49344
3563.976 49366
3564.291 49646
3564.606 49490
3564.921 51125
3565.235 49088
3565.550 50318
3565.865 50137
3566.180 49432
3566.495 50293
3566.810 50399
3567.124 48761
3567.439 49035
3567.754 49766
3568.069 50361
3568.384 50441
3568.699 48630
3569.014 50763
3569.329 49831
3569.644 50276
3569.959 50531
3570.274 50210
3570.589 49712
3570.904 47908
3571.219 49187
3571.534 48986
3571.849 47997
3572.164 49949
3572.479 48998
3572.794 49326
3573.109 49421
3573.424 48657
3573.740 47591
3574.055 46977
3574.370 49326
3574.685 48717
3575.000 48720
3575.316 48795
3575.631 48647
3575.946 47816
3576.261 49531
3576.577 48600
3576.892 49444
3577.207 49213
3577.522 50235
3577.838 50697
3578.153 49491
3578.468 49986
3578.784 49496
3579.099 49969
3579.415 49633
3579.730 49171
3580.046 50168
3580.361 48541
3580.676 48177
3580.992 49855
3581.307 50060
3581.623 48828
3581.938 49131
3582.254 49422
3582.569 48868
3582.885 49542
3583.201 47807
3583.516 48305
3583.832 48594
3584.147 49445
3584.463 48812
3584.779 49131
3585.094 48260
3585.410 48566
3585.726 48940
3586.041 48684
3586.357 49808
3586.673 47868
3586.989 47565
3587.304 48655
3587.620 48658
3587.936 48088
3588.252 48293
3588.567 49257
3588.883 48414
3589.199 48172
3589.515 49020
3589.831 50237
3590.147 51933
3590.463 49432
3590.778 48471
3591.094 47677
3591.410 47804
3591.726 48162
3592.042 48745
3592.358 48151
3592.674 49014
3592.990 48404
3593.306 48612
3593.622 48156
3593.938 48644
3594.254 48104
3594.570 47798
3594.887 46798
3595.203 48293
3595.519 49833
3595.835 49494
3596.151 49665
3596.467 50406
3596.783 47294
3597.100 48832
3597.416 47284
3597.732 48187
3598.048 49096
3598.364 49642
3598.681 48652
3598.997 49301
3599.313 49008
3599.630 47790
3599.946 49670
3600.262 47982
3600.579 49001
3600.895 49407
3601.211 48177
3601.528 49984
3601.844 49425
3602.161 50162
3602.477 48013
3602.793 49130
3603.110 48473
3603.426 49535
3603.743 49542
3604.059 49454
3604.376 48434
3604.692 48625
3605.009 49211
3605.325 48269
3605.642 50118
3605.959 50678
3606.275 49120
3606.592 49604
3606.908 49055
3607.225 47550
3607.542 47223
3607.858 49900
3608.175 48141
3608.492 48072
3608.808 48856
3609.125 47345
3609.442 49283
3609.759 48647
3610.075 51251
3610.392 48701
3610.709 48732
3611.026 50156
3611.343 50775
3611.659 49259
3611.976 47777
3612.293 49255
3612.610 48560
3612.927 48885
3613.244 48652
3613.561 49694
3613.878 48551
3614.195 49223
3614.512 49639
3614.829 49815
3615.146 49317
3615.463 48385
3615.780 49222
3616.097 49411
3616.414 50507
3616.731 50430
3617.048 50144
3617.365 49726
3617.682 48935
3617.999 49525
3618.316 49054
3618.633 49621
3618.951 49946
3619.268 50498
3619.585 48068
3619.902 48928
3620.219 50048
3620.537 49544
3620.854 49535
3621.171 49698
3621.488 49847
3621.806 49115
3622.123 50807
3622.440 49670
3622.758 48936
3623.075 50884
3623.392 49571
3623.710 49906
3624.027 49558
3624.344 49786
3624.662 48843
3624.979 48004
3625.297 48602
3625.614 48472
3625.932 49735
3626.249 48722
3626.567 48477
3626.884 49428
3627.202 49032
3627.519 49379
3627.837 49258
3628.154 48129
3628.472 47664
3628.789 50055
3629.107 48101
3629.425 49841
3629.742 49582
3630.060 50202
3630.378 49041
3630.695 49053
3631.013 48318
3631.331 47670
3631.648 47673
3631.966 47299
3632.284 50504
3632.602 51605
3632.919 49506
3633.237 49667
3633.555 49867
3633.873 49863
3634.191 49164
3634.509 49275
3634.826 48310
3635.144 47887
3635.462 48484
3635.780 50160
3636.098 49881
3636.416 49192
3636.734 48882
3637.052 48172
3637.370 49141
3637.688 49843
3638.006 48746
3638.324 47895
3638.642 47928
3638.960 48648
3639.278 47672
3639.596 49302
3639.914 49206
3640.232 50997
3640.550 49150
3640.868 49125
3641.187 48678
3641.505 48592
3641.823 48328
3642.141 47285
3642.459 48073
3642.777 49550
3643.096 48935
3643.414 49140
3643.732 48102
3644.050 49008
3644.369 50432
3644.687 50614
3645.005 49528
3645.324 50025
3645.642 49010
3645.960 48948
3646.279 48751
3646.597 48898
3646.916 48193
3647.234 47886
3647.552 51444
3647.871 49103
3648.189 50985
3648.508 50313
3648.826 49846
3649.145 48313
3649.463 46713
3649.782 49237
3650.100 49117
3650.419 49246
3650.737 49816
3651.056 50195
3651.375 48774
3651.693 48949
3652.012 49001
3652.330 48640
3652.649 48507
3652.968 48436
3653.286 49929
3653.605 47225
3653.924 48865
3654.243 48700
3654.561 49514
3654.880 50635
3655.199 48869
3655.518 50596
3655.836 47813
3656.155 49815
3656.474 48178
3656.793 48117
3657.112 49481
3657.430 47755
3657.749 49847
3658.068 48521
3658.387 48516
3658.706 48019
3659.025 50059
3659.344 48783
3659.663 50447
3659.982 49871
3660.301 49568
3660.620 49365
3660.939 49707
3661.258 49125
3661.577 49644
3661.896 50246
3662.215 49482
3662.534 50183
3662.853 49092
3663.172 47886
3663.491 49248
3663.811 48437
3664.130 48613
3664.449 49196
3664.768 49002
3665.087 50261
3665.406 49632
3665.726 50014
3666.045 48564
3666.364 49467
3666.683 49802
3667.003 50163
3667.322 49753
3667.641 47290
3667.961 48592
3668.280 48444
3668.599 50340
3668.919 49357
3669.238 49864
3669.558 49780
3669.877 48590
3670.196 48695
3670.516 48325
3670.835 48266
3671.155 49286
3671.474 49316
3671.794 47246
3672.113 49299
3672.433 49149
3672.752 49027
3673.072 48479
3673.391 48065
3673.711 49447
3674.030 48047
3674.350 48244
3674.670 49197
3674.989 49129
3675.309 48241
3675.629 47134
3675.948 48715
3676.268 48793
3676.588 50751
3676.907 50019
3677.227 48581
3677.547 48167
3677.867 49435
3678.186 46691
3678.506 48513
3678.826 48193
3679.146 47513
3679.466 49749
3679.785 49074
3680.105 48735
3680.425 49304
3680.745 49140
3681.065 50030
3681.385 46699
3681.705 49154
3682.025 47939
3682.345 49257
3682.665 49690
3682.985 50490
3683.305 48452
3683.625 48348
3683.945 47602
3684.265 48120
3684.585 50319
3684.905 48670
3685.225 50155
3685.545 49279
3685.865 49950
3686.185 49505
3686.505 49484
3686.826 49856
3687.146 49022
3687.466 49926
3687.786 48631
3688.106 49878
3688.427 48895
3688.747 48740
3689.067 47879
3689.387 48113
3689.708 48636
3690.028 47042
3690.348 46074
3690.668 46483
3690.989 48959
3691.309 48316
3691.630 47639
3691.950 48892
3692.270 48509
3692.591 48835
3692.911 47017
3693.232 48264
3693.552 48190
3693.872 48836
3694.193 47757
3694.513 48288
3694.834 48315
3695.154 47446
3695.475 47427
3695.796 45719
3696.116 48420
3696.437 48874
3696.757 47725
3697.078 48731
3697.398 48453
3697.719 48912
3698.040 47746
3698.360 48081
3698.681 47285
3699.002 48877
3699.322 49004
3699.643 47604
3699.964 48205
3700.285 49238
3700.605 47755
3700.926 45861
3701.247 47589
3701.568 47294
3701.889 48537
3702.209 48998
3702.530 48043
3702.851 48560
3703.172 46571
3703.493 47359
3703.814 48497
3704.135 49687
3704.456 49851
3704.777 49168
3705.097 48597
3705.418 47421
3705.739 48921
3706.060 48394
3706.381 48741
3706.702 47589
3707.023 48846
3707.345 49071
3707.666 49491
3707.987 48369
3708.308 49464
3708.629 50419
3708.950 49100
3709.271 49525
3709.592 50077
3709.913 48491
3710.235 48274
3710.556 47729
3710.877 49040
3711.198 49063
3711.519 48402
3711.841 47402
3712.162 50296
3712.483 48190
3712.805 48359
3713.126 48366
3713.447 47851
3713.768 48788
3714.090 47905
3714.411 48577
3714.733 49869
3715.054 48719
3715.375 49425
3715.697 49495
3716.018 49877
3716.340 47645
3716.661 48501
3716.983 48528
3717.304 47880
3717.626 48668
3717.947 49014
3718.269 48429
3718.590 47773
3718.912 48176
3719.233 47554
3719.555 47955
3719.876 46809
3720.198 49816
3720.520 49527
3720.841 48864
3721.163 49836
3721.485 48801
3721.806 49468
3722.128 47570
3722.450 47921
3722.772 47176
3723.093 47360
3723.415 48394
3723.737 47895
3724.059 48088
3724.380 47017
3724.702 48713
3725.024 49933
3725.346 48487
3725.668 48747
3725.990 47236
3726.311 46780
3726.633 48825
3726.955 49522
3727.277 47958
3727.599 48359
3727.921 47228
3728.243 48436
3728.565 48772
3728.887 49565
3729.209 48282
3729.531 48389
3729.853 49578
3730.175 48076
3730.497 47971
3730.819 48188
3731.141 47976
3731.463 48421
3731.786 48376
3732.108 49193
3732.430 48458
3732.752 48598
3733.074 47321
3733.396 46936
3733.719 48387
3734.041 50011
3734.363 48813
3734.685 47740
3735.007 47709
3735.330 48250
3735.652 48809
3735.974 47994
3736.297 48206
3736.619 48518
3736.941 49591
3737.264 48731
3737.586 47607
3737.908 49028
3738.231 47934
3738.553 49815
3738.876 47438
3739.198 47564
3739.521 47915
3739.843 47378
3740.166 48439
3740.488 46906
3740.811 48751
3741.133 47308
3741.456 48402
3741.778 49444
3742.101 49043
3742.423 49061
3742.746 48027
3743.069 49519
3743.391 47739
3743.714 47017
3744.036 46981
3744.359 48429
3744.682 48928
3745.005 49664
3745.327 47481
3745.650 47798
3745.973 47853
3746.295 48046
3746.618 48534
3746.941 47776
3747.264 48585
3747.587 47552
3747.909 47062
3748.232 48349
3748.555 49215
3748.878 47327
3749.201 46443
3749.524 47177
3749.847 48319
3750.170 48686
3750.492 49611
3750.815 48197
3751.138 48012
3751.461 48461
3751.784 48375
3752.107 47384
3752.430 48605
3752.753 48999
3753.076 47607
3753.400 48809
3753.723 48158
3754.046 48446
3754.369 47096
3754.692 47548
3755.015 48890
3755.338 48888
3755.661 47152
3755.985 46928
3756.308 48327
3756.631 49157
3756.954 48782
3757.277 49042
3757.601 50830
3757.924 49639
3758.247 49761
3758.570 49369
3758.894 49270
3759.217 49727
3759.540 49194
3759.864 49332
3760.187 49278
3760.510 48482
3760.834 48673
3761.157 48549
3761.481 49542
3761.804 48507
3762.128 49214
3762.451 48212
3762.774 48996
3763.098 47483
3763.421 49235
3763.745 49203
3764.068 49147
3764.392 50041
3764.716 49290
3765.039 48927
3765.363 47924
3765.686 49001
3766.010 48935
3766.334 48924
3766.657 50590
3766.981 50035
3767.304 47498
3767.628 48239
3767.952 48746
3768.276 49364
3768.599 50750
3768.923 49149
3769.247 46609
3769.571 48250
3769.894 48360
3770.218 49106
3770.542 48543
3770.866 49652
3771.190 49866
3771.513 48990
3771.837 48521
3772.161 48111
3772.485 47380
3772.809 47300
3773.133 47730
3773.457 48274
3773.781 49579
3774.105 48330
3774.429 51192
3774.753 48558
3775.077 48183
3775.401 47902
3775.725 47615
3776.049 50420
3776.373 49569
3776.697 51019
3777.021 50168
3777.345 48747
3777.669 48531
3777.993 48322
3778.317 49581
3778.642 48333
3778.966 48198
3779.290 49445
3779.614 50651
3779.938 48317
3780.263 48609
3780.587 49152
3780.911 49453
3781.235 49451
3781.560 48340
3781.884 49883
3782.208 48116
3782.533 49875
3782.857 48699
3783.181 48898
3783.506 48991
3783.830 49736
3784.154 50786
3784.479 49739
3784.803 49506
3785.128 50355
3785.452 48388
3785.777 49843
3786.101 48809
3786.426 49191
3786.750 47359
3787.075 48926
3787.399 49010
3787.724 48581
3788.048 48569
3788.373 49816
3788.697 49987
3789.022 48717
3789.347 48602
3789.671 48396
3789.996 49830
3790.321 49628
3790.645 50963
3790.970 49131
3791.295 50558
3791.619 48715
3791.944 49156
3792.269 49301
3792.594 48537
3792.918 49794
3793.243 48381
3793.568 47501
3793.893 48899
3794.218 48218
3794.543 49620
3794.867 49698
3795.192 49879
3795.517 50125
3795.842 49845
3796.167 50812
3796.492 50748
3796.817 49661
3797.142 50271
3797.467 49154
3797.792 48680
3798.117 50706
3798.442 50161
3798.767 48198
3799.092 48722
3799.417 47696
3799.742 50265
3800.067 48452
3800.392 50282
3800.717 50068
3801.042 51482
3801.368 49598
3801.693 50177
3802.018 49965
3802.343 48979
3802.668 50680
3802.993 48961
3803.319 49980
3803.644 49750
3803.969 50127
3804.294 50299
3804.620 50277
3804.945 50076
3805.270 51078
3805.596 51012
3805.921 49481
3806.246 50533
3806.572 49081
3806.897 49715
3807.222 48197
3807.548 48986
3807.873 50229
3808.199 50036
3808.524 51655
3808.850 50168
3809.175 51738
3809.501 50999
3809.826 50170
3810.152 50356
3810.477 50145
3810.803 51301
3811.128 48805
3811.454 48882
3811.779 50118
3812.105 51688
3812.431 49333
3812.756 48858
3813.082 50286
3813.408 52054
3813.733 50896
3814.059 49866
3814.385 51655
3814.710 51213
3815.036 51176
3815.362 51233
3815.688 50760
3816.013 51363
3816.339 50038
3816.665 53258
3816.991 52779
3817.317 53528
3817.643 54051
3817.968 53983
3818.294 53374
3818.620 51620
3818.946 52825
3819.272 52597
3819.598 54903
3819.924 53999
3820.250 52969
3820.576 53455
3820.902 53506
3821.228 52199
3821.554 52748
3821.880 52542
3822.206 50466
3822.532 53540
3822.858 52045
3823.184 51825
3823.510 52105
3823.836 50596
3824.162 51085
3824.489 51164
3824.815 51300
3825.141 50992
3825.467 53083
3825.793 51356
3826.119 50491
3826.446 50087
3826.772 51360
3827.098 52832
3827.424 50712
3827.751 51084
3828.077 52437
3828.403 51761
3828.730 52550
3829.056 51838
3829.382 50863
3829.709 52543
3830.035 53109
3830.361 51406
3830.688 51801
3831.014 51170
3831.341 50672
3831.667 52065
3831.994 50840
3832.320 52691
3832.647 51970
3832.973 53727
3833.300 49860
3833.626 53091
3833.953 52271
3834.279 51554
3834.606 51267
3834.932 50493
3835.259 49893
3835.586 49392
3835.912 50489
3836.239 50742
3836.566 50155
3836.892 50249
3837.219 50248
3837.546 49062
3837.872 49574
3838.199 51136
3838.526 50987
3838.853 50582
3839.179 49914
3839.506 50573
3839.833 49681
3840.160 50182
3840.487 51672
3840.813 48959
3841.140 50744
3841.467 49183
3841.794 51767
3842.121 50551
3842.448 49285
3842.775 50617
3843.102 49972
3843.429 50542
3843.756 50071
3844.083 49729
3844.410 50041
3844.737 50784
3845.064 49838
3845.391 50799
3845.718 50342
3846.045 49874
3846.372 50537
3846.699 52192
3847.026 53397
3847.353 52870
3847.680 52666
3848.007 52205
3848.335 50209
3848.662 50207
3848.989 50120
3849.316 51370
3849.643 50263
3849.971 52919
3850.298 50978
3850.625 51231
3850.952 50944
3851.280 50066
3851.607 51819
3851.934 50554
3852.262 49595
3852.589 49749
3852.916 51434
3853.244 49606
3853.571 49931
3853.899 50594
3854.226 52272
3854.553 53051
3854.881 50983
3855.208 51127
3855.536 51537
3855.863 51528
3856.191 51572
3856.518 51471
3856.846 52923
3857.173 51743
3857.501 50943
3857.829 51859
3858.156 53279
3858.484 53394
3858.811 51875
3859.139 53146
3859.467 52719
3859.794 53481
3860.122 53720
3860.450 54411
3860.777 55839
3861.105 54728
3861.433 55505
3861.761 53171
3862.088 53202
3862.416 54634
3862.744 53610
3863.072 53271
3863.399 54862
3863.727 53519
3864.055 52497
3864.383 51679
3864.711 51969
3865.039 53318
3865.367 54054
3865.695 54401
3866.022 51531
3866.350 53339
3866.678 51693
3867.006 51661
3867.334 52243
3867.662 51491
3867.990 53439
3868.318 51838
3868.646 50824
3868.974 50945
3869.302 50683
3869.631 51530
3869.959 49985
3870.287 49939
3870.615 50689
3870.943 51433
3871.271 51783
3871.599 51852
3871.928 51402
3872.256 49478
3872.584 50311
3872.912 49693
3873.240 50470
3873.569 50668
3873.897 52346
3874.225 48940
3874.553 51989
3874.882 51498
3875.210 49404
3875.538 49666
3875.867 49166
3876.195 49760
3876.523 49164
3876.852 50440
3877.180 49964
3877.509 51019
3877.837 50045
3878.166 50079
3878.494 51353
3878.823 49253
3879.151 51298
3879.479 51913
3879.808 50344
3880.137 50683
3880.465 49074
3880.794 51111
3881.122 50601
3881.451 50136
3881.779 50586
3882.108 50562
3882.437 50152
3882.765 51807
3883.094 51492
3883.423 50824
3883.751 52101
3884.080 49094
3884.409 50116
3884.737 51380
3885.066 51651
3885.395 50089
3885.724 49405
3886.052 49670
3886.381 48713
3886.710 49771
3887.039 49192
3887.368 50595
3887.697 50473
3888.025 49466
3888.354 50512
3888.683 52086
3889.012 51455
3889.341 51708
3889.670 51055
3889.999 49339
3890.328 50982
3890.657 50177
3890.986 50512
3891.315 50030
3891.644 50580
3891.973 50397
3892.302 49276
3892.631 50269
3892.960 50488
3893.289 49058
3893.618 48807
3893.947 47807
3894.277 48697
3894.606 49456
3894.935 49233
3895.264 48853
3895.593 48127
3895.922 49403
3896.252 50514
3896.581 50437
3896.910 51311
3897.239 49641
3897.569 49806
3897.898 49898
3898.227 49753
3898.557 49727
3898.886 50080
3899.215 51095
3899.545 49945
3899.874 48479
3900.203 49247
3900.533 48112
3900.862 51276
3901.192 50581
3901.521 49487
3901.851 50739
3902.180 51830
3902.510 49894
3902.839 49177
3903.169 49471
3903.498 51302
3903.828 51725
3904.157 50736
3904.487 50661
3904.816 50281
3905.146 51529
3905.476 50582
3905.805 49862
3906.135 51084
3906.464 49703
3906.794 51689
3907.124 49784
3907.453 50260
3907.783 51172
3908.113 49941
3908.443 49133
3908.772 49974
3909.102 51329
3909.432 49525
3909.762 51352
3910.092 50734
3910.421 51241
3910.751 51111
3911.081 50112
3911.411 50114
3911.741 49716
3912.071 49206
3912.401 49216
3912.731 49821
3913.060 50072
3913.390 50882
3913.720 51421
3914.050 50289
3914.380 49145
3914.710 49304
3915.040 50065
3915.370 49002
3915.700 51031
3916.031 50124
3916.361 48976
3916.691 50915
3917.021 50235
3917.351 51472
3917.681 50286
3918.011 49654
3918.341 50378
3918.672 49706
3919.002 51123
3919.332 49559
3919.662 50346
3919.992 50268
3920.323 49727
3920.653 50437
3920.983 50505
3921.313 50082
3921.644 50461
3921.974 49571
3922.304 48700
3922.635 49646
3922.965 50405
3923.295 51609
3923.626 50478
3923.956 52227
3924.287 50006
3924.617 49795
3924.948 50258
3925.278 49971
3925.608 50700
3925.939 50451
3926.269 49799
3926.600 49684
3926.930 50755
3927.261 51192
3927.592 50548
3927.922 50963
3928.253 49926
3928.583 50771
3928.914 51524
3929.245 50424
3929.575 51647
3929.906 51420
3930.236 51453
3930.567 50241
3930.898 52086
3931.229 50761
3931.559 51382
3931.890 49512
3932.221 50438
3932.552 50737
3932.882 49688
3933.213 49035
3933.544 48285
3933.875 50921
3934.206 50429
3934.536 49880
3934.867 50676
3935.198 49870
3935.529 49394
3935.860 50175
3936.191 49776
3936.522 50329
3936.853 49841
3937.184 50576
3937.515 51137
3937.846 49878
3938.177 50162
3938.508 48520
3938.839 49805
3939.170 50446
3939.501 50046
3939.832 50194
3940.163 49980
3940.494 51571
3940.825 51169
3941.156 49698
3941.488 49819
3941.819 50164
3942.150 52242
3942.481 50174
3942.812 49686
3943.143 50105
3943.475 51701
3943.806 48818
3944.137 48449
3944.468 49162
3944.800 50809
3945.131 49904
3945.462 50371
3945.794 50253
3946.125 48625
3946.456 51380
3946.788 50792
3947.119 49591
3947.451 50138
3947.782 49382
3948.113 48933
3948.445 49182
3948.776 50229
3949.108 49687
3949.439 49250
3949.771 48693
3950.102 49065
3950.434 50119
3950.765 50350
3951.097 50567
3951.428 49062
3951.760 50264
3952.092 50721
3952.423 49275
3952.755 50418
3953.086 50629
3953.418 51228
3953.750 50437
3954.081 50253
3954.413 50141
3954.745 50914
3955.077 49797
3955.408 49722
3955.740 50274
3956.072 49817
3956.404 50601
3956.735 49243
3957.067 50127
3957.399 49635
3957.731 50293
3958.063 49740
3958.395 49998
3958.726 51471
3959.058 49698
3959.390 51019
3959.722 51578
3960.054 50710
3960.386 50703
3960.718 49807
3961.050 50750
3961.382 50768
3961.714 50227
3962.046 50511
3962.378 51440
3962.710 51725
3963.042 50827
3963.374 51362
3963.706 49981
3964.038 49892
3964.370 50558
3964.703 52066
3965.035 50629
3965.367 51552
3965.699 50165
3966.031 50385
3966.363 48648
3966.696 48958
3967.028 51038
3967.360 50979
3967.692 50224
3968.025 52254
3968.357 49506
3968.689 49047
3969.022 49504
3969.354 49397
3969.686 49675
3970.019 49831
3970.351 50708
3970.683 50588
3971.016 50861
3971.348 50915
3971.681 50049
3972.013 50998
3972.345 49783
3972.678 49667
3973.010 49841
3973.343 49674
3973.675 51885
3974.008 50846
3974.340 49419
3974.673 51547
3975.006 50319
3975.338 51915
3975.671 51147
3976.003 49792
3976.336 50812
3976.669 50764
3977.001 49382
3977.334 50203
3977.667 50319
3977.999 50818
3978.332 51414
3978.665 51087
3978.997 51800
3979.330 50891
3979.663 50664
3979.996 49852
3980.328 50238
3980.661 50690
3980.994 49699
3981.327 50750
3981.660 50647
3981.993 50810
3982.326 52060
3982.658 51756
3982.991 51657
3983.324 51668
3983.657 52692
3983.990 52306
3984.323 52278
3984.656 52952
3984.989 51611
3985.322 51853
3985.655 52942
3985.988 53416
3986.321 52063
3986.654 51856
3986.987 51187
3987.320 50252
3987.653 52753
3987.987 51090
3988.320 50301
3988.653 52274
3988.986 52102
3989.319 49069
3989.652 50646
3989.986 50229
3990.319 53716
3990.652 51742
3990.985 52787
3991.318 52897
3991.652 50976
3991.985 52095
3992.318 51216
3992.652 51805
3992.985 50671
3993.318 50715
3993.652 51293
3993.985 51194
3994.318 52686
3994.652 53332
3994.985 52871
3995.319 52773
3995.652 52948
3995.985 53385
3996.319 53697
3996.652 53388
3996.986 52686
3997.319 53648
3997.653 51119
3997.986 52531
3998.320 52322
3998.654 54393
3998.987 55039
3999.321 53970
3999.654 54118
3999.988 53432
4000.322 53864
4000.655 53783
4000.989 53328
4001.323 54423
4001.656 53703
4001.990 53778
4002.324 54261
4002.657 53716
4002.991 52326
4003.325 53069
4003.659 51337
4003.992 52461
4004.326 52527
4004.660 52809
4004.994 51914
4005.328 51877
4005.662 51584
4005.996 53698
4006.329 53804
4006.663 54876
4006.997 56002
4007.331 53644
4007.665 52661
4007.999 53287
4008.333 52115
4008.667 55389
4009.001 52959
4009.335 55068
4009.669 54535
4010.003 54566
4010.337 55546
4010.671 53021
4011.005 54247
4011.339 54102
4011.674 53767
4012.008 52938
4012.342 54526
4012.676 54874
4013.010 56394
4013.344 54787
4013.678 54641
4014.013 54661
4014.347 56313
4014.681 56452
4015.015 55257
4015.350 54974
4015.684 53382
4016.018 54119
4016.353 54708
4016.687 54478
4017.021 55373
4017.356 56192
4017.690 55410
4018.024 56100
4018.359 53717
4018.693 53963
4019.028 54654
4019.362 54360
4019.696 54608
4020.031 53836
4020.365 53286
4020.700 55386
4021.034 55756
4021.369 54479
4021.703 55059
4022.038 55120
4022.372 53734
4022.707 55818
4023.042 56014
4023.376 57317
4023.711 58789
4024.046 57170
4024.380 56129
4024.715 56250
4025.049 56731
4025.384 57593
4025.719 57142
4026.054 57505
4026.388 56983
4026.723 58507
4027.058 59338
4027.393 58585
4027.727 57244
4028.062 57467
4028.397 57189
4028.732 55684
4029.067 57443
4029.402 57783
4029.736 58011
4030.071 57475
4030.406 56599
4030.741 55749
4031.076 54947
4031.411 57562
4031.746 55767
4032.081 57555
4032.416 56793
4032.751 56276
4033.086 57882
4033.421 57222
4033.756 58757
4034.091 56989
4034.426 58695
4034.761 57878
4035.096 57573
4035.431 59090
4035.766 57414
4036.102 57763
4036.437 56776
4036.772 58884
4037.107 58636
4037.442 59687
4037.778 59313
4038.113 59786
4038.448 60175
4038.783 60680
4039.119 60148
4039.454 59322
4039.789 61914
4040.124 61045
4040.460 61301
4040.795 60831
4041.130 61876
4041.466 63463
4041.801 62827
4042.137 64202
4042.472 63611
4042.807 62542
4043.143 63048
4043.478 63478
4043.814 62724
4044.149 62376
4044.485 62274
4044.820 64428
4045.156 61717
4045.491 62601
4045.827 64472
4046.162 61998
4046.498 64532
4046.833 64005
4047.169 63732
4047.505 65192
4047.840 65146
4048.176 63819
4048.512 64103
4048.847 67520
4049.183 67274
4049.519 68614
4049.854 71633
4050.190 71661
4050.526 73496
4050.862 74513
4051.197 75484
4051.533 78803
4051.869 81269
4052.205 82851
4052.541 84518
4052.876 84214
4053.212 87952
4053.548 90652
4053.884 91840
4054.220 92635
4054.556 96762
4054.892 98644
4055.228 100849
4055.564 103267
4055.900 106270
4056.236 108736
4056.572 111488
4056.908 110990
4057.244 108675
4057.580 109905
4057.916 104594
4058.252 107565
4058.588 106526
4058.924 103754
4059.260 104307
4059.596 103330
4059.932 102717
4060.269 98656
4060.605 95306
4060.941 98236
4061.277 94321
4061.613 91222
4061.950 92163
4062.286 91047
4062.622 91133
4062.958 88498
4063.295 87056
4063.631 86257
4063.967 83314
4064.303 83104
4064.640 81254
4064.976 79480
4065.312 78373
4065.649 81206
4065.985 78551
4066.322 76590
4066.658 77814
4066.995 77904
4067.331 76996
4067.667 75741
4068.004 76199
4068.340 77167
4068.677 75891
4069.013 76401
4069.350 76980
4069.686 73433
4070.023 73549
4070.360 73736
4070.696 73546
4071.033 73729
4071.369 73920
4071.706 72318
4072.043 73053
4072.379 71927
4072.716 74485
4073.053 75454
4073.389 73094
4073.726 72105
4074.063 72621
4074.400 73568
4074.736 74041
4075.073 73500
4075.410 72235
4075.747 72647
4076.083 72039
4076.420 71158
4076.757 70440
4077.094 72477
4077.431 72229
4077.768 72182
4078.105 73483
4078.442 72906
4078.778 71920
4079.115 73895
4079.452 75717
4079.789 73349
4080.126 72637
4080.463 72775
4080.800 68647
4081.137 70506
4081.474 71291
4081.811 72273
4082.149 69516
4082.486 71272
4082.823 72821
4083.160 70015
4083.497 70913
4083.834 71475
4084.171 71744
4084.508 70539
4084.846 70316
4085.183 69344
4085.520 70827
4085.857 71117
4086.194 72306
4086.532 68363
4086.869 69832
4087.206 69995
4087.543 70955
4087.881 69697
4088.218 69211
4088.555 68958
4088.893 69761
4089.230 69603
4089.567 70587
4089.905 71633
4090.242 74308
4090.580 71774
4090.917 72680
4091.255 75018
4091.592 75279
4091.930 76828
4092.267 75644
4092.604 78767
4092.942 79618
4093.280 84060
4093.617 86606
4093.955 87802
4094.292 91042
4094.630 92864
4094.967 96281
4095.305 103281
4095.643 101788
4095.980 106844
4096.318 110399
4096.656 111136
4096.993 117590
4097.331 117793
4097.669 118038
4098.006 118712
4098.344 123191
4098.682 124883
4099.020 125674
4099.357 125124
4099.695 125346
4100.033 122773
4100.371 123421
4100.709 120960
4101.047 121485
4101.384 116471
4101.722 115788
4102.060 113139
4102.398 109297
4102.736 109119
4103.074 104260
4103.412 101535
4103.750 98670
4104.088 98097
4104.426 94138
4104.764 94770
4105.102 92800
4105.440 87623
4105.778 85199
4106.116 84402
4106.454 84438
4106.792 85892
4107.130 83970
4107.468 82152
4107.807 83474
4108.145 81744
4108.483 80528
4108.821 79281
4109.159 76633
4109.497 80190
4109.836 77532
4110.174 78183
4110.512 77068
4110.850 78702
4111.189 76597
4111.527 75482
4111.865 75243
4112.204 75575
4112.542 75937
4112.880 75124
4113.219 73297
4113.557 72715
4113.895 72788
4114.234 73571
4114.572 70922
4114.911 72129
4115.249 70600
4115.588 73206
4115.926 73479
4116.265 73335
4116.603 72526
4116.942 71345
4117.280 71399
4117.619 70943
4117.957 70466
4118.296 70467
4118.634 69709
4118.973 68345
4119.312 71816
4119.650 70854
4119.989 69467
4120.327 69628
4120.666 68095
4121.005 67977
4121.343 68885
4121.682 69040
4122.021 67426
4122.360 67478
4122.698 66348
4123.037 66054
4123.376 64008
4123.715 62305
4124.054 64285
4124.392 62677
4124.731 64355
4125.070 64002
4125.409 62835
4125.748 62185
4126.087 61151
4126.426 61764
4126.765 61268
4127.103 59943
4127.442 59644
4127.781 60746
4128.120 59710
4128.459 59678
4128.798 59787
4129.137 57626
4129.476 58544
4129.815 58335
4130.155 58614
4130.494 56510
4130.833 59421
4131.172 58701
4131.511 57856
4131.850 57219
4132.189 57541
4132.528 56689
4132.868 55844
4133.207 57614
4133.546 57394
4133.885 56403
4134.224 54597
4134.564 54504
4134.903 56350
4135.242 55040
4135.581 54430
4135.921 55406
4136.260 56264
4136.599 56894
4136.939 56170
4137.278 57230
4137.617 57354
4137.957 56094
4138.296 56033
4138.636 56314
4138.975 56894
4139.315 56469
4139.654 56693
4139.993 56097
4140.333 55593
4140.672 55533
4141.012 56718
4141.351 55766
4141.691 57459
4142.031 54372
4142.370 56307
4142.710 56170
4143.049 55867
4143.389 56877
4143.729 55289
4144.068 56555
4144.408 55312
4144.748 55621
4145.087 54713
4145.427 54063
4145.767 54309
4146.106 53430
4146.446 53613
4146.786 51730
4147.126 54022
4147.465 53583
4147.805 53224
4148.145 53301
4148.485 53198
4148.825 54009
4149.164 52402
4149.504 52879
4149.844 50835
4150.184 53432
4150.524 53738
4150.864 52263
4151.204 53072
4151.544 52613
4151.884 51179
4152.224 51121
4152.564 49549
4152.904 51494
4153.244 53195
4153.584 52328
4153.924 52655
4154.264 51571
4154.604 51206
4154.944 51986
4155.284 52527
4155.624 51700
4155.964 52514
4156.305 52658
4156.645 51864
4156.985 53030
4157.325 53828
4157.665 51830
4158.005 53406
4158.346 50633
4158.686 52540
4159.026 53325
4159.366 53175
4159.707 53228
4160.047 51948
4160.387 52969
4160.728 52601
4161.068 52987
4161.408 52088
4161.749 52139
4162.089 53264
4162.430 50932
4162.770 51755
4163.110 50832
4163.451 52635
4163.791 52512
4164.132 53413
4164.472 53109
4164.813 52783
4165.153 51224
4165.494 51624
4165.834 52467
4166.175 52162
4166.515 53314
4166.856 51268
4167.197 52295
4167.537 53026
4167.878 54469
4168.219 52802
4168.559 51513
4168.900 53182
4169.241 51771
4169.581 50427
4169.922 51515
4170.263 51654
4170.603 52091
4170.944 52361
4171.285 51480
4171.626 50116
4171.966 51020
4172.307 50520
4172.648 52184
4172.989 50989
4173.330 50875
4173.671 51143
4174.011 50611
4174.352 49308
4174.693 49453
4175.034 51740
4175.375 50718
4175.716 51434
4176.057 50494
4176.398 49499
4176.739 50846
4177.080 49288
4177.421 51227
4177.762 49548
4178.103 49655
4178.444 50209
4178.785 51714
4179.126 50688
4179.467 49711
4179.809 49280
4180.150 50061
4180.491 50950
4180.832 50333
4181.173 49276
4181.514 49356
4181.856 50108
4182.197 49778
4182.538 49450
4182.879 51037
4183.220 50531
4183.562 49838
4183.903 49437
4184.244 50144
4184.586 49778
4184.927 50516
4185.268 50155
4185.610 51513
4185.951 51320
4186.292 49966
4186.634 49104
4186.975 48926
4187.317 51216
4187.658 49605
4188.000 49143
4188.341 48950
4188.683 50331
4189.024 50758
4189.366 49442
4189.707 49627
4190.049 49264
4190.390 48895
4190.732 50106
4191.073 49261
4191.415 51003
4191.756 49412
4192.098 49320
4192.440 49711
4192.781 50673
4193.123 51011
4193.465 48888
4193.806 49632
4194.148 48416
4194.490 49607
4194.832 48676
4195.173 50053
4195.515 48878
4195.857 49393
4196.199 50093
4196.540 48613
4196.882 50489
4197.224 50558
4197.566 50416
4197.908 50477
4198.250 49438
4198.592 50103
4198.933 50446
4199.275 50102
4199.617 49962
4199.959 50212
4200.301 50469
4200.643 50858
4200.985 48478
4201.327 51742
4201.669 51230
4202.011 48915
4202.353 49730
4202.695 49187
4203.037 50978
4203.380 50500
4203.722 51070
4204.064 50997
4204.406 50499
4204.748 50726
4205.090 49426
4205.432 50895
4205.775 50871
4206.117 51050
4206.459 51509
4206.801 50695
4207.143 50805
4207.486 50370
4207.828 50465
4208.170 49226
4208.513 50934
4208.855 49748
4209.197 49291
4209.539 51208
4209.882 52181
4210.224 50485
4210.567 51660
4210.909 50722
4211.251 50192
4211.594 50903
4211.936 50069
4212.279 51445
4212.621 50464
4212.964 50785
4213.306 49345
4213.649 49657
4213.991 50161
4214.334 51371
4214.676 49746
4215.019 49545
4215.361 49762
4215.704 50456
4216.047 50751
4216.389 49868
4216.732 50540
4217.075 50176
4217.417 50351
4217.760 50381
4218.103 48770
4218.445 50397
4218.788 49683
4219.131 48793
4219.473 48907
4219.816 48138
4220.159 50464
4220.502 49655
4220.845 49764
4221.187 50021
4221.530 49104
4221.873 49072
4222.216 48825
4222.559 49018
4222.902 47781
4223.245 49112
4223.588 50309
4223.930 49166
4224.273 50101
4224.616 49607
4224.959 48735
4225.302 49083
4225.645 50541
4225.988 49051
4226.331 50363
4226.674 48614
4227.017 49041
4227.361 50083
4227.704 48782
4228.047 48165
4228.390 47900
4228.733 50305
4229.076 49039
4229.419 49714
4229.762 48656
4230.106 48383
4230.449 49403
4230.792 48439
4231.135 49981
4231.478 48249
4231.822 48628
4232.165 47968
4232.508 50383
4232.852 48530
4233.195 49149
4233.538 48279
4233.882 47288
4234.225 48989
4234.568 48771
4234.912 47872
4235.255 47203
4235.598 49070
4235.942 50423
4236.285 47950
4236.629 49047
4236.972 47398
4237.316 47947
4237.659 48964
4238.003 47692
4238.346 47821
4238.690 48036
4239.033 48746
4239.377 48212
4239.720 49335
4240.064 48378
4240.408 48230
4240.751 48128
4241.095 48947
4241.439 48885
4241.782 48776
4242.126 48832
4242.470 47923
4242.813 47494
4243.157 47084
4243.501 48037
4243.845 47679
4244.188 48992
4244.532 49736
4244.876 47969
4245.220 48385
4245.563 47135
4245.907 46781
4246.251 46400
4246.595 46578
4246.939 48508
4247.283 48590
4247.627 48651
4247.971 47631
4248.314 49274
4248.658 50193
4249.002 49204
4249.346 48078
4249.690 48573
4250.034 48588
4250.378 48639
4250.722 48750
4251.066 48695
4251.410 48274
4251.755 48150
4252.099 48816
4252.443 48789
4252.787 49136
4253.131 47993
4253.475 47798
4253.819 48499
4254.163 47833
4254.508 48563
4254.852 47655
4255.196 47091
4255.540 48138
4255.885 49575
4256.229 49870
4256.573 48904
4256.917 48806
4257.262 47321
4257.606 48259
4257.950 45351
4258.295 47524
4258.639 47483
4258.983 47729
4259.328 46745
4259.672 45809
4260.016 47889
4260.361 47078
4260.705 48008
4261.050 48503
4261.394 49078
4261.739 48185
4262.083 47590
4262.428 47528
4262.772 46854
4263.117 49603
4263.461 47596
4263.806 46277
4264.150 46163
4264.495 47825
4264.840 46407
4265.184 46880
4265.529 46761
4265.874 47665
4266.218 47127
4266.563 48416
4266.908 48195
4267.252 46215
4267.597 47597
4267.942 47212
4268.286 47369
4268.631 47240
4268.976 47260
4269.321 45795
4269.666 46467
4270.010 48902
4270.355 46368
4270.700 46561
4271.045 46582
4271.390 46327
4271.735 48629
4272.080 48650
4272.425 47711
4272.769 47738
4273.114 47469
4273.459 47040
4273.804 47896
4274.149 47234
4274.494 48407
4274.839 47802
4275.184 45000
4275.529 45736
4275.874 46075
4276.220 47674
4276.565 46871
4276.910 47028
4277.255 48832
4277.600 47930
4277.945 46456
4278.290 46612
4278.635 47585
4278.981 46690
4279.326 46039
4279.671 47031
4280.016 47286
4280.361 47106
4280.707 47322
4281.052 45862
4281.397 47497
4281.743 46357
4282.088 46135
4282.433 45426
4282.778 46135
4283.124 45950
4283.469 46846
4283.815 46350
4284.160 46648
4284.505 46423
4284.851 47106
4285.196 45493
4285.542 45893
4285.887 47797
4286.233 46823
4286.578 45879
4286.924 45844
4287.269 46668
4287.615 46727
4287.960 46799
4288.306 45988
4288.651 45772
4288.997 48079
4289.343 45251
4289.688 46044
4290.034 46170
4290.379 46590
4290.725 47119
4291.071 47111
4291.416 46587
4291.762 46216
4292.108 47669
4292.454 47946
4292.799 47950
4293.145 46786
4293.491 47215
4293.837 46104
4294.182 47033
4294.528 46799
4294.874 47081
4295.220 46779
4295.566 47807
4295.912 47846
4296.258 47863
4296.603 46833
4296.949 46800
4297.295 45709
4297.641 47081
4297.987 46557
4298.333 45630
4298.679 46651
4299.025 47795
4299.371 47289
4299.717 46300
4300.063 46358
4300.409 46651
4300.755 47060
4301.101 45660
4301.448 47463
4301.794 46023
4302.140 45546
4302.486 45307
4302.832 45239
4303.178 45896
4303.524 46375
4303.871 45477
4304.217 43983
4304.563 45663
4304.909 46197
4305.256 45606
4305.602 46000
4305.948 45967
4306.294 47277
4306.641 45823
4306.987 47250
4307.333 45853
4307.680 46723
4308.026 46272
4308.372 46641
4308.719 46178
4309.065 45416
4309.412 45661
4309.758 45740
4310.105 46837
4310.451 46858
4310.797 47704
4311.144 45904
4311.490 46623
4311.837 47577
4312.184 46918
4312.530 47575
4312.877 46389
4313.223 47739
4313.570 45640
4313.916 45233
4314.263 45952
4314.610 45193
4314.956 47316
4315.303 46049
4315.650 46409
4315.996 46160
4316.343 46548
4316.690 46071
4317.036 46385
4317.383 46443
4317.730 46209
4318.077 47501
4318.424 46691
4318.770 46759
4319.117 46806
4319.464 45390
4319.811 45742
4320.158 45963
4320.505 45985
4320.851 45500
4321.198 46776
4321.545 45944
4321.892 46214
4322.239 46254
4322.586 45846
4322.933 46939
4323.280 46846
4323.627 47030
4323.974 44319
4324.321 44530
4324.668 46060
4325.015 46188
4325.362 46634
4325.709 46193
4326.056 46318
4326.403 45300
4326.751 46490
4327.098 45177
4327.445 46478
4327.792 45377
4328.139 46323
4328.486 45182
4328.834 45191
4329.181 44846
4329.528 45412
4329.875 46875
4330.223 46095
4330.570 47017
4330.917 46362
4331.264 46072
4331.612 46978
4331.959 44665
4332.306 46522
4332.654 45662
4333.001 45435
4333.349 46356
4333.696 46936
4334.043 45677
4334.391 45255
4334.738 47225
4335.086 45814
4335.433 46324
4335.781 46338
4336.128 46474
4336.476 46550
4336.823 45511
4337.171 45360
4337.518 46734
4337.866 47193
4338.214 45751
4338.561 45950
4338.909 45946
4339.256 46568
4339.604 46275
4339.952 45966
4340.299 46178
4340.647 45842
4340.995 46808
4341.342 45621
4341.690 45042
4342.038 45720
4342.386 46137
4342.733 46452
4343.081 45061
4343.429 46195
4343.777 47163
4344.125 46832
4344.473 45398
4344.820 45712
4345.168 46245
4345.516 48076
4345.864 47047
4346.212 46840
4346.560 47405
4346.908 45375
4347.256 45569
4347.604 44941
4347.952 46850
4348.300 46873
4348.648 46792
4348.996 46770
4349.344 45684
4349.692 46230
4350.040 44719
4350.388 45761
4350.736 45971
4351.084 45164
4351.432 45594
4351.780 45955
4352.129 46391
4352.477 44582
4352.825 45471
4353.173 45878
4353.521 46911
4353.870 46050
4354.218 46430
4354.566 46584
4354.914 45986
4355.263 46437
4355.611 46363
4355.959 47540
4356.308 45606
4356.656 46638
4357.004 45358
4357.353 44451
4357.701 45554
4358.049 45103
4358.398 47526
4358.746 46534
4359.095 45445
4359.443 46617
4359.791 46853
4360.140 44492
4360.488 45357
4360.837 45305
4361.185 45855
4361.534 46365
4361.883 46280
4362.231 47317
4362.580 46913
4362.928 48335
4363.277 46918
4363.625 46374
4363.974 46234
4364.323 45652
4364.671 46517
4365.020 44767
4365.369 47385
4365.717 46907
4366.066 45962
4366.415 47101
4366.764 46429
4367.112 48285
4367.461 45806
4367.810 46699
4368.159 49163
4368.508 48673
4368.856 47340
4369.205 47305
4369.554 47930
4369.903 47627
4370.252 47961
4370.601 48403
4370.950 49360
4371.299 49496
4371.647 49457
4371.996 49110
4372.345 47902
4372.694 48918
4373.043 47996
4373.392 48523
4373.741 47388
4374.090 49147
4374.439 48341
4374.789 47891
4375.138 47111
4375.487 47862
4375.836 48677
4376.185 47650
4376.534 47702
4376.883 48979
4377.232 47819
4377.582 46550
4377.931 47416
4378.280 47131
4378.629 47657
4378.978 47683
4379.328 45088
4379.677 45565
4380.026 48179
4380.376 47854
4380.725 47334
4381.074 46996
4381.423 46534
4381.773 45194
4382.122 47427
4382.472 46128
4382.821 47831
4383.170 47809
4383.520 47507
4383.869 46289
4384.219 47238
4384.568 48149
4384.918 45428
4385.267 46123
4385.617 46007
4385.966 46320
4386.316 45635
4386.665 47099
4387.015 47708
4387.364 47155
4387.714 46871
4388.063 46524
4388.413 45267
4388.763 46706
4389.112 46590
4389.462 46751
4389.812 45884
4390.161 46105
4390.511 45755
4390.861 45376
4391.211 44128
4391.560 45120
4391.910 46550
4392.260 45678
4392.610 44439
4392.959 44691
4393.309 46137
4393.659 45487
4394.009 45165
4394.359 45500
4394.709 45954
4395.058 45882
4395.408 44999
4395.758 45832
4396.108 44738
4396.458 44893
4396.808 45216
4397.158 46766
4397.508 45810
4397.858 44305
4398.208 44945
4398.558 45198
4398.908 44996
4399.258 45307
4399.608 46696
4399.958 46524
4400.308 46320
4400.658 46307
4401.009 46643
4401.359 47949
4401.709 46372
4402.059 46947
4402.409 45575
4402.759 46288
4403.110 45090
4403.460 45398
4403.810 44882
4404.160 46550
4404.511 45875
4404.861 46518
4405.211 46286
4405.561 44086
4405.912 45520
4406.262 45212
4406.612 45395
4406.963 45078
4407.313 44679
4407.664 44880
4408.014 44515
4408.364 45410
4408.715 44677
4409.065 45561
4409.416 44910
4409.766 45748
4410.117 45925
4410.467 44997
4410.818 46215
4411.168 47943
4411.519 45965
4411.869 45336
4412.220 46932
4412.570 46357
4412.921 44946
4413.272 46586
4413.622 46818
4413.973 45934
4414.324 45614
4414.674 46166
4415.025 45369
4415.376 46864
4415.726 46429
4416.077 46084
4416.428 45798
4416.779 45741
4417.129 46652
4417.480 45664
4417.831 46580
4418.182 45700
4418.533 46339
4418.883 46689
4419.234 44188
4419.585 45489
4419.936 44263
4420.287 44720
4420.638 44870
4420.989 45862
4421.340 45203
4421.691 43941
4422.042 46710
4422.393 44507
4422.744 45754
4423.095 46183
4423.446 44968
4423.797 44781
4424.148 45270
4424.499 44360
4424.850 45824
4425.201 46059
4425.552 45128
4425.903 46470
4426.254 45440
4426.605 46095
4426.957 44995
4427.308 43559
4427.659 44053
4428.010 43425
4428.361 44427
4428.713 44387
4429.064 44436
4429.415 45370
4429.766 45319
4430.118 46397
4430.469 44970
4430.820 44673
4431.172 45318
4431.523 44432
4431.874 45276
4432.226 45470
4432.577 46017
4432.928 46125
4433.280 45761
4433.631 45014
4433.983 45762
4434.334 46278
4434.686 45393
4435.037 45196
4435.389 47070
4435.740 45679
4436.092 45610
4436.443 45362
4436.795 44255
4437.146 44726
4437.498 44670
4437.850 44661
4438.201 46069
4438.553 44464
4438.904 44437
4439.256 44873
4439.608 44220
4439.959 44994
4440.311 45388
4440.663 44703
4441.015 45044
4441.366 45119
4441.718 44422
4442.070 43586
4442.422 43592
4442.773 45012
4443.125 45214
4443.477 44825
4443.829 44022
4444.181 45171
4444.533 45413
4444.884 43814
4445.236 44410
4445.588 44304
4445.940 45298
4446.292 44622
4446.644 44087
4446.996 45120
4447.348 44202
4447.700 43878
4448.052 45103
4448.404 44541
4448.756 46677
4449.108 45837
4449.460 43440
4449.812 45369
4450.164 45402
4450.516 45914
4450.869 45378
4451.221 45529
4451.573 45231
4451.925 44166
4452.277 45676
4452.629 44568
4452.982 43860
4453.334 44762
4453.686 44321
4454.038 45035
4454.391 44512
4454.743 45909
4455.095 45307
4455.447 45521
4455.800 45025
4456.152 45328
4456.504 44694
4456.857 44572
4457.209 45443
4457.561 46013
4457.914 45299
4458.266 44074
4458.619 45267
4458.971 43861
4459.324 45564
4459.676 44454
4460.029 45453
4460.381 44736
4460.734 44602
4461.086 44764
4461.439 43005
4461.791 45189
4462.144 44899
4462.496 44743
4462.849 45062
4463.202 44522
4463.554 45405
4463.907 44316
4464.260 43496
4464.612 44284
4464.965 44842
4465.318 45806
4465.670 44164
4466.023 43560
4466.376 43713
4466.728 44767
4467.081 44492
4467.434 44781
4467.787 45898
4468.140 45182
4468.492 44640
4468.845 45428
4469.198 44656
4469.551 44555
4469.904 44163
4470.257 45848
4470.610 47363
4470.963 46575
4471.316 44555
4471.668 44598
4472.021 44920
4472.374 45282
4472.727 44538
4473.080 44572
4473.433 45385
4473.786 45095
4474.140 43937
4474.493 44927
4474.846 46134
4475.199 45117
4475.552 45580
4475.905 44682
4476.258 45286
4476.611 46163
4476.964 44908
4477.318 44084
4477.671 45674
4478.024 45328
4478.377 44578
4478.730 44218
4479.084 43664
4479.437 45946
4479.790 45505
4480.143 44793
4480.497 46113
4480.850 44737
4481.203 46605
4481.557 44607
4481.910 43988
4482.264 44934
4482.617 44160
4482.970 43901
4483.324 44550
4483.677 45683
4484.031 45558
4484.384 45773
4484.738 44145
4485.091 45316
4485.444 45472
4485.798 44948
4486.152 44366
4486.505 44327
4486.859 45169
4487.212 44190
4487.566 44552
4487.919 44303
4488.273 45655
4488.627 45897
4488.980 44664
4489.334 44605
4489.688 43835
4490.041 47025
4490.395 45539
4490.749 45184
4491.102 44972
4491.456 45256
4491.810 44713
4492.164 45234
4492.517 45678
4492.871 43926
4493.225 44401
4493.579 44405
4493.933 46543
4494.287 45587
4494.640 46135
4494.994 43786
4495.348 44651
4495.702 44823
4496.056 43918
4496.410 44541
4496.764 44727
4497.118 45129
4497.472 43848
4497.826 43450
4498.180 44569
4498.534 44255
4498.888 45094
4499.242 45121
4499.596 45288
4499.950 44543
4500.304 44837
4500.658 45394
4501.012 45810
4501.366 45801
4501.721 45232
4502.075 45227
4502.429 44626
4502.783 45967
4503.137 44298
4503.492 45047
4503.846 44342
4504.200 44434
4504.554 44745
4504.909 45019
4505.263 44325
4505.617 44109
4505.971 45236
4506.326 45173
4506.680 45288
4507.034 45606
4507.389 43428
4507.743 44556
4508.098 43556
4508.452 44531
4508.806 45114
4509.161 45988
4509.515 44774
4509.870 45740
4510.224 44477
4510.579 43815
4510.933 44239
4511.288 43965
4511.642 44724
4511.997 45452
4512.352 45286
4512.706 45399
4513.061 44968
4513.415 44601
4513.770 43901
4514.125 44233
4514.479 43395
4514.834 44651
4515.189 44367
4515.543 44419
4515.898 45718
4516.253 43408
4516.607 45332
4516.962 44035
4517.317 45322
4517.672 45088
4518.027 44047
4518.381 44929
4518.736 43272
4519.091 44273
4519.446 43396
4519.801 44499
4520.156 44765
4520.510 44963
4520.865 44476
4521.220 45022
4521.575 44312
4521.930 43891
4522.285 44721
4522.640 44287
4522.995 45893
4523.350 43741
4523.705 46005
4524.060 44118
4524.415 44410
4524.770 44598
4525.125 43670
4525.480 44315
4525.836 43248
4526.191 42759
4526.546 43974
4526.901 44316
4527.256 44467
4527.611 43714
4527.966 43694
4528.322 43593
4528.677 44229
4529.032 42906
4529.387 44416
4529.743 43377
4530.098 44619
4530.453 44223
4530.808 43471
4531.164 44538
4531.519 45025
4531.874 45555
4532.230 44339
4532.585 44881
4532.941 45114
4533.296 44009
4533.651 44749
4534.007 44055
4534.362 44965
4534.718 43868
4535.073 43119
4535.429 43468
4535.784 44923
4536.140 43977
4536.495 44032
4536.851 44396
4537.206 45900
4537.562 44598
4537.917 43696
4538.273 44596
4538.629 44902
4538.984 45956
4539.340 45445
4539.696 44046
4540.051 43323
4540.407 43045
4540.763 44187
4541.118 44244
4541.474 45732
4541.830 44985
4542.185 44979
4542.541 45226
4542.897 43575
4543.253 44587
4543.609 44626
4543.964 44417
4544.320 45318
4544.676 45027
4545.032 44341
4545.388 44468
4545.744 45356
4546.100 42623
4546.456 45754
4546.812 45600
4547.167 46382
4547.523 45116
4547.879 44581
4548.235 45151
4548.591 45065
4548.947 44165
4549.303 44545
4549.659 44560
4550.016 43041
4550.372 44969
4550.728 45704
4551.084 44544
4551.440 45125
4551.796 44477
4552.152 44772
4552.508 41995
4552.865 42753
4553.221 44813
4553.577 44129
4553.933 43825
4554.289 43967
4554.646 44241
4555.002 44267
4555.358 44377
4555.714 43844
4556.071 45294
4556.427 45377
4556.783 44965
4557.140 44597
4557.496 44675
4557.852 45349
4558.209 43951
4558.565 44144
4558.922 43885
4559.278 44910
4559.634 44548
4559.991 43515
4560.347 45074
4560.704 43985
4561.060 44923
4561.417 43757
4561.773 43761
4562.130 43267
4562.487 43914
4562.843 44094
4563.200 43454
4563.556 44016
4563.913 44551
4564.269 46122
4564.626 44848
4564.983 44690
4565.339 43547
4565.696 42949
4566.053 44064
4566.410 43542
4566.766 44169
4567.123 43745
4567.480 43834
4567.836 44069
4568.193 45183
4568.550 44150
4568.907 44146
4569.264 44468
4569.621 44107
4569.977 43820
4570.334 42890
4570.691 44251
4571.048 43816
4571.405 44137
4571.762 43773
4572.119 44665
4572.476 45001
4572.833 44502
4573.190 44666
4573.547 44699
4573.904 44175
4574.261 44040
4574.618 45018
4574.975 45465
4575.332 43912
4575.689 44328
4576.046 43449
4576.403 44655
4576.760 43854
4577.117 46004
4577.474 44372
4577.832 44552
4578.189 45486
4578.546 43842
4578.903 45085
4579.260 44513
4579.618 44431
4579.975 44029
4580.332 45115
4580.689 43573
4581.047 44124
4581.404 44253
4581.761 44671
4582.119 45352
4582.476 44251
4582.833 44503
4583.191 44072
4583.548 45130
4583.905 43431
4584.263 44401
4584.620 43486
4584.978 43799
4585.335 45495
4585.693 43948
4586.050 45326
4586.408 44519
4586.765 45485
4587.123 46580
4587.480 43780
4587.838 44919
4588.195 44541
4588.553 44507
4588.910 44254
4589.268 45844
4589.626 44282
4589.983 44127
4590.341 43938
4590.699 45200
4591.056 45938
4591.414 44930
4591.772 43666
4592.129 45212
4592.487 45043
4592.845 44399
4593.203 44648
4593.560 45401
4593.918 45300
4594.276 44259
4594.634 43035
4594.992 45573
4595.350 45378
4595.707 44992
4596.065 44604
4596.423 43701
4596.781 45817
4597.139 43240
4597.497 44206
4597.855 45411
4598.213 45103
4598.571 42696
4598.929 43049
4599.287 45204
4599.645 46405
4600.003 45777
4600.361 45410
4600.719 44602
4601.077 43739
4601.435 44923
4601.793 44804
4602.151 44720
4602.509 44584
4602.868 43367
4603.226 44519
4603.584 43149
4603.942 44939
4604.300 44881
4604.659 44751
4605.017 44993
4605.375 44297
4605.733 43676
4606.092 43676
4606.450 44441
4606.808 44116
4607.166 44267
4607.525 43694
4607.883 44509
4608.241 44078
4608.600 45173
4608.958 43923
4609.317 43857
4609.675 44445
4610.033 44775
4610.392 44650
4610.750 43622
4611.109 43570
4611.467 44203
4611.826 42920
4612.184 45326
4612.543 42650
4612.901 43661
4613.260 44579
4613.618 44932
4613.977 44875
4614.336 43759
4614.694 45457
4615.053 43521
4615.411 43628
4615.770 43767
4616.129 44988
4616.487 42772
4616.846 43764
4617.205 43992
4617.564 44832
4617.922 45013
4618.281 44596
4618.640 44628
4618.999 44640
4619.357 44566
4619.716 43676
4620.075 44258
4620.434 44506
4620.793 43348
4621.152 44783
4621.510 44795
4621.869 45593
4622.228 45017
4622.587 43818
4622.946 44888
4623.305 44076
4623.664 44615
4624.023 45101
4624.382 45722
4624.741 45606
4625.100 45014
4625.459 43970
4625.818 45301
4626.177 45601
4626.536 46123
4626.895 45042
4627.254 44518
4627.613 44842
4627.973 44259
4628.332 44735
4628.691 45456
4629.050 44824
4629.409 44932
4629.768 43804
4630.128 44640
4630.487 42904
4630.846 44369
4631.205 44426
4631.565 44559
4631.924 44419
4632.283 44753
4632.643 44561
4633.002 44228
4633.361 45104
4633.721 43910
4634.080 44132
4634.439 44637
4634.799 44317
4635.158 43767
4635.518 44903
4635.877 46699
4636.236 44039
4636.596 45374
4636.955 45911
4637.315 44466
4637.674 44922
4638.034 45470
4638.393 45440
4638.753 44578
4639.113 45530
4639.472 43990
4639.832 45184
4640.191 45013
4640.551 43786
4640.911 44417
4641.270 43245
4641.630 43770
4641.990 43260
4642.349 44230
4642.709 44021
4643.069 45028
4643.428 44328
4643.788 43453
4644.148 45177
4644.508 44624
4644.868 46067
4645.227 44378
4645.587 44874
4645.947 44372
4646.307 46038
4646.667 44730
4647.027 45659
4647.386 45028
4647.746 44840
4648.106 46177
4648.466 44844
4648.826 45743
4649.186 45717
4649.546 45895
4649.906 46219
4650.266 44272
4650.626 46763
4650.986 44895
4651.346 44944
4651.706 45044
4652.066 45795
4652.426 44650
4652.786 44535
4653.147 44775
4653.507 43510
4653.867 44660
4654.227 45675
4654.587 45398
4654.947 45205
4655.308 44468
4655.668 43053
4656.028 43180
4656.388 44004
4656.749 43945
4657.109 45088
4657.469 43686
4657.829 44472
4658.190 45694
4658.550 44935
4658.910 45962
4659.271 43928
4659.631 45681
4659.991 44469
4660.352 44103
4660.712 44852
4661.073 43871
4661.433 44273
4661.794 44566
4662.154 45161
4662.515 45475
4662.875 45084
4663.236 43925
4663.596 45229
4663.957 47195
4664.317 45894
4664.678 43795
4665.038 43280
4665.399 44526
4665.759 43486
4666.120 45403
4666.481 44761
4666.841 45857
4667.202 44606
4667.563 44959
4667.923 45259
4668.284 45561
4668.645 45999
4669.006 44412
4669.366 45043
4669.727 44511
4670.088 45378
4670.449 44539
4670.809 44375
4671.170 42765
4671.531 44325
4671.892 44252
4672.253 44927
4672.614 45081
4672.975 45056
4673.335 45034
4673.696 43914
4674.057 43792
4674.418 44745
4674.779 42812
4675.140 44093
4675.501 44039
4675.862 44222
4676.223 44666
4676.584 44233
4676.945 45826
4677.306 44293
4677.667 45332
4678.028 43931
4678.390 45049
4678.751 44489
4679.112 45835
4679.473 44039
4679.834 44629
4680.195 45267
4680.556 44502
4680.918 44628
4681.279 44349
4681.640 43979
4682.001 44383
4682.363 44594
4682.724 44937
4683.085 43855
4683.446 43583
4683.808 44013
4684.169 43822
4684.530 44451
4684.892 44102
4685.253 43322
4685.615 44903
4685.976 44883
4686.337 45045
4686.699 45224
4687.060 43021
4687.422 44294
4687.783 44527
4688.145 44315
4688.506 45058
4688.868 43790
4689.229 43657
4689.591 44897
4689.952 45167
4690.314 43745
4690.675 44854
4691.037 45590
4691.399 44582
4691.760 43612
4692.122 43868
4692.483 44924
4692.845 44664
4693.207 44611
4693.568 43298
4693.930 44984
4694.292 44440
4694.654 44854
4695.015 44166
4695.377 43114
4695.739 45012
4696.101 44303
4696.462 43866
4696.824 43394
4697.186 44149
4697.548 44426
4697.910 44025
4698.272 45453
4698.634 45460
4698.996 44038
4699.357 43586
4699.719 43910
4700.081 43145
4700.443 44560
4700.805 43334
4701.167 43967
4701.529 44062
4701.891 44424
4702.253 45187
4702.615 44497
4702.977 45429
4703.339 43826
4703.702 44707
4704.064 44554
4704.426 43258
4704.788 44244
4705.150 42846
4705.512 44194
4705.874 43422
4706.236 43692
4706.599 43252
4706.961 42979
4707.323 44518
4707.685 43433
4708.048 43834
4708.410 43446
4708.772 44506
4709.134 43225
4709.497 44281
4709.859 43605
4710.221 43693
4710.584 43281
4710.946 43161
4711.309 44151
4711.671 43659
4712.033 45299
4712.396 45070
4712.758 44053
4713.121 44748
4713.483 44202
4713.846 45151
4714.208 44770
4714.571 45258
4714.933 46354
4715.296 43908
4715.658 43842
4716.021 43488
4716.383 44053
4716.746 42810
4717.109 44160
4717.471 45135
4717.834 44498
4718.196 44846
4718.559 44727
4718.922 44546
4719.284 43357
4719.647 42193
4720.010 42692
4720.373 44266
4720.735 44789
4721.098 45367
4721.461 45289
4721.824 45258
4722.187 44786
4722.549 44939
4722.912 45052
4723.275 43521
4723.638 43945
4724.001 43443
4724.364 44717
4724.727 46071
4725.089 44539
4725.452 44536
4725.815 43200
4726.178 43618
4726.541 43507
4726.904 43768
4727.267 43998
4727.630 45157
4727.993 45002
4728.356 44308
4728.719 42724
4729.082 42705
4729.446 43801
4729.809 43401
4730.172 45615
4730.535 43515
4730.898 43541
4731.261 45314
4731.624 45921
4731.988 44455
4732.351 45587
4732.714 44501
4733.077 45102
4733.440 44561
4733.804 44165
4734.167 45865
4734.530 43362
4734.893 45102
4735.257 44235
4735.620 44004
4735.983 43953
4736.347 43626
4736.710 42710
4737.074 44341
4737.437 43446
4737.800 43949
4738.164 44257
4738.527 43850
4738.891 43136
4739.254 45123
4739.618 43151
4739.981 43741
4740.345 44942
4740.708 43312
4741.072 44359
4741.435 43686
4741.799 43275
4742.162 44323
4742.526 44283
4742.890 43685
4743.253 43891
4743.617 42284
4743.980 43307
4744.344 43834
4744.708 43066
4745.071 44726
4745.435 44410
4745.799 43956
4746.163 44113
4746.526 44135
4746.890 43221
4747.254 43815
4747.618 44146
4747.982 44014
4748.345 45882
4748.709 44282
4749.073 45869
4749.437 45262
4749.801 43335
4750.165 44023
4750.529 43456
4750.892 43770
4751.256 45038
4751.620 44052
4751.984 44692
4752.348 44908
4752.712 45203
4753.076 43778
4753.440 45104
4753.804 45657
4754.168 44945
4754.532 45122
4754.896 44894
4755.261 45275
4755.625 43921
4755.989 43511
4756.353 43415
4756.717 44882
4757.081 44631
4757.445 46256
4757.810 44282
4758.174 44185
4758.538 44480
4758.902 43178
4759.266 43533
4759.631 43431
4759.995 43711
4760.359 45684
4760.723 45210
4761.088 45698
4761.452 45284
4761.816 44920
4762.181 45959
4762.545 45478
4762.910 45118
4763.274 45287
4763.638 46190
4764.003 44981
4764.367 45059
4764.732 44837
4765.096 45046
4765.461 46593
4765.825 46657
4766.190 45406
4766.554 46695
4766.919 45855
4767.283 44713
4767.648 46208
4768.012 45520
4768.377 45234
4768.742 45263
4769.106 46158
4769.471 46722
4769.835 46551
4770.200 46991
4770.565 46066
4770.929 46708
4771.294 45780
4771.659 46957
4772.024 46112
4772.388 46242
4772.753 45749
4773.118 45306
4773.483 44170
4773.847 45936
4774.212 44901
4774.577 44650
4774.942 45576
4775.307 44593
4775.672 46157
4776.037 46300
4776.401 44838
4776.766 45437
4777.131 45105
4777.496 47252
4777.861 45631
4778.226 45500
4778.591 45714
4778.956 46019
4779.321 46368
4779.686 45198
4780.051 45745
4780.416 45146
4780.781 46042
4781.146 44418
4781.512 45342
4781.877 45763
4782.242 45213
4782.607 44043
4782.972 44325
4783.337 44543
4783.702 44775
4784.068 44562
4784.433 44787
4784.798 44006
4785.163 44580
4785.529 44181
4785.894 44941
4786.259 45218
4786.624 44889
4786.990 44217
4787.355 44613
4787.720 44296
4788.086 44783
4788.451 43859
4788.817 45611
4789.182 43825
4789.547 43999
4789.913 43533
4790.278 44571
4790.644 44868
4791.009 45756
4791.375 45145
4791.740 44375
4792.106 44853
4792.471 44821
4792.837 43398
4793.202 44709
4793.568 44376
4793.933 44792
4794.299 44344
4794.664 43367
4795.030 44973
4795.396 43367
4795.761 44891
4796.127 43337
4796.493 42550
4796.858 43170
4797.224 44198
4797.590 44611
4797.956 43229
4798.321 43969
4798.687 43030
4799.053 44810
4799.419 43582
4799.784 44312
4800.150 43059
4800.516 43980
4800.882 44262
4801.248 43780
4801.614 44028
4801.980 42934
4802.345 44638
4802.711 44102
4803.077 44376
4803.443 43987
4803.809 44022
4804.175 44106
4804.541 44207
4804.907 45388
4805.273 43196
4805.639 43224
4806.005 44589
4806.371 45567
4806.737 45886
4807.103 44590
4807.470 44235
4807.836 44821
4808.202 44220
4808.568 45366
4808.934 45547
4809.300 45058
4809.666 45934
4810.033 44509
4810.399 43868
4810.765 44361
4811.131 43091
4811.498 44435
4811.864 43124
4812.230 43974
4812.596 45664
4812.963 43927
4813.329 45026
4813.695 45295
4814.062 44823
4814.428 44162
4814.794 44333
4815.161 43092
4815.527 44625
4815.894 43979
4816.260 43967
4816.627 45635
4816.993 44869
4817.360 45677
4817.726 43761
4818.093 44114
4818.459 44628
4818.826 43729
4819.192 44316
4819.559 44516
4819.925 45005
4820.292 44405
4820.658 44878
4821.025 43978
4821.392 46276
4821.758 46540
4822.125 45185
4822.492 45177
4822.858 45510
4823.225 44760
4823.592 42911
4823.959 42981
4824.325 43328
4824.692 43741
4825.059 43356
4825.426 43248
4825.792 43570
4826.159 43639
4826.526 45071
4826.893 43165
4827.260 45560
4827.627 45004
4827.993 44857
4828.360 42300
4828.727 43340
4829.094 44033
4829.461 43099
4829.828 43673
4830.195 42987
4830.562 43422
4830.929 44520
4831.296 43706
4831.663 43351
4832.030 42958
4832.397 43559
4832.764 43397
4833.131 42396
4833.498 43363
4833.866 43663
4834.233 43378
4834.600 43420
4834.967 44015
4835.334 42222
4835.701 42633
4836.069 42408
4836.436 43203
4836.803 43469
4837.170 43478
4837.537 42511
4837.905 42910
4838.272 44164
4838.639 42641
4839.007 43636
4839.374 42213
4839.741 43686
4840.109 43202
4840.476 42585
4840.843 43028
4841.211 43129
4841.578 43229
4841.946 42618
4842.313 42910
4842.680 44058
4843.048 43908
4843.415 44098
4843.783 41958
4844.150 43112
4844.518 42075
4844.885 42896
4845.253 43773
4845.621 42261
4845.988 43543
4846.356 42068
4846.723 42923
4847.091 43224
4847.459 44240
4847.826 42026
4848.194 42262
4848.562 42308
4848.929 43314
4849.297 42780
4849.665 42355
4850.032 43922
4850.400 43318
4850.768 44724
4851.136 42303
4851.504 42425
4851.871 44202
4852.239 43840
4852.607 44423
4852.975 43061
4853.343 44468
4853.711 44268
4854.078 42650
4854.446 42119
4854.814 43186
4855.182 43224
4855.550 43516
4855.918 42508
4856.286 42304
4856.654 41815
4857.022 43065
4857.390 44850
4857.758 43734
4858.126 43531
4858.494 43954
4858.862 43156
4859.230 44369
4859.598 43033
4859.967 45261
4860.335 43114
4860.703 43005
4861.071 42727
4861.439 44563
4861.807 43348
4862.175 41294
4862.544 42355
4862.912 43321
4863.280 42887
4863.648 44387
4864.017 44638
4864.385 44696
4864.753 44855
4865.122 44379
4865.490 43841
4865.858 44557
4866.227 43193
4866.595 43798
4866.963 41695
4867.332 44145
4867.700 43768
4868.069 42486
4868.437 43915
4868.805 43732
4869.174 43471
4869.542 42582
4869.911 43084
4870.279 42969
4870.648 43686
4871.016 44426
4871.385 41689
4871.754 42382
4872.122 43744
4872.491 43663
4872.859 43626
4873.228 43918
4873.597 43292
4873.965 44116
4874.334 43207
4874.703 43539
4875.071 42965
4875.440 43097
4875.809 42966
4876.177 42665
4876.546 44719
4876.915 44132
4877.284 43243
4877.652 43003
4878.021 43665
4878.390 43661
4878.759 42968
4879.128 43320
4879.497 43944
4879.865 43871
4880.234 42970
4880.603 43523
4880.972 42409
4881.341 43350
4881.710 43011
4882.079 43161
4882.448 45580
4882.817 45501
4883.186 44838
4883.555 43324
4883.924 43978
4884.293 42989
4884.662 43208
4885.031 42452
4885.400 43682
4885.769 44346
4886.138 43539
4886.508 43945
4886.877 43686
4887.246 43353
4887.615 43137
4887.984 44133
4888.353 43962
4888.723 44527
4889.092 44292
4889.461 43755
4889.830 45412
4890.200 43434
4890.569 44109
4890.938 45021
4891.307 43010
4891.677 43835
4892.046 43669
4892.415 45076
4892.785 43899
4893.154 42916
4893.524 42469
4893.893 42692
4894.262 44550
4894.632 42999
4895.001 44331
4895.371 44055
4895.740 42667
4896.110 42578
4896.479 43583
4896.849 44744
4897.218 43808
4897.588 44465
4897.957 44160
4898.327 44477
4898.697 44917
4899.066 44717
4899.436 43663
4899.805 43324
4900.175 42775
4900.545 43176
4900.914 44076
4901.284 43545
4901.654 43981
4902.024 43035
4902.393 43641
4902.763 42783
4903.133 42517
4903.503 43266
4903.872 43578
4904.242 44111
4904.612 43077
4904.982 43642
4905.352 43036
4905.721 43249
4906.091 43553
4906.461 42365
4906.831 42770
4907.201 43402
4907.571 44582
4907.941 42899
4908.311 43247
4908.681 43051
4909.051 42686
4909.421 42607
4909.791 42124
4910.161 43474
4910.531 43471
4910.901 42696
4911.271 43214
4911.641 42848
4912.011 42404
4912.381 42719
4912.751 42518
4913.122 41950
4913.492 44900
4913.862 43252
4914.232 43816
4914.602 43398
4914.972 42536
4915.343 44954
4915.713 42878
4916.083 42919
4916.453 42196
4916.824 41911
4917.194 43904
4917.564 42407
4917.935 42960
4918.305 42636
4918.675 43537
4919.046 42315
4919.416 43656
4919.786 44735
4920.157 42868
4920.527 42805
4920.898 43052
4921.268 42967
4921.639 44016
4922.009 42804
4922.380 42564
4922.750 43785
4923.121 42799
4923.491 42619
4923.862 43166
4924.232 42620
4924.603 43444
4924.973 41705
4925.344 42887
4925.715 43731
4926.085 44608
4926.456 43582
4926.827 41840
4927.197 43607
4927.568 43893
4927.939 44129
4928.309 43522
4928.680 45131
4929.051 43575
4929.422 42670
4929.792 41972
4930.163 42904
4930.534 43231
4930.905 43088
4931.276 43873
4931.647 41611
4932.017 42741
4932.388 44418
4932.759 42885
4933.130 41997
4933.501 41747
4933.872 42530
4934.243 41682
4934.614 42057
4934.985 43949
4935.356 43421
4935.727 43280
4936.098 42839
4936.469 43330
4936.840 43076
4937.211 43077
4937.582 42565
4937.953 44464
4938.324 44847
4938.695 43202
4939.066 42878
4939.437 43338
4939.809 43841
4940.180 43356
4940.551 42131
4940.922 41898
4941.293 42564
4941.665 42834
4942.036 41772
4942.407 40996
4942.778 40987
4943.150 43073
4943.521 42197
4943.892 43382
4944.264 42811
4944.635 42576
4945.006 42154
4945.378 43909
4945.749 43775
4946.120 43810
4946.492 43818
4946.863 43150
4947.235 43087
4947.606 42872
4947.978 43535
4948.349 42724
4948.721 42197
4949.092 43122
4949.464 43498
4949.835 44062
4950.207 42548
4950.578 42431
4950.950 42362
4951.321 43014
4951.693 43325
4952.065 41720
4952.436 42615
4952.808 41920
4953.180 43547
4953.551 44151
4953.923 43402
4954.295 43445
4954.666 43638
4955.038 43677
4955.410 43074
4955.782 43588
4956.153 42397
4956.525 43665
4956.897 44677
4957.269 42928
4957.641 41906
4958.012 42181
4958.384 44016
4958.756 43624
4959.128 43409
4959.500 42955
4959.872 43384
4960.244 43711
4960.616 43062
4960.988 42803
4961.360 42536
4961.732 42363
4962.104 42168
4962.476 42967
4962.848 42502
4963.220 43733
4963.592 43912
4963.964 43146
4964.336 43704
4964.708 44275
4965.080 44744
4965.452 41621
4965.824 43606
4966.197 43749
4966.569 43339
4966.941 42707
4967.313 41887
4967.685 42813
4968.057 42582
4968.430 43331
4968.802 43078
4969.174 43741
4969.547 42511
4969.919 42501
4970.291 43843
4970.663 42986
4971.036 43466
4971.408 41769
4971.780 42566
4972.153 42233
4972.525 42530
4972.898 42710
4973.270 41359
4973.643 41633
4974.015 40958
4974.387 42480
4974.760 42691
4975.132 43363
4975.505 42426
4975.877 41113
4976.250 43017
4976.623 42669
4976.995 43888
4977.368 42627
4977.740 42857
4978.113 40346
4978.485 42972
4978.858 42922
4979.231 41007
4979.603 41838
4979.976 41659
4980.349 42698
4980.721 41290
4981.094 42382
4981.467 42254
4981.840 42235
4982.212 43265
4982.585 41413
4982.958 42447
4983.331 41734
4983.704 42679
4984.076 43038
4984.449 43573
4984.822 42568
4985.195 42244
4985.568 40591
4985.941 41895
4986.314 42266
4986.687 42008
4987.060 41655
4987.433 42050
4987.805 44198
4988.178 42724
4988.551 41664
4988.924 42470
4989.298 41462
4989.671 42817
4990.044 42096
4990.417 42142
4990.790 42975
4991.163 44010
4991.536 42678
4991.909 41929
4992.282 41521
4992.655 41783
4993.029 42001
4993.402 41756
4993.775 42024
4994.148 42685
4994.521 42337
4994.895 42979
4995.268 40853
4995.641 41653
4996.014 42769
4996.388 43482
4996.761 43697
4997.134 43150
4997.508 42799
4997.881 41855
4998.254 43003
4998.628 41411
4999.001 43328
4999.375 41958
4999.748 41965
5000.121 42277
5000.495 42843
5000.868 41784
5001.242 42321
5001.615 43025
5001.989 42253
5002.362 42780
5002.736 41685
5003.109 43180
5003.483 43101
5003.857 42360
5004.230 42467
5004.604 42362
5004.977 42745
5005.351 41069
5005.725 42116
5006.098 41669
5006.472 42220
5006.846 43744
5007.219 43448
5007.593 42673
5007.967 42652
5008.341 42573
5008.714 41270
5009.088 42501
5009.462 43037
5009.836 42835
5010.209 42362
5010.583 41983
5010.957 43399
5011.331 41890
5011.705 43813
5012.079 42166
5012.453 43658
5012.827 42522
5013.201 43109
5013.574 42609
5013.948 42255
5014.322 41931
5014.696 41289
5015.070 42689
5015.444 41494
5015.818 43780
5016.192 43580
5016.567 43262
5016.941 42794
5017.315 41905
5017.689 42935
5018.063 41779
5018.437 41495
5018.811 43475
5019.185 42567
5019.559 43890
5019.934 42910
5020.308 41934
5020.682 42614
5021.056 42928
5021.430 43900
5021.805 43479
5022.179 43422
5022.553 42057
5022.928 42549
5023.302 43676
5023.676 42957
5024.051 42682
5024.425 42067
5024.799 41135
5025.174 42552
5025.548 43410
5025.922 42918
5026.297 43958
5026.671 42417
5027.046 43449
5027.420 42616
5027.795 42608
5028.169 41926
5028.544 43164
5028.918 42571
5029.293 42155
5029.667 43094
5030.042 42642
5030.416 43131
5030.791 42906
5031.166 43415
5031.540 43914
5031.915 42702
5032.290 41775
5032.664 42745
5033.039 42865
5033.414 42590
5033.788 43735
5034.163 41832
5034.538 43701
5034.912 42163
5035.287 41500
5035.662 41251
5036.037 40810
5036.412 42680
5036.786 41668
5037.161 40785
5037.536 41451
5037.911 42491
5038.286 42072
5038.661 41002
5039.036 42164
5039.410 42414
5039.785 42207
5040.160 41939
5040.535 42335
5040.910 42205
5041.285 42162
5041.660 42869
5042.035 40601
5042.410 41317
5042.785 42375
5043.160 43745
5043.535 41850
5043.911 43303
5044.286 43991
5044.661 43207
5045.036 42751
5045.411 42980
5045.786 42185
5046.161 41065
5046.537 41699
5046.912 42987
5047.287 43074
5047.662 43138
5048.037 43013
5048.413 42300
5048.788 41875
5049.163 43093
5049.538 42011
5049.914 42459
5050.289 42310
5050.664 42754
5051.040 42467
5051.415 41589
5051.791 42791
5052.166 40636
5052.541 41869
5052.917 41923
5053.292 43058
5053.668 43002
5054.043 42170
5054.419 41090
5054.794 42165
5055.170 43163
5055.545 41541
5055.921 41776
5056.296 42138
5056.672 41840
5057.047 42529
5057.423 42305
5057.799 42197
5058.174 41103
5058.550 41913
5058.925 41813
5059.301 41454
5059.677 40662
5060.052 42071
5060.428 41795
5060.804 40345
5061.180 41937
5061.555 42780
5061.931 42941
5062.307 41632
5062.683 43153
5063.058 42653
5063.434 41615
5063.810 41675
5064.186 40467
5064.562 41994
5064.938 40970
5065.314 41800
5065.689 43288
5066.065 43013
5066.441 42568
5066.817 42346
5067.193 42846
5067.569 41785
5067.945 41255
5068.321 40720
5068.697 41026
5069.073 41990
5069.449 42671
5069.825 41378
5070.201 42086
5070.577 41541
5070.954 40847
5071.330 41435
5071.706 40286
5072.082 42386
5072.458 42549
5072.834 41256
5073.210 41988
5073.587 41279
5073.963 42282
5074.339 41961
5074.715 41878
5075.092 42876
5075.468 43031
5075.844 41086
5076.220 41914
5076.597 41508
5076.973 42439
5077.349 42264
5077.726 40667
5078.102 42218
5078.478 42688
5078.855 41627
5079.231 42109
5079.608 41764
5079.984 41992
5080.361 42591
5080.737 41013
5081.113 41158
5081.490 43140
5081.866 43063
5082.243 42165
5082.620 43039
5082.996 41542
5083.373 41849
5083.749 41118
5084.126 41518
5084.502 42326
5084.879 42438
5085.256 41304
5085.632 39820
5086.009 40789
5086.386 42411
5086.762 42403
5087.139 42191
5087.516 42663
5087.892 43125
5088.269 43753
5088.646 42038
5089.023 41251
5089.400 41874
5089.776 41787
5090.153 41950
5090.530 41296
5090.907 41795
5091.284 41746
5091.661 41405
5092.037 42003
5092.414 40620
5092.791 41790
5093.168 41522
5093.545 43462
5093.922 43121
5094.299 42084
5094.676 42217
5095.053 41089
5095.430 42323
5095.807 42193
5096.184 42200
5096.561 42147
5096.938 43036
5097.315 42798
5097.692 42599
5098.070 41573
5098.447 41336
5098.824 41149
5099.201 41370
5099.578 41044
5099.955 40776
5100.333 42647
5100.710 43509
5101.087 42799
5101.464 41273
5101.841 41811
5102.219 42713
5102.596 41986
5102.973 43229
5103.351 42186
5103.728 41945
5104.105 43075
5104.483 42494
5104.860 42289
5105.237 42374
5105.615 42892
5105.992 43097
5106.370 42448
5106.747 42540
5107.124 42549
5107.502 41103
5107.879 40681
5108.257 41631
5108.634 41348
5109.012 42789
5109.389 41647
5109.767 43252
5110.145 44266
5110.522 42099
5110.900 41808
5111.277 40751
5111.655 42823
5112.033 40671
5112.410 41044
5112.788 41690
5113.166 42622
5113.543 42905
5113.921 41605
5114.299 41974
5114.676 42229
5115.054 43326
5115.432 42268
5115.810 43257
5116.187 42120
5116.565 43128
5116.943 42306
5117.321 41298
5117.699 42554
5118.077 41678
5118.454 42977
5118.832 42027
5119.210 43226
5119.588 42664
5119.966 42730
5120.344 43146
5120.722 43038
5121.100 42990
5121.478 41398
5121.856 43051
5122.234 41619
5122.612 42963
5122.990 42343
5123.368 43334
5123.746 42678
5124.124 43119
5124.502 43018
5124.880 42062
5125.259 43293
5125.637 42811
5126.015 43504
5126.393 43205
5126.771 42307
5127.149 41852
5127.528 42168
5127.906 42720
5128.284 41531
5128.662 43758
5129.041 42755
5129.419 42653
5129.797 42350
5130.175 40632
5130.554 42061
5130.932 41572
5131.311 41483
5131.689 43358
5132.067 42492
5132.446 42802
5132.824 42478
5133.202 42606
5133.581 42518
5133.959 43042
5134.338 41521
5134.716 42474
5135.095 42014
5135.473 42738
5135.852 41032
5136.230 42134
5136.609 41578
5136.987 42376
5137.366 41793
5137.745 41314
5138.123 42039
5138.502 41398
5138.880 40450
5139.259 41778
5139.638 40101
5140.016 41102
5140.395 40474
5140.774 40142
5141.153 40776
5141.531 42167
5141.910 42495
5142.289 41902
5142.668 41691
5143.046 42220
5143.425 42458
5143.804 42177
5144.183 42052
5144.562 43229
5144.941 41713
5145.319 41988
5145.698 41946
5146.077 41431
5146.456 41492
5146.835 41966
5147.214 40955
5147.593 42685
5147.972 41622
5148.351 41803
5148.730 41951
5149.109 40159
5149.488 41668
5149.867 41274
5150.246 40452
5150.625 41919
5151.004 42334
5151.383 42553
5151.762 41794
5152.142 40963
5152.521 41559
5152.900 41943
5153.279 41282
5153.658 41624
5154.037 42399
5154.417 42297
5154.796 41931
5155.175 41255
5155.554 41912
5155.934 42168
5156.313 41837
5156.692 40378
5157.071 42672
5157.451 41760
5157.830 41225
5158.209 41859
5158.589 40463
5158.968 42060
5159.348 40939
5159.727 42218
5160.106 42470
5160.486 41198
5160.865 42549
5161.245 41787
5161.624 41184
5162.004 39769
5162.383 41342
5162.763 42902
5163.142 42508
5163.522 42762
5163.901 41704
5164.281 41544
5164.661 41737
5165.040 42116
5165.420 41344
5165.799 41465
5166.179 40896
5166.559 42417
5166.938 42264
5167.318 41737
5167.698 41727
5168.078 41739
5168.457 42292
5168.837 41270
5169.217 41708
5169.597 41407
5169.976 40907
5170.356 41628
5170.736 41209
5171.116 41100
5171.496 41519
5171.875 41147
5172.255 41717
5172.635 41861
5173.015 41737
5173.395 42658
5173.775 41254
5174.155 42249
5174.535 41565
5174.915 41038
5175.295 40593
5175.675 39983
5176.055 42050
5176.435 42366
5176.815 42373
5177.195 42589
5177.575 41996
5177.955 42559
5178.335 41483
5178.715 41727
5179.095 41030
5179.476 41180
5179.856 42281
5180.236 41704
5180.616 41533
5180.996 40992
5181.376 42387
5181.757 41481
5182.137 41345
5182.517 41630
5182.897 42575
5183.278 41959
5183.658 41623
5184.038 41291
5184.419 41325
5184.799 42362
5185.179 40649
5185.560 42536
5185.940 42744
5186.321 41728
5186.701 41342
5187.081 40460
5187.462 41766
5187.842 40725
5188.223 41910
5188.603 41378
5188.984 41374
5189.364 41530
5189.745 42081
5190.125 41657
5190.506 39844
5190.886 41719
5191.267 41788
5191.648 41569
5192.028 39976
5192.409 41220
5192.789 41189
5193.170 40324
5193.551 40943
5193.931 40537
5194.312 41892
5194.693 41090
5195.073 41661
5195.454 41715
5195.835 42038
5196.216 43011
5196.596 42093
5196.977 42208
5197.358 40889
5197.739 41817
5198.120 41470
5198.501 42535
5198.881 41255
5199.262 40934
5199.643 41697
5200.024 41287
5200.405 42702
5200.786 40610
5201.167 42233
5201.548 40988
5201.929 41772
5202.310 41880
5202.691 41680
5203.072 41739
5203.453 41044
5203.834 42072
5204.215 40681
5204.596 41515
5204.977 41299
5205.358 41339
5205.739 41318
5206.120 40109
5206.502 42842
5206.883 40099
5207.264 39928
5207.645 40727
5208.026 40670
5208.407 39962
5208.789 40878
5209.170 40185
5209.551 41807
5209.932 42057
5210.314 41665
5210.695 40719
5211.076 40899
5211.458 41252
5211.839 41317
5212.220 41179
5212.602 40994
5212.983 40251
5213.364 42870
5213.746 41040
5214.127 42632
5214.509 42027
5214.890 42612
5215.272 40967
5215.653 41638
5216.035 43131
5216.416 41826
5216.798 42500
5217.179 41235
5217.561 41275
5217.942 42673
5218.324 41417
5218.705 41007
5219.087 40652
5219.469 40944
5219.850 41563
5220.232 41895
5220.614 41496
5220.995 41577
5221.377 41630
5221.759 41399
5222.140 41329
5222.522 40342
5222.904 41666
5223.286 39544
5223.667 41538
5224.049 42480
5224.431 41046
5224.813 41745
5225.195 41257
5225.577 41834
5225.958 41630
5226.340 41436
5226.722 41636
5227.104 42269
5227.486 41343
5227.868 40462
5228.250 41086
5228.632 40825
5229.014 40458
5229.396 40155
5229.778 40925
5230.160 41242
5230.542 41120
5230.924 41071
5231.306 43113
5231.688 41282
5232.070 41665
5232.452 40497
5232.834 40675
5233.216 41506
5233.599 41578
5233.981 41226
5234.363 41631
5234.745 40677
5235.127 41518
5235.509 40931
5235.892 41523
5236.274 41850
5236.656 41737
5237.038 41157
5237.421 42127
5237.803 41787
5238.185 41107
5238.568 41337
5238.950 41144
5239.332 41912
5239.715 40348
5240.097 41894
5240.479 40271
5240.862 40817
5241.244 41573
5241.627 42053
5242.009 42299
5242.392 40222
5242.774 42484
5243.157 42294
5243.539 41584
5243.922 41191
5244.304 40616
5244.687 41005
5245.069 40646
5245.452 41410
5245.834 41405
5246.217 40879
5246.600 40454
5246.982 40672
5247.365 41433
5247.748 40737
5248.130 41617
5248.513 41859
5248.896 42980
5249.278 40885
5249.661 41357
5250.044 41396
5250.427 41148
5250.809 41109
5251.192 41891
5251.575 42641
5251.958 40476
5252.341 42297
5252.724 42414
5253.106 41650
5253.489 41413
5253.872 41819
5254.255 41952
5254.638 40496
5255.021 40712
5255.404 41300
5255.787 42625
5256.170 41851
5256.553 40816
5256.936 41380
5257.319 41259
5257.702 41252
5258.085 40556
5258.468 41899
5258.851 41679
5259.234 41544
5259.617 39862
5260.000 40820
5260.383 41292
5260.767 40967
5261.150 41584
5261.533 39846
5261.916 41948
5262.299 41908
5262.682 41679
5263.066 41249
5263.449 40445
5263.832 42060
5264.215 40718
5264.599 41382
5264.982 40181
5265.365 42478
5265.749 42262
5266.132 41177
5266.515 39742
5266.899 40670
5267.282 41305
5267.665 42504
5268.049 42915
5268.432 42750
5268.816 42623
5269.199 40878
5269.583 41191
5269.966 41654
5270.350 41598
5270.733 41942
5271.117 40634
5271.500 42063
5271.884 41974
5272.267 41337
5272.651 40911
5273.034 41613
5273.418 41775
5273.802 41576
5274.185 40794
5274.569 43082
5274.953 42308
5275.336 41749
5275.720 41225
5276.104 41719
5276.487 41449
5276.871 41962
5277.255 41752
5277.639 42816
5278.022 41812
5278.406 42431
5278.790 41517
5279.174 41500
5279.558 42057
5279.942 41088
5280.325 42184
5280.709 40813
5281.093 42684
5281.477 41474
5281.861 41714
5282.245 41744
5282.629 40314
5283.013 42646
5283.397 41861
5283.781 41695
5284.165 41832
5284.549 42245
5284.933 40864
5285.317 41195
5285.701 42036
5286.085 42850
5286.469 42168
5286.853 42143
5287.237 42666
5287.621 41515
5288.006 42228
5288.390 41655
5288.774 41895
5289.158 41496
5289.542 42317
5289.926 41561
5290.311 40631
5290.695 42521
5291.079 41203
5291.463 41902
5291.848 42698
5292.232 42012
5292.616 42967
5293.001 40635
5293.385 41573
5293.769 40873
5294.154 39821
5294.538 39637
5294.922 40484
5295.307 41474
5295.691 42654
5296.076 42652
5296.460 41797
5296.845 43279
5297.229 42488
5297.614 42563
5297.998 42647
5298.383 41963
5298.767 42230
5299.152 41634
5299.536 42475
5299.921 41260
5300.305 43534
5300.690 41515
5301.075 40828
5301.459 41450
5301.844 41852
5302.229 41781
5302.613 40234
5302.998 41221
5303.383 41831
5303.767 43111
5304.152 41750
5304.537 41702
5304.922 40695
5305.306 41523
5305.691 42136
5306.076 41237
5306.461 41988
5306.846 41029
5307.231 41899
5307.615 40714
5308.000 40735
5308.385 42202
5308.770 41705
5309.155 41280
5309.540 40205
5309.925 43119
5310.310 42706
5310.695 42045
5311.080 41057
5311.465 41750
5311.850 42691
5312.235 41993
5312.620 41435
5313.005 41802
5313.390 43120
5313.775 42135
5314.160 41447
5314.545 42146
5314.930 42931
5315.316 42675
5315.701 41645
5316.086 41869
5316.471 42029
5316.856 42807
5317.241 41440
5317.627 43180
5318.012 42340
5318.397 41077
5318.782 41437
5319.168 40290
5319.553 42717
5319.938 41729
5320.324 41531
5320.709 41465
5321.094 41308
5321.480 42703
5321.865 41039
5322.251 41056
5322.636 41221
5323.021 41890
5323.407 43380
5323.792 41623
5324.178 42792
5324.563 41128
5324.949 41445
5325.334 41735
5325.720 41668
5326.105 42019
5326.491 42697
5326.876 41656
5327.262 42172
5327.648 41358
5328.033 40307
5328.419 40886
5328.804 40691
5329.190 42795
5329.576 41967
5329.961 41172
5330.347 43092
5330.733 42630
5331.119 42493
5331.504 41216
5331.890 42061
5332.276 42818
5332.662 42422
5333.047 42987
5333.433 42936
5333.819 42334
5334.205 42057
5334.591 43033
5334.976 42296
5335.362 41757
5335.748 42575
5336.134 43612
5336.520 41721
5336.906 41871
5337.292 42935
5337.678 43784
5338.064 43394
5338.450 42257
5338.836 43850
5339.222 42923
5339.608 43049
5339.994 42827
5340.380 43068
5340.766 43613
5341.152 42497
5341.538 42537
5341.924 43528
5342.311 44066
5342.697 43229
5343.083 42506
5343.469 43744
5343.855 43164
5344.241 43154
5344.628 42633
5345.014 43803
5345.400 43589
5345.786 44050
5346.173 44005
5346.559 43719
5346.945 43000
5347.331 43741
5347.718 44029
5348.104 41738
5348.490 42579
5348.877 43382
5349.263 42711
5349.650 43797
5350.036 42749
5350.422 43152
5350.809 42192
5351.195 42860
5351.582 43295
5351.968 43652
5352.355 44144
5352.741 43422
5353.128 43712
5353.514 44932
5353.901 44488
5354.287 43912
5354.674 43054
5355.061 42605
5355.447 42898
5355.834 43556
5356.221 43760
5356.607 45335
5356.994 43672
5357.380 43872
5357.767 43849
5358.154 45972
5358.541 45586
5358.927 44663
5359.314 44802
5359.701 43394
5360.088 44807
5360.474 43708
5360.861 45027
5361.248 44958
5361.635 45835
5362.022 44812
5362.409 45062
5362.795 44179
5363.182 44529
5363.569 42946
5363.956 42495
5364.343 43658
5364.730 44410
5365.117 44157
5365.504 43932
5365.891 43593
5366.278 43117
5366.665 43323
5367.052 43506
5367.439 43768
5367.826 44055
5368.213 43391
5368.600 43733
5368.987 45444
5369.374 43740
5369.762 44001
5370.149 43255
5370.536 44472
5370.923 43561
5371.310 44812
5371.697 44551
5372.085 43969
5372.472 44382
5372.859 44917
5373.246 44508
5373.634 45713
5374.021 46485
5374.408 45062
5374.796 45288
5375.183 45419
5375.570 44514
5375.958 44528
5376.345 44623
5376.732 45255
5377.120 45096
5377.507 46809
5377.895 45487
5378.282 44161
5378.669 44975
5379.057 44877
5379.444 46889
5379.832 45369
5380.219 45208
5380.607 46615
5380.994 47547
5381.382 47006
5381.770 45507
5382.157 46271
5382.545 46978
5382.932 48215
5383.320 47759
5383.708 49894
5384.095 48602
5384.483 48239
5384.871 47882
5385.258 48686
5385.646 48276
5386.034 49008
5386.421 49757
5386.809 47848
5387.197 48519
5387.585 49060
5387.973 48680
5388.360 49419
5388.748 48376
5389.136 49979
5389.524 49260
5389.912 48444
5390.300 49082
5390.687 48785
5391.075 48775
5391.463 47909
5391.851 47559
5392.239 48286
5392.627 47195
5393.015 46205
5393.403 48318
5393.791 48135
5394.179 47209
5394.567 45722
5394.955 46241
5395.343 45902
5395.731 44299
5396.119 44324
5396.508 43966
5396.896 46560
5397.284 45040
5397.672 45818
5398.060 45083
5398.448 44780
5398.836 44600
5399.225 44214
5399.613 45594
5400.001 45447
5400.389 44988
5400.778 45060
5401.166 44885
5401.554 44967
5401.942 45771
5402.331 45625
5402.719 44893
5403.107 43998
5403.496 44831
5403.884 45132
5404.272 44667
5404.661 44665
5405.049 45669
5405.438 43693
5405.826 44701
5406.215 42957
5406.603 45176
5406.992 44774
5407.380 44971
5407.769 44149
5408.157 44510
5408.546 44761
5408.934 43478
5409.323 44658
5409.711 44022
5410.100 43489
5410.489 43527
5410.877 43015
5411.266 42691
5411.654 43540
5412.043 43460
5412.432 43846
5412.820 43824
5413.209 42708
5413.598 43503
5413.987 44036
5414.375 43370
5414.764 42873
5415.153 43832
5415.542 43858
5415.931 43544
5416.319 44492
5416.708 43710
5417.097 43902
5417.486 43445
5417.875 42194
5418.264 44230
5418.653 43888
5419.041 44430
5419.430 43900
5419.819 42224
5420.208 41863
5420.597 43528
5420.986 43500
5421.375 41938
5421.764 41643
5422.153 41768
5422.542 44092
5422.931 44349
5423.320 43135
5423.710 43015
5424.099 42663
5424.488 42641
5424.877 42224
5425.266 42865
5425.655 42667
5426.044 44102
5426.434 44621
5426.823 42487
5427.212 42107
5427.601 41535
5427.990 43729
5428.380 42188
5428.769 43427
5429.158 43642
5429.548 43209
5429.937 43013
5430.326 41948
5430.716 43021
5431.105 43005
5431.494 42977
5431.884 43011
5432.273 44789
5432.662 44161
5433.052 43868
5433.441 42972
5433.831 41810
5434.220 41955
5434.610 41679
5434.999 42332
5435.389 41633
5435.778 43993
5436.168 42357
5436.557 40820
5436.947 42727
5437.337 42006
5437.726 41982
5438.116 41773
5438.505 42899
5438.895 42322
5439.285 43727
5439.674 43104
5440.064 42348
5440.454 41984
5440.843 42351
5441.233 42718
5441.623 42356
5442.013 42125
5442.402 43161
5442.792 43682
5443.182 42619
5443.572 42339
5443.962 42641
5444.351 42051
5444.741 43104
5445.131 42351
5445.521 44427
5445.911 42726
5446.301 42228
5446.691 42698
5447.081 41443
5447.471 42928
5447.861 42633
5448.250 41694
5448.640 42268
5449.030 42958
5449.420 42093
5449.811 42926
5450.201 41657
5450.591 41779
5450.981 42130
5451.371 42774
5451.761 42923
5452.151 42584
5452.541 43827
5452.931 43371
5453.321 41860
5453.712 41075
5454.102 42071
5454.492 44345
5454.882 42890
5455.272 43541
5455.663 42223
5456.053 42279
5456.443 43423
5456.834 42080
5457.224 42759
5457.614 41121
5458.004 42116
5458.395 42696
5458.785 41991
5459.176 42421
5459.566 41758
5459.956 42762
5460.347 42826
5460.737 43056
5461.128 41806
5461.518 42849
5461.908 42742
5462.299 43457
5462.689 42203
5463.080 42650
5463.471 42583
5463.861 44441
5464.252 43250
5464.642 42967
5465.033 44902
5465.423 43146
5465.814 42723
5466.205 42559
5466.595 43637
5466.986 44054
5467.377 41743
5467.767 42813
5468.158 43848
5468.549 43412
5468.939 44092
5469.330 42379
5469.721 43818
5470.112 43392
5470.502 42672
5470.893 41000
5471.284 41915
5471.675 41925
5472.066 43363
5472.456 43328
5472.847 43005
5473.238 43468
5473.629 41455
5474.020 43216
5474.411 42479
5474.802 42940
5475.193 43008
5475.584 41711
5475.975 42587
5476.366 42666
5476.757 41666
5477.148 41434
5477.539 42310
5477.930 42131
5478.321 41886
5478.712 41699
5479.103 41782
5479.494 43352
5479.885 41329
5480.276 42669
5480.668 40659
5481.059 41184
5481.450 41582
5481.841 42201
5482.232 42351
5482.623 41220
5483.015 41302
5483.406 41470
5483.797 41758
5484.188 40739
5484.580 42786
5484.971 42041
5485.362 41538
5485.754 42292
5486.145 42663
5486.536 43407
5486.928 41614
5487.319 41249
5487.711 41151
5488.102 42965
5488.493 41545
5488.885 40816
5489.276 41455
5489.668 41988
5490.059 42548
5490.451 41879
5490.842 42539
5491.234 42317
5491.625 41174
5492.017 41727
5492.408 41527
5492.800 42118
5493.192 43135
5493.583 42662
5493.975 41815
5494.366 42902
5494.758 41996
5495.150 43119
5495.541 42097
5495.933 42436
5496.325 42704
5496.717 41415
5497.108 41148
5497.500 43172
5497.892 43074
5498.284 42092
5498.675 41501
5499.067 42174
5499.459 42080
5499.851 41625
5500.243 41986
5500.635 43696
5501.026 43053
5501.418 43842
5501.810 42968
5502.202 41733
5502.594 41859
5502.986 42504
5503.378 43030
5503.770 41993
5504.162 43100
5504.554 42434
5504.946 41240
5505.338 42434
5505.730 40593
5506.122 42289
5506.514 41176
5506.906 41499
5507.298 42055
5507.691 41159
5508.083 41291
5508.475 41023
5508.867 41457
5509.259 41280
5509.651 42102
5510.044 42259
5510.436 42629
5510.828 41782
5511.220 40411
5511.613 40955
5512.005 41558
5512.397 41613
5512.789 41314
5513.182 42683
5513.574 42323
5513.966 43181
5514.359 41782
5514.751 40789
5515.143 41264
5515.536 41024
5515.928 42061
5516.321 42202
5516.713 40814
5517.106 42251
5517.498 41580
5517.891 42113
5518.283 42178
5518.676 41738
5519.068 42159
5519.461 43244
5519.853 42148
5520.246 42319
5520.638 42232
5521.031 41748
5521.424 41285
5521.816 40622
5522.209 42292
5522.601 40336
5522.994 41898
5523.387 41756
5523.779 43249
5524.172 42612
5524.565 42387
5524.958 42924
5525.350 41295
5525.743 41871
5526.136 41068
5526.529 41855
5526.922 41841
5527.314 42207
5527.707 41751
5528.100 41277
5528.493 42071
5528.886 42626
5529.279 42885
5529.672 42018
5530.065 43038
5530.457 42472
5530.850 42890
5531.243 41808
5531.636 41743
5532.029 42540
5532.422 41177
5532.815 42506
5533.208 40760
5533.601 42016
5533.995 41439
5534.388 41339
5534.781 42736
5535.174 42020
5535.567 42974
5535.960 41949
5536.353 41363
5536.746 41097
5537.140 42004
5537.533 42141
5537.926 41814
5538.319 42428
5538.712 44016
5539.106 41861
5539.499 42661
5539.892 42158
5540.285 42174
5540.679 43361
5541.072 41869
5541.465 42091
5541.859 41687
5542.252 42916
5542.645 43286
5543.039 42649
5543.432 43334
5543.826 43451
5544.219 41729
5544.612 42342
5545.006 41723
5545.399 42560
5545.793 41904
5546.186 42579
5546.580 42843
5546.973 42654
5547.367 43040
5547.761 41060
5548.154 41856
5548.548 42127
5548.941 42587
5549.335 40693
5549.729 42089
5550.122 42355
5550.516 42282
5550.909 42302
5551.303 41637
5551.697 43433
5552.091 42368
5552.484 42175
5552.878 42220
5553.272 43025
5553.666 42733
5554.059 42616
5554.453 43589
5554.847 41760
5555.241 42645
5555.635 41035
5556.028 40561
5556.422 42153
5556.816 42778
5557.210 41119
5557.604 40722
5557.998 41561
5558.392 41940
5558.786 42772
5559.180 41570
5559.574 42632
5559.968 42226
5560.362 42854
5560.756 42158
5561.150 42405
5561.544 43278
5561.938 43040
5562.332 41727
5562.726 41211
5563.120 43728
5563.514 44149
5563.908 43463
5564.303 42586
5564.697 42375
5565.091 43748
5565.485 42851
5565.879 42597
5566.273 42912
5566.668 42676
5567.062 41942
5567.456 42538
5567.851 42072
5568.245 43063
5568.639 43880
5569.033 44019
5569.428 43035
5569.822 42334
5570.216 41943
5570.611 41364
5571.005 42081
5571.400 42760
5571.794 41185
5572.188 42117
5572.583 41503
5572.977 43319
5573.372 43027
5573.766 42772
5574.161 43787
5574.555 42015
5574.950 42773
5575.344 42219
5575.739 41829
5576.134 42681
5576.528 43650
5576.923 43128
5577.317 41683
5577.712 42508
5578.107 42631
5578.501 44297
5578.896 43065
5579.291 44278
5579.685 43122
5580.080 44635
5580.475 43402
5580.869 43161
5581.264 43078
5581.659 43752
5582.054 43811
5582.449 43259
5582.843 44489
5583.238 44728
5583.633 43025
5584.028 42210
5584.423 43156
5584.818 43790
5585.212 43058
5585.607 43289
5586.002 43849
5586.397 45153
5586.792 44602
5587.187 45335
5587.582 44606
5587.977 44384
5588.372 45765
5588.767 45545
5589.162 45371
5589.557 44388
5589.952 44038
5590.347 44498
5590.742 45357
5591.138 46585
5591.533 44861
5591.928 45735
5592.323 44652
5592.718 45887
5593.113 45615
5593.509 45828
5593.904 44807
5594.299 44620
5594.694 45685
5595.089 44576
5595.485 45173
5595.880 45293
5596.275 44267
5596.671 44645
5597.066 44988
5597.461 44707
5597.857 45317
5598.252 45077
5598.647 45734
5599.043 45474
5599.438 44528
5599.833 44451
5600.229 44854
5600.624 45050
5601.020 44094
5601.415 45088
5601.811 46312
5602.206 44427
5602.602 44917
5602.997 45635
5603.393 44664
5603.788 46239
5604.184 45486
5604.580 46326
5604.975 43261
5605.371 45957
5605.766 47264
5606.162 45367
5606.558 45107
5606.953 45963
5607.349 45080
5607.745 46115
5608.140 46115
5608.536 45342
5608.932 45300
5609.328 47001
5609.723 46195
5610.119 44864
5610.515 45811
5610.911 46646
5611.307 45408
5611.702 46504
5612.098 45634
5612.494 48133
5612.890 47161
5613.286 45493
5613.682 47147
5614.078 45694
5614.474 47007
5614.870 46380
5615.266 46272
5615.662 47846
5616.058 48818
5616.454 47239
5616.850 47822
5617.246 46546
5617.642 48133
5618.038 48079
5618.434 47730
5618.830 49782
5619.226 50023
5619.622 49654
5620.018 50860
5620.414 50200
5620.811 49122
5621.207 48750
5621.603 52620
5621.999 52244
5622.395 54038
5622.792 53122
5623.188 52913
5623.584 53795
5623.980 51875
5624.377 55061
5624.773 52781
5625.169 53387
5625.566 53246
5625.962 53839
5626.358 52926
5626.755 52561
5627.151 53113
5627.548 52946
5627.944 52172
5628.340 51690
5628.737 52168
5629.133 51171
5629.530 52045
5629.926 50210
5630.323 49938
5630.719 49262
5631.116 50179
5631.512 49135
5631.909 49280
5632.305 50176
5632.702 48881
5633.099 48728
5633.495 48392
5633.892 48275
5634.289 47523
5634.685 46929
5635.082 47595
5635.479 47655
5635.875 48417
5636.272 48263
5636.669 46940
5637.065 47416
5637.462 47835
5637.859 46285
5638.256 46357
5638.653 47870
5639.049 48387
5639.446 47950
5639.843 48018
5640.240 46856
5640.637 47552
5641.034 47166
5641.430 47327
5641.827 46529
5642.224 47791
5642.621 45973
5643.018 46337
5643.415 47248
5643.812 45895
5644.209 45385
5644.606 44663
5645.003 45343
5645.400 45819
5645.797 45638
5646.194 46134
5646.591 44767
5646.988 45076
5647.386 45279
5647.783 43963
5648.180 43846
5648.577 44475
5648.974 44429
5649.371 44936
5649.769 43192
5650.166 44317
5650.563 44206
5650.960 42774
5651.357 44110
5651.755 44291
5652.152 46291
5652.549 44630
5652.947 43648
5653.344 44744
5653.741 44148
5654.139 44765
5654.536 43950
5654.933 44044
5655.331 44106
5655.728 43859
5656.126 43485
5656.523 44362
5656.920 44814
5657.318 43208
5657.715 43995
5658.113 43342
5658.510 44048
5658.908 44338
5659.305 44449
5659.703 43141
5660.100 43897
5660.498 43760
5660.896 42943
5661.293 43189
5661.691 42414
5662.088 44676
5662.486 43660
5662.884 42954
5663.281 42673
5663.679 42025
5664.077 43391
5664.475 42688
5664.872 42011
5665.270 43556
5665.668 43202
5666.066 40919
5666.463 40770
5666.861 41475
5667.259 42100
5667.657 41520
5668.055 42095
5668.452 43380
5668.850 41975
5669.248 44137
5669.646 42494
5670.044 41946
5670.442 42491
5670.840 42964
5671.238 42672
5671.636 41771
5672.034 42610
5672.432 42640
5672.830 42792
5673.228 42622
5673.626 41619
5674.024 42857
5674.422 41463
5674.820 41101
5675.218 42362
5675.616 42382
5676.014 43229
5676.412 42338
5676.811 41147
5677.209 41722
5677.607 41972
5678.005 41206
5678.403 42158
5678.802 41057
5679.200 41166
5679.598 40137
5679.996 41163
5680.395 42015
5680.793 40856
5681.191 41746
5681.589 39690
5681.988 42365
5682.386 42265
5682.785 39906
5683.183 41954
5683.581 40587
5683.980 42757
5684.378 40396
5684.777 41163
5685.175 41831
5685.573 43131
5685.972 39987
5686.370 40384
5686.769 41597
5687.167 41121
5687.566 40785
5687.965 41200
5688.363 42396
5688.762 41847
5689.160 41835
5689.559 42373
5689.957 41747
5690.356 41909
5690.755 41403
5691.153 41409
5691.552 41270
5691.951 42536
5692.349 41207
5692.748 41555
5693.147 40548
5693.546 40642
5693.944 41635
5694.343 41252
5694.742 41714
5695.141 41902
5695.540 42402
5695.938 42835
5696.337 41172
5696.736 41457
5697.135 42441
5697.534 41919
5697.933 41652
5698.332 40740
5698.731 41340
5699.129 41578
5699.528 40646
5699.927 41420
5700.326 41592
5700.725 41879
5701.124 41771
5701.523 41313
5701.922 42280
5702.321 43750
5702.721 42230
5703.120 42171
5703.519 41305
5703.918 42799
5704.317 41908
5704.716 42191
5705.115 41775
5705.514 41945
5705.914 41357
5706.313 42776
5706.712 42154
5707.111 41200
5707.510 42289
5707.910 41908
5708.309 42063
5708.708 42476
5709.108 41303
5709.507 41699
5709.906 42496
5710.305 41377
5710.705 40757
5711.104 41906
5711.504 40731
5711.903 42712
5712.302 42690
5712.702 41467
5713.101 41325
5713.501 41147
5713.900 42381
5714.300 42357
5714.699 40465
5715.099 40904
5715.498 42422
5715.898 41625
5716.297 41745
5716.697 40838
5717.096 41938
5717.496 41777
5717.895 41345
5718.295 40790
5718.695 41195
5719.094 40551
5719.494 40090
5719.894 41504
5720.293 40891
5720.693 41474
5721.093 43391
5721.493 41457
5721.892 40979
5722.292 42241
5722.692 41896
5723.092 40888
5723.491 40428
5723.891 41121
5724.291 39955
5724.691 40142
5725.091 40890
5725.491 40599
5725.890 40387
5726.290 40264
5726.690 40896
5727.090 41470
5727.490 41363
5727.890 41124
5728.290 41001
5728.690 40886
5729.090 41723
5729.490 40037
5729.890 40400
5730.290 40607
5730.690 39996
5731.090 40883
5731.490 38457
5731.890 40548
5732.291 40089
5732.691 39997
5733.091 40438
5733.491 39413
5733.891 41573
5734.291 40763
5734.691 40252
5735.092 40859
5735.492 42071
5735.892 40971
5736.292 41806
5736.693 39736
5737.093 39849
5737.493 41252
5737.894 40245
5738.294 39555
5738.694 40554
5739.095 41549
5739.495 41354
5739.895 40546
5740.296 41187
5740.696 41221
5741.096 42192
5741.497 40567
5741.897 41108
5742.298 41565
5742.698 40609
5743.099 41227
5743.499 39888
5743.900 42615
5744.300 40871
5744.701 39857
5745.101 40369
5745.502 40195
5745.903 40342
5746.303 40147
5746.704 41099
5747.104 40921
5747.505 42205
5747.906 39816
5748.306 40826
5748.707 40987
5749.108 40794
5749.509 40526
5749.909 41168
5750.310 40644
5750.711 40273
5751.112 41324
5751.512 39073
5751.913 40955
5752.314 40952
5752.715 40506
5753.116 41236
5753.516 40599
5753.917 40276
5754.318 40109
5754.719 39801
5755.120 39968
5755.521 40206
5755.922 39405
5756.323 39084
5756.724 40373
5757.125 40681
5757.526 40396
5757.927 39642
5758.328 39976
5758.729 40435
5759.130 40281
5759.531 38299
5759.932 38887
5760.333 40345
5760.734 39609
5761.135 40828
5761.537 39158
5761.938 40988
5762.339 41243
5762.740 39813
5763.141 40720
5763.542 40206
5763.944 40928
5764.345 39551
5764.746 40313
5765.147 40354
5765.549 40818
5765.950 40312
5766.351 39211
5766.753 39288
5767.154 40267
5767.555 39901
5767.957 39460
5768.358 40596
5768.759 40379
5769.161 40823
5769.562 38729
5769.964 39226
5770.365 39090
5770.767 39658
5771.168 40134
5771.570 38821
5771.971 40751
5772.373 40911
5772.774 39544
5773.176 39551
5773.577 39149
5773.979 39811
5774.380 39612
5774.782 38156
5775.184 39198
5775.585 40313
5775.987 40058
5776.389 39685
5776.790 37929
5777.192 37743
5777.594 39997
5777.995 40643
5778.397 40369
5778.799 39914
5779.201 39578
5779.602 40318
5780.004 39649
5780.406 40037
5780.808 39184
5781.210 40056
5781.611 40196
5782.013 41474
5782.415 39578
5782.817 39949
5783.219 39673
5783.621 39580
5784.023 41440
5784.425 39289
5784.827 40256
5785.229 40741
5785.631 39595
5786.033 39453
5786.435 40312
5786.837 41209
5787.239 39842
5787.641 39516
5788.043 39270
5788.445 41678
5788.847 40404
5789.249 40037
5789.651 40120
5790.053 39493
5790.456 40075
5790.858 40175
5791.260 39448
5791.662 38764
5792.064 39932
5792.467 40566
5792.869 38992
5793.271 39160
5793.673 39801
5794.076 40831
5794.478 39557
5794.880 39508
5795.282 39056
5795.685 39852
5796.087 41099
5796.490 40712
5796.892 40415
5797.294 40781
5797.697 40263
5798.099 38947
5798.502 37867
5798.904 39419
5799.306 40333
5799.709 40724
5800.111 41039
5800.514 40010
5800.916 39082
5801.319 39403
5801.722 39413
5802.124 39778
5802.527 39995
5802.929 40291
5803.332 39827
5803.734 39799
5804.137 39805
5804.540 40362
5804.942 40022
5805.345 40755
5805.748 40701
5806.150 40404
5806.553 39405
5806.956 40284
5807.359 39151
5807.761 39006
5808.164 39509
5808.567 40398
5808.970 38177
5809.373 40116
5809.775 39307
5810.178 38367
5810.581 39596
5810.984 38353
5811.387 39637
5811.790 38487
5812.193 39208
5812.596 39268
5812.999 39302
5813.402 38877
5813.805 38881
5814.207 39428
5814.610 39270
5815.014 37632
5815.417 39453
5815.820 39670
5816.223 39509
5816.626 37809
5817.029 38756
5817.432 39722
5817.835 39922
5818.238 40070
5818.641 39493
5819.044 40175
5819.448 40277
5819.851 38880
5820.254 39232
5820.657 40004
5821.060 38112
5821.464 39451
5821.867 38442
5822.270 39913
5822.673 39772
5823.077 38862
5823.480 39747
5823.883 37784
5824.287 39307
5824.690 39404
5825.093 39215
5825.497 38282
5825.900 39361
5826.304 40312
5826.707 39319
5827.110 39289
5827.514 38890
5827.917 40009
5828.321 39279
5828.724 40565
5829.128 38923
5829.531 39716
5829.935 38009
5830.338 38358
5830.742 39186
5831.146 39318
5831.549 40740
5831.953 38441
5832.356 39787
5832.760 39860
5833.164 39027
5833.567 39761
5833.971 39236
5834.375 39995
5834.778 38141
5835.182 38894
5835.586 38515
5835.990 39621
5836.393 39173
5836.797 39657
5837.201 39341
5837.605 39651
5838.009 40082
5838.412 38027
5838.816 38944
5839.220 39331
5839.624 39723
5840.028 39636
5840.432 39749
5840.836 39351
5841.240 38430
5841.644 38775
5842.047 37584
5842.451 39159
5842.855 39699
5843.259 38101
5843.663 38751
5844.067 37881
5844.472 40136
5844.876 39383
5845.280 38409
5845.684 39816
5846.088 40591
5846.492 38855
5846.896 39617
5847.300 40255
5847.704 39086
5848.109 40232
5848.513 39808
5848.917 39793
5849.321 39784
5849.725 40491
5850.130 37760
5850.534 37874
5850.938 38972
5851.342 38897
5851.747 39060
5852.151 37906
5852.555 39391
5852.960 39049
5853.364 39200
5853.768 39153
5854.173 39214
5854.577 39788
5854.982 37914
5855.386 39210
5855.790 38286
5856.195 39368
5856.599 38161
5857.004 37981
5857.408 38879
5857.813 38901
5858.217 39109
5858.622 37570
5859.026 38923
5859.431 39412
5859.836 39268
5860.240 39292
5860.645 38610
5861.049 38917
5861.454 38114
5861.859 39349
5862.263 38434
5862.668 40042
5863.073 39554
5863.477 38471
5863.882 38744
5864.287 40068
5864.692 39237
5865.096 38295
5865.501 38883
5865.906 39025
5866.311 38652
5866.716 38604
5867.120 37993
5867.525 39111
5867.930 38158
5868.335 38476
5868.740 38202
5869.145 40286
5869.550 39434
5869.955 39394
5870.360 38859
5870.764 38905
5871.169 38207
5871.574 37902
5871.979 39945
5872.384 38697
5872.789 40606
5873.195 39553
5873.600 38233
5874.005 38746
5874.410 38291
5874.815 38636
5875.220 39809
5875.625 39352
5876.030 39220
5876.435 39251
5876.841 39764
5877.246 39782
5877.651 38599
5878.056 39347
5878.461 38595
5878.867 38060
5879.272 38555
5879.677 38487
5880.082 39133
5880.488 38460
5880.893 38930
5881.298 38553
5881.704 38287
5882.109 38899
5882.514 38521
5882.920 39246
5883.325 39901
5883.731 38303
5884.136 38522
5884.541 38582
5884.947 39564
5885.352 38891
5885.758 38703
5886.163 39065
5886.569 38735
5886.974 37799
5887.380 38911
5887.785 39343
5888.191 38194
5888.597 39049
5889.002 37479
5889.408 39387
5889.813 38764
5890.219 38310
5890.625 38388
5891.030 38360
5891.436 39215
5891.842 38274
5892.247 38371
5892.653 39279
5893.059 40584
5893.465 39231
5893.870 39024
5894.276 38743
5894.682 39044
5895.088 39128
5895.494 38681
5895.899 38503
5896.305 39068
5896.711 39210
5897.117 38964
5897.523 38620
5897.929 39178
5898.335 38953
5898.741 38552
5899.147 37759
5899.553 39183
5899.959 38013
5900.365 38911
5900.771 38692
5901.177 39116
5901.583 39259
5901.989 39041
5902.395 39132
5902.801 38619
5903.207 38898
5903.613 38838
5904.019 38073
5904.425 39822
5904.831 38040
5905.237 39235
5905.644 37538
5906.050 38351
5906.456 38598
5906.862 38309
5907.268 38201
5907.675 38085
5908.081 39533
5908.487 39567
5908.894 38514
5909.300 37352
5909.706 38391
5910.112 38220
5910.519 39047
5910.925 38548
5911.332 38922
5911.738 38064
5912.144 37836
5912.551 39425
5912.957 38708
5913.364 40072
5913.770 39902
5914.176 38293
5914.583 38264
5914.989 37815
5915.396 39902
5915.803 38421
5916.209 37814
5916.616 38371
5917.022 38980
5917.429 39076
5917.835 38878
5918.242 38129
5918.649 38738
5919.055 39004
5919.462 39146
5919.869 38603
5920.275 38252
5920.682 39077
5921.089 37617
5921.495 38646
5921.902 38459
5922.309 37828
5922.716 38642
5923.122 37805
5923.529 39358
5923.936 37877
5924.343 38543
5924.750 38837
5925.156 36940
5925.563 39554
5925.970 38059
5926.377 38694
5926.784 39336
5927.191 38610
5927.598 38812
5928.005 37647
5928.412 38624
5928.819 38782
5929.226 39326
5929.633 38733
5930.040 39393
5930.447 39476
5930.854 39147
5931.261 37807
5931.668 37596
5932.075 38731
5932.482 39246
5932.889 38748
5933.296 38443
5933.703 39581
5934.111 38296
5934.518 37660
5934.925 38958
5935.332 38129
5935.739 38558
5936.147 37639
5936.554 38644
5936.961 39581
5937.368 37961
5937.776 38136
5938.183 38140
5938.590 38673
5938.998 39055
5939.405 38869
5939.812 37696
5940.220 38083
5940.627 37508
5941.034 38551
5941.442 38415
5941.849 37695
5942.257 38909
5942.664 37663
5943.072 38717
5943.479 37866
5943.887 38610
5944.294 38538
5944.702 38329
5945.109 38257
5945.517 37387
5945.924 38966
5946.332 38523
5946.740 39947
5947.147 38921
5947.555 38792
5947.962 38853
5948.370 37896
5948.778 37651
5949.185 37970
5949.593 38634
5950.001 38541
5950.409 38716
5950.816 39042
5951.224 39669
5951.632 38363
5952.040 38367
5952.447 38777
5952.855 37795
5953.263 38941
5953.671 37959
5954.079 39133
5954.487 38708
5954.894 38702
5955.302 38664
5955.710 38480
5956.118 39295
5956.526 38169
5956.934 38209
5957.342 38245
5957.750 37771
5958.158 37684
5958.566 37507
5958.974 37866
5959.382 38291
5959.790 38676
5960.198 38092
5960.606 38662
5961.014 38950
5961.422 39182
5961.830 38594
5962.239 38276
5962.647 37131
5963.055 37018
5963.463 38497
5963.871 37303
5964.279 38447
5964.688 38549
5965.096 37991
5965.504 38627
5965.912 37466
5966.321 38168
5966.729 37515
5967.137 37934
5967.546 38919
5967.954 39156
5968.362 38077
5968.771 37795
5969.179 38530
5969.587 39200
5969.996 39146
5970.404 39241
5970.813 40326
5971.221 40138
5971.629 39328
5972.038 38761
5972.446 38432
5972.855 38036
5973.263 37897
5973.672 38164
5974.080 38034
5974.489 39369
5974.898 38369
5975.306 37596
5975.715 38190
5976.123 36890
5976.532 39003
5976.941 37742
5977.349 37451
5977.758 38167
5978.167 38126
5978.575 37906
5978.984 38262
5979.393 38335
5979.802 38860
5980.210 38377
5980.619 37015
5981.028 37916
5981.437 38396
5981.845 38079
5982.254 37834
5982.663 39152
5983.072 38049
5983.481 37001
5983.890 36888
5984.299 36021
5984.707 37875
5985.116 38002
5985.525 37822
5985.934 37924
5986.343 37082
5986.752 38050
5987.161 37387
5987.570 37495
5987.979 37864
5988.388 37203
5988.797 37887
5989.206 38133
5989.615 36889
5990.025 37304
5990.434 37638
5990.843 37838
5991.252 38133
5991.661 37886
5992.070 38143
5992.479 37931
5992.889 37465
5993.298 39187
5993.707 38221
5994.116 38754
5994.525 37530
5994.935 38784
5995.344 39163
5995.753 37825
5996.163 38705
5996.572 37388
5996.981 38246
5997.391 37887
5997.800 37837
5998.209 37904
5998.619 37951
5999.028 38183
5999.437 38272
5999.847 37748
6000.256 38437
6000.666 39095
6001.075 37978
6001.485 38393
6001.894 38061
6002.304 38561
6002.713 37897
6003.123 38150
6003.532 38056
6003.942 37937
6004.352 38690
6004.761 37079
6005.171 39206
6005.580 39739
6005.990 38876
6006.400 37783
6006.809 37580
6007.219 38690
6007.629 36837
6008.038 37064
6008.448 38307
6008.858 39156
6009.268 37754
6009.677 37280
6010.087 37871
6010.497 37318
6010.907 38266
6011.317 37450
6011.726 38555
6012.136 38526
6012.546 38757
6012.956 37913
6013.366 36564
6013.776 36790
6014.186 37220
6014.596 38673
6015.006 37254
6015.416 39539
6015.826 39984
6016.236 38380
6016.646 38862
6017.056 37572
6017.466 38607
6017.876 38035
6018.286 37394
6018.696 37514
6019.106 37795
6019.516 38363
6019.926 37276
6020.336 38249
6020.746 37937
6021.157 39861
6021.567 38405
6021.977 38983
6022.387 39028
6022.797 39057
6023.208 38196
6023.618 38164
6024.028 38184
6024.438 39283
6024.849 39508
6025.259 38239
6025.669 39351
6026.080 38092
6026.490 37683
6026.900 37927
6027.311 37099
6027.721 39143
6028.131 37878
6028.542 38508
6028.952 38890
6029.363 38310
6029.773 38242
6030.184 38393
6030.594 37878
6031.005 38538
6031.415 39406
6031.826 38054
6032.236 38333
6032.647 38185
6033.057 38440
6033.468 38686
6033.879 38099
6034.289 38578
6034.700 38702
6035.110 38755
6035.521 38141
6035.932 39922
6036.342 39093
6036.753 38786
6037.164 38868
6037.575 38705
6037.985 38860
6038.396 38113
6038.807 37855
6039.218 38089
6039.628 38761
6040.039 37669
6040.450 37692
6040.861 38868
6041.272 38905
6041.683 37305
6042.093 37858
6042.504 39628
6042.915 39329
6043.326 39814
6043.737 38412
6044.148 39372
6044.559 38486
6044.970 38871
6045.381 38470
6045.792 38224
6046.203 39518
6046.614 37691
6047.025 37225
6047.436 38180
6047.847 37807
6048.258 39457
6048.669 37689
6049.081 38600
6049.492 38258
6049.903 38403
6050.314 39678
6050.725 38854
6051.136 38857
6051.548 38016
6051.959 38586
6052.370 38881
6052.781 39362
6053.193 39364
6053.604 38631
6054.015 38036
6054.426 39780
6054.838 39018
6055.249 37512
6055.660 38832
6056.072 36761
6056.483 39569
6056.895 39255
6057.306 38145
6057.717 39305
6058.129 38522
6058.540 39192
6058.952 38378
6059.363 38651
6059.775 39087
6060.186 40139
6060.598 38429
6061.009 38356
6061.421 37545
6061.832 38379
6062.244 39048
6062.655 38720
6063.067 39052
6063.479 39143
6063.890 37926
6064.302 38318
6064.714 38964
6065.125 39693
6065.537 39045
6065.949 39842
6066.360 38190
6066.772 40812
6067.184 40060
6067.596 39114
6068.007 39149
6068.419 37669
6068.831 38548
6069.243 39436
6069.655 40006
6070.066 39085
6070.478 39721
6070.890 39402
6071.302 40518
6071.714 38817
6072.126 39898
6072.538 40229
6072.950 39577
6073.362 40499
6073.774 39587
6074.186 38986
6074.598 38578
6075.010 39288
6075.422 39744
6075.834 39450
6076.246 39180
6076.658 38820
6077.070 39422
6077.482 40924
6077.894 39988
6078.306 40184
6078.718 39256
6079.130 39944
6079.543 38889
6079.955 38403
6080.367 39705
6080.779 40106
6081.191 40029
6081.604 39977
6082.016 40232
6082.428 39887
6082.840 40102
6083.253 38816
6083.665 39461
6084.077 39613
6084.490 40451
6084.902 39028
6085.314 39271
6085.727 39465
6086.139 39178
6086.552 40060
6086.964 38980
6087.376 40439
6087.789 39442
6088.201 38581
6088.614 38378
6089.026 38174
6089.439 39494
6089.851 39504
6090.264 39628
6090.676 40326
6091.089 38504
6091.501 39675
6091.914 39070
6092.327 38877
6092.739 39337
6093.152 39188
6093.565 39330
6093.977 40008
6094.390 39402
6094.803 40402
6095.215 39665
6095.628 38948
6096.041 38467
6096.453 40524
6096.866 40833
6097.279 39593
6097.692 40065
6098.105 39570
6098.517 40264
6098.930 39794
6099.343 39424
6099.756 39433
6100.169 38782
6100.582 39296
6100.995 39933
6101.407 39905
6101.820 39273
6102.233 39080
6102.646 38301
6103.059 38930
6103.472 40659
6103.885 40383
6104.298 40719
6104.711 40197
6105.124 39601
6105.537 39468
6105.950 39540
6106.363 39633
6106.777 40050
6107.190 39972
6107.603 39527
6108.016 40925
6108.429 39323
6108.842 39583
6109.255 40287
6109.669 39046
6110.082 40163
6110.495 39231
6110.908 38967
6111.322 40845
6111.735 40376
6112.148 40794
6112.561 39668
6112.975 40325
6113.388 40499
6113.801 40434
6114.215 40422
6114.628 40409
6115.041 41115
6115.455 41549
6115.868 41047
6116.282 42838
6116.695 41922
6117.108 40879
6117.522 42222
6117.935 41074
6118.349 42628
6118.762 41612
6119.176 41380
6119.589 43279
6120.003 41647
6120.417 42743
6120.830 41502
6121.244 41556
6121.657 41890
6122.071 42010
6122.485 41159
6122.898 41395
6123.312 40961
6123.726 41655
6124.139 41476
6124.553 40581
6124.967 42536
6125.380 41563
6125.794 40907
6126.208 40713
6126.622 41625
6127.035 40854
6127.449 40476
6127.863 39942
6128.277 39074
6128.691 41243
6129.105 41645
6129.518 40489
6129.932 40682
6130.346 39401
6130.760 40163
6131.174 39674
6131.588 39388
6132.002 39789
6132.416 40301
6132.830 40550
6133.244 40155
6133.658 39989
6134.072 40139
6134.486 41121
6134.900 40955
6135.314 40635
6135.728 40708
6136.142 41071
6136.556 39774
6136.970 41111
6137.385 39549
6137.799 39091
6138.213 39254
6138.627 39731
6139.041 40695
6139.456 40910
6139.870 38846
6140.284 38893
6140.698 39462
6141.112 38424
6141.527 39520
6141.941 40190
6142.355 39169
6142.770 38811
6143.184 38680
6143.598 38582
6144.013 39079
6144.427 38746
6144.842 38194
6145.256 40145
6145.670 40141
6146.085 39609
6146.499 39259
6146.914 37631
6147.328 38099
6147.743 38579
6148.157 37799
6148.572 38323
6148.986 37203
6149.401 39496
6149.815 39640
6150.230 39200
6150.644 39754
6151.059 39081
6151.474 40595
6151.888 38741
6152.303 37886
6152.718 38417
6153.132 38935
6153.547 38500
6153.962 38013
6154.376 38677
6154.791 38624
6155.206 39567
6155.621 39552
6156.035 38934
6156.450 38731
6156.865 39236
6157.280 38315
6157.695 38015
6158.109 36760
6158.524 38422
6158.939 37950
6159.354 37568
6159.769 40631
6160.184 39183
6160.599 38204
6161.014 38710
6161.429 37794
6161.844 38206
6162.259 37650
6162.674 37341
6163.089 38112
6163.504 38308
6163.919 38106
6164.334 38120
6164.749 39734
6165.164 37869
6165.579 39042
6165.994 38866
6166.409 39123
6166.824 37788
6167.240 38486
6167.655 38671
6168.070 38326
6168.485 39018
6168.900 39297
6169.316 38809
6169.731 38706
6170.146 38982
6170.561 38649
6170.977 39735
6171.392 38787
6171.807 37699
6172.223 39255
6172.638 37455
6173.053 37169
6173.469 38472
6173.884 38274
6174.299 38000
6174.715 36277
6175.130 37734
6175.546 39057
6175.961 38546
6176.376 37089
6176.792 37820
6177.207 38344
6177.623 38387
6178.038 37847
6178.454 37713
6178.870 38049
6179.285 36920
6179.701 38145
6180.116 36838
6180.532 37794
6180.948 37920
6181.363 38386
6181.779 39257
6182.194 37805
6182.610 38397
6183.026 37725
6183.442 37631
6183.857 38610
6184.273 38059
6184.689 38361
6185.104 37747
6185.520 37276
6185.936 36246
6186.352 37454
6186.768 38004
6187.183 38452
6187.599 37690
6188.015 37901
6188.431 37303
6188.847 36511
6189.263 37434
6189.679 36774
6190.095 37293
6190.511 37453
6190.927 37830
6191.343 38250
6191.759 37424
6192.175 38292
6192.591 36938
6193.007 37351
6193.423 36846
6193.839 37126
6194.255 37411
6194.671 38553
6195.087 37602
6195.503 36951
6195.919 37707
6196.335 38792
6196.751 37437
6197.168 37251
6197.584 37197
6198.000 37919
6198.416 37432
6198.832 37297
6199.249 37116
6199.665 37674
6200.081 37069
6200.497 37720
6200.914 37167
6201.330 38795
6201.746 38349
6202.163 37532
6202.579 38670
6202.995 37420
6203.412 37613
6203.828 37073
6204.245 38167
6204.661 38285
6205.077 38793
6205.494 38067
6205.910 37996
6206.327 38526
6206.743 37359
6207.160 37999
6207.576 36454
6207.993 37927
6208.409 38383
6208.826 37641
6209.243 38014
6209.659 36815
6210.076 38422
6210.492 37460
6210.909 38866
6211.326 36879
6211.742 38006
6212.159 37525
6212.576 37615
6212.992 37833
6213.409 36908
6213.826 37699
6214.243 36596
6214.659 37961
6215.076 37917
6215.493 38042
6215.910 37175
6216.327 37603
6216.743 37308
6217.160 37540
6217.577 37312
6217.994 37982
6218.411 37112
6218.828 36787
6219.245 36691
6219.662 36968
6220.079 37761
6220.496 37798
6220.913 37329
6221.330 36706
6221.747 36404
6222.164 38246
6222.581 37953
6222.998 36991
6223.415 37959
6223.832 37950
6224.249 38722
6224.666 37967
6225.083 37650
6225.500 37279
6225.917 37600
6226.334 37035
6226.752 37131
6227.169 37541
6227.586 37902
6228.003 39060
6228.420 37453
6228.838 37587
6229.255 37321
6229.672 38087
6230.089 38737
6230.507 38826
6230.924 38641
6231.341 38118
6231.759 37931
6232.176 37157
6232.593 38940
6233.011 38386
6233.428 38386
6233.846 38642
6234.263 38492
6234.680 38566
6235.098 38434
6235.515 38704
6235.933 38170
6236.350 38903
6236.768 38237
6237.185 37203
6237.603 38444
6238.021 38304
6238.438 38640
6238.856 37411
6239.273 37763
6239.691 37504
6240.108 38105
6240.526 38259
6240.944 38464
6241.361 37821
6241.779 38586
6242.197 38907
6242.614 38206
6243.032 38470
6243.450 37398
6243.868 37008
6244.285 38321
6244.703 37185
6245.121 37322
6245.539 37004
6245.957 37707
6246.374 37744
6246.792 38450
6247.210 39095
6247.628 38640
6248.046 38486
6248.464 38938
6248.882 38612
6249.300 37914
6249.718 38939
6250.136 37868
6250.554 38922
6250.972 38202
6251.390 37583
6251.808 39894
6252.226 38635
6252.644 39218
6253.062 37817
6253.480 39593
6253.898 38770
6254.316 39107
6254.734 39052
6255.152 39163
6255.570 39289
6255.988 38142
6256.407 37952
6256.825 38018
6257.243 39414
6257.661 38796
6258.079 38615
6258.498 38473
6258.916 38015
6259.334 38369
6259.753 37973
6260.171 38013
6260.589 38047
6261.007 37078
6261.426 37468
6261.844 38337
6262.263 37687
6262.681 37805
6263.099 38792
6263.518 37824
6263.936 38379
6264.355 38169
6264.773 37059
6265.192 37461
6265.610 37404
6266.028 39053
6266.447 38515
6266.866 38555
6267.284 39937
6267.703 38905
6268.121 38041
6268.540 37193
6268.958 36729
6269.377 37242
6269.796 37753
6270.214 37654
6270.633 38009
6271.052 38661
6271.470 39148
6271.889 38373
6272.308 39116
6272.726 38631
6273.145 38246
6273.564 39473
6273.983 37935
6274.401 39045
6274.820 38622
6275.239 38440
6275.658 38354
6276.077 37503
6276.495 38439
6276.914 37791
6277.333 38257
6277.752 37986
6278.171 38260
6278.590 38321
6279.009 37556
6279.428 38337
6279.847 38042
6280.266 37966
6280.685 37711
6281.104 38992
6281.523 38857
6281.942 38563
6282.361 37913
6282.780 38235
6283.199 37231
6283.618 36947
6284.037 37291
6284.456 37077
6284.875 39214
6285.294 38874
6285.714 38052
6286.133 37845
6286.552 37843
6286.971 38774
6287.390 38440
6287.810 38374
6288.229 38435
6288.648 39045
6289.067 38340
6289.487 37420
6289.906 37444
6290.325 37001
6290.745 38198
6291.164 37535
6291.583 39205
6292.003 37668
6292.422 37800
6292.841 37170
6293.261 37039
6293.680 37501
6294.100 36915
6294.519 36909
6294.939 36731
6295.358 39013
6295.778 37965
6296.197 38637
6296.617 37649
6297.036 36832
6297.456 38246
6297.875 37072
6298.295 37819
6298.715 37791
6299.134 37732
6299.554 36719
6299.973 36346
6300.393 36618
6300.813 37241
6301.232 36735
6301.652 37475
6302.072 38105
6302.492 37435
6302.911 37270
6303.331 36991
6303.751 36748
6304.171 37149
6304.590 36865
6305.010 38526
6305.430 36381
6305.850 37784
6306.270 37140
6306.690 36850
6307.109 37154
6307.529 36832
6307.949 38903
6308.369 36284
6308.789 36656
6309.209 36602
6309.629 37111
6310.049 36983
6310.469 37931
6310.889 37606
6311.309 37869
6311.729 38393
6312.149 37003
6312.569 37746
6312.989 38972
6313.409 36878
6313.829 37901
6314.249 37005
6314.670 37762
6315.090 37798
6315.510 38636
6315.930 37319
6316.350 38884
6316.770 39031
6317.191 37794
6317.611 37965
6318.031 36921
6318.451 37478
6318.872 38410
6319.292 37603
6319.712 38687
6320.133 39297
6320.553 39045
6320.973 37915
6321.394 37321
6321.814 38612
6322.234 38609
6322.655 38106
6323.075 38453
6323.496 38446
6323.916 39092
6324.337 38170
6324.757 38223
6325.177 38428
6325.598 36510
6326.018 37555
6326.439 37738
6326.860 38496
6327.280 38152
6327.701 38973
6328.121 39050
6328.542 38034
6328.962 39189
6329.383 37862
6329.804 38981
6330.224 38302
6330.645 37932
6331.066 37454
6331.486 37762
6331.907 36890
6332.328 38329
6332.749 38884
6333.169 38397
6333.590 38091
6334.011 37499
6334.432 38460
6334.852 37443
6335.273 37051
6335.694 37824
6336.115 38068
6336.536 38712
6336.957 37220
6337.378 38870
6337.799 38259
6338.219 37420
6338.640 36688
6339.061 38100
6339.482 38197
6339.903 36475
6340.324 37610
6340.745 37507
6341.166 37349
6341.587 37394
6342.008 37118
6342.429 38434
6342.851 37538
6343.272 38144
6343.693 36947
6344.114 38253
6344.535 37598
6344.956 36462
6345.377 37218
6345.798 37884
6346.220 36429
6346.641 37046
6347.062 38170
6347.483 36829
6347.905 38392
6348.326 37430
6348.747 36857
6349.168 37200
6349.590 35966
6350.011 37177
6350.432 36921
6350.854 36663
6351.275 37203
6351.696 37854
6352.118 37228
6352.539 36345
6352.961 37312
6353.382 37621
6353.803 37807
6354.225 38034
6354.646 38068
6355.068 38248
6355.489 37338
6355.911 38220
6356.332 37858
6356.754 37051
6357.175 37100
6357.597 37181
6358.019 36515
6358.440 37393
6358.862 37618
6359.283 37145
6359.705 37186
6360.127 36684
6360.548 36525
6360.970 36870
6361.392 37906
6361.814 36539
6362.235 37315
6362.657 36836
6363.079 36806
6363.500 37230
6363.922 37489
6364.344 38062
6364.766 36865
6365.188 37384
6365.610 36705
6366.031 37975
6366.453 36370
6366.875 37353
6367.297 37107
6367.719 36490
6368.141 36999
6368.563 37065
6368.985 37640
6369.407 37519
6369.829 36586
6370.251 37435
6370.673 37699
6371.095 38467
6371.517 36954
6371.939 37597
6372.361 36521
6372.783 37501
6373.205 38804
6373.627 37361
6374.049 36822
6374.471 36329
6374.894 37460
6375.316 36166
6375.738 37016
6376.160 36810
6376.582 36888
6377.004 37459
6377.427 37540
6377.849 38036
6378.271 36995
6378.694 37485
6379.116 37114
6379.538 37800
6379.960 38153
6380.383 37559
6380.805 37511
6381.227 38615
6381.650 37279
6382.072 36189
6382.495 37436
6382.917 37244
6383.339 37760
6383.762 38169
6384.184 36996
6384.607 37077
6385.029 37376
6385.452 37661
6385.874 36869
6386.297 36857
6386.719 35852
6387.142 36831
6387.565 36120
6387.987 36628
6388.410 36484
6388.832 36482
6389.255 37237
6389.678 36363
6390.100 37200
6390.523 37616
6390.946 37283
6391.368 37114
6391.791 35865
6392.214 37775
6392.636 35492
6393.059 36801
6393.482 36700
6393.905 37242
6394.328 36439
6394.750 36355
6395.173 36853
6395.596 35963
6396.019 37195
6396.442 35950
6396.865 37492
6397.288 36952
6397.710 38182
6398.133 36834
6398.556 37077
6398.979 36739
6399.402 36654
6399.825 37731
6400.248 36782
6400.671 37280
6401.094 37319
6401.517 38358
6401.940 36946
6402.363 36354
6402.786 36009
6403.210 35404
6403.633 36017
6404.056 36603
6404.479 36819
6404.902 36238
6405.325 36520
6405.748 36814
6406.172 37244
6406.595 36781
6407.018 36952
6407.441 36355
6407.865 37284
6408.288 37586
6408.711 36470
6409.134 37319
6409.558 37121
6409.981 35970
6410.404 36246
6410.828 36945
6411.251 38588
6411.674 38519
6412.098 36881
6412.521 37845
6412.945 36703
6413.368 37731
6413.791 35842
6414.215 36863
6414.638 37100
6415.062 38326
6415.485 36939
6415.909 36587
6416.332 37115
6416.756 36705
6417.180 36736
6417.603 36148
6418.027 36809
6418.450 37332
6418.874 37434
6419.298 36018
6419.721 37108
6420.145 36412
6420.569 36224
6420.992 37835
6421.416 35997
6421.840 37184
6422.263 36822
6422.687 35899
6423.111 36205
6423.535 35117
6423.958 36138
6424.382 36448
6424.806 35807
6425.230 36607
6425.654 37244
6426.078 36219
6426.501 36764
6426.925 36281
6427.349 36553
6427.773 35764
6428.197 36242
6428.621 37305
6429.045 37231
6429.469 37852
6429.893 37061
6430.317 36156
6430.741 37681
6431.165 35355
6431.589 35728
6432.013 35184
6432.437 37136
6432.861 36992
6433.285 36282
6433.709 37080
6434.133 36916
6434.558 37913
6434.982 37261
6435.406 36788
6435.830 37136
6436.254 37070
6436.678 35955
6437.103 36871
6437.527 36997
6437.951 36529
6438.375 36780
6438.800 36624
6439.224 35771
6439.648 36678
6440.073 36347
6440.497 35755
6440.921 35904
6441.346 36045
6441.770 36256
6442.194 37166
6442.619 36146
6443.043 37358
6443.468 36857
6443.892 36084
6444.317 36907
6444.741 35582
6445.166 36305
6445.590 35285
6446.015 36489
6446.439 36637
6446.864 36712
6447.288 36269
6447.713 37173
6448.137 36762
6448.562 36197
6448.987 36367
6449.411 36420
6449.836 37199
6450.261 36579
6450.685 37224
6451.110 36749
6451.535 36040
6451.959 37023
6452.384 36848
6452.809 37592
6453.234 36570
6453.658 37439
6454.083 37329
6454.508 36998
6454.933 37384
6455.358 36785
6455.782 37355
6456.207 35699
6456.632 35836
6457.057 36276
6457.482 36511
6457.907 36194
6458.332 36098
6458.757 35614
6459.182 36121
6459.607 36504
6460.032 35678
6460.457 37204
6460.882 37061
6461.307 37461
6461.732 36329
6462.157 36416
6462.582 36828
6463.007 36716
6463.432 37044
6463.857 35959
6464.282 37430
6464.707 37638
6465.132 36544
6465.558 37916
6465.983 36819
6466.408 37248
6466.833 35856
6467.258 36785
6467.684 36060
6468.109 37039
6468.534 37091
6468.959 36493
6469.385 37258
6469.810 36854
6470.235 36089
6470.661 36189
6471.086 36224
6471.511 36756
6471.937 36797
6472.362 36602
6472.788 36342
6473.213 36703
6473.638 36921
6474.064 36955
6474.489 36455
6474.915 38322
6475.340 37665
6475.766 36310
6476.191 37189
6476.617 36082
6477.042 36902
6477.468 36629
6477.894 36449
6478.319 37379
6478.745 36434
6479.170 36101
6479.596 35914
6480.022 36262
6480.447 36266
6480.873 37081
6481.299 37232
6481.724 37663
6482.150 37014
6482.576 36183
6483.002 35904
6483.427 35692
6483.853 37287
6484.279 37491
6484.705 36958
6485.131 36719
6485.556 37035
6485.982 36585
6486.408 36618
6486.834 36413
6487.260 36557
6487.686 36836
6488.112 35955
6488.538 36638
6488.963 37260
6489.389 35897
6489.815 36223
6490.241 36208
6490.667 36776
6491.093 36690
6491.519 36695
6491.945 36506
6492.372 36943
6492.798 36050
6493.224 35616
6493.650 36185
6494.076 36161
6494.502 36806
6494.928 36248
6495.354 36752
6495.780 37019
6496.207 37265
6496.633 37221
6497.059 37563
6497.485 36074
6497.912 36187
6498.338 38374
6498.764 36794
6499.190 36900
6499.617 36802
6500.043 37213
6500.469 36595
6500.896 37048
6501.322 35791
6501.748 36692
6502.175 36965
6502.601 36345
6503.027 37048
6503.454 37206
6503.880 37523
6504.307 36149
6504.733 35598
6505.160 36958
6505.586 37048
6506.013 37296
6506.439 36121
6506.866 38016
6507.292 37313
6507.719 36832
6508.145 36387
6508.572 35353
6508.999 37012
6509.425 36373
6509.852 35931
6510.279 36593
6510.705 37034
6511.132 35626
6511.559 36719
6511.985 37435
6512.412 37424
6512.839 36272
6513.265 36467
6513.692 36768
6514.119 36416
6514.546 36761
6514.973 35759
6515.399 35098
6515.826 36417
6516.253 35173
6516.680 36453
6517.107 35541
6517.534 36984
6517.961 37328
6518.388 36244
6518.814 37328
6519.241 36124
6519.668 36924
6520.095 36428
6520.522 36449
6520.949 37722
6521.376 36560
6521.803 36113
6522.230 36389
6522.657 36207
6523.085 37243
6523.512 37706
6523.939 35986
6524.366 36361
6524.793 36109
6525.220 36256
6525.647 35392
6526.074 35692
6526.502 36203
6526.929 36180
6527.356 37183
6527.783 36029
6528.210 37677
6528.638 37634
6529.065 36838
6529.492 37040
6529.920 36296
6530.347 37424
6530.774 35178
6531.202 36502
6531.629 37543
6532.056 37234
6532.484 35686
6532.911 35848
6533.338 36531
6533.766 37042
6534.193 36963
6534.621 36111
6535.048 36799
6535.476 36631
6535.903 36840
6536.331 36656
6536.758 36182
6537.186 36847
6537.613 35885
6538.041 37021
6538.468 35849
6538.896 36351
6539.324 37450
6539.751 37764
6540.179 37481
6540.607 36993
6541.034 37550
6541.462 35850
6541.890 36547
6542.317 36434
6542.745 35778
6543.173 36365
6543.601 36353
6544.028 36063
6544.456 35722
6544.884 35934
6545.312 36444
6545.739 37568
6546.167 37010
6546.595 36497
6547.023 35291
6547.451 36162
6547.879 36246
6548.307 35713
6548.735 36422
6549.163 35425
6549.590 36742
6550.018 36243
6550.446 36614
6550.874 37321
6551.302 36166
6551.730 36344
6552.158 35252
6552.586 35957
6553.015 36580
6553.443 36635
6553.871 36458
6554.299 36806
6554.727 36028
6555.155 35692
6555.583 36151
6556.011 36520
6556.439 36793
6556.868 35975
6557.296 35944
6557.724 35983
6558.152 36762
6558.581 36760
6559.009 36199
6559.437 36842
6559.865 34832
6560.294 36540
6560.722 36631
6561.150 37024
6561.579 36133
6562.007 35341
6562.435 36206
6562.864 36675
6563.292 36576
6563.721 37100
6564.149 36561
6564.577 36759
6565.006 36209
6565.434 35278
6565.863 36228
6566.291 36088
6566.720 35318
6567.148 36627
6567.577 36297
6568.005 36260
6568.434 35195
6568.863 36240
6569.291 36273
6569.720 36378
6570.148 36616
6570.577 36401
6571.006 36888
6571.434 36882
6571.863 36081
6572.292 36014
6572.720 35477
6573.149 36445
6573.578 36935
6574.007 36472
6574.435 36049
6574.864 36192
6575.293 37424
6575.722 36200
6576.151 36512
6576.579 36284
6577.008 36243
6577.437 34832
6577.866 36166
6578.295 36360
6578.724 36143
6579.153 36460
6579.582 36298
6580.011 36434
6580.440 35779
6580.869 36207
6581.298 35317
6581.727 36491
6582.156 36975
6582.585 36425
6583.014 35574
6583.443 35120
6583.872 36721
6584.301 34790
6584.730 35480
6585.159 36506
6585.588 36401
6586.017 37312
6586.446 36632
6586.876 36356
6587.305 36829
6587.734 37989
6588.163 36763
6588.592 37372
6589.022 36462
6589.451 36652
6589.880 36017
6590.310 35810
6590.739 36827
6591.168 36077
6591.597 35765
6592.027 35282
6592.456 36574
6592.886 35544
6593.315 35994
6593.744 36721
6594.174 36885
6594.603 36907
6595.033 36378
6595.462 36446
6595.892 36693
6596.321 36629
6596.751 36713
6597.180 35959
6597.610 37420
6598.039 36685
6598.469 36796
6598.898 36256
6599.328 36851
6599.757 36218
6600.187 37462
6600.617 36295
6601.046 35777
6601.476 35624
6601.906 35762
6602.335 36443
6602.765 35895
6603.195 36009
6603.624 36638
6604.054 36747
6604.484 36719
6604.914 35074
6605.343 36532
6605.773 34614
6606.203 36237
6606.633 35878
6607.063 36594
6607.493 35900
6607.922 36115
6608.352 35224
6608.782 36184
6609.212 36650
6609.642 35693
6610.072 36152
6610.502 36329
6610.932 36801
6611.362 35439
6611.792 36170
6612.222 37955
6612.652 36875
6613.082 36916
6613.512 34890
6613.942 36279
6614.372 36125
6614.802 36112
6615.232 36548
6615.662 35966
6616.092 36285
6616.523 35601
6616.953 36112
6617.383 36700
6617.813 36119
6618.243 36006
6618.674 36363
6619.104 36336
6619.534 35698
6619.964 36055
6620.395 35736
6620.825 36055
6621.255 36243
6621.685 36148
6622.116 35462
6622.546 36220
6622.976 36245
6623.407 36414
6623.837 35543
6624.268 35533
6624.698 36745
6625.128 35950
6625.559 36876
6625.989 35949
6626.420 35234
6626.850 36956
6627.281 35572
6627.711 35625
6628.142 36846
6628.572 36511
6629.003 36407
6629.434 36318
6629.864 36534
6630.295 36336
6630.725 36581
6631.156 36741
6631.587 37603
6632.017 36523
6632.448 37620
6632.879 36334
6633.309 36317
6633.740 36049
6634.171 37409
6634.601 36127
6635.032 35612
6635.463 36667
6635.894 36037
6636.325 35514
6636.755 35735
6637.186 35799
6637.617 36537
6638.048 35741
6638.479 36160
6638.910 35937
6639.340 36615
6639.771 36337
6640.202 36979
6640.633 36996
6641.064 36542
6641.495 37255
6641.926 36428
6642.357 37200
6642.788 36283
6643.219 36610
6643.650 35794
6644.081 37183
6644.512 37248
6644.943 37173
6645.374 37171
6645.806 36049
6646.237 38747
6646.668 37405
6647.099 36303
6647.530 37359
6647.961 36882
6648.393 38506
6648.824 36074
6649.255 37284
6649.686 36644
6650.117 36316
6650.549 36310
6650.980 37492
6651.411 35994
6651.843 37029
6652.274 36767
6652.705 36373
6653.137 36425
6653.568 36560
6653.999 36940
6654.431 35876
6654.862 36232
6655.293 36630
6655.725 36487
6656.156 36869
6656.588 35539
6657.019 37239
6657.451 37615
6657.882 37231
6658.314 36937
6658.745 35684
6659.177 36308
6659.608 35488
6660.040 36410
6660.472 36659
6660.903 36879
6661.335 37300
6661.766 36137
6662.198 36682
6662.630 36188
6663.061 36837
6663.493 35918
6663.925 36340
6664.356 36872
6664.788 36551
6665.220 37071
6665.652 36188
6666.083 36287
6666.515 36017
6666.947 36836
6667.379 35523
6667.811 37300
6668.242 37380
6668.674 36536
6669.106 37098
6669.538 35785
6669.970 37258
6670.402 35383
6670.834 36908
6671.266 36710
6671.698 36978
6672.130 35855
6672.562 36141
6672.994 36940
6673.426 36480
6673.858 36543
6674.290 35317
6674.722 35594
6675.154 37035
6675.586 36452
6676.018 36250
6676.450 37023
6676.882 36639
6677.314 35345
6677.746 36269
6678.179 34665
6678.611 36423
6679.043 37540
6679.475 36713
6679.907 36610
6680.340 36517
6680.772 37521
6681.204 36573
6681.636 35912
6682.069 35876
6682.501 36602
6682.933 36252
6683.366 35486
6683.798 35546
6684.230 36008
6684.663 36705
6685.095 36220
6685.528 36768
6685.960 36940
6686.392 36356
6686.825 37158
6687.257 36837
6687.690 37205
6688.122 36322
6688.555 36101
6688.987 36314
6689.420 37803
6689.852 37271
6690.285 35762
6690.717 36416
6691.150 35442
6691.583 37129
6692.015 36682
6692.448 36758
6692.881 36517
6693.313 36616
6693.746 36001
6694.179 35978
6694.611 36757
6695.044 36353
6695.477 37042
6695.909 35221
6696.342 37137
6696.775 36057
6697.208 37166
6697.641 36090
6698.073 36433
6698.506 36492
6698.939 35764
6699.372 36119
6699.805 34658
6700.238 36885
6700.671 36222
6701.103 35683
6701.536 35670
6701.969 36199
6702.402 36638
6702.835 36551
6703.268 36204
6703.701 35183
6704.134 35470
6704.567 36385
6705.000 35482
6705.433 35589
6705.866 36529
6706.299 36292
6706.733 36595
6707.166 36416
6707.599 35337
6708.032 35612
6708.465 35716
6708.898 36112
6709.331 36609
6709.765 35684
6710.198 36174
6710.631 35458
6711.064 36699
6711.498 35367
6711.931 35100
6712.364 36487
6712.797 36165
6713.231 36927
6713.664 34661
6714.097 35575
6714.531 36303
6714.964 37113
6715.397 35807
6715.831 35588
6716.264 36361
6716.698 36306
6717.131 37000
6717.564 36459
6717.998 36466
6718.431 36239
6718.865 37098
6719.298 35909
6719.732 35467
6720.165 36294
6720.599 35441
6721.033 36097
6721.466 34876
6721.900 37574
6722.333 37473
6722.767 37181
6723.201 35613
6723.634 35908
6724.068 37356
6724.502 36513
6724.935 36090
6725.369 36367
6725.803 37006
6726.236 36040
6726.670 36618
6727.104 36196
6727.538 35362
6727.971 35325
6728.405 35697
6728.839 37491
6729.273 36477
6729.707 36500
6730.141 36204
6730.574 35669
6731.008 37033
6731.442 36089
6731.876 36822
6732.310 36523
6732.744 36762
6733.178 36708
6733.612 35790
6734.046 36100
6734.480 35693
6734.914 36665
6735.348 35519
6735.782 34910
6736.216 34836
6736.650 35993
6737.084 35318
6737.518 36103
6737.952 35422
6738.387 36744
6738.821 37354
6739.255 35481
6739.689 35603
6740.123 35546
6740.557 35596
6740.992 35646
6741.426 36741
6741.860 36027
6742.294 36278
6742.729 36554
6743.163 35315
6743.597 36718
6744.031 35853
6744.466 36374
6744.900 35952
6745.334 35487
6745.769 36817
6746.203 34978
6746.638 35780
6747.072 35299
6747.506 35998
6747.941 36882
6748.375 35878
6748.810 36226
6749.244 36485
6749.679 36494
6750.113 35100
6750.548 36146
6750.982 35523
6751.417 36655
6751.851 35745
6752.286 35511
6752.721 36336
6753.155 34536
6753.590 36307
6754.024 35915
6754.459 36855
6754.894 36509
6755.328 35353
6755.763 35042
6756.198 34718
6756.632 36753
6757.067 35839
6757.502 36140
6757.937 36053
6758.371 35861
6758.806 35940
6759.241 35802
6759.676 35388
6760.111 36455
6760.546 36504
6760.980 36351
6761.415 37511
6761.850 36469
6762.285 36396
6762.720 36042
6763.155 36084
6763.590 35753
6764.025 34919
6764.460 36428
6764.895 35374
6765.330 36664
6765.765 36816
6766.200 37121
6766.635 36856
6767.070 34676
6767.505 36454
6767.940 36067
6768.375 36511
6768.810 36497
6769.245 36696
6769.680 35706
6770.116 35121
6770.551 36137
6770.986 36578
6771.421 36474
6771.856 37029
6772.292 36980
6772.727 36673
6773.162 36646
6773.597 35041
6774.033 35421
6774.468 36601
6774.903 36060
6775.339 36827
6775.774 36534
6776.209 37720
6776.645 36426
6777.080 36171
6777.515 36394
6777.951 35228
6778.386 35552
6778.822 35239
6779.257 36799
6779.693 36414
6780.128 36438
6780.564 36311
6780.999 35394
6781.435 36624
6781.870 36659
6782.306 37446
6782.741 36629
6783.177 36962
6783.612 36046
6784.048 36100
6784.484 35270
6784.919 35375
6785.355 35079
6785.791 35020
6786.226 35675
6786.662 35466
6787.098 36655
6787.533 37040
6787.969 36422
6788.405 36729
6788.841 35572
6789.276 36274
6789.712 35859
6790.148 35744
6790.584 35616
6791.020 36053
6791.455 35964
6791.891 35394
6792.327 35724
6792.763 36442
6793.199 36293
6793.635 35948
6794.071 36913
6794.507 36919
6794.943 36772
6795.379 35845
6795.815 36095
6796.251 35904
6796.687 35533
6797.123 36152
6797.559 35029
6797.995 36928
6798.431 35983
6798.867 35081
6799.303 35062
6799.739 35550
6800.175 36279
6800.611 35180
6801.048 35217
6801.484 34921
6801.920 35259
6802.356 36276
6802.792 37524
6803.229 36498
6803.665 36880
6804.101 36170
6804.537 35207
6804.974 36113
6805.410 36397
6805.846 35841
6806.283 35806
6806.719 35128
6807.155 35240
6807.592 34916
6808.028 36073
6808.464 35989
6808.901 36680
6809.337 35887
6809.774 36146
6810.210 36530
6810.647 36022
6811.083 35324
6811.520 35063
6811.956 35404
6812.393 34860
6812.829 36650
6813.266 36048
6813.702 36185
6814.139 36418
6814.575 37060
6815.012 36784
6815.449 34479
6815.885 36475
6816.322 36766
6816.759 36055
6817.195 35275
6817.632 35450
6818.069 35665
6818.505 35540
6818.942 35201
6819.379 34202
6819.816 35766
6820.252 35494
6820.689 35060
6821.126 35830
6821.563 35478
6822.000 36398
6822.436 35357
6822.873 35112
6823.310 35496
6823.747 35300
6824.184 34501
6824.621 34204
6825.058 35253
6825.495 35631
6825.932 35531
6826.369 34872
6826.806 34521
6827.243 35011
6827.680 34360
6828.117 34267
6828.554 34733
6828.991 35951
6829.428 35183
6829.865 35217
6830.302 35084
6830.739 36847
6831.176 36961
6831.614 36438
6832.051 36089
6832.488 35131
6832.925 35710
6833.362 34863
6833.799 35523
6834.237 35731
6834.674 36578
6835.111 35849
6835.548 35863
6835.986 34603
6836.423 35915
6836.860 36877
6837.298 35709
6837.735 36055
6838.172 36204
6838.610 36221
6839.047 35233
6839.484 35451
6839.922 35362
6840.359 35609
6840.797 36042
6841.234 34618
6841.672 36449
6842.109 35992
6842.547 35301
6842.984 35537
6843.422 35032
6843.859 35401
6844.297 35100
6844.734 35101
6845.172 36275
6845.610 35649
6846.047 36315
6846.485 35450
6846.922 35325
6847.360 35323
6847.798 37642
6848.235 36118
6848.673 36348
6849.111 36180
6849.549 36472
6849.986 35559
6850.424 35161
6850.862 36038
6851.300 35432
6851.737 35934
6852.175 35637
6852.613 36239
6853.051 36646
6853.489 34787
6853.927 34891
6854.364 35188
6854.802 35509
6855.240 34376
6855.678 34793
6856.116 36234
6856.554 35267
6856.992 35333
6857.430 35402
6857.868 35187
6858.306 35496
6858.744 36365
6859.182 35226
6859.620 35616
6860.058 36020
6860.496 35780
6860.934 36308
6861.372 35581
6861.810 34948
6862.249 34668
6862.687 35441
6863.125 35099
6863.563 35984
6864.001 35037
6864.439 35146
6864.878 35751
6865.316 36015
6865.754 36945
6866.192 36062
6866.631 36308
6867.069 36579
6867.507 37113
6867.946 36606
6868.384 36074
6868.822 35738
6869.261 35402
6869.699 35220
6870.137 34805
6870.576 35438
6871.014 35966
6871.453 36480
6871.891 36097
6872.329 36092
6872.768 35460
6873.206 34550
6873.645 35755
6874.083 35076
6874.522 36820
6874.960 36604
6875.399 35532
6875.838 35963
6876.276 35064
6876.715 36296
6877.153 34537
6877.592 35415
6878.031 35657
6878.469 35618
6878.908 34547
6879.347 35302
6879.785 35245
6880.224 35687
6880.663 36074
6881.102 35931
6881.540 36609
6881.979 34665
6882.418 35677
6882.857 34544
6883.295 35473
6883.734 36036
6884.173 34989
6884.612 36295
6885.051 36218
6885.490 37631
6885.929 36958
6886.367 36310
6886.806 35762
6887.245 35731
6887.684 36163
6888.123 35988
6888.562 35432
6889.001 36048
6889.440 36200
6889.879 35122
6890.318 34558
6890.757 35366
6891.196 36367
6891.635 36165
6892.075 35202
6892.514 36433
6892.953 35386
6893.392 35117
6893.831 36039
6894.270 36007
6894.709 36648
6895.149 35689
6895.588 36360
6896.027 34732
6896.466 35938
6896.905 36269
6897.345 35729
6897.784 36144
6898.223 35735
6898.663 36735
6899.102 35974
6899.541 35434
6899.981 35024
6900.420 36310
6900.859 36009
6901.299 34741
6901.738 34187
6902.177 35569
6902.617 36048
6903.056 35848
6903.496 36504
6903.935 35938
6904.375 36422
6904.814 34907
6905.254 34886
6905.693 35968
6906.133 35338
6906.572 35546
6907.012 34850
6907.452 35932
6907.891 35554
6908.331 35578
6908.770 36167
6909.210 35180
6909.650 35556
6910.089 34790
6910.529 34266
6910.969 35163
6911.408 36182
6911.848 35494
6912.288 35119
6912.728 35363
6913.167 36011
6913.607 36255
6914.047 34550
6914.487 35407
6914.927 34754
6915.366 35245
6915.806 34846
6916.246 35339
6916.686 35366
6917.126 34704
6917.566 35776
6918.006 35569
6918.446 36200
6918.886 34654
6919.326 34829
6919.766 34995
6920.206 34293
6920.646 36208
6921.086 34378
6921.526 34960
6921.966 35266
6922.406 36049
6922.846 35573
6923.286 34404
6923.726 35085
6924.166 35043
6924.606 35830
6925.046 35643
6925.487 36403
6925.927 36155
6926.367 35221
6926.807 34816
6927.247 35288
6927.688 35087
6928.128 35040
6928.568 36263
6929.008 35049
6929.449 36839
6929.889 34787
6930.329 35115
6930.770 35574
6931.210 35292
6931.650 35772
6932.091 33859
6932.531 34257
6932.972 34170
6933.412 34546
6933.852 33908
6934.293 34041
6934.733 35078
6935.174 36155
6935.614 35906
6936.055 35814
6936.495 35695
6936.936 36422
6937.376 35792
6937.817 36041
6938.257 35691
6938.698 35606
6939.139 34275
6939.579 35333
6940.020 34119
6940.461 36477
6940.901 36012
6941.342 34809
6941.783 35210
6942.223 35162
6942.664 35788
6943.105 34943
6943.545 34647
6943.986 34842
6944.427 35431
6944.868 34892
6945.309 35716
6945.749 36005
6946.190 35675
6946.631 36118
6947.072 34645
6947.513 35588
6947.954 34569
6948.394 35605
6948.835 34271
6949.276 35195
6949.717 34947
6950.158 34682
6950.599 34109
6951.040 33647
6951.481 36142
6951.922 35582
6952.363 35374
6952.804 35367
6953.245 35455
6953.686 35699
6954.127 33835
6954.569 34295
6955.010 34931
6955.451 36312
6955.892 35343
6956.333 35132
6956.774 33875
6957.215 33744
6957.657 34346
6958.098 35465
6958.539 34770
6958.980 35091
6959.421 35927
6959.863 34693
6960.304 35289
6960.745 35790
6961.187 34723
6961.628 35219
6962.069 34726
6962.511 35472
6962.952 34637
6963.393 34174
6963.835 35430
6964.276 35362
6964.718 36728
6965.159 35102
6965.600 35921
6966.042 35550
6966.483 34816
6966.925 34348
6967.366 34192
6967.808 34904
6968.249 34792
6968.691 34493
6969.132 34617
6969.574 35292
6970.016 35273
6970.457 36702
6970.899 35677
6971.341 35639
6971.782 35581
6972.224 35572
6972.665 36295
6973.107 34228
6973.549 35563
6973.991 35508
6974.432 34310
6974.874 36363
6975.316 35507
6975.758 35132
6976.199 35528
6976.641 34940
6977.083 34384
6977.525 34814
6977.967 34982
6978.408 34569
6978.850 34444
6979.292 34554
6979.734 34626
6980.176 34877
6980.618 35615
6981.060 36190
6981.502 35649
6981.944 34780
6982.386 34020
6982.828 35344
6983.270 34694
6983.712 35051
6984.154 33991
6984.596 36003
6985.038 35640
6985.480 34856
6985.922 35131
6986.364 34280
6986.806 34854
6987.249 34290
6987.691 34783
6988.133 35436
6988.575 35612
6989.017 35606
6989.459 35665
6989.902 34630
6990.344 34913
6990.786 34847
6991.228 34031
6991.671 35646
6992.113 35067
6992.555 34734
6992.998 35135
6993.440 35469
6993.882 34319
6994.325 34575
6994.767 35319
6995.209 35501
6995.652 36836
6996.094 35980
6996.537 34519
6996.979 34935
6997.422 34196
6997.864 34916
6998.307 34766
6998.749 35659
6999.192 35532
6999.634 35662
7000.077 34464
7000.519 34870
7000.962 35503
7001.404 35839
7001.847 35894
7002.290 34978
7002.732 34404
7003.175 34995
7003.618 34895
7004.060 34594
7004.503 34697
7004.946 35082
7005.388 34330
7005.831 34165
7006.274 33867
7006.717 35215
7007.159 35627
7007.602 35188
7008.045 35414
7008.488 34427
7008.931 35149
7009.373 34127
7009.816 34389
7010.259 35267
7010.702 34684
7011.145 34635
7011.588 34064
7012.031 35179
7012.474 34485
7012.917 35433
7013.360 34662
7013.803 35652
7014.246 35243
7014.689 35604
7015.132 35307
7015.575 34852
7016.018 35336
7016.461 34294
7016.904 36081
7017.347 34753
7017.790 35587
7018.233 34745
7018.676 33488
7019.120 34157
7019.563 35866
7020.006 35980
7020.449 34622
7020.892 35038
7021.335 35099
7021.779 35567
7022.222 34979
7022.665 34825
7023.109 35229
7023.552 35082
7023.995 34464
7024.438 33849
7024.882 35467
7025.325 35650
7025.769 34694
7026.212 34139
7026.655 34755
7027.099 34741
7027.542 35030
7027.986 34993
7028.429 34886
7028.872 35161
7029.316 35054
7029.759 34680
7030.203 35266
7030.646 34242
7031.090 35494
7031.534 35100
7031.977 35462
7032.421 34668
7032.864 35633
7033.308 35385
7033.751 35152
7034.195 34884
7034.639 34336
7035.082 34835
7035.526 34685
7035.970 34509
7036.413 34630
7036.857 35519
7037.301 34484
7037.745 34584
7038.188 35728
7038.632 36343
7039.076 36396
7039.520 35734
7039.964 35514
7040.407 35240
7040.851 36001
7041.295 35100
7041.739 35551
7042.183 35623
7042.627 34057
7043.071 34954
7043.515 34814
7043.959 35207
7044.403 34793
7044.847 34681
7045.291 35071
7045.735 35132
7046.179 35992
7046.623 34654
7047.067 34365
7047.511 34965
7047.955 35663
7048.399 35293
7048.843 34956
7049.287 34978
7049.731 35138
7050.175 36945
7050.619 34592
7051.064 36041
7051.508 35492
7051.952 34565
7052.396 36247
7052.840 34618
7053.285 35462
7053.729 34973
7054.173 35212
7054.617 35494
7055.062 35324
7055.506 35426
7055.950 34953
7056.395 35693
7056.839 35431
7057.283 34709
7057.728 34503
7058.172 34568
7058.617 34948
7059.061 34857
7059.506 35511
7059.950 35071
7060.394 35223
7060.839 35188
7061.283 35057
7061.728 34431
7062.172 36364
7062.617 35495
7063.062 34489
7063.506 34624
7063.951 34548
7064.395 36404
7064.840 34491
7065.284 34278
7065.729 35360
7066.174 35289
7066.618 35680
7067.063 34901
7067.508 34744
7067.952 35269
7068.397 36819
7068.842 35235
7069.287 35703
7069.731 35925
7070.176 36278
7070.621 35315
7071.066 35308
7071.511 35512
7071.955 34836
7072.400 35190
7072.845 35097
7073.290 36321
7073.735 35370
7074.180 35942
7074.625 35473
7075.070 35537
7075.515 35851
7075.960 34276
7076.405 35017
7076.850 34735
7077.295 36508
7077.740 35500
7078.185 34995
7078.630 33818
7079.075 35130
7079.520 35677
7079.965 34512
7080.410 35889
7080.855 35346
7081.300 36487
7081.745 35388
7082.191 34361
7082.636 35719
7083.081 35609
7083.526 35710
7083.971 34522
7084.417 35921
7084.862 35473
7085.307 35426
7085.752 35736
7086.198 34659
7086.643 36325
7087.088 35099
7087.533 35079
7087.979 36146
7088.424 36619
7088.870 35903
7089.315 35860
7089.760 35398
7090.206 36386
7090.651 36421
7091.097 36859
7091.542 36898
7091.988 35131
7092.433 36037
7092.879 35432
7093.324 36384
7093.770 35865
7094.215 35763
7094.661 36198
7095.106 34300
7095.552 36578
7095.997 35992
7096.443 35520
7096.889 35907
7097.334 35310
7097.780 36938
7098.226 34797
7098.671 36016
7099.117 35684
7099.563 35470
7100.008 35136
7100.454 35713
7100.900 36412
7101.346 36380
7101.791 36016
7102.237 35435
7102.683 36198
7103.129 35606
7103.575 35440
7104.020 34384
7104.466 34976
7104.912 35797
7105.358 36696
7105.804 35882
7106.250 34938
7106.696 36227
7107.142 35616
7107.588 35672
7108.034 34832
7108.480 34368
7108.926 35570
7109.372 34579
7109.818 34323
7110.264 35740
7110.710 36004
7111.156 36215
7111.602 35743
7112.048 34801
7112.494 34900
7112.940 35378
7113.387 35131
7113.833 36080
7114.279 35823
7114.725 35660
7115.171 34816
7115.617 34415
7116.064 35055
7116.510 35213
7116.956 36681
7117.402 35308
7117.849 36883
7118.295 35820
7118.741 35574
7119.188 35145
7119.634 34648
7120.080 35992
7120.527 34334
7120.973 34252
7121.420 35397
7121.866 36449
7122.312 35281
7122.759 35119
7123.205 35651
7123.652 35602
7124.098 36150
7124.545 34835
7124.991 35549
7125.438 36656
7125.884 35542
7126.331 34430
7126.777 35182
7127.224 35390
7127.671 35252
7128.117 35826
7128.564 34520
7129.010 36011
7129.457 36669
7129.904 35490
7130.350 35687
7130.797 34009
7131.244 34669
7131.691 35176
7132.137 34779
7132.584 35182
7133.031 35895
7133.478 35484
7133.924 34678
7134.371 35183
7134.818 33959
7135.265 35660
7135.712 34760
7136.159 35555
7136.606 35987
7137.052 35947
7137.499 35353
7137.946 35302
7138.393 34876
7138.840 35420
7139.287 35624
7139.734 35038
7140.181 36659
7140.628 36133
7141.075 35830
7141.522 36424
7141.969 35774
7142.416 36418
7142.863 36298
7143.310 35252
7143.757 35830
7144.205 35951
7144.652 35904
7145.099 35577
7145.546 35331
7145.993 35708
7146.440 36301
7146.888 34818
7147.335 35963
7147.782 36164
7148.229 37174
7148.677 35377
7149.124 35522
7149.571 36053
7150.018 35732
7150.466 36956
7150.913 35585
7151.360 36613
7151.808 36741
7152.255 36088
7152.703 36169
7153.150 35071
7153.597 37192
7154.045 36486
7154.492 36610
7154.940 36535
7155.387 36536
7155.835 36136
7156.282 36107
7156.730 35923
7157.177 35157
7157.625 35705
7158.072 35346
7158.520 36336
7158.967 36417
7159.415 36233
7159.863 35190
7160.310 35435
7160.758 36380
7161.206 35365
7161.653 35058
7162.101 35634
7162.549 37690
7162.996 36580
7163.444 37191
7163.892 35844
7164.340 35953
7164.787 36620
7165.235 35305
7165.683 35651
7166.131 35958
7166.578 36336
7167.026 35306
7167.474 36185
7167.922 36355
7168.370 35671
7168.818 36884
7169.266 35657
7169.714 37672
7170.162 36661
7170.610 35553
7171.058 35134
7171.505 35535
7171.953 35980
7172.401 36483
7172.850 37083
7173.298 36203
7173.746 37548
7174.194 36694
7174.642 36984
7175.090 37364
7175.538 36584
7175.986 36270
7176.434 36605
7176.882 37196
7177.330 36527
7177.779 36569
7178.227 36198
7178.675 37071
7179.123 36173
7179.572 36928
7180.020 37180
7180.468 35739
7180.916 37038
7181.365 36456
7181.813 36436
7182.261 36879
7182.710 36312
7183.158 36109
7183.606 36113
7184.055 36668
7184.503 35779
7184.951 37748
7185.400 37250
7185.848 36515
7186.297 36801
7186.745 36753
7187.194 37502
7187.642 36326
7188.091 35936
7188.539 36351
7188.988 36044
7189.436 36512
7189.885 36496
7190.333 36593
7190.782 36928
7191.231 36170
7191.679 35696
7192.128 36953
7192.576 36356
7193.025 36699
7193.474 36708
7193.922 37281
7194.371 36529
7194.820 35390
7195.269 35746
7195.717 35119
7196.166 36334
7196.615 35899
7197.064 35656
7197.512 36141
7197.961 35677
7198.410 36882
7198.859 35248
7199.308 36604
7199.757 35842
7200.205 36947
7200.654 36281
7201.103 35547
7201.552 36088
7202.001 35299
7202.450 36536
7202.899 35942
7203.348 36521
7203.797 36441
7204.246 36246
7204.695 36278
7205.144 35691
7205.593 36612
7206.042 36510
7206.491 36631
7206.940 35057
7207.390 35711
7207.839 35792
7208.288 35971
7208.737 36094
7209.186 35504
7209.635 35882
7210.084 35471
7210.534 35691
7210.983 35795
7211.432 35404
7211.881 35156
7212.331 35124
7212.780 36159
7213.229 36336
7213.678 37107
7214.128 35501
7214.577 37043
7215.026 36083
7215.476 35885
7215.925 35826
7216.375 35848
7216.824 35195
7217.273 35770
7217.723 36016
7218.172 34390
7218.622 36721
7219.071 36332
7219.521 35601
7219.970 36992
7220.420 35945
7220.869 36764
7221.319 35095
7221.768 35432
7222.218 36003
7222.668 36744
7223.117 35783
7223.567 35530
7224.016 36155
7224.466 35567
7224.916 35145
7225.365 35179
7225.815 35705
7226.265 36398
7226.714 35967
7227.164 35599
7227.614 34815
7228.064 35725
7228.513 35526
7228.963 35663
7229.413 35108
7229.863 36992
7230.313 36293
7230.763 36006
7231.212 35656
7231.662 35738
7232.112 36506
7232.562 35580
7233.012 36455
7233.462 36338
7233.912 36267
7234.362 36337
7234.812 35349
7235.262 36151
7235.712 36233
7236.162 35713
7236.612 35443
7237.062 36100
7237.512 35978
7237.962 36024
7238.412 35135
7238.862 35233
7239.312 35049
7239.762 35119
7240.212 35902
7240.663 35264
7241.113 36480
7241.563 36130
7242.013 35753
7242.463 36354
7242.914 35304
7243.364 36029
7243.814 34735
7244.264 35576
7244.715 35059
7245.165 35320
7245.615 35975
7246.066 34605
7246.516 34972
7246.966 35414
7247.417 35840
7247.867 35267
7248.317 36101
7248.768 35590
7249.218 35550
7249.669 35815
7250.119 35407
7250.570 36688
7251.020 35154
7251.471 35195
7251.921 33693
7252.372 35305
7252.822 35182
7253.273 35115
7253.723 35432
7254.174 33893
7254.624 35705
7255.075 35061
7255.526 35049
7255.976 35418
7256.427 35432
7256.878 34928
7257.328 35555
7257.779 36344
7258.230 35505
7258.680 36869
7259.131 35162
7259.582 36059
7260.033 35880
7260.483 35776
7260.934 34973
7261.385 34736
7261.836 35391
7262.287 35637
7262.737 35351
7263.188 35726
7263.639 36364
7264.090 35160
7264.541 35111
7264.992 36378
7265.443 35502
7265.894 36026
7266.345 35031
7266.796 35414
7267.247 35381
7267.698 35917
7268.149 35932
7268.600 35173
7269.051 35791
7269.502 36664
7269.953 35761
7270.404 35708
7270.855 36594
7271.306 35685
7271.757 35446
7272.208 34681
7272.659 35076
7273.111 34902
7273.562 35031
7274.013 35499
7274.464 34902
7274.915 35911
7275.367 34919
7275.818 34191
7276.269 34264
7276.721 34093
7277.172 35567
7277.623 35039
7278.074 34366
7278.526 34419
7278.977 34798
7279.428 34601
7279.880 33583
7280.331 35816
7280.783 34782
7281.234 35084
7281.686 35329
7282.137 34536
7282.588 35442
7283.040 36152
7283.491 35432
7283.943 35493
7284.394 34916
7284.846 34801
7285.298 35574
7285.749 34800
7286.201 35599
7286.652 34876
7287.104 34440
7287.555 34767
7288.007 33905
7288.459 35099
7288.910 34857
7289.362 35509
7289.814 34441
7290.265 35842
7290.717 34419
7291.169 34843
7291.621 34246
7292.072 34791
7292.524 34348
7292.976 34686
7293.428 35125
7293.880 35188
7294.331 35051
7294.783 34684
7295.235 35544
7295.687 35113
7296.139 34598
7296.591 34670
7297.043 34457
7297.495 36168
7297.947 35704
7298.399 34628
7298.851 34606
7299.303 34676
7299.755 34994
7300.207 34949
7300.659 34606
7301.111 34599
7301.563 36480
7302.015 35351
7302.467 34073
7302.919 34498
7303.371 35129
7303.823 36766
7304.275 34931
7304.727 35564
7305.180 34984
7305.632 35817
7306.084 34562
7306.536 34677
7306.988 35578
7307.441 35492
7307.893 34926
7308.345 34580
7308.798 35940
7309.250 34967
7309.702 34181
7310.154 35295
7310.607 34314
7311.059 35853
7311.512 34853
7311.964 34917
7312.416 35154
7312.869 35502
7313.321 35785
7313.774 35872
7314.226 34817
7314.678 33726
7315.131 35336
7315.583 34237
7316.036 35453
7316.488 35545
7316.941 36134
7317.394 34810
7317.846 35484
7318.299 36695
7318.751 35806
7319.204 36419
7319.657 34508
7320.109 36137
7320.562 36073
7321.014 34682
7321.467 35040
7321.920 34795
7322.373 34964
7322.825 34999
7323.278 33956
7323.731 35157
7324.184 35636
7324.636 34768
7325.089 35427
7325.542 35806
7325.995 35753
7326.448 36116
7326.900 35388
7327.353 35953
7327.806 35767
7328.259 37757
7328.712 36626
7329.165 36343
7329.618 36725
7330.071 36231
7330.524 36441
7330.977 35405
7331.430 35470
7331.883 35879
7332.336 35962
7332.789 36055
7333.242 35227
7333.695 35351
7334.148 35056
7334.601 35364
7335.054 35496
7335.507 36544
7335.960 35557
7336.413 35299
7336.867 35789
7337.320 35649
7337.773 35547
7338.226 35594
7338.679 35632
7339.133 35015
7339.586 36248
7340.039 35193
7340.492 35150
7340.946 35198
7341.399 34978
7341.852 35411
7342.306 34403
7342.759 36439
7343.212 35915
7343.666 35049
7344.119 35326
7344.572 34730
7345.026 35787
7345.479 34698
7345.933 35118
7346.386 35750
7346.840 35384
7347.293 34910
7347.747 34792
7348.200 34975
7348.654 35083
7349.107 35977
7349.561 35343
7350.014 35361
7350.468 36027
7350.922 35557
7351.375 34016
7351.829 35229
7352.282 34639
7352.736 34389
7353.190 34588
7353.643 35492
7354.097 36437
7354.551 34970
7355.004 33438
7355.458 34036
7355.912 33805
7356.366 34573
7356.820 34539
7357.273 34174
7357.727 34050
7358.181 34735
7358.635 35178
7359.089 35350
7359.542 35060
7359.996 35919
7360.450 36205
7360.904 34052
7361.358 35364
7361.812 34465
7362.266 35524
7362.720 34550
7363.174 34477
7363.628 34768
7364.082 34828
7364.536 35070
7364.990 34374
7365.444 35481
7365.898 35493
7366.352 35624
7366.806 35680
7367.260 34642
7367.714 36017
7368.169 33936
7368.623 34903
7369.077 34226
7369.531 34440
7369.985 34452
7370.439 34347
7370.894 34515
7371.348 35033
7371.802 35037
7372.256 35214
7372.711 36008
7373.165 34895
7373.619 34882
7374.074 35343
7374.528 35470
7374.982 34196
7375.437 34479
7375.891 35263
7376.345 35515
7376.800 36582
7377.254 36163
7377.709 35790
7378.163 36044
7378.617 34400
7379.072 35685
7379.526 35564
7379.981 35331
7380.435 34817
7380.890 35215
7381.345 35155
7381.799 35492
7382.254 34876
7382.708 34515
7383.163 34833
7383.617 35617
7384.072 35105
7384.527 35369
7384.981 35126
7385.436 34515
7385.891 35224
7386.345 35300
7386.800 35665
7387.255 35045
7387.710 34817
7388.164 36126
7388.619 35041
7389.074 34764
7389.529 34668
7389.983 34887
7390.438 35325
7390.893 35040
7391.348 34894
7391.803 34807
7392.258 35014
7392.713 35256
7393.168 34396
7393.622 35361
7394.077 34741
7394.532 35667
7394.987 34377
7395.442 35553
7395.897 34751
7396.352 35675
7396.807 33945
7397.262 33523
7397.717 34387
7398.172 34903
7398.628 35885
7399.083 34381
7399.538 36970
7399.993 36031
7400.448 35884
7400.903 35155
7401.358 35017
7401.813 36362
7402.269 35605
7402.724 34800
7403.179 35878
7403.634 36264
7404.090 35382
7404.545 34917
7405.000 34996
7405.455 36312
7405.911 35988
7406.366 34795
7406.821 35019
7407.277 34420
7407.732 35606
7408.187 35769
7408.643 35806
7409.098 36186
7409.554 34963
7410.009 35131
7410.464 34750
7410.920 36715
7411.375 35847
7411.831 35472
7412.286 36376
7412.742 35479
7413.197 36674
7413.653 35644
7414.109 35575
7414.564 36404
7415.020 35937
7415.475 35218
7415.931 35874
7416.387 36183
7416.842 35585
7417.298 35835
7417.754 36151
7418.209 37199
7418.665 37578
7419.121 37090
7419.576 36560
7420.032 36711
7420.488 34835
7420.944 35824
7421.399 36793
7421.855 36473
7422.311 38193
7422.767 37477
7423.223 36978
7423.678 37488
7424.134 36778
7424.590 37250
7425.046 36564
7425.502 37308
7425.958 37261
7426.414 37663
7426.870 38149
7427.326 37869
7427.782 38524
7428.238 38276
7428.694 37477
7429.150 36750
7429.606 38306
7430.062 37499
7430.518 37944
7430.974 38422
7431.430 38009
7431.886 37749
7432.342 38494
7432.799 38687
7433.255 38135
7433.711 39632
7434.167 39657
7434.623 40436
7435.079 40999
7435.536 40754
7435.992 40712
7436.448 41049
7436.904 39799
7437.361 39773
7437.817 39530
7438.273 39235
7438.730 40911
7439.186 39869
7439.642 40127
7440.099 40157
7440.555 39506
7441.011 39018
7441.468 39573
7441.924 39897
7442.381 38716
7442.837 37868
7443.294 38492
7443.750 37004
7444.206 38231
7444.663 36765
7445.120 37909
7445.576 38694
7446.033 37787
7446.489 37325
7446.946 36565
7447.402 37574
7447.859 37623
7448.316 36480
7448.772 37432
7449.229 37871
7449.685 37489
7450.142 36617
7450.599 37031
7451.056 36678
7451.512 36570
7451.969 36725
7452.426 36814
7452.882 36943
7453.339 37680
7453.796 35684
7454.253 36389
7454.710 36153
7455.166 36598
7455.623 36573
7456.080 36139
7456.537 37095
7456.994 36907
7457.451 36264
7457.908 36213
7458.365 36955
7458.822 36858
7459.279 36509
7459.735 35783
7460.192 36764
7460.649 36649
7461.106 36390
7461.563 36104
7462.021 35839
7462.478 36242
7462.935 36036
7463.392 35800
7463.849 36454
7464.306 36133
7464.763 36033
7465.220 35773
7465.677 35851
7466.135 36166
7466.592 35278
7467.049 35514
7467.506 35119
7467.963 35694
7468.421 35324
7468.878 36282
7469.335 35272
7469.792 35859
7470.250 36647
7470.707 35557
7471.164 35546
7471.622 35595
7472.079 35772
7472.536 35529
7472.994 34422
7473.451 35263
7473.908 35531
7474.366 35424
7474.823 34833
7475.281 34740
7475.738 34598
7476.196 35923
7476.653 35618
7477.111 34668
7477.568 35682
7478.026 34741
7478.483 34880
7478.941 34418
7479.398 35260
7479.856 35006
7480.314 34632
7480.771 35475
7481.229 35482
7481.687 35858
7482.144 34835
7482.602 34661
7483.060 34863
7483.517 35327
7483.975 35634
7484.433 34659
7484.890 34591
7485.348 35454
7485.806 35680
7486.264 35081
7486.722 36412
7487.179 36330
7487.637 36119
7488.095 34570
7488.553 35050
7489.011 34817
7489.469 34117
7489.927 35592
7490.384 34717
7490.842 36728
7491.300 35811
7491.758 35090
7492.216 35184
7492.674 34465
7493.132 35600
7493.590 34459
7494.048 34174
7494.506 34917
7494.964 35981
7495.422 35972
7495.881 35446
7496.339 35303
7496.797 34828
7497.255 34676
7497.713 34356
7498.171 34933
7498.629 35981
7499.088 35696
7499.546 36237
7500.004 35098
7500.462 34737
7500.920 34976
7501.379 35531
7501.837 34876
7502.295 36728
7502.753 35458
7503.212 34828
7503.670 34885
7504.128 34769
7504.587 36114
7505.045 34225
7505.504 34583
7505.962 35128
7506.420 35949
7506.879 35853
7507.337 34706
7507.796 35071
7508.254 36301
7508.713 36035
7509.171 35301
7509.630 36221
7510.088 35198
7510.547 35167
7511.005 34885
7511.464 33849
7511.922 34554
7512.381 34469
7512.840 36265
7513.298 34438
7513.757 36484
7514.215 35439
7514.674 36230
7515.133 35473
7515.591 33768
7516.050 35071
7516.509 34276
7516.968 34747
7517.426 34707
7517.885 34995
7518.344 34427
7518.803 33731
7519.261 35550
7519.720 34726
7520.179 35004
7520.638 34710
7521.097 35416
7521.556 34909
7522.015 35361
7522.474 34854
7522.932 33358
7523.391 34353
7523.850 34923
7524.309 35533
7524.768 34782
7525.227 36258
7525.686 34937
7526.145 35433
7526.604 35500
7527.063 35067
7527.522 35630
7527.981 34915
7528.441 34258
7528.900 34245
7529.359 35440
7529.818 34352
7530.277 34405
7530.736 34937
7531.195 35157
7531.654 34061
7532.114 33277
7532.573 34838
7533.032 35214
7533.491 34862
7533.951 34985
7534.410 34942
7534.869 34580
7535.328 34325
7535.788 34216
7536.247 33265
7536.706 34911
7537.166 35045
7537.625 34310
7538.085 33415
7538.544 34054
7539.003 34582
7539.463 34249
7539.922 34176
7540.382 33827
7540.841 34652
7541.301 33813
7541.760 34524
7542.220 34139
7542.679 34784
7543.139 34422
7543.598 34562
7544.058 35052
7544.517 35355
7544.977 36143
7545.437 33929
7545.896 34804
7546.356 34506
7546.815 34636
7547.275 34415
7547.735 34133
7548.195 35562
7548.654 34542
7549.114 35062
7549.574 35206
7550.033 34199
7550.493 35594
7550.953 33855
7551.413 33864
7551.873 35090
7552.332 34299
7552.792 34237
7553.252 34585
7553.712 35148
7554.172 35011
7554.632 34739
7555.092 34074
7555.551 34784
7556.011 34158
7556.471 34643
7556.931 34198
7557.391 34534
7557.851 34076
7558.311 34565
7558.771 35473
7559.231 34341
7559.691 34746
7560.151 34956
7560.612 34118
7561.072 33495
7561.532 33596
7561.992 34740
7562.452 33880
7562.912 34007
7563.372 34615
7563.832 34190
7564.293 35499
7564.753 33762
7565.213 34402
7565.673 34660
7566.133 34256
7566.594 34586
7567.054 34940
7567.514 34290
7567.975 35589
7568.435 33956
7568.895 34180
7569.356 34424
7569.816 34862
7570.276 35136
7570.737 33190
7571.197 34756
7571.657 35036
7572.118 34553
7572.578 35624
7573.039 34764
7573.499 35044
7573.960 34183
7574.420 34048
7574.881 34037
7575.341 34351
7575.802 35176
7576.262 34556
7576.723 36170
7577.184 34628
7577.644 34867
7578.105 34553
7578.565 34586
7579.026 35261
7579.487 34806
7579.947 34454
7580.408 34917
7580.869 34071
7581.329 33062
7581.790 34615
7582.251 33936
7582.712 35678
7583.172 35362
7583.633 34699
7584.094 36037
7584.555 34076
7585.016 35315
7585.476 33226
7585.937 33874
7586.398 34557
7586.859 34797
7587.320 34224
7587.781 34648
7588.242 34655
7588.703 34343
7589.164 35259
7589.625 34464
7590.086 35307
7590.547 35072
7591.008 34237
7591.469 34463
7591.930 34591
7592.391 34082
7592.852 35027
7593.313 34656
7593.774 34125
7594.235 35027
7594.696 35120
7595.157 33799
7595.618 35115
7596.080 33132
7596.541 35188
7597.002 34334
7597.463 34220
7597.924 34593
7598.386 35870
7598.847 35037
7599.308 34244
7599.769 34847
7600.231 35080
7600.692 35370
7601.153 34076
7601.615 33907
7602.076 35442
7602.537 35025
7602.999 34449
7603.460 35150
7603.921 35567
7604.383 35169
7604.844 34955
7605.306 33932
7605.767 34975
7606.229 33784
7606.690 34483
7607.152 35259
7607.613 34950
7608.075 34804
7608.536 33810
7608.998 33648
7609.459 35331
7609.921 35110
7610.382 35049
7610.844 34382
7611.306 34882
7611.767 34609
7612.229 35226
7612.691 33997
7613.152 35154
7613.614 34180
7614.076 34767
7614.537 34484
7614.999 36106
7615.461 34809
7615.923 34245
7616.384 34986
7616.846 33822
7617.308 35568
7617.770 35085
7618.232 34883
7618.694 34845
7619.155 34102
7619.617 36015
7620.079 34446
7620.541 34516
7621.003 34742
7621.465 35313
7621.927 34822
7622.389 34436
7622.851 35332
7623.313 35228
7623.775 35560
7624.237 35664
7624.699 35224
7625.161 35519
7625.623 35400
7626.085 34462
7626.547 35614
7627.009 35059
7627.471 34598
7627.934 34924
7628.396 33531
7628.858 35183
7629.320 34824
7629.782 34562
7630.244 35107
7630.707 34861
7631.169 36047
7631.631 34449
7632.093 34696
7632.556 35511
7633.018 36097
7633.480 34791
7633.943 35514
7634.405 35707
7634.867 35043
7635.330 35416
7635.792 36343
7636.254 36369
7636.717 36444
7637.179 34703
7637.642 35242
7638.104 36315
7638.567 36210
7639.029 35169
7639.492 36037
7639.954 34645
7640.417 35752
7640.879 36146
7641.342 36027
7641.804 36528
7642.267 35680
7642.729 36187
7643.192 35043
7643.655 37005
7644.117 37272
7644.580 37854
7645.042 37427
7645.505 36277
7645.968 36598
7646.431 36788
7646.893 38434
7647.356 37694
7647.819 38665
7648.281 38778
7648.744 38552
7649.207 37683
7649.670 37219
7650.133 38207
7650.595 36817
7651.058 38116
7651.521 37201
7651.984 38879
7652.447 37776
7652.910 36805
7653.373 38419
7653.836 36757
7654.299 37199
7654.761 36522
7655.224 37184
7655.687 37290
7656.150 37131
7656.613 36031
7657.076 35592
7657.539 36382
7658.003 36687
7658.466 36367
7658.929 35502
7659.392 36479
7659.855 36058
7660.318 37113
7660.781 36537
7661.244 36121
7661.707 36151
7662.171 35058
7662.634 36628
7663.097 35678
7663.560 37594
7664.023 36411
7664.487 35923
7664.950 37039
7665.413 35055
7665.877 36011
7666.340 36109
7666.803 35937
7667.267 36151
7667.730 35935
7668.193 35361
7668.657 36264
7669.120 35146
7669.583 35233
7670.047 35039
7670.510 35057
7670.974 34915
7671.437 36078
7671.901 36311
7672.364 35154
7672.828 35920
7673.291 35255
7673.755 34307
7674.218 34736
7674.682 33553
7675.145 35546
7675.609 34960
7676.073 35196
7676.536 35707
7677.000 33978
7677.463 35312
7677.927 34995
7678.391 34602
7678.854 35057
7679.318 34890
7679.782 34234
7680.246 34074
7680.709 34674
7681.173 34240
7681.637 35199
7682.101 33620
7682.564 35237
7683.028 35364
7683.492 34635
7683.956 33619
7684.420 33971
7684.884 35014
7685.348 33915
7685.811 35042
7686.275 34530
7686.739 35900
7687.203 35417
7687.667 35231
7688.131 34855
7688.595 34059
7689.059 34990
7689.523 34403
7689.987 34562
7690.451 35399
7690.915 35509
7691.379 34459
7691.843 34244
7692.307 34386
7692.772 34596
7693.236 34937
7693.700 34311
7694.164 35370
7694.628 35994
7695.092 37071
7695.557 35124
7696.021 34851
7696.485 35353
7696.949 35283
7697.413 35519
7697.878 33603
7698.342 35062
7698.806 34370
7699.271 34340
7699.735 34861
7700.199 34334
7700.664 35555
7701.128 34347
7701.592 34595
7702.057 34922
7702.521 34861
7702.986 34838
7703.450 34642
7703.914 35170
7704.379 35456
7704.843 35178
7705.308 33586
7705.772 34264
7706.237 34479
7706.701 34403
7707.166 34459
7707.631 33532
7708.095 34921
7708.560 33470
7709.024 34446
7709.489 33463
7709.954 35213
7710.418 35294
7710.883 34360
7711.348 35791
7711.812 34623
7712.277 34793
7712.742 33320
7713.206 34290
7713.671 34905
7714.136 35363
7714.601 34793
7715.065 33796
7715.530 35207
7715.995 34404
7716.460 34243
7716.925 34788
7717.390 34218
7717.854 34551
7718.319 34201
7718.784 33864
7719.249 34651
7719.714 34462
7720.179 34424
7720.644 34596
7721.109 34113
7721.574 35463
7722.039 35053
7722.504 34667
7722.969 34084
7723.434 32893
7723.899 34725
7724.364 34807
7724.829 34860
7725.294 33781
7725.759 34672
7726.225 34396
7726.690 33727
7727.155 33803
7727.620 33944
7728.085 33969
7728.550 34176
7729.016 34458
7729.481 34583
7729.946 34791
7730.411 34625
7730.877 34250
7731.342 34509
7731.807 34044
7732.272 34803
7732.738 34317
7733.203 34699
7733.668 34617
7734.134 33645
7734.599 35275
7735.065 34701
7735.530 34897
7735.995 34763
7736.461 34305
7736.926 34438
7737.392 35007
7737.857 33994
7738.323 33975
7738.788 34298
7739.254 34300
7739.719 34527
7740.185 33496
7740.650 34520
7741.116 34843
7741.582 35076
7742.047 33242
7742.513 33997
7742.978 33033
7743.444 33157
7743.910 34574
7744.375 33515
7744.841 35668
7745.307 34691
7745.773 33297
7746.238 34366
7746.704 34417
7747.170 35727
7747.636 33608
7748.101 34717
7748.567 35019
7749.033 34028
7749.499 33888
7749.965 33375
7750.430 33984
7750.896 35416
7751.362 34762
7751.828 34668
7752.294 34148
7752.760 34727
7753.226 34823
7753.692 34694
7754.158 35537
7754.624 34698
7755.090 34350
7755.556 34546
7756.022 33539
7756.488 34673
7756.954 34449
7757.420 34324
7757.886 34571
7758.352 34452
7758.818 34838
7759.284 33819
7759.751 34178
7760.217 34170
7760.683 34553
7761.149 34777
7761.615 33463
7762.082 33903
7762.548 33875
7763.014 34389
7763.480 34370
7763.947 35645
7764.413 35037
7764.879 34519
7765.345 33862
7765.812 33931
7766.278 34379
7766.744 33552
7767.211 34325
7767.677 33547
7768.144 34810
7768.610 35298
7769.076 35084
7769.543 34307
7770.009 33954
7770.476 34707
7770.942 33304
7771.409 34108
7771.875 34642
7772.342 34553
7772.808 34889
7773.275 35083
7773.741 34743
7774.208 35195
7774.675 35811
7775.141 34508
7775.608 35529
7776.074 35524
7776.541 35409
7777.008 33896
7777.474 34306
7777.941 34859
7778.408 34467
7778.875 34214
7779.341 34908
7779.808 35755
7780.275 36015
7780.742 34682
7781.208 35890
7781.675 33511
7782.142 34263
7782.609 35450
7783.076 34997
7783.543 34868
7784.009 36259
7784.476 36262
7784.943 35514
7785.410 34897
7785.877 34451
7786.344 35200
7786.811 35029
7787.278 35191
7787.745 36036
7788.212 35835
7788.679 35827
7789.146 34892
7789.613 35723
7790.080 35164
7790.547 35922
7791.014 34927
7791.481 36427
7791.948 35573
7792.416 34006
7792.883 35274
7793.350 34947
7793.817 35438
7794.284 34969
7794.751 35174
7795.219 35160
7795.686 35481
7796.153 35746
7796.620 35192
7797.088 34841
7797.555 35587
7798.022 34653
7798.490 34995
7798.957 35036
7799.424 34592
7799.892 35792
7800.359 35623
7800.826 35728
7801.294 36412
7801.761 35379
7802.229 34815
7802.696 34982
7803.164 36508
7803.631 35575
7804.098 35450
7804.566 35423
7805.033 34981
7805.501 36350
7805.969 34783
7806.436 35422
7806.904 35510
7807.371 35428
7807.839 34997
7808.306 34096
7808.774 34485
7809.242 35195
7809.709 34925
7810.177 35044
7810.645 35475
7811.112 35318
7811.580 34601
7812.048 35577
7812.516 34232
7812.983 34943
7813.451 34701
7813.919 34877
7814.387 34067
7814.854 35030
7815.322 34954
7815.790 35563
7816.258 35188
7816.726 34267
7817.194 35323
7817.662 34254
7818.129 34426
7818.597 34083
7819.065 35147
7819.533 34764
7820.001 33968
7820.469 34576
7820.937 34589
7821.405 35948
7821.873 34431
7822.341 34300
7822.809 34172
7823.277 34363
7823.745 34541
7824.214 33736
7824.682 34138
7825.150 33644
7825.618 35334
7826.086 34049
7826.554 36165
7827.022 34785
7827.491 34267
7827.959 35374
7828.427 33688
7828.895 34249
7829.363 33452
7829.832 34351
7830.300 34399
7830.768 35226
7831.237 34901
7831.705 34294
7832.173 33939
7832.642 34283
7833.110 33915
7833.578 34193
7834.047 35314
7834.515 34685
7834.984 34469
7835.452 34711
7835.920 34563
7836.389 34215
7836.857 33832
7837.326 34392
7837.794 34017
7838.263 35121
7838.731 34531
7839.200 34274
7839.668 34566
7840.137 34070
7840.606 35055
7841.074 33804
7841.543 34267
7842.011 34397
7842.480 33971
7842.949 34676
7843.417 34005
7843.886 34422
7844.355 33838
7844.823 34514
7845.292 33891
7845.761 34217
7846.230 33986
7846.698 33977
7847.167 33224
7847.636 33114
7848.105 33738
7848.574 33516
7849.042 34460
7849.511 33910
7849.980 35014
7850.449 35125
7850.918 33797
7851.387 34812
7851.856 33687
7852.325 34971
7852.794 34024
7853.263 33354
7853.732 35013
7854.201 35378
7854.670 35182
7855.139 34155
7855.608 34738
7856.077 34329
7856.546 34218
7857.015 33819
7857.484 33892
7857.953 33795
7858.422 34197
7858.891 34390
7859.360 34153
7859.830 34341
7860.299 34746
7860.768 34701
7861.237 33590
7861.706 34889
7862.176 33950
7862.645 34154
7863.114 33759
7863.583 33373
7864.053 34960
7864.522 34028
7864.991 33723
7865.461 34902
7865.930 33928
7866.399 34919
7866.869 34307
7867.338 34239
7867.808 33830
7868.277 34128
7868.746 33322
7869.216 33689
7869.685 33486
7870.155 34186
7870.624 34210
7871.094 33221
7871.563 33787
7872.033 33701
7872.502 34241
7872.972 33517
7873.441 34247
7873.911 34441
7874.381 34391
7874.850 34693
7875.320 34218
7875.790 34844
7876.259 34261
7876.729 34718
7877.199 34701
7877.668 35422
7878.138 34766
7878.608 33468
7879.077 33858
7879.547 33835
7880.017 34422
7880.487 33735
7880.957 35065
7881.426 34380
7881.896 35014
7882.366 33662
7882.836 33786
7883.306 34449
7883.776 34898
7884.246 34190
7884.715 34035
7885.185 34711
7885.655 34641
7886.125 34732
7886.595 34692
7887.065 33944
7887.535 35088
7888.005 33585
7888.475 33884
7888.945 34377
7889.415 34606
7889.885 34214
7890.355 34846
7890.826 33868
7891.296 33645
7891.766 34207
7892.236 34630
7892.706 34499
7893.176 34188
7893.646 34926
7894.117 33629
7894.587 34339
7895.057 34372
7895.527 33899
7895.998 34286
7896.468 33654
7896.938 34645
7897.408 35558
7897.879 35050
7898.349 34766
7898.819 33879
7899.290 34756
7899.760 35221
7900.230 34533
7900.701 34020
7901.171 34941
7901.642 34249
7902.112 35088
7902.582 34475
7903.053 33158
7903.523 34685
7903.994 33443
7904.464 35027
7904.935 34621
7905.405 34470
7905.876 33380
7906.347 34298
7906.817 33793
7907.288 33651
7907.758 34307
7908.229 32983
7908.700 35433
7909.170 35095
7909.641 33833
7910.112 34330
7910.582 33848
7911.053 34602
7911.524 34035
7911.994 34537
7912.465 34592
7912.936 34924
7913.407 33722
7913.877 34796
7914.348 34568
7914.819 33834
7915.290 34220
7915.761 33954
7916.232 34437
7916.702 34117
7917.173 34607
7917.644 34793
7918.115 33294
7918.586 33361
7919.057 33346
7919.528 35027
7919.999 34072
7920.470 35234
7920.941 34703
7921.412 34485
7921.883 34232
7922.354 33761
7922.825 34273
7923.296 33579
7923.767 35457
7924.238 34591
7924.709 34584
7925.181 34861
7925.652 33932
7926.123 34698
7926.594 33878
7927.065 34193
7927.536 33997
7928.008 34106
7928.479 33880
7928.950 34252
7929.421 34444
7929.893 34196
7930.364 34258
7930.835 34010
7931.306 34568
7931.778 34137
7932.249 36418
7932.720 35480
7933.192 33848
7933.663 34738
7934.135 33731
7934.606 34768
7935.077 32963
7935.549 33933
7936.020 35501
7936.492 34830
7936.963 33904
7937.435 34070
7937.906 34925
7938.378 34995
7938.849 34445
7939.321 33967
7939.792 35293
7940.264 34844
7940.736 34290
7941.207 34096
7941.679 34118
7942.150 34328
7942.622 33955
7943.094 34414
7943.565 32414
7944.037 34867
7944.509 34535
7944.980 33964
7945.452 34464
7945.924 33444
7946.396 35042
7946.867 33823
7947.339 34089
7947.811 34557
7948.283 35500
7948.755 34106
7949.227 34161
7949.698 34654
7950.170 33689
7950.642 35045
7951.114 35254
7951.586 34563
7952.058 35008
7952.530 35592
7953.002 35056
7953.474 34457
7953.946 34126
7954.418 34020
7954.890 34437
7955.362 33576
7955.834 35412
7956.306 34894
7956.778 34317
7957.250 33843
7957.722 33881
7958.194 33749
7958.666 33269
7959.139 34190
7959.611 34627
7960.083 34732
7960.555 35027
7961.027 34190
7961.499 33827
7961.972 33769
7962.444 34557
7962.916 33875
7963.388 33698
7963.861 33338
7964.333 34846
7964.805 34577
7965.278 34708
7965.750 34163
7966.222 33391
7966.695 34738
7967.167 33679
7967.639 35034
7968.112 34981
7968.584 34905
7969.057 34013
7969.529 33761
7970.002 34726
7970.474 33298
7970.947 33261
7971.419 34578
7971.892 35074
7972.364 34154
7972.837 33575
7973.309 34637
7973.782 34506
7974.254 34786
7974.727 34190
7975.200 34607
7975.672 34247
7976.145 34693
7976.618 33829
7977.090 34315
7977.563 34033
7978.036 33426
7978.508 33854
7978.981 33356
7979.454 35259
7979.927 34443
7980.399 33767
7980.872 35224
7981.345 34019
7981.818 34746
7982.291 33704
7982.764 34581
7983.236 33966
7983.709 33840
7984.182 34586
7984.655 34135
7985.128 34719
7985.601 34632
7986.074 35199
7986.547 34559
7987.020 35441
7987.493 34307
7987.966 34699
7988.439 34100
7988.912 35016
7989.385 34944
7989.858 33894
7990.331 34510
7990.804 34710
7991.277 36497
7991.750 34513
7992.223 33906
7992.697 34390
7993.170 33983
7993.643 34703
7994.116 33439
7994.589 33744
7995.062 34952
7995.536 34890
7996.009 35256
7996.482 35161
7996.955 35157
7997.429 34490
7997.902 35044
7998.375 35038
7998.849 35665
7999.322 35891
7999.795 36003
8000.269 35159
8000.742 35089
8001.216 35664
8001.689 35141
8002.162 35089
8002.636 34863
8003.109 36279
8003.583 34851
8004.056 34289
8004.530 34963
8005.003 34313
8005.477 36010
8005.950 35003
8006.424 35194
8006.897 35176
8007.371 35169
8007.845 35467
8008.318 35264
8008.792 34579
8009.265 35385
8009.739 35336
8010.213 35466
8010.686 36403
8011.160 35863
8011.634 34682
8012.108 34522
8012.581 34753
8013.055 34952
8013.529 34252
8014.003 35726
8014.476 34662
8014.950 36241
8015.424 36343
8015.898 34525
8016.372 35680
8016.846 34519
8017.319 35363
8017.793 34409
8018.267 35547
8018.741 35508
8019.215 35786
8019.689 36298
8020.163 35619
8020.637 35635
8021.111 33973
8021.585 35273
8022.059 36151
8022.533 37083
8023.007 36114
8023.481 36293
8023.955 35224
8024.429 34962
8024.903 35073
8025.377 35512
8025.852 36753
8026.326 35947
8026.800 36395
8027.274 35800
8027.748 35922
8028.222 36017
8028.697 34968
8029.171 36497
8029.645 34785
8030.119 37027
8030.594 36954
8031.068 37672
8031.542 36781
8032.017 35957
8032.491 36655
8032.965 35138
8033.440 36753
8033.914 36911
8034.388 37810
8034.863 36435
8035.337 37026
8035.812 37224
8036.286 36045
8036.761 36979
8037.235 37022
8037.709 36551
8038.184 36335
8038.658 37306
8039.133 37349
8039.608 36185
8040.082 37571
8040.557 36398
8041.031 37297
8041.506 36183
8041.980 36028
8042.455 37041
8042.930 36586
8043.404 37635
8043.879 36440
8044.354 36677
8044.828 37003
8045.303 36862
8045.778 37613
8046.253 37690
8046.727 37669
8047.202 37993
8047.677 37608
8048.152 37005
8048.626 38118
8049.101 37321
8049.576 38540
8050.051 36016
8050.526 37801
8051.001 36934
8051.476 38074
8051.951 37880
8052.425 37546
8052.900 39123
8053.375 38102
8053.850 37252
8054.325 37706
8054.800 38822
8055.275 37942
8055.750 38069
8056.225 38979
8056.700 39323
8057.175 38653
8057.651 38181
8058.126 39529
8058.601 39107
8059.076 39666
8059.551 39466
8060.026 39635
8060.501 38848
8060.976 38379
8061.452 39191
8061.927 38030
8062.402 40304
8062.877 40164
8063.353 39651
8063.828 40402
8064.303 39069
8064.778 40830
8065.254 39737
8065.729 39321
8066.204 39470
8066.680 40344
8067.155 40207
8067.630 39843
8068.106 40351
8068.581 40693
8069.057 40559
8069.532 39174
8070.007 40284
8070.483 41180
8070.958 41568
8071.434 41172
8071.909 41452
8072.385 41258
8072.860 41160
8073.336 41263
8073.812 41059
8074.287 42716
8074.763 42373
8075.238 42305
8075.714 42346
8076.189 42390
8076.665 41905
8077.141 42592
8077.616 43607
8078.092 42996
8078.568 43276
8079.044 43031
8079.519 43136
8079.995 42669
8080.471 42709
8080.947 42937
8081.422 41315
8081.898 42342
8082.374 42492
8082.850 43071
8083.326 42550
8083.801 40860
8084.277 41938
8084.753 40535
8085.229 40938
8085.705 39854
8086.181 42156
8086.657 42541
8087.133 42438
8087.609 41654
8088.085 42462
8088.561 43643
8089.037 41804
8089.513 42032
8089.989 42170
8090.465 42722
8090.941 42189
8091.417 41854
8091.893 41143
8092.369 41766
8092.845 41672
8093.321 41895
8093.798 41736
8094.274 41853
8094.750 40940
8095.226 40111
8095.702 39914
8096.179 41216
8096.655 41459
8097.131 40468
8097.607 39266
8098.084 40915
8098.560 41372
8099.036 40612
8099.512 40756
8099.989 38718
8100.465 40231
8100.942 39364
8101.418 39845
8101.894 40443
8102.371 39658
8102.847 40500
8103.324 39188
8103.800 39340
8104.276 38914
8104.753 40401
8105.229 38919
8105.706 41299
8106.182 40116
8106.659 40569
8107.136 39931
8107.612 39988
8108.089 40903
8108.565 39221
8109.042 41138
8109.518 38940
8109.995 40962
8110.472 39062
8110.948 37826
8111.425 39834
8111.902 38567
8112.378 41167
8112.855 40955
8113.332 41521
8113.809 39966
8114.285 41995
8114.762 40817
8115.239 39901
8115.716 40407
8116.193 41721
8116.669 41942
8117.146 40983
8117.623 40836
8118.100 41563
8118.577 42123
8119.054 41847
8119.531 40704
8120.008 41168
8120.484 41273
8120.961 41355
8121.438 41674
8121.915 40198
8122.392 41353
8122.869 42057
8123.346 42351
8123.823 40791
8124.301 43388
8124.778 42526
8125.255 42842
8125.732 42940
8126.209 43592
8126.686 41461
8127.163 41737
8127.640 42827
8128.117 42335
8128.595 44000
8129.072 43123
8129.549 43856
8130.026 42675
8130.503 42733
8130.981 41675
8131.458 42577
8131.935 42479
8132.413 43239
8132.890 43719
8133.367 42730
8133.845 43362
8134.322 42887
8134.799 41785
8135.277 42883
8135.754 42564
8136.231 43036
8136.709 40912
8137.186 41875
8137.664 42421
8138.141 42254
8138.619 40826
8139.096 40707
8139.574 40003
8140.051 39856
8140.529 40983
8141.006 41114
8141.484 40134
8141.961 40400
8142.439 40251
8142.917 40059
8143.394 39646
8143.872 39668
8144.349 39783
8144.827 40037
8145.305 38912
8145.782 39832
8146.260 40142
8146.738 39314
8147.216 39955
8147.693 39485
8148.171 39497
8148.649 38545
8149.127 39081
8149.604 38727
8150.082 39376
8150.560 39280
8151.038 39391
8151.516 39883
8151.994 39734
8152.472 39376
8152.949 38061
8153.427 38807
8153.905 38974
8154.383 38773
8154.861 38465
8155.339 39281
8155.817 38705
8156.295 37620
8156.773 37414
8157.251 37162
8157.729 38896
8158.207 39099
8158.685 37512
8159.163 37365
8159.642 36659
8160.120 37917
8160.598 37272
8161.076 37290
8161.554 38370
8162.032 37523
8162.510 36729
8162.989 36770
8163.467 37565
8163.945 37788
8164.423 37567
8164.902 38258
8165.380 37788
8165.858 37679
8166.336 39089
8166.815 38719
8167.293 37901
8167.771 37834
8168.250 37477
8168.728 37324
8169.206 37237
8169.685 38499
8170.163 38203
8170.642 36916
8171.120 37836
8171.599 36890
8172.077 38872
8172.555 36484
8173.034 37210
8173.512 36839
8173.991 38465
8174.470 36830
8174.948 37596
8175.427 37975
8175.905 38763
8176.384 38783
8176.862 38155
8177.341 37789
8177.820 38493
8178.298 37857
8178.777 37914
8179.256 38106
8179.734 38026
8180.213 37272
8180.692 38325
8181.171 37579
8181.649 37664
8182.128 38407
8182.607 38036
8183.086 37899
8183.564 36502
8184.043 36689
8184.522 36735
8185.001 36717
8185.480 37435
8185.959 37161
8186.437 37700
8186.916 37464
8187.395 37390
8187.874 36605
8188.353 37191
8188.832 36764
8189.311 37686
8189.790 37359
8190.269 37372
8190.748 37111
8191.227 36205
8191.706 36413
8192.185 35345
8192.664 36809
8193.143 36252
8193.623 37386
8194.102 36214
8194.581 36665
8195.060 36031
8195.539 34832
8196.018 36089
8196.497 36560
8196.977 35218
8197.456 36029
8197.935 35421
8198.414 36311
8198.894 35104
8199.373 35427
8199.852 36182
8200.331 36009
8200.811 35203
8201.290 36291
8201.769 34445
8202.249 35656
8202.728 35081
8203.207 34998
8203.687 35786
8204.166 34721
8204.646 35777
8205.125 35268
8205.605 35332
8206.084 35269
8206.564 34898
8207.043 34835
8207.523 34487
8208.002 35274
8208.482 34638
8208.961 35284
8209.441 33785
8209.920 34589
8210.400 35040
8210.879 34507
8211.359 34192
8211.839 34445
8212.318 35230
8212.798 35024
8213.278 34911
8213.757 34413
8214.237 34359
8214.717 33961
8215.197 34234
8215.676 34422
8216.156 33558
8216.636 34229
8217.116 34310
8217.595 35072
8218.075 34619
8218.555 34577
8219.035 34308
8219.515 34095
8219.995 34707
8220.475 33418
8220.954 34585
8221.434 34481
8221.914 34706
8222.394 34802
8222.874 34287
8223.354 34614
8223.834 33956
8224.314 34720
8224.794 34101
8225.274 33660
8225.754 34170
8226.234 34397
8226.714 34731
8227.195 33550
8227.675 34385
8228.155 34470
8228.635 34629
8229.115 34135
8229.595 35662
8230.075 34795
8230.556 34731
8231.036 34252
8231.516 33485
8231.996 33212
8232.476 33158
8232.957 33997
8233.437 33784
8233.917 34073
8234.398 33525
8234.878 34393
8235.358 33904
8235.838 34292
8236.319 34776
8236.799 33454
8237.280 34562
8237.760 34702
8238.240 33925
8238.721 33360
8239.201 34178
8239.682 34747
8240.162 34742
8240.643 34276
8241.123 32482
8241.604 34689
8242.084 33965
8242.565 33505
8243.045 34132
8243.526 32629
8244.006 34028
8244.487 32665
8244.968 33988
8245.448 34392
8245.929 34379
8246.410 34185
8246.890 33010
8247.371 33389
8247.852 34370
8248.332 34076
8248.813 33506
8249.294 34828
8249.775 33896
8250.255 34982
8250.736 34376
8251.217 34229
8251.698 34054
8252.179 33720
8252.659 34183
8253.140 33598
8253.621 35009
8254.102 34257
8254.583 34459
8255.064 34954
8255.545 33942
8256.026 34842
8256.507 33679
8256.987 33241
8257.468 33419
8257.949 33833
8258.430 33718
8258.911 33667
8259.393 33361
8259.874 33748
8260.355 33540
8260.836 34056
8261.317 33488
8261.798 34043
8262.279 34383
8262.760 33537
8263.241 33702
8263.722 34396
8264.204 33483
8264.685 32872
8265.166 33653
8265.647 34405
8266.128 35166
8266.610 34647
8267.091 34382
8267.572 33370
8268.054 34731
8268.535 33541
8269.016 32721
8269.497 33501
8269.979 33484
8270.460 33352
8270.942 33442
8271.423 33653
8271.904 34155
8272.386 34122
8272.867 33563
8273.349 34269
8273.830 33112
8274.312 33954
8274.793 33205
8275.275 33928
8275.756 33677
8276.238 33919
8276.719 33507
8277.201 33066
8277.682 34481
8278.164 34034
8278.645 33489
8279.127 34255
8279.609 32989
8280.090 34279
8280.572 33238
8281.054 34429
8281.535 34275
8282.017 34785
8282.499 33860
8282.980 32911
8283.462 33134
8283.944 32891
8284.426 34121
8284.907 33736
8285.389 34174
8285.871 34227
8286.353 34190
8286.835 33200
8287.317 32557
8287.798 33312
8288.280 33645
8288.762 34032
8289.244 33541
8289.726 33915
8290.208 33033
8290.690 33294
8291.172 33532
8291.654 32706
8292.136 33734
8292.618 33359
8293.100 33758
8293.582 33926
8294.064 33540
8294.546 33703
8295.028 33137
8295.510 33439
8295.992 34316
8296.474 34607
8296.957 34195
8297.439 34740
8297.921 34043
8298.403 34431
8298.885 33415
8299.367 32908
8299.850 34266
8300.332 33735
8300.814 34113
8301.296 32280
8301.779 33158
8302.261 33965
8302.743 33312
8303.226 33735
8303.708 33246
8304.190 33668
8304.673 32928
8305.155 32967
8305.637 33194
8306.120 34190
8306.602 33983
8307.085 33492
8307.567 33615
8308.050 33234
8308.532 33313
8309.015 32880
8309.497 33492
8309.980 33436
8310.462 33752
8310.945 32765
8311.427 33251
8311.910 32736
8312.392 32682
8312.875 33825
8313.358 32961
8313.840 34402
8314.323 33591
8314.805 32918
8315.288 33522
8315.771 33405
8316.254 34914
8316.736 32863
8317.219 33255
8317.702 33390
8318.184 33337
8318.667 33520
8319.150 32827
8319.633 33270
8320.116 33693
8320.598 33203
8321.081 32728
8321.564 34209
8322.047 34576
8322.530 33589
8323.013 33345
8323.496 33414
8323.979 33457
8324.462 33260
8324.944 33771
8325.427 33629
8325.910 35029
8326.393 33188
8326.876 33380
8327.359 33562
8327.843 33074
8328.326 34366
8328.809 32807
8329.292 33085
8329.775 33137
8330.258 33810
8330.741 33104
8331.224 33016
8331.707 33523
8332.190 32990
8332.674 33076
8333.157 33430
8333.640 34275
8334.123 33638
8334.607 33244
8335.090 32346
8335.573 32737
8336.056 32614
8336.540 33195
8337.023 33389
8337.506 32603
8337.990 34223
8338.473 34505
8338.956 34089
8339.440 33664
8339.923 33075
8340.406 34072
8340.890 33895
8341.373 34613
8341.857 33758
8342.340 34529
8342.824 33583
8343.307 33841
8343.791 32991
8344.274 34141
8344.758 33866
8345.241 33235
8345.725 33515
8346.208 33182
8346.692 34009
8347.176 33076
8347.659 33678
8348.143 33573
8348.626 33860
8349.110 34042
8349.594 33602
8350.077 34546
8350.561 34220
8351.045 33639
8351.529 34310
8352.012 33540
8352.496 33826
8352.980 33124
8353.464 32916
8353.947 32434
8354.431 33617
8354.915 32914
8355.399 32354
8355.883 32790
8356.367 33351
8356.851 33820
8357.334 33544
8357.818 34908
8358.302 34748
8358.786 33990
8359.270 33114
8359.754 33696
8360.238 33392
8360.722 32932
8361.206 33948
8361.690 33280
8362.174 34562
8362.658 33763
8363.142 33680
8363.626 34425
8364.111 33190
8364.595 34908
8365.079 34318
8365.563 34287
8366.047 33929
8366.531 34883
8367.015 35006
8367.500 34454
8367.984 34902
8368.468 34677
8368.952 34459
8369.437 33407
8369.921 34349
8370.405 34456
8370.889 34075
8371.374 33919
8371.858 33521
8372.342 34946
8372.827 34542
8373.311 35031
8373.795 33413
8374.280 35804
8374.764 34926
8375.249 34764
8375.733 35289
8376.218 33933
8376.702 34128
8377.186 34325
8377.671 34518
8378.155 34918
8378.640 35012
8379.125 34828
8379.609 33963
8380.094 34220
8380.578 34300
8381.063 35170
8381.547 34919
8382.032 34283
8382.517 35223
8383.001 35636
8383.486 34493
8383.971 35366
8384.455 35150
8384.940 33766
8385.425 34760
8385.909 33322
8386.394 34696
8386.879 34127
8387.364 34404
8387.849 34804
8388.333 35048
8388.818 34949
8389.303 33694
8389.788 34164
8390.273 34949
8390.758 35574
8391.242 35435
8391.727 34082
8392.212 34912
8392.697 35482
8393.182 36617
8393.667 34902
8394.152 34667
8394.637 36042
8395.122 35823
8395.607 34638
8396.092 34881
8396.577 35037
8397.062 34467
8397.547 35203
8398.032 34969
8398.517 35976
8399.003 35998
8399.488 35363
8399.973 35878
8400.458 34775
8400.943 35749
8401.428 34831
8401.914 35544
8402.399 35336
8402.884 35720
8403.369 35464
8403.854 35932
8404.340 35717
8404.825 35563
8405.310 36486
8405.796 36414
8406.281 36261
8406.766 36629
8407.252 36098
8407.737 35599
8408.222 35685
8408.708 35602
8409.193 36638
8409.679 36502
8410.164 35411
8410.649 36010
8411.135 36169
8411.620 36066
8412.106 35286
8412.591 35825
8413.077 36675
8413.562 35212
8414.048 35739
8414.534 35766
8415.019 36198
8415.505 37113
8415.990 35828
8416.476 35849
8416.962 36034
8417.447 36347
8417.933 35683
8418.419 36996
8418.904 35705
8419.390 35541
8419.876 35286
8420.361 34360
8420.847 34982
8421.333 34326
8421.819 34933
8422.305 33831
8422.790 34647
8423.276 35735
8423.762 34700
8424.248 35425
8424.734 34497
8425.220 35838
8425.705 35184
8426.191 34225
8426.677 34200
8427.163 34429
8427.649 35232
8428.135 35442
8428.621 35191
8429.107 35180
8429.593 34759
8430.079 34834
8430.565 35741
8431.051 34975
8431.537 34413
8432.023 34119
8432.509 34086
8432.996 34693
8433.482 34536
8433.968 35521
8434.454 34156
8434.940 36248
8435.426 35036
8435.912 34324
8436.399 34556
8436.885 34179
8437.371 36166
8437.857 34014
8438.344 34949
8438.830 33740
8439.316 34300
8439.802 34644
8440.289 34594
8440.775 34746
8441.261 34639
8441.748 35168
8442.234 35154
8442.720 34390
8443.207 35559
8443.693 35052
8444.180 34531
8444.666 34683
8445.153 34084
8445.639 33965
8446.126 34045
8446.612 33869
8447.099 35433
8447.585 34326
8448.072 34428
8448.558 34059
8449.045 33889
8449.531 36094
8450.018 33875
8450.505 33901
8450.991 34308
8451.478 33804
8451.964 34231
8452.451 33270
8452.938 33794
8453.424 33650
8453.911 33751
8454.398 33304
8454.885 34453
8455.371 34917
8455.858 34254
8456.345 34321
8456.832 33833
8457.319 33874
8457.805 33885
8458.292 34331
8458.779 33372
8459.266 34636
8459.753 33950
8460.240 34252
8460.727 34314
8461.213 34065
8461.700 34582
8462.187 33984
8462.674 34432
8463.161 34650
8463.648 35047
8464.135 34386
8464.622 34027
8465.109 34156
8465.596 34659
8466.083 34795
8466.571 34883
8467.058 34161
8467.545 34314
8468.032 34774
8468.519 33650
8469.006 33343
8469.493 34564
8469.980 34308
8470.468 35101
8470.955 33682
8471.442 35517
8471.929 35623
8472.417 35340
8472.904 34913
8473.391 35217
8473.878 35074
8474.366 34694
8474.853 34922
8475.340 35770
8475.828 35420
8476.315 35770
8476.802 34689
8477.290 34847
8477.777 35395
8478.265 35260
8478.752 35186
8479.239 34680
8479.727 35105
8480.214 36010
8480.702 35612
8481.189 34897
8481.677 34975
8482.164 34465
8482.652 34537
8483.139 34384
8483.627 35727
8484.115 35526
8484.602 35414
8485.090 36329
8485.577 34963
8486.065 35420
8486.553 34762
8487.040 35247
8487.528 36384
8488.016 37168
8488.504 37267
8488.991 36691
8489.479 35889
8489.967 35005
8490.454 36592
8490.942 35222
8491.430 35889
8491.918 35472
8492.406 37287
8492.894 35845
8493.381 35742
8493.869 35311
8494.357 34300
8494.845 35392
8495.333 35002
8495.821 35606
8496.309 35020
8496.797 34475
8497.285 34781
8497.773 34254
8498.261 35679
8498.749 34630
8499.237 36536
8499.725 35810
8500.213 35564
8500.701 34980
8501.189 34333
8501.677 34129
8502.165 35110
8502.653 34362
8503.141 34237
8503.630 34874
8504.118 35331
8504.606 34826
8505.094 34396
8505.582 35373
8506.070 34532
8506.559 34280
8507.047 35335
8507.535 34804
8508.023 35709
8508.512 34841
8509.000 34443
8509.488 35051
8509.977 34498
8510.465 35279
8510.953 34004
8511.442 33913
8511.930 34086
8512.419 34442
8512.907 34543
8513.395 34499
8513.884 34034
8514.372 34479
8514.861 34623
8515.349 34364
8515.838 35701
8516.326 34086
8516.815 34207
8517.303 33081
8517.792 33289
8518.281 34257
8518.769 32986
8519.258 34012
8519.746 32703
8520.235 34717
8520.724 34157
8521.212 33208
8521.701 33972
8522.190 32715
8522.678 33677
8523.167 33269
8523.656 33948
8524.144 33445
8524.633 33880
8525.122 33413
8525.611 34448
8526.100 33571
8526.588 33159
8527.077 33965
8527.566 33481
8528.055 34445
8528.544 33336
8529.033 33656
8529.522 33489
8530.010 32913
8530.499 33930
8530.988 33293
8531.477 34690
8531.966 33582
8532.455 34320
8532.944 34306
8533.433 34097
8533.922 33631
8534.411 32556
8534.900 34527
8535.389 33157
8535.878 33130
8536.368 33910
8536.857 34405
8537.346 33721
8537.835 32899
8538.324 32768
8538.813 33222
8539.302 33688
8539.792 33114
8540.281 34534
8540.770 33780
8541.259 34337
8541.749 33157
8542.238 33316
8542.727 32617
8543.216 33286
8543.706 33744
8544.195 32971
8544.684 34124
8545.174 34055
8545.663 33204
8546.152 33841
8546.642 33733
8547.131 33685
8547.621 32874
8548.110 33379
8548.599 32783
8549.089 34104
8549.578 34095
8550.068 33568
8550.557 33474
8551.047 34061
8551.536 34528
8552.026 33392
8552.516 33812
8553.005 33665
8553.495 33930
8553.984 34034
8554.474 33343
8554.964 34588
8555.453 34114
8555.943 33623
8556.433 32878
8556.922 34362
8557.412 33965
8557.902 33359
8558.391 34144
8558.881 32950
8559.371 33066
8559.861 32443
8560.350 32608
8560.840 32870
8561.330 33453
8561.820 32919
8562.310 33769
8562.800 33514
8563.289 33557
8563.779 34264
8564.269 33890
8564.759 34821
8565.249 33947
8565.739 33806
8566.229 33447
8566.719 32677
8567.209 33547
8567.699 33949
8568.189 33835
8568.679 33284
8569.169 34541
8569.659 34361
8570.149 33363
8570.639 34175
8571.129 33070
8571.619 33633
8572.109 33561
8572.600 33640
8573.090 32443
8573.580 32927
8574.070 33187
8574.560 33754
8575.051 34574
8575.541 34117
8576.031 33387
8576.521 33771
8577.011 33149
8577.502 33268
8577.992 33646
8578.482 33557
8578.973 33496
8579.463 34095
8579.953 34194
8580.444 33700
8580.934 33386
8581.425 34365
8581.915 33667
8582.405 33786
8582.896 33294
8583.386 32756
8583.877 34128
8584.367 33688
8584.858 33298
8585.348 33782
8585.839 33731
8586.329 34212
8586.820 33727
8587.310 33753
8587.801 33963
8588.291 34765
8588.782 33746
8589.273 33108
8589.763 33866
8590.254 33495
8590.745 33954
8591.235 33003
8591.726 33433
8592.217 33740
8592.707 32969
8593.198 33070
8593.689 34444
8594.180 34531
8594.670 33677
8595.161 33574
8595.652 33248
8596.143 34070
8596.634 33370
8597.125 33131
8597.615 32654
8598.106 33127
8598.597 33741
8599.088 33341
8599.579 33838
8600.070 33490
8600.561 34171
8601.052 32919
8601.543 33642
8602.034 33634
8602.525 34381
8603.016 32545
8603.507 33616
8603.998 32915
8604.489 32938
8604.980 34059
8605.471 33315
8605.962 34885
8606.453 34130
8606.944 32929
8607.435 33250
8607.927 33097
8608.418 34147
8608.909 33647
8609.400 33684
8609.891 33287
8610.383 34229
8610.874 32896
8611.365 33434
8611.856 33295
8612.348 33384
8612.839 33420
8613.330 33335
8613.822 33249
8614.313 33611
8614.804 34847
8615.296 34614
8615.787 34027
8616.278 33720
8616.770 33262
8617.261 33617
8617.753 33539
8618.244 35086
8618.736 34034
8619.227 33009
8619.719 33111
8620.210 33313
8620.702 32969
8621.193 32167
8621.685 32842
8622.176 33445
8622.668 33313
8623.159 32640
8623.651 33541
8624.143 33304
8624.634 33716
8625.126 32458
8625.618 32824
8626.109 33755
8626.601 34296
8627.093 34584
8627.584 33724
8628.076 33678
8628.568 32749
8629.060 32600
8629.551 33195
8630.043 33041
8630.535 33980
8631.027 33951
8631.519 33111
8632.010 33722
8632.502 32843
8632.994 33581
8633.486 32996
8633.978 33449
8634.470 33693
8634.962 33364
8635.454 33528
8635.946 34295
8636.438 33951
8636.930 34108
8637.422 33481
8637.914 33442
8638.406 34535
8638.898 33848
8639.390 34266
8639.882 33229
8640.374 33936
8640.866 32890
8641.358 32995
8641.850 34129
8642.343 32472
8642.835 35079
8643.327 33840
8643.819 33589
8644.311 33235
8644.803 33095
8645.296 34670
8645.788 34255
8646.280 33708
8646.772 33705
8647.265 33656
8647.757 33487
8648.249 33106
8648.742 33895
8649.234 32662
8649.726 33498
8650.219 33620
8650.711 34117
8651.203 33757
8651.696 33571
8652.188 33062
8652.681 32990
8653.173 33983
8653.666 34365
8654.158 33916
8654.651 32983
8655.143 34321
8655.636 34350
8656.128 34551
8656.621 34737
8657.113 33740
8657.606 32710
8658.099 33113
8658.591 32666
8659.084 33215
8659.576 34471
8660.069 33050
8660.562 33750
8661.054 33572
8661.547 33310
8662.040 34089
8662.533 33867
8663.025 33947
8663.518 34572
8664.011 34764
8664.504 33151
8664.996 33948
8665.489 33640
8665.982 33626
8666.475 34363
8666.968 33360
8667.461 34012
8667.953 35149
8668.446 34333
8668.939 34065
8669.432 33411
8669.925 33849
8670.418 33683
8670.911 33913
8671.404 34074
8671.897 34123
8672.390 33586
8672.883 33271
8673.376 33253
8673.869 34468
8674.362 33891
8674.855 32903
8675.348 33956
8675.841 33885
8676.334 34448
8676.828 33449
8677.321 33340
8677.814 34152
8678.307 34285
8678.800 35115
8679.293 34256
8679.787 34744
8680.280 33940
8680.773 34234
8681.266 34728
8681.760 33274
8682.253 34827
8682.746 32985
8683.240 34011
8683.733 34277
8684.226 34241
8684.720 34103
8685.213 33394
8685.706 33597
8686.200 34938
8686.693 35640
8687.187 34714
8687.680 35535
8688.173 34561
8688.667 35612
8689.160 34579
8689.654 33887
8690.147 34150
8690.641 33986
8691.134 35947
8691.628 35219
8692.122 36223
8692.615 35158
8693.109 35142
8693.602 33978
8694.096 34226
8694.590 34937
8695.083 34501
8695.577 34034
8696.071 35157
8696.564 35011
8697.058 34678
8697.552 34963
8698.046 35476
8698.539 35778
8699.033 35951
8699.527 34817
8700.021 35386
8700.514 34679
8701.008 34665
8701.502 34276
8701.996 35641
8702.490 35516
8702.984 35157
8703.478 35597
8703.971 34518
8704.465 36483
8704.959 36589
8705.453 35078
8705.947 34865
8706.441 35232
8706.935 36910
8707.429 35388
8707.923 35958
8708.417 35830
8708.911 36605
8709.405 35324
8709.899 35252
8710.394 35558
8710.888 35836
8711.382 36089
8711.876 36030
8712.370 36490
8712.864 35632
8713.358 37068
8713.853 36577
8714.347 36555
8714.841 36064
8715.335 36771
8715.829 36868
8716.324 36230
8716.818 37508
8717.312 38062
8717.807 38265
8718.301 38418
8718.795 37374
8719.290 38298
8719.784 37615
8720.278 38950
8720.773 38361
8721.267 38989
8721.762 38677
8722.256 38440
8722.750 37803
8723.245 38757
8723.739 38993
8724.234 39183
8724.728 39928
8725.223 39995
8725.717 40282
8726.212 38582
8726.706 39207
8727.201 39582
8727.696 38967
8728.190 40374
8728.685 39122
8729.179 38338
8729.674 37895
8730.169 37209
8730.663 37832
8731.158 37574
8731.653 37339
8732.148 37195
8732.642 36760
8733.137 37849
8733.632 38625
8734.127 38276
8734.621 37075
8735.116 36340
8735.611 37521
8736.106 37725
8736.601 37164
8737.095 36295
8737.590 36907
8738.085 36097
8738.580 35631
8739.075 35729
8739.570 36094
8740.065 35641
8740.560 37618
8741.055 35486
8741.550 36466
8742.045 36160
8742.540 35358
8743.035 36447
8743.530 35623
8744.025 35653
8744.520 35419
8745.015 34658
8745.510 35489
8746.005 35977
8746.500 35527
8746.995 35819
8747.491 34941
8747.986 34643
8748.481 35683
8748.976 34560
8749.471 35382
8749.967 34436
8750.462 34821
8750.957 34699
8751.452 33652
8751.948 34646
8752.443 33961
8752.938 34668
8753.433 32996
8753.929 34354
8754.424 34162
8754.920 34164
8755.415 33550
8755.910 34063
8756.406 33945
8756.901 33191
8757.397 33998
8757.892 33161
8758.387 34450
8758.883 32869
8759.378 33189
8759.874 32990
8760.369 33906
8760.865 34007
8761.360 33546
8761.856 33584
8762.352 33364
8762.847 34226
8763.343 32764
8763.838 32866
8764.334 33264
8764.830 33093
8765.325 33051
8765.821 32196
8766.317 33383
8766.812 33900
8767.308 33455
8767.804 33477
8768.300 32805
8768.795 33426
8769.291 32847
8769.787 32393
8770.283 33392
8770.779 33322
8771.274 33761
8771.770 33424
8772.266 33533
8772.762 33924
8773.258 34687
8773.754 33268
8774.250 33108
8774.746 33883
8775.241 32767
8775.737 32676
8776.233 32239
8776.729 32690
8777.225 32877
8777.721 32747
8778.217 32063
8778.713 34119
8779.209 32909
8779.706 32815
8780.202 33053
8780.698 32984
8781.194 33177
8781.690 32134
8782.186 32786
8782.682 33136
8783.178 32962
8783.675 33375
8784.171 32716
8784.667 32891
8785.163 32774
8785.659 32733
8786.156 32964
8786.652 33230
8787.148 32604
8787.645 33382
8788.141 33134
8788.637 32962
8789.134 32605
8789.630 32023
8790.126 33001
8790.623 31738
8791.119 32576
8791.615 32258
8792.112 32893
8792.608 33812
8793.105 33212
8793.601 34348
8794.098 32376
8794.594 32140
8795.091 33481
8795.587 33705
8796.084 33454
8796.580 32170
8797.077 33147
8797.573 33146
8798.070 33548
8798.567 33186
8799.063 33468
8799.560 32916
8800.056 33340
8800.553 32868
8801.050 32603
8801.546 32884
8802.043 32186
8802.540 33000
8803.037 32215
8803.533 34194
8804.030 34113
8804.527 33610
8805.024 33096
8805.520 32754
8806.017 33419
8806.514 32477
8807.011 32211
8807.508 32840
8808.005 32482
8808.502 32766
8808.998 31331
8809.495 33102
8809.992 33214
8810.489 32562
8810.986 32475
8811.483 32661
8811.980 32800
8812.477 32990
8812.974 31836
8813.471 32207
8813.968 32229
8814.465 32369
8814.962 32806
8815.459 32184
8815.957 33729
8816.454 33115
8816.951 32698
8817.448 32014
8817.945 32197
8818.442 31924
8818.939 32287
8819.437 31995
8819.934 32823
8820.431 32643
8820.928 32367
8821.426 32231
8821.923 31938
8822.420 32188
8822.917 32665
8823.415 31581
8823.912 31979
8824.409 32826
8824.907 32781
8825.404 32262
8825.901 32330
8826.399 32408
8826.896 32009
8827.394 32731
8827.891 31762
8828.389 32535
8828.886 32967
8829.384 32087
8829.881 32837
8830.379 32751
8830.876 32913
8831.374 31851
8831.871 31586
8832.369 32592
8832.866 32528
8833.364 31782
8833.861 31497
8834.359 32041
8834.857 33180
8835.354 33212
8835.852 31789
8836.350 32353
8836.847 32952
8837.345 32371
8837.843 31919
8838.341 31602
8838.838 31315
8839.336 32110
8839.834 31852
8840.332 31352
8840.829 32655
8841.327 31843
8841.825 31917
8842.323 31614
8842.821 32350
8843.319 32144
8843.817 31705
8844.314 31244
8844.812 31005
8845.310 31277
8845.808 31462
8846.306 31929
8846.804 31460
8847.302 30884
8847.800 31918
8848.298 31483
8848.796 32360
8849.294 32490
8849.792 32515
8850.290 31497
8850.788 31612
8851.287 31564
8851.785 31086
8852.283 32395
8852.781 31408
8853.279 32787
8853.777 32988
8854.275 31886
8854.774 32116
8855.272 30943
8855.770 33013
8856.268 31632
8856.767 31719
8857.265 31546
8857.763 31860
8858.261 31422
8858.760 31762
8859.258 31581
8859.756 31463
8860.255 32102
8860.753 31377
8861.252 32277
8861.750 31719
8862.248 32814
8862.747 32073
8863.245 31135
8863.744 32001
8864.242 31627
8864.741 31910
8865.239 30822
8865.738 32912
8866.236 32355
8866.735 32556
8867.233 31356
8867.732 31143
8868.230 32034
8868.729 31607
8869.228 31559
8869.726 31017
8870.225 31745
8870.723 31601
8871.222 31628
8871.721 31881
8872.219 32358
8872.718 31848
8873.217 31214
8873.716 32133
8874.214 32284
8874.713 32268
8875.212 31688
8875.711 31197
8876.210 30954
8876.708 30456
8877.207 31869
8877.706 30411
8878.205 32928
8878.704 32170
8879.203 31673
8879.702 31990
8880.200 31570
8880.699 32829
8881.198 31455
8881.697 31855
8882.196 31754
8882.695 31728
8883.194 31291
8883.693 31066
8884.192 30338
8884.691 31114
8885.190 31403
8885.690 31709
8886.189 33037
8886.688 32379
8887.187 32133
8887.686 30909
8888.185 31039
8888.684 31997
8889.183 32433
8889.683 31839
8890.182 31020
8890.681 32271
8891.180 31515
8891.680 31736
8892.179 32172
8892.678 32244
8893.177 32238
8893.677 31412
8894.176 32008
8894.675 31766
8895.175 32919
8895.674 31666
8896.173 30988
8896.673 31809
8897.172 31801
8897.672 32035
8898.171 31447
8898.670 31423
8899.170 31770
8899.669 31973
8900.169 31418
8900.668 31268
8901.168 31579
8901.667 30441
8902.167 31172
8902.666 30849
8903.166 31462
8903.666 32214
8904.165 31085
8904.665 31859
8905.164 31411
8905.664 31548
8906.164 30298
8906.663 30618
8907.163 31409
8907.663 31235
8908.162 31473
8908.662 32007
8909.162 30946
8909.662 31198
8910.161 30575
8910.661 30253
8911.161 31140
8911.661 32079
8912.161 31806
8912.660 30949
8913.160 31000
8913.660 31190
8914.160 30706
8914.660 31533
8915.160 31264
8915.660 32878
8916.160 31538
8916.660 31057
8917.160 30980
8917.660 30626
8918.160 31550
8918.660 30193
8919.160 31486
8919.660 31264
8920.160 32242
8920.660 32011
8921.160 31934
8921.660 31196
8922.160 30786
8922.660 31562
8923.160 31410
8923.660 31756
8924.161 30924
8924.661 31207
8925.161 30910
8925.661 30405
8926.161 31070
8926.662 30918
8927.162 31089
8927.662 30137
8928.162 31903
8928.663 31861
8929.163 31335
8929.663 31673
8930.164 30635
8930.664 31333
8931.164 30167
8931.665 30908
8932.165 31881
8932.665 32494
8933.166 31374
8933.666 31342
8934.167 31039
8934.667 31462
8935.168 31142
8935.668 31224
8936.169 31314
8936.669 31711
8937.170 31024
8937.670 31280
8938.171 31008
8938.671 31893
8939.172 31240
8939.673 32365
8940.173 30944
8940.674 32066
8941.174 31869
8941.675 30952
8942.176 31602
8942.676 30750
8943.177 31282
8943.678 30983
8944.179 31616
8944.679 31508
8945.180 31996
8945.681 30943
8946.182 31089
8946.682 31375
8947.183 31035
8947.684 31190
8948.185 30845
8948.686 31878
8949.187 31460
8949.688 31895
8950.188 30668
8950.689 31236
8951.190 32057
8951.691 31533
8952.192 31868
8952.693 31120
8953.194 32091
8953.695 31853
8954.196 31983
8954.697 31994
8955.198 30599
8955.699 31854
8956.200 31032
8956.701 31165
8957.202 31975
8957.704 32079
8958.205 31982
8958.706 31371
8959.207 30853
8959.708 32049
8960.209 31591
8960.710 30763
8961.212 31505
8961.713 30815
8962.214 31955
8962.715 30750
8963.217 31704
8963.718 31592
8964.219 30728
8964.720 30968
8965.222 30506
8965.723 32239
8966.224 32158
8966.726 31205
8967.227 31913
8967.729 30989
8968.230 31915
8968.731 31330
8969.233 31501
8969.734 31176
8970.236 30737
8970.737 31639
8971.239 31132
8971.740 31443
8972.242 31541
8972.743 31985
8973.245 30698
8973.746 31049
8974.248 30652
8974.750 31270
8975.251 30566
8975.753 30796
8976.254 31236
8976.756 31345
8977.258 31735
8977.759 31358
8978.261 32275
8978.763 31209
8979.264 31124
8979.766 31763
8980.268 31010
8980.770 32046
8981.271 30046
8981.773 31105
8982.275 30673
8982.777 30587
8983.279 31102
8983.781 31137
8984.282 31186
8984.784 30947
8985.286 31429
8985.788 30766
8986.290 31235
8986.792 31016
8987.294 31498
8987.796 30996
8988.298 30021
8988.800 30066
8989.302 30520
8989.804 31395
8990.306 30383
8990.808 31475
8991.310 31635
8991.812 31219
8992.314 30902
8992.816 29965
8993.318 31102
8993.820 31047
8994.322 31396
8994.825 32151
8995.327 31186
8995.829 30830
8996.331 30600
8996.833 30463
8997.336 31073
8997.838 30708
8998.340 30500
8998.842 31236
8999.345 30461
8999.847 31216
9000.349 30639
9000.851 30838
9001.354 31074
9001.856 30813
9002.359 31781
9002.861 30581
9003.363 31385
9003.866 31320
9004.368 31913
9004.871 32309
9005.373 30992
9005.875 31585
9006.378 30404
9006.880 30965
9007.383 30331
9007.885 31488
9008.388 31439
9008.891 31268
9009.393 30960
9009.896 31179
9010.398 31071
9010.901 31223
9011.403 31519
9011.906 31006
9012.409 31354
9012.911 31766
9013.414 30629
9013.917 31036
9014.419 30567
9014.922 30077
9015.425 30516
9015.928 32377
9016.430 31451
9016.933 30982
9017.436 31644
9017.939 30184
9018.442 30944
9018.944 30819
9019.447 31526
9019.950 30864
9020.453 31689
9020.956 31203
9021.459 31694
9021.962 31041
9022.465 31072
9022.968 31339
9023.471 30126
9023.974 31397
9024.476 31430
9024.979 31971
9025.482 30862
9025.986 31042
9026.489 30745
9026.992 30578
9027.495 31932
9027.998 30488
9028.501 31833
9029.004 31133
9029.507 30965
9030.010 31343
9030.513 30801
9031.017 31432
9031.520 31436
9032.023 31679
9032.526 31079
9033.029 30803
9033.533 31410
9034.036 30740
9034.539 31006
9035.042 31253
9035.546 32099
9036.049 31261
9036.552 31544
9037.056 31839
9037.559 31368
9038.062 30676
9038.566 31333
9039.069 30734
9039.573 30157
9040.076 31114
9040.579 30469
9041.083 31860
9041.586 31621
9042.090 31908
9042.593 31719
9043.097 30606
9043.600 31411
9044.104 31141
9044.607 31338
9045.111 31721
9045.615 32194
9046.118 31973
9046.622 31223
9047.125 31662
9047.629 31344
9048.133 32156
9048.636 31403
9049.140 32049
9049.644 32208
9050.147 31557
9050.651 31257
9051.155 31428
9051.659 30477
9052.162 30786
9052.666 31102
9053.170 30154
9053.674 31453
9054.178 31416
9054.681 31123
9055.185 31069
9055.689 30572
9056.193 30880
9056.697 29394
9057.201 30438
9057.705 31324
9058.209 31657
9058.713 31004
9059.216 30760
9059.720 31042
9060.224 31589
9060.728 30844
9061.232 31070
9061.736 31392
9062.241 31563
9062.745 31564
9063.249 30364
9063.753 30647
9064.257 31313
9064.761 30895
9065.265 31450
9065.769 30695
9066.273 31868
9066.778 31208
9067.282 30495
9067.786 31206
9068.290 30058
9068.794 31636
9069.299 31652
9069.803 31237
9070.307 31246
9070.811 31369
9071.316 32075
9071.820 31142
9072.324 31252
9072.829 30717
9073.333 31284
9073.837 31224
9074.342 31493
9074.846 31513
9075.351 30539
9075.855 30383
9076.359 30880
9076.864 31102
9077.368 30304
9077.873 30683
9078.377 29548
9078.882 31018
9079.386 30727
9079.891 30466
9080.395 30663
9080.900 29784
9081.405 30694
9081.909 30360
9082.414 31237
9082.918 30665
9083.423 31278
9083.928 31014
9084.432 30755
9084.937 30698
9085.442 31046
9085.946 30957
9086.451 29979
9086.956 30452
9087.461 30579
9087.965 31935
9088.470 30909
9088.975 30510
9089.480 31367
9089.985 30747
9090.489 31168
9090.994 29970
9091.499 31082
9092.004 30750
9092.509 30555
9093.014 31138
9093.519 31055
9094.024 31433
9094.529 29917
9095.034 30645
9095.539 30448
9096.044 31321
9096.549 30405
9097.054 30041
9097.559 30704
9098.064 30868
9098.569 30356
9099.074 30497
9099.579 30853
9100.084 30570
9100.589 30830
9101.094 29802
9101.599 30335
9102.105 30761
9102.610 29624
9103.115 30701
9103.620 29897
9104.125 32165
9104.631 31425
9105.136 30339
9105.641 31156
9106.146 29637
9106.652 31201
9107.157 29852
9107.662 29272
9108.168 30331
9108.673 31311
9109.178 30835
9109.684 30282
9110.189 30308
9110.694 31131
9111.200 31271
9111.705 30682
9112.211 31104
9112.716 31189
9113.222 30911
9113.727 30824
9114.233 30691
9114.738 29940
9115.244 30251
9115.749 31178
9116.255 29161
9116.760 31947
9117.266 31413
9117.771 30990
9118.277 30874
9118.783 30121
9119.288 31699
9119.794 31071
9120.300 31710
9120.805 30935
9121.311 31329
9121.817 30676
9122.322 30950
9122.828 31027
9123.334 30745
9123.840 31270
9124.345 29969
9124.851 31345
9125.357 31102
9125.863 31067
9126.369 30370
9126.875 30370
9127.380 30229
9127.886 30532
9128.392 30490
9128.898 29695
9129.404 31886
9129.910 31780
9130.416 31799
9130.922 30992
9131.428 30771
9131.934 31389
9132.440 30381
9132.946 30475
9133.452 31210
9133.958 31617
9134.464 30021
9134.970 30679
9135.476 29918
9135.982 30974
9136.488 31376
9136.995 31506
9137.501 31539
9138.007 31097
9138.513 31101
9139.019 30638
9139.525 30313
9140.032 30944
9140.538 30776
9141.044 30993
9141.550 30297
9142.057 31642
9142.563 31285
9143.069 30847
9143.576 31297
9144.082 31479
9144.588 31793
9145.095 30728
9145.601 31137
9146.107 30898
9146.614 31765
9147.120 30968
9147.627 30496
9148.133 30088
9148.639 30932
9149.146 30908
9149.652 30925
9150.159 30997
9150.665 31392
9151.172 31097
9151.678 30322
9152.185 30229
9152.692 30621
9153.198 30868
9153.705 31173
9154.211 30342
9154.718 31448
9155.225 30618
9155.731 30598
9156.238 30387
9156.745 29905
9157.251 30931
9157.758 30135
9158.265 30660
9158.772 31109
9159.278 31570
9159.785 30692
9160.292 30449
9160.799 30859
9161.305 30214
9161.812 30544
9162.319 30653
9162.826 32239
9163.333 31255
9163.840 31281
9164.347 30633
9164.854 30475
9165.360 31111
9165.867 30341
9166.374 30818
9166.881 30077
9167.388 31963
9167.895 30773
9168.402 30951
9168.909 31776
9169.416 31003
9169.923 31331
9170.430 30335
9170.938 30121
9171.445 31087
9171.952 30950
9172.459 30293
9172.966 30873
9173.473 31552
9173.980 31344
9174.487 31442
9174.995 30620
9175.502 31222
9176.009 31183
9176.516 30959
9177.024 30978
9177.531 30537
9178.038 31046
9178.545 31072
9179.053 30822
9179.560 30878
9180.067 32012
9180.575 31400
9181.082 30402
9181.589 30315
9182.097 30099
9182.604 30853
9183.112 29572
9183.619 30969
9184.127 31118
9184.634 31136
9185.141 30482
9185.649 30507
9186.156 30802
9186.664 30458
9187.171 31130
9187.679 30701
9188.187 30496
9188.694 31212
9189.202 32373
9189.709 31048
9190.217 30805
9190.725 30222
9191.232 30885
9191.740 31152
9192.248 29990
9192.755 31857
9193.263 31868
9193.771 30826
9194.278 31593
9194.786 30379
9195.294 31765
9195.802 30491
9196.309 31627
9196.817 31604
9197.325 31148
9197.833 32222
9198.341 31071
9198.849 31408
9199.356 30968
9199.864 31205
9200.372 30939
9200.880 30626
9201.388 30505
9201.896 31119
9202.404 30907
9202.912 30543
9203.420 30835
9203.928 31022
9204.436 31801
9204.944 31140
9205.452 31507
9205.960 31177
9206.468 31479
9206.976 31669
9207.484 30837
9207.992 31360
9208.500 31146
9209.009 30458
9209.517 30706
9210.025 31409
9210.533 31909
9211.041 31309
9211.550 31091
9212.058 31561
9212.566 31702
9213.074 31260
9213.582 31923
9214.091 32016
9214.599 31449
9215.107 30959
9215.616 31536
9216.124 31250
9216.632 31414
9217.141 32491
9217.649 30491
9218.157 31388
9218.666 31618
9219.174 30901
9219.683 30412
9220.191 30231
9220.700 31121
9221.208 30985
9221.717 31166
9222.225 31165
9222.734 32240
9223.242 31957
9223.751 30830
9224.259 31548
9224.768 32073
9225.276 32032
9225.785 31464
9226.294 31950
9226.802 32162
9227.311 31769
9227.820 31246
9228.328 31194
9228.837 31944
9229.346 31696
9229.854 31188
9230.363 30275
9230.872 32269
9231.381 31970
9231.889 31216
9232.398 31311
9232.907 31399
9233.416 32073
9233.925 30981
9234.433 31269
9234.942 32169
9235.451 32927
9235.960 31969
9236.469 31353
9236.978 31916
9237.487 31641
9237.996 31668
9238.505 31558
9239.014 31348
9239.523 31517
9240.032 31946
9240.541 30848
9241.050 31662
9241.559 31197
9242.068 31354
9242.577 31482
9243.086 31342
9243.595 32880
9244.104 31690
9244.613 31175
9245.122 30859
9245.632 31133
9246.141 32296
9246.650 31201
9247.159 31083
9247.668 31163
9248.178 31967
9248.687 31059
9249.196 31112
9249.705 31212
9250.215 31178
9250.724 31946
9251.233 31366
9251.742 31163
9252.252 31509
9252.761 31995
9253.271 32299
9253.780 31823
9254.289 32426
9254.799 31619
9255.308 31642
9255.818 31212
9256.327 32840
9256.836 32106
9257.346 31398
9257.855 32296
9258.365 31152
9258.874 32045
9259.384 31773
9259.894 32522
9260.403 32504
9260.913 31927
9261.422 32788
9261.932 32506
9262.442 31951
9262.951 32096
9263.461 31993
9263.970 31966
9264.480 32309
9264.990 32303
9265.500 32708
9266.009 32975
9266.519 32530
9267.029 33128
9267.538 32064
9268.048 32503
9268.558 31890
9269.068 32379
9269.578 32108
9270.088 32424
9270.597 32346
9271.107 31074
9271.617 32922
9272.127 31265
9272.637 32319
9273.147 32608
9273.657 32665
9274.167 32952
9274.677 33246
9275.187 32879
9275.697 32289
9276.207 33560
9276.717 32338
9277.227 33450
9277.737 32710
9278.247 33008
9278.757 32481
9279.267 32056
9279.777 31913
9280.287 31946
9280.797 31990
9281.307 30828
9281.818 33833
9282.328 33128
9282.838 32339
9283.348 32884
9283.858 31626
9284.368 31899
9284.879 31731
9285.389 31807
9285.899 32290
9286.410 33346
9286.920 32148
9287.430 31883
9287.940 32944
9288.451 32941
9288.961 31358
9289.472 31841
9289.982 31923
9290.492 32950
9291.003 33047
9291.513 32249
9292.024 31856
9292.534 31364
9293.044 31044
9293.555 31337
9294.065 31587
9294.576 32985
9295.087 33824
9295.597 32131
9296.108 32067
9296.618 31555
9297.129 32927
9297.639 31302
9298.150 31107
9298.661 32327
9299.171 32227
9299.682 33090
9300.193 31418
9300.703 32045
9301.214 31416
9301.725 31918
9302.235 31712
9302.746 31190
9303.257 31380
9303.768 32064
9304.278 31240
9304.789 31656
9305.300 31885
9305.811 31767
9306.322 32157
9306.832 31982
9307.343 32129
9307.854 32236
9308.365 32132
9308.876 32729
9309.387 30689
9309.898 32576
9310.409 31490
9310.920 31329
9311.431 31178
9311.942 32666
9312.453 31973
9312.964 31641
9313.475 31288
9313.986 31552
9314.497 32354
9315.008 31813
9315.519 32183
9316.030 31705
9316.541 32238
9317.052 31206
9317.563 31749
9318.075 32408
9318.586 32244
9319.097 32014
9319.608 31234
9320.119 31960
9320.631 32698
9321.142 32330
9321.653 32864
9322.164 31285
9322.676 32352
9323.187 31254
9323.698 31712
9324.210 31491
9324.721 31891
9325.232 32162
9325.744 31883
9326.255 31514
9326.766 32385
9327.278 32024
9327.789 32253
9328.301 32314
9328.812 31956
9329.324 31613
9329.835 31463
9330.347 31752
9330.858 30980
9331.370 30824
9331.881 31607
9332.393 30679
9332.904 31742
9333.416 32628
9333.928 31191
9334.439 31594
9334.951 31015
9335.462 31798
9335.974 30900
9336.486 30897
9336.997 31663
9337.509 32067
9338.021 30849
9338.533 30802
9339.044 31639
9339.556 30993
9340.068 31807
9340.580 30904
9341.091 32005
9341.603 31991
9342.115 31996
9342.627 31616
9343.139 31611
9343.651 31988
9344.162 31502
9344.674 31654
9345.186 31079
9345.698 31897
9346.210 32459
9346.722 31594
9347.234 31784
9347.746 31308
9348.258 31711
9348.770 31060
9349.282 31262
9349.794 31944
9350.306 31704
9350.818 31225
9351.330 31864
9351.842 32008
9352.354 32351
9352.866 32088
9353.379 31328
9353.891 31667
9354.403 32232
9354.915 32044
9355.427 30860
9355.939 31370
9356.452 31167
9356.964 31129
9357.476 31578
9357.988 31670
9358.501 32482
9359.013 32372
9359.525 31445
9360.038 32193
9360.550 31379
9361.062 31676
9361.575 31258
9362.087 31812
9362.599 31218
9363.112 31850
9363.624 31132
9364.137 31201
9364.649 32089
9365.162 31714
9365.674 32826
9366.186 31295
9366.699 31816
9367.211 31042
9367.724 31571
9368.237 31540
9368.749 31360
9369.262 31199
9369.774 31180
9370.287 32475
9370.799 30815
9371.312 32182
9371.825 32641
9372.337 30952
9372.850 30970
9373.363 30722
9373.875 31884
9374.388 31057
9374.901 31307
9375.414 31910
9375.926 32057
9376.439 31442
9376.952 31699
9377.465 30916
9377.978 30742
9378.490 31566
9379.003 30580
9379.516 32115
9380.029 32096
9380.542 31755
9381.055 31044
9381.568 31710
9382.081 31207
9382.593 31169
9383.106 32148
9383.619 31128
9384.132 31968
9384.645 31436
9385.158 31130
9385.671 32238
9386.184 30669
9386.697 32290
9387.211 31449
9387.724 31837
9388.237 31464
9388.750 32119
9389.263 30777
9389.776 30772
9390.289 32079
9390.802 32285
9391.316 31799
9391.829 31079
9392.342 31362
9392.855 31828
9393.368 31673
9393.882 31577
9394.395 31238
9394.908 32104
9395.421 30775
9395.935 32138
9396.448 30571
9396.961 32393
9397.475 32429
9397.988 32175
9398.501 31811
9399.015 31033
9399.528 32234
9400.042 31210
9400.555 31112
9401.069 31943
9401.582 32624
9402.095 31584
9402.609 31131
9403.122 30916
9403.636 31753
9404.150 32045
9404.663 31422
9405.177 31348
9405.690 32240
9406.204 31616
9406.717 31291
9407.231 31218
9407.745 30911
9408.258 30408
9408.772 32036
9409.286 31265
9409.799 32803
9410.313 31526
9410.827 32101
9411.340 32190
9411.854 31977
9412.368 32531
9412.882 31732
9413.395 31408
9413.909 31192
9414.423 31708
9414.937 31434
9415.451 32193
9415.965 31454
9416.478 31725
9416.992 32133
9417.506 30914
9418.020 31543
9418.534 31783
9419.048 32221
9419.562 31844
9420.076 31816
9420.590 32527
9421.104 32019
9421.618 32458
9422.132 31224
9422.646 32821
9423.160 32199
9423.674 31643
9424.188 32044
9424.702 31185
9425.216 32585
9425.731 32106
9426.245 32030
9426.759 32006
9427.273 31985
9427.787 31591
9428.301 31524
9428.816 31347
9429.330 31941
9429.844 32116
9430.358 31237
9430.873 31850
9431.387 31305
9431.901 32260
9432.415 30635
9432.930 31945
9433.444 31581
9433.958 31540
9434.473 32195
9434.987 31165
9435.502 32361
9436.016 32333
9436.530 32359
9437.045 32826
9437.559 31571
9438.074 31587
9438.588 31319
9439.103 31163
9439.617 32204
9440.132 32304
9440.646 31874
9441.161 31016
9441.675 30809
9442.190 32199
9442.704 32862
9443.219 32333
9443.734 32057
9444.248 31512
9444.763 31557
9445.278 31352
9445.792 31906
9446.307 32073
9446.822 32499
9447.336 32319
9447.851 31240
9448.366 32583
9448.881 32842
9449.395 31910
9449.910 32277
9450.425 32005
9450.940 32735
9451.455 31664
9451.969 32056
9452.484 32780
9452.999 32544
9453.514 32190
9454.029 32353
9454.544 32974
9455.059 31687
9455.574 32673
9456.089 32472
9456.604 32050
9457.119 32306
9457.634 33260
9458.149 32266
9458.664 32280
9459.179 33537
9459.694 32029
9460.209 32706
9460.724 32426
9461.239 32822
9461.754 32914
9462.269 32728
9462.784 32203
9463.300 32330
9463.815 33216
9464.330 31759
9464.845 31838
9465.360 32624
9465.876 33360
9466.391 32721
9466.906 32534
9467.421 32918
9467.937 33430
9468.452 33535
9468.967 32143
9469.482 32734
9469.998 33252
9470.513 33606
9471.029 33231
9471.544 32686
9472.059 33190
9472.575 32761
9473.090 33593
9473.606 32315
9474.121 33431
9474.636 32949
9475.152 33315
9475.667 33464
9476.183 32210
9476.698 33360
9477.214 32502
9477.730 33092
9478.245 33058
9478.761 32917
9479.276 32474
9479.792 32577
9480.308 32334
9480.823 33687
9481.339 34751
9481.854 33319
9482.370 33716
9482.886 33350
9483.402 33396
9483.917 33404
9484.433 32602
9484.949 32971
9485.464 32876
9485.980 33697
9486.496 32992
9487.012 33599
9487.528 33744
9488.043 34315
9488.559 33915
9489.075 33203
9489.591 34078
9490.107 33184
9490.623 33813
9491.139 34564
9491.655 34308
9492.171 33527
9492.687 34183
9493.203 34597
9493.719 34134
9494.235 33354
9494.751 33439
9495.267 34532
9495.783 34239
9496.299 35337
9496.815 33354
9497.331 34005
9497.847 33795
9498.363 34107
9498.879 34808
9499.395 33212
9499.911 34691
9500.428 33905
9500.944 34415
9501.460 34033
9501.976 32978
9502.492 34994
9503.009 35311
9503.525 35310
9504.041 34122
9504.558 34952
9505.074 34895
9505.590 35243
9506.106 35359
9506.623 34377
9507.139 35772
9507.656 36070
9508.172 35763
9508.688 35093
9509.205 34778
9509.721 36399
9510.238 36303
9510.754 36497
9511.270 35877
9511.787 36572
9512.303 35992
9512.820 36198
9513.336 37036
9513.853 37031
9514.370 37416
9514.886 35936
9515.403 36829
9515.919 36977
9516.436 37106
9516.953 37337
9517.469 37044
9517.986 37239
9518.502 36724
9519.019 36083
9519.536 36319
9520.053 36677
9520.569 35483
9521.086 36228
9521.603 36964
9522.120 36740
9522.636 36209
9523.153 35605
9523.670 36108
9524.187 35848
9524.704 35990
9525.220 34595
9525.737 35407
9526.254 35105
9526.771 34642
9527.288 35148
9527.805 34451
9528.322 35503
9528.839 34483
9529.356 35183
9529.873 34799
9530.390 34692
9530.907 33361
9531.424 34010
9531.941 34123
9532.458 34491
9532.975 34834
9533.492 33886
9534.009 34090
9534.526 34269
9535.043 34199
9535.560 33935
9536.077 34185
9536.595 33950
9537.112 33544
9537.629 34347
9538.146 33564
9538.663 35576
9539.181 35281
9539.698 33951
9540.215 33535
9540.732 32908
9541.250 34428
9541.767 34602
9542.284 34640
9542.802 33615
9543.319 33385
9543.836 33087
9544.354 32629
9544.871 33558
9545.388 33800
9545.906 33087
9546.423 32662
9546.941 33976
9547.458 33872
9547.976 33999
9548.493 32870
9549.011 33354
9549.528 32993
9550.046 32956
9550.563 32668
9551.081 33036
9551.598 33873
9552.116 34098
9552.633 32957
9553.151 33305
9553.669 32684
9554.186 33806
9554.704 33046
9555.222 34187
9555.739 33587
9556.257 33315
9556.775 33682
9557.292 33176
9557.810 33242
9558.328 32629
9558.846 33366
9559.363 32891
9559.881 33621
9560.399 34215
9560.917 33452
9561.435 32113
9561.953 32690
9562.470 33741
9562.988 32454
9563.506 33365
9564.024 32572
9564.542 33351
9565.060 33740
9565.578 32834
9566.096 32978
9566.614 32237
9567.132 33655
9567.650 32885
9568.168 32563
9568.686 32421
9569.204 33723
9569.722 32581
9570.240 32474
9570.758 32849
9571.276 32528
9571.794 32797
9572.313 32464
9572.831 32660
9573.349 32850
9573.867 33416
9574.385 32916
9574.903 32597
9575.422 32150
9575.940 31750
9576.458 32317
9576.976 31557
9577.495 33282
9578.013 33207
9578.531 32264
9579.050 32349
9579.568 32379
9580.086 33355
9580.605 31815
9581.123 31835
9581.641 32505
9582.160 33450
9582.678 32353
9583.197 32512
9583.715 32959
9584.233 32226
9584.752 33423
9585.270 32513
9585.789 33012
9586.307 33081
9586.826 33203
9587.344 32668
9587.863 33184
9588.382 32367
9588.900 32099
9589.419 32995
9589.937 32184
9590.456 33295
9590.975 33162
9591.493 32869
9592.012 33345
9592.531 32981
9593.049 33587
9593.568 32317
9594.087 32427
9594.606 32370
9595.124 33944
9595.643 32622
9596.162 31947
9596.681 33718
9597.199 33397
9597.718 33844
9598.237 32482
9598.756 33513
9599.275 32769
9599.794 33163
9600.313 32425
9600.832 32065
9601.350 32865
9601.869 32666
9602.388 33189
9602.907 33041
9603.426 33861
9603.945 33616
9604.464 32206
9604.983 32075
9605.502 32442
9606.021 32808
9606.540 32404
9607.059 32720
9607.579 31397
9608.098 32571
9608.617 32460
9609.136 32446
9609.655 32155
9610.174 32529
9610.693 32801
9611.213 32672
9611.732 32832
9612.251 32786
9612.770 33169
9613.290 32386
9613.809 32070
9614.328 32175
9614.847 32455
9615.367 32505
9615.886 31804
9616.405 33670
9616.925 32778
9617.444 31680
9617.963 32776
9618.483 31780
9619.002 33532
9619.522 32470
9620.041 33164
9620.560 32578
9621.080 32168
9621.599 33158
9622.119 31333
9622.638 32106
9623.158 32484
9623.677 32803
9624.197 32739
9624.717 32974
9625.236 32790
9625.756 32253
9626.275 32467
9626.795 32581
9627.315 32551
9627.834 32974
9628.354 32177
9628.873 33196
9629.393 32994
9629.913 33429
9630.433 32999
9630.952 33047
9631.472 31576
9631.992 33129
9632.512 32464
9633.031 31952
9633.551 32043
9634.071 32087
9634.591 32861
9635.111 32599
9635.630 31752
9636.150 31789
9636.670 32436
9637.190 31337
9637.710 32090
9638.230 32784
9638.750 31523
9639.270 31418
9639.790 32154
9640.310 32724
9640.830 31744
9641.350 32035
9641.870 30859
9642.390 32232
9642.910 31824
9643.430 31730
9643.950 31944
9644.470 31187
9644.990 32091
9645.510 30912
9646.031 31835
9646.551 30847
9647.071 31786
9647.591 31677
9648.111 30965
9648.631 31504
9649.152 31189
9649.672 32076
9650.192 30822
9650.712 31704
9651.233 32062
9651.753 32258
9652.273 31913
9652.794 31884
9653.314 31843
9653.834 31527
9654.355 31665
9654.875 31478
9655.395 31746
9655.916 31779
9656.436 32618
9656.957 32495
9657.477 31156
9657.998 31608
9658.518 31562
9659.039 32557
9659.559 31650
9660.080 31789
9660.600 31912
9661.121 31534
9661.641 31697
9662.162 31061
9662.682 31875
9663.203 30963
9663.724 31937
9664.244 32317
9664.765 31593
9665.285 31568
9665.806 31584
9666.327 31585
9666.848 31109
9667.368 32407
9667.889 31161
9668.410 31785
9668.930 31739
9669.451 31399
9669.972 31309
9670.493 30817
9671.014 32062
9671.534 30869
9672.055 31577
9672.576 31365
9673.097 31458
9673.618 31564
9674.139 31760
9674.660 31821
9675.181 31687
9675.702 31906
9676.223 31651
9676.744 32129
9677.265 32770
9677.786 32906
9678.307 31531
9678.828 31158
9679.349 30887
9679.870 31403
9680.391 32025
9680.912 31745
9681.433 32610
9681.954 31494
9682.475 31800
9682.996 31336
9683.517 31967
9684.039 32600
9684.560 31500
9685.081 31895
9685.602 32648
9686.123 31446
9686.645 30657
9687.166 30455
9687.687 31144
9688.208 30969
9688.730 31820
9689.251 31239
9689.772 32883
9690.294 32541
9690.815 32443
9691.336 31137
9691.858 31658
9692.379 31524
9692.901 30918
9693.422 31735
9693.943 30334
9694.465 32363
9694.986 31586
9695.508 31744
9696.029 32136
9696.551 31252
9697.072 31473
9697.594 31594
9698.115 31553
9698.637 32518
9699.159 32666
9699.680 31676
9700.202 30933
9700.723 31773
9701.245 31368
9701.767 31822
9702.288 31165
9702.810 31665
9703.332 31755
9703.853 31351
9704.375 31301
9704.897 31622
9705.419 31294
9705.940 31142
9706.462 31410
9706.984 30855
9707.506 32094
9708.027 32386
9708.549 31156
9709.071 31244
9709.593 31247
9710.115 32509
9710.637 31352
9711.159 31360
9711.681 31748
9712.203 32138
9712.724 32138
9713.246 31774
9713.768 31277
9714.290 31033
9714.812 31015
9715.334 31411
9715.856 31201
9716.378 31980
9716.901 31764
9717.423 31034
9717.945 31009
9718.467 30696
9718.989 31557
9719.511 32367
9720.033 31206
9720.555 31942
9721.077 31619
9721.600 31939
9722.122 31473
9722.644 31188
9723.166 32129
9723.689 31127
9724.211 31639
9724.733 32039
9725.255 31489
9725.778 32019
9726.300 31569
9726.822 31539
9727.345 30681
9727.867 32383
9728.389 32027
9728.912 32072
9729.434 32074
9729.956 31277
9730.479 31738
9731.001 31409
9731.524 32597
9732.046 31203
9732.569 32478
9733.091 31235
9733.614 32067
9734.136 31320
9734.659 30731
9735.181 31286
9735.704 31410
9736.227 31845
9736.749 30910
9737.272 31315
9737.794 31594
9738.317 32340
9738.840 31317
9739.362 30915
9739.885 31013
9740.408 32021
9740.930 32415
9741.453 31389
9741.976 31776
9742.499 31901
9743.021 32599
9743.544 29941
9744.067 30528
9744.590 30635
9745.112 30566
9745.635 30924
9746.158 30999
9746.681 31376
9747.204 31931
9747.727 31649
9748.250 31390
9748.773 31218
9749.296 31722
9749.818 30710
9750.341 31338
9750.864 32054
9751.387 32032
9751.910 32307
9752.433 31811
9752.956 31590
9753.480 31854
9754.003 31604
9754.526 31753
9755.049 32317
9755.572 31661
9756.095 32353
9756.618 31727
9757.141 32120
9757.664 31642
9758.188 30764
9758.711 31753
9759.234 30590
9759.757 31907
9760.280 32186
9760.804 31766
9761.327 31817
9761.850 31562
9762.373 31800
9762.897 31415
9763.420 31648
9763.943 32025
9764.467 33178
9764.990 32521
9765.513 31837
9766.037 31867
9766.560 31825
9767.084 31813
9767.607 30837
9768.130 31441
9768.654 31060
9769.177 32231
9769.701 31880
9770.224 32059
9770.748 30978
9771.271 30468
9771.795 31842
9772.318 31256
9772.842 31941
9773.366 31884
9773.889 31845
9774.413 31221
9774.936 30553
9775.460 31424
9775.984 30886
9776.507 31137
9777.031 32015
9777.555 31833
9778.078 31467
9778.602 30542
9779.126 30541
9779.650 30727
9780.173 30910
9780.697 30047
9781.221 31046
9781.745 31171
9782.269 31729
9782.792 30527
9783.316 31426
9783.840 31037
9784.364 31124
9784.888 31870
9785.412 30244
9785.936 31529
9786.460 31156
9786.984 30683
9787.508 30881
9788.032 30036
9788.556 30847
9789.080 30542
9789.604 30975
9790.128 31063
9790.652 31651
9791.176 31668
9791.700 31515
9792.224 30962
9792.748 30035
9793.272 31060
9793.796 30577
9794.320 31505
9794.845 30683
9795.369 30469
9795.893 30888
9796.417 30306
9796.941 30240
9797.466 30431
9797.990 30954
9798.514 30200
9799.038 30969
9799.563 31659
9800.087 31243
9800.611 31178
9801.136 30091
9801.660 31508
9802.184 30529
9802.709 30812
9803.233 31322
9803.757 31328
9804.282 31048
9804.806 30986
9805.331 30953
9805.855 30435
9806.380 31076
9806.904 30494
9807.429 31162
9807.953 30695
9808.478 31169
9809.002 30113
9809.527 30986
9810.051 31578
9810.576 30846
9811.101 31569
9811.625 29805
9812.150 31703
9812.674 31772
9813.199 31090
9813.724 30558
9814.248 30141
9814.773 30890
9815.298 30118
9815.823 30105
9816.347 31379
9816.872 30572
9817.397 30259
9817.922 30403
9818.446 30660
9818.971 31423
9819.496 31011
9820.021 31428
9820.546 32004
9821.071 30951
9821.595 31071
9822.120 29742
9822.645 30562
9823.170 30411
9823.695 30363
9824.220 30890
9824.745 30258
9825.270 32421
9825.795 31259
9826.320 29597
9826.845 30121
9827.370 29891
9827.895 30900
9828.420 31441
9828.945 30463
9829.470 30260
9829.995 31331
9830.521 31166
9831.046 31645
9831.571 31129
9832.096 30424
9832.621 30906
9833.146 30761
9833.672 30997
9834.197 31028
9834.722 31162
9835.247 31021
9835.772 30352
9836.298 31283
9836.823 30178
9837.348 30920
9837.874 29526
9838.399 31399
9838.924 31844
9839.450 30700
9839.975 30828
9840.500 30151
9841.026 31087
9841.551 29896
9842.077 28890
9842.602 29972
9843.128 31114
9843.653 30972
9844.179 30484
9844.704 30200
9845.230 30357
9845.755 31054
9846.281 30046
9846.806 30811
9847.332 30928
9847.857 31005
9848.383 30644
9848.909 30490
9849.434 30483
9849.960 30877
9850.485 30152
9851.011 29437
9851.537 31168
9852.063 31318
9852.588 30567
9853.114 30530
9853.640 29214
9854.165 30439
9854.691 30177
9855.217 30557
9855.743 30348
9856.269 30497
9856.794 30392
9857.320 30312
9857.846 30054
9858.372 30292
9858.898 31062
9859.424 29666
9859.950 30182
9860.476 31179
9861.002 30707
9861.528 30001
9862.053 30464
9862.579 30800
9863.105 30292
9863.631 31073
9864.157 29575
9864.684 31586
9865.210 31339
9865.736 31318
9866.262 31023
9866.788 30356
9867.314 31602
9867.840 30112
9868.366 30536
9868.892 30216
9869.418 30553
9869.945 31187
9870.471 30958
9870.997 30538
9871.523 30502
9872.050 31763
9872.576 30807
9873.102 30833
9873.628 31435
9874.155 30806
9874.681 29916
9875.207 30096
9875.734 30546
9876.260 29710
9876.786 30113
9877.313 29480
9877.839 31070
9878.365 31145
9878.892 30528
9879.418 30703
9879.945 29193
9880.471 30007
9880.998 30117
9881.524 30784
9882.051 30595
9882.577 31023
9883.104 31493
9883.630 30966
9884.157 30594
9884.683 30675
9885.210 29963
9885.737 30179
9886.263 31083
9886.790 30506
9887.316 30991
9887.843 30062
9888.370 29726
9888.896 29890
9889.423 30527
9889.950 30603
9890.477 30086
9891.003 31130
9891.530 30458
9892.057 29884
9892.584 30470
9893.110 30367
9893.637 30711
9894.164 30195
9894.691 30313
9895.218 30253
9895.745 31717
9896.272 30516
9896.798 29916
9897.325 29732
9897.852 30369
9898.379 30484
9898.906 30117
9899.433 30451
9899.960 30629
9900.487 31119
9901.014 30230
9901.541 30538
9902.068 30449
9902.595 29912
9903.122 31025
9903.649 30404
9904.177 31260
9904.704 30323
9905.231 30800
9905.758 30391
9906.285 29387
9906.812 30991
9907.339 30522
9907.867 30301
9908.394 29894
9908.921 30365
9909.448 31261
9909.975 30185
9910.503 29425
9911.030 29770
9911.557 30251
9912.085 30245
9912.612 30912
9913.139 30992
9913.667 30250
9914.194 29850
9914.721 30021
9915.249 31202
9915.776 30248
9916.304 30893
9916.831 29950
9917.358 30614
9917.886 30814
9918.413 29975
9918.941 30197
9919.468 30251
9919.996 30892
9920.523 29529
9921.051 30388
9921.579 30257
9922.106 30431
9922.634 30165
9923.161 29713
9923.689 29840
9924.217 29720
9924.744 29836
9925.272 29609
9925.800 30271
9926.327 30749
9926.855 30877
9927.383 30146
9927.910 30085
9928.438 30046
9928.966 29281
9929.494 30126
9930.021 29024
9930.549 30426
9931.077 30305
9931.605 30080
9932.133 30646
9932.661 29707
9933.188 31699
9933.716 30246
9934.244 30274
9934.772 30397
9935.300 30775
9935.828 30345
9936.356 29830
9936.884 30263
9937.412 30432
9937.940 30715
9938.468 30475
9938.996 31101
9939.524 31119
9940.052 30805
9940.580 30137
9941.108 29352
9941.636 29213
9942.164 30345
9942.693 29915
9943.221 29563
9943.749 31501
9944.277 30348
9944.805 30083
9945.333 30137
9945.862 30196
9946.390 31310
9946.918 30145
9947.446 30066
9947.975 29490
9948.503 30177
9949.031 29775
9949.560 29633
9950.088 29584
9950.616 30165
9951.145 30836
9951.673 29938
9952.201 30837
9952.730 30680
9953.258 31406
9953.786 30462
9954.315 30378
9954.843 29867
9955.372 30002
9955.900 30350
9956.429 28998
9956.957 31542
9957.486 30923
9958.014 30208
9958.543 30672
9959.071 30018
9959.600 30466
9960.129 29696
9960.657 29564
9961.186 29648
9961.715 30278
9962.243 30808
9962.772 29584
9963.300 30197
9963.829 30336
9964.358 30240
9964.887 29914
9965.415 30756
9965.944 30656
9966.473 31355
9967.002 31031
9967.530 30466
9968.059 29953
9968.588 30541
9969.117 31270
9969.646 30284
9970.175 31241
9970.703 30943
9971.232 30188
9971.761 30572
9972.290 31099
9972.819 31083
9973.348 30347
9973.877 30495
9974.406 30508
9974.935 31014
9975.464 31370
9975.993 30088
9976.522 30136
9977.051 29848
9977.580 30336
9978.109 29900
9978.638 30691
9979.167 30641
9979.696 31496
9980.226 29991
9980.755 30024
9981.284 30849
9981.813 30964
9982.342 30530
9982.871 29745
9983.401 31094
9983.930 30654
9984.459 30940
9984.988 31693
9985.518 30302
9986.047 31367
9986.576 30716
9987.106 29775
9987.635 30333
9988.164 30804
9988.694 30564
9989.223 30168
9989.752 29972
9990.282 30663
9990.811 31130
9991.341 30204
9991.870 29891
9992.399 30248
9992.929 30232
9993.458 30067
9993.988 29921
9994.517 30898
9995.047 29969
9995.576 30511
9996.106 29967
9996.636 30922
9997.165 31258
9997.695 30351
9998.224 29892
9998.754 30040
9999.284 30636
9999.813 29780
10000.343 30660
10000.873 31099
10001.402 30932
10001.932 30080
10002.462 29561
10002.991 30121
10003.521 30361
10004.051 30471
10004.581 30461
10005.111 30688
10005.640 29943
10006.170 30647
10006.700 29397
10007.230 29885
