# Supplementary material for: The N-terminal PA domains of signal-peptide-peptidase-like 2 (SPPL2) proteases impact on TNFα cleavage
Source: Commun Biol. 2025 Apr 30;8:686. doi: 10.1038/s42003-025-08102-y (PMC12043953; doi:10.1038/s42003-025-08102-y)
Supplement: Supplementary file 4 — Supplementary Data 2 [file 42003_2025_8102_MOESM4_ESM.zip › MALDI-TOF data/C7.4 3I2a_TNFa_rep_0_F4_1.txt]

1997.505 95637
1997.740 96234
1997.975 99095
1998.210 97342
1998.445 96585
1998.679 95718
1998.914 97092
1999.149 98822
1999.384 101024
1999.619 96780
1999.854 100262
2000.089 99243
2000.324 96717
2000.559 95494
2000.794 98780
2001.029 98969
2001.264 97527
2001.499 93873
2001.734 97910
2001.969 97294
2002.204 95351
2002.439 98846
2002.674 96337
2002.909 100507
2003.144 98214
2003.379 97261
2003.614 98073
2003.850 95832
2004.085 97868
2004.320 96234
2004.555 92715
2004.790 93902
2005.026 98516
2005.261 96111
2005.496 99498
2005.731 97138
2005.967 94711
2006.202 97433
2006.437 97836
2006.673 97180
2006.908 98196
2007.143 97770
2007.379 96087
2007.614 96613
2007.850 96123
2008.085 97324
2008.320 97020
2008.556 99317
2008.791 101819
2009.027 98872
2009.262 97703
2009.498 99748
2009.733 99047
2009.969 99740
2010.204 96275
2010.440 97664
2010.675 98989
2010.911 99184
2011.147 100084
2011.382 98643
2011.618 97762
2011.853 96378
2012.089 94824
2012.325 96711
2012.560 98084
2012.796 100276
2013.032 99769
2013.268 96367
2013.503 100421
2013.739 95989
2013.975 94862
2014.211 96405
2014.446 97543
2014.682 98026
2014.918 95397
2015.154 97162
2015.390 97652
2015.626 98370
2015.861 98135
2016.097 97745
2016.333 97365
2016.569 97999
2016.805 100422
2017.041 102441
2017.277 101958
2017.513 98679
2017.749 97433
2017.985 94284
2018.221 97021
2018.457 97240
2018.693 95032
2018.929 98198
2019.165 95922
2019.401 94792
2019.637 97587
2019.873 97040
2020.109 98334
2020.346 96945
2020.582 99623
2020.818 99393
2021.054 98955
2021.290 96389
2021.527 96039
2021.763 98281
2021.999 98451
2022.235 99159
2022.472 98519
2022.708 96390
2022.944 95820
2023.180 99255
2023.417 99386
2023.653 97725
2023.889 94700
2024.126 97262
2024.362 98382
2024.599 96546
2024.835 96718
2025.071 97377
2025.308 97753
2025.544 96294
2025.781 98242
2026.017 96248
2026.254 96954
2026.490 99867
2026.727 99037
2026.963 98712
2027.200 100641
2027.436 97840
2027.673 96324
2027.909 97517
2028.146 98667
2028.383 98505
2028.619 97550
2028.856 95832
2029.093 95916
2029.329 96847
2029.566 98277
2029.803 94935
2030.039 94757
2030.276 96604
2030.513 96486
2030.750 96750
2030.986 98348
2031.223 100490
2031.460 101636
2031.697 97992
2031.934 98298
2032.170 96944
2032.407 99436
2032.644 96788
2032.881 98069
2033.118 99253
2033.355 97156
2033.592 96689
2033.829 97002
2034.066 97039
2034.303 99294
2034.540 99722
2034.777 97593
2035.014 94901
2035.251 96494
2035.488 96194
2035.725 99283
2035.962 97923
2036.199 98410
2036.436 96823
2036.673 97634
2036.910 98436
2037.147 97459
2037.384 98494
2037.622 100764
2037.859 101247
2038.096 98933
2038.333 100521
2038.570 98850
2038.808 100334
2039.045 99252
2039.282 99210
2039.519 98533
2039.757 97334
2039.994 94545
2040.231 95753
2040.469 93988
2040.706 97734
2040.943 100195
2041.181 102546
2041.418 99009
2041.655 99640
2041.893 98248
2042.130 100479
2042.368 98437
2042.605 97593
2042.843 97978
2043.080 99597
2043.318 99091
2043.555 97664
2043.793 99138
2044.030 96204
2044.268 97260
2044.505 97489
2044.743 98924
2044.980 99038
2045.218 97606
2045.456 98776
2045.693 96889
2045.931 94440
2046.169 95974
2046.406 96803
2046.644 94853
2046.882 97514
2047.119 96030
2047.357 96600
2047.595 95850
2047.833 96376
2048.070 97370
2048.308 98839
2048.546 97272
2048.784 97846
2049.022 99045
2049.260 99207
2049.497 96535
2049.735 96984
2049.973 94028
2050.211 96712
2050.449 97193
2050.687 97772
2050.925 98534
2051.163 99895
2051.401 95557
2051.639 95108
2051.877 98125
2052.115 96382
2052.353 97662
2052.591 98323
2052.829 99470
2053.067 101977
2053.305 100381
2053.543 100504
2053.781 96993
2054.019 98329
2054.258 97883
2054.496 97965
2054.734 95014
2054.972 97283
2055.210 98691
2055.448 96408
2055.687 96297
2055.925 97670
2056.163 100989
2056.401 98828
2056.640 102074
2056.878 100675
2057.116 100452
2057.355 100244
2057.593 95978
2057.831 99628
2058.070 98154
2058.308 96410
2058.546 98021
2058.785 99398
2059.023 99397
2059.262 97111
2059.500 96768
2059.739 97176
2059.977 96620
2060.216 96773
2060.454 97196
2060.693 98795
2060.931 97036
2061.170 97215
2061.408 95610
2061.647 95519
2061.885 95393
2062.124 94926
2062.363 95110
2062.601 95405
2062.840 100244
2063.078 97546
2063.317 96415
2063.556 98947
2063.795 96331
2064.033 99998
2064.272 98665
2064.511 93423
2064.749 95140
2064.988 98670
2065.227 98463
2065.466 96332
2065.705 97168
2065.943 98741
2066.182 96100
2066.421 96965
2066.660 95433
2066.899 95438
2067.138 96863
2067.377 98534
2067.616 96336
2067.855 95062
2068.094 94256
2068.332 96035
2068.571 94527
2068.810 95805
2069.049 99200
2069.288 96509
2069.527 97303
2069.767 98271
2070.006 95006
2070.245 94432
2070.484 95731
2070.723 96946
2070.962 96608
2071.201 97508
2071.440 97080
2071.679 93434
2071.919 96088
2072.158 96875
2072.397 99460
2072.636 100350
2072.875 100433
2073.115 97064
2073.354 96402
2073.593 94300
2073.833 95294
2074.072 95460
2074.311 95295
2074.550 97752
2074.790 96095
2075.029 96145
2075.269 95453
2075.508 97256
2075.747 95453
2075.987 98455
2076.226 96121
2076.466 97211
2076.705 99372
2076.944 96743
2077.184 95211
2077.423 95364
2077.663 95324
2077.903 95047
2078.142 92008
2078.382 95060
2078.621 94430
2078.861 95385
2079.100 96535
2079.340 95078
2079.580 95366
2079.819 93240
2080.059 96444
2080.299 96445
2080.538 98161
2080.778 94356
2081.018 95198
2081.257 96416
2081.497 95835
2081.737 97360
2081.977 97630
2082.216 96452
2082.456 96858
2082.696 96985
2082.936 98169
2083.176 96453
2083.415 95170
2083.655 95220
2083.895 92692
2084.135 95449
2084.375 93051
2084.615 92616
2084.855 96987
2085.095 96461
2085.335 94593
2085.575 96277
2085.815 95601
2086.055 97729
2086.295 95726
2086.535 97161
2086.775 97875
2087.015 95966
2087.255 92086
2087.495 96103
2087.735 96303
2087.975 94638
2088.215 96837
2088.455 97346
2088.696 97419
2088.936 96257
2089.176 95011
2089.416 96027
2089.656 94629
2089.897 96438
2090.137 94370
2090.377 96072
2090.617 95530
2090.858 95676
2091.098 96606
2091.338 96142
2091.578 97635
2091.819 95237
2092.059 96053
2092.300 93478
2092.540 95055
2092.780 96481
2093.021 95762
2093.261 98378
2093.502 95471
2093.742 94683
2093.982 93764
2094.223 97394
2094.463 93345
2094.704 94092
2094.944 95266
2095.185 95194
2095.426 94301
2095.666 96590
2095.907 98741
2096.147 94798
2096.388 92983
2096.628 91788
2096.869 95011
2097.110 95536
2097.350 94878
2097.591 100052
2097.832 95157
2098.072 96230
2098.313 93051
2098.554 94864
2098.795 94229
2099.035 94749
2099.276 95238
2099.517 93034
2099.758 97675
2099.999 95127
2100.239 97947
2100.480 95584
2100.721 97504
2100.962 95871
2101.203 94878
2101.444 94930
2101.685 93658
2101.926 94947
2102.166 96693
2102.407 96298
2102.648 95484
2102.889 95854
2103.130 96467
2103.371 96591
2103.612 95573
2103.853 96460
2104.094 98220
2104.335 94939
2104.577 96024
2104.818 93000
2105.059 96055
2105.300 95180
2105.541 97370
2105.782 96950
2106.023 95919
2106.264 95496
2106.506 95519
2106.747 97205
2106.988 97384
2107.229 98711
2107.471 97501
2107.712 97985
2107.953 99220
2108.194 95699
2108.436 94654
2108.677 95874
2108.918 100010
2109.160 94640
2109.401 96635
2109.642 94825
2109.884 95525
2110.125 98737
2110.367 95626
2110.608 95025
2110.849 97500
2111.091 97344
2111.332 97656
2111.574 96254
2111.815 94515
2112.057 97110
2112.298 96657
2112.540 97339
2112.781 97434
2113.023 95938
2113.265 94016
2113.506 95314
2113.748 94216
2113.989 95857
2114.231 94555
2114.473 93933
2114.714 91719
2114.956 95846
2115.198 96012
2115.439 95152
2115.681 94300
2115.923 93050
2116.165 96567
2116.406 94711
2116.648 94154
2116.890 94892
2117.132 95042
2117.374 94422
2117.615 93038
2117.857 94908
2118.099 94807
2118.341 95192
2118.583 96108
2118.825 97769
2119.067 97955
2119.309 97325
2119.551 96172
2119.793 93861
2120.035 97058
2120.277 95580
2120.519 96523
2120.761 94042
2121.003 95081
2121.245 95169
2121.487 97138
2121.729 97784
2121.971 93725
2122.213 95107
2122.455 94405
2122.697 92470
2122.939 96682
2123.181 96906
2123.424 94293
2123.666 93753
2123.908 97131
2124.150 96686
2124.392 94644
2124.635 93198
2124.877 93309
2125.119 94930
2125.361 93796
2125.604 93032
2125.846 93121
2126.088 93570
2126.331 95508
2126.573 94372
2126.815 95961
2127.058 100501
2127.300 96398
2127.543 95221
2127.785 93082
2128.027 92782
2128.270 95888
2128.512 95966
2128.755 96259
2128.997 94773
2129.240 94618
2129.482 95971
2129.725 96511
2129.967 96103
2130.210 95479
2130.453 95133
2130.695 91865
2130.938 94083
2131.180 95393
2131.423 96511
2131.666 94222
2131.908 96698
2132.151 97034
2132.394 96961
2132.636 97139
2132.879 98168
2133.122 96998
2133.365 98270
2133.607 98940
2133.850 99149
2134.093 95562
2134.336 94159
2134.578 95754
2134.821 96107
2135.064 95914
2135.307 95372
2135.550 97013
2135.793 95764
2136.036 96664
2136.279 94327
2136.521 94190
2136.764 95828
2137.007 96983
2137.250 96960
2137.493 97939
2137.736 98122
2137.979 96712
2138.222 93514
2138.465 96458
2138.708 95296
2138.951 92678
2139.195 97129
2139.438 96065
2139.681 95447
2139.924 94779
2140.167 94859
2140.410 95119
2140.653 94711
2140.896 94382
2141.140 95871
2141.383 97387
2141.626 96873
2141.869 95679
2142.113 93825
2142.356 92040
2142.599 95028
2142.842 93675
2143.086 92770
2143.329 93145
2143.572 92964
2143.816 94166
2144.059 93239
2144.302 94356
2144.546 93801
2144.789 95830
2145.033 94382
2145.276 96780
2145.519 98253
2145.763 96086
2146.006 95659
2146.250 93973
2146.493 95614
2146.737 95235
2146.980 95253
2147.224 93878
2147.467 94408
2147.711 96617
2147.955 96255
2148.198 95889
2148.442 95930
2148.685 96738
2148.929 92948
2149.173 95598
2149.416 93017
2149.660 93750
2149.904 90536
2150.147 93979
2150.391 95142
2150.635 94890
2150.879 95307
2151.122 93956
2151.366 95554
2151.610 95264
2151.854 93859
2152.098 94403
2152.341 95225
2152.585 94429
2152.829 91477
2153.073 96881
2153.317 97054
2153.561 93926
2153.805 93461
2154.049 96395
2154.293 97446
2154.537 97184
2154.781 96025
2155.025 93741
2155.269 96588
2155.513 95268
2155.757 95530
2156.001 95679
2156.245 95109
2156.489 93184
2156.733 93003
2156.977 94000
2157.221 93785
2157.465 93443
2157.709 93987
2157.953 92535
2158.198 95280
2158.442 93743
2158.686 97100
2158.930 94637
2159.174 95768
2159.419 96173
2159.663 97174
2159.907 95306
2160.151 95203
2160.396 94221
2160.640 94696
2160.884 91982
2161.129 95333
2161.373 94493
2161.617 95302
2161.862 96176
2162.106 93681
2162.351 95041
2162.595 97077
2162.839 96634
2163.084 99320
2163.328 94948
2163.573 94960
2163.817 92836
2164.062 92515
2164.306 95330
2164.551 94823
2164.795 94448
2165.040 96174
2165.285 96514
2165.529 96584
2165.774 92182
2166.018 93160
2166.263 94644
2166.508 95499
2166.752 95328
2166.997 95660
2167.242 94759
2167.486 97888
2167.731 94726
2167.976 95608
2168.221 95899
2168.465 93592
2168.710 93103
2168.955 94812
2169.200 94688
2169.444 95155
2169.689 96161
2169.934 95294
2170.179 95028
2170.424 95205
2170.669 92147
2170.914 96028
2171.159 95570
2171.403 94852
2171.648 93638
2171.893 95796
2172.138 93018
2172.383 94948
2172.628 94323
2172.873 96102
2173.118 96997
2173.363 93478
2173.608 95447
2173.853 92388
2174.099 93620
2174.344 93803
2174.589 93799
2174.834 93055
2175.079 93353
2175.324 94448
2175.569 93189
2175.814 95669
2176.060 93978
2176.305 96836
2176.550 98975
2176.795 92664
2177.041 94793
2177.286 94020
2177.531 95645
2177.776 95253
2178.022 96214
2178.267 93144
2178.512 91999
2178.758 94153
2179.003 94369
2179.248 94109
2179.494 94306
2179.739 93072
2179.985 95401
2180.230 94235
2180.475 94862
2180.721 94263
2180.966 95189
2181.212 94462
2181.457 93907
2181.703 93301
2181.948 94196
2182.194 93306
2182.440 93644
2182.685 93936
2182.931 92539
2183.176 92892
2183.422 92428
2183.667 94142
2183.913 97011
2184.159 98237
2184.404 97359
2184.650 92363
2184.896 94567
2185.142 92582
2185.387 96511
2185.633 92763
2185.879 96133
2186.124 93534
2186.370 95965
2186.616 94294
2186.862 94039
2187.108 93718
2187.354 93674
2187.599 94923
2187.845 94819
2188.091 94828
2188.337 95466
2188.583 92547
2188.829 93065
2189.075 92951
2189.321 96182
2189.567 94458
2189.813 93104
2190.059 94259
2190.305 94054
2190.551 94486
2190.797 95518
2191.043 94934
2191.289 97308
2191.535 98463
2191.781 96458
2192.027 95981
2192.273 95287
2192.519 98014
2192.765 92274
2193.012 92271
2193.258 94284
2193.504 98304
2193.750 94420
2193.996 94748
2194.243 93907
2194.489 94727
2194.735 95285
2194.981 96037
2195.228 93995
2195.474 93744
2195.720 93711
2195.966 93986
2196.213 98039
2196.459 94747
2196.706 95559
2196.952 93475
2197.198 97841
2197.445 95352
2197.691 95969
2197.938 96585
2198.184 95905
2198.430 96509
2198.677 94273
2198.923 93384
2199.170 93133
2199.416 93224
2199.663 93567
2199.910 95231
2200.156 92423
2200.403 95504
2200.649 94236
2200.896 92436
2201.142 94638
2201.389 97078
2201.636 96057
2201.882 93900
2202.129 94754
2202.376 96826
2202.622 94859
2202.869 95130
2203.116 92860
2203.363 92699
2203.609 92794
2203.856 95052
2204.103 96298
2204.350 94942
2204.597 97498
2204.843 94387
2205.090 96642
2205.337 93882
2205.584 94873
2205.831 92845
2206.078 94769
2206.325 95416
2206.572 94561
2206.819 95296
2207.065 94401
2207.312 96747
2207.559 94860
2207.806 96645
2208.053 93421
2208.300 93628
2208.548 95793
2208.795 95756
2209.042 94307
2209.289 93189
2209.536 92857
2209.783 93366
2210.030 94551
2210.277 96157
2210.524 97192
2210.771 98340
2211.019 94751
2211.266 94374
2211.513 94854
2211.760 96613
2212.007 97213
2212.255 96536
2212.502 94772
2212.749 95813
2212.997 96555
2213.244 97400
2213.491 96649
2213.739 94763
2213.986 96006
2214.233 95783
2214.481 95292
2214.728 94375
2214.975 96392
2215.223 94896
2215.470 95259
2215.718 96345
2215.965 94462
2216.213 93044
2216.460 93646
2216.708 95129
2216.955 96077
2217.203 95477
2217.450 94733
2217.698 95736
2217.945 94103
2218.193 92238
2218.440 95258
2218.688 92509
2218.936 96618
2219.183 99871
2219.431 97713
2219.679 94787
2219.926 95285
2220.174 96029
2220.422 96626
2220.669 93324
2220.917 93148
2221.165 95824
2221.413 97561
2221.660 95958
2221.908 97491
2222.156 96908
2222.404 93516
2222.652 93590
2222.900 96231
2223.147 96868
2223.395 95915
2223.643 94705
2223.891 94937
2224.139 93509
2224.387 94781
2224.635 94991
2224.883 93825
2225.131 96326
2225.379 97143
2225.627 94392
2225.875 96380
2226.123 93651
2226.371 94303
2226.619 95416
2226.867 96879
2227.115 94361
2227.363 95702
2227.611 97665
2227.859 94791
2228.108 93630
2228.356 94522
2228.604 93535
2228.852 93468
2229.100 94749
2229.349 96192
2229.597 96550
2229.845 96042
2230.093 97761
2230.342 93400
2230.590 93831
2230.838 94961
2231.086 95683
2231.335 94662
2231.583 93302
2231.831 95435
2232.080 96527
2232.328 95468
2232.577 93027
2232.825 92257
2233.073 93135
2233.322 96553
2233.570 98663
2233.819 96101
2234.067 92293
2234.316 94031
2234.564 97285
2234.813 94898
2235.061 93754
2235.310 94999
2235.558 96534
2235.807 93529
2236.056 93521
2236.304 96602
2236.553 95374
2236.801 95286
2237.050 96987
2237.299 94621
2237.547 94241
2237.796 93793
2238.045 92739
2238.293 93235
2238.542 94783
2238.791 95795
2239.040 94741
2239.288 93280
2239.537 95198
2239.786 94961
2240.035 95464
2240.284 92342
2240.533 91451
2240.781 92012
2241.030 92783
2241.279 92886
2241.528 93639
2241.777 93399
2242.026 96193
2242.275 97836
2242.524 94368
2242.773 94832
2243.022 92411
2243.271 94297
2243.520 93882
2243.769 94928
2244.018 94177
2244.267 92834
2244.516 95367
2244.765 93161
2245.014 92492
2245.263 92088
2245.512 93595
2245.761 95353
2246.011 96525
2246.260 91792
2246.509 95177
2246.758 95969
2247.007 94228
2247.257 97129
2247.506 94486
2247.755 93660
2248.004 94103
2248.254 95243
2248.503 94508
2248.752 90728
2249.002 95888
2249.251 93365
2249.500 91803
2249.750 91203
2249.999 92037
2250.248 93429
2250.498 94839
2250.747 94911
2250.997 96238
2251.246 96802
2251.495 93775
2251.745 93778
2251.994 93650
2252.244 93531
2252.493 93904
2252.743 94391
2252.993 92848
2253.242 93465
2253.492 93205
2253.741 96601
2253.991 95135
2254.240 92656
2254.490 93633
2254.740 94454
2254.989 94098
2255.239 93399
2255.489 93399
2255.738 90756
2255.988 94689
2256.238 94553
2256.488 92457
2256.737 93423
2256.987 92686
2257.237 89879
2257.487 93984
2257.736 92280
2257.986 92677
2258.236 92636
2258.486 92226
2258.736 93035
2258.986 93414
2259.236 92525
2259.486 93401
2259.735 92628
2259.985 92009
2260.235 94029
2260.485 96353
2260.735 94723
2260.985 95201
2261.235 93440
2261.485 96095
2261.735 95237
2261.985 95264
2262.235 95258
2262.485 96097
2262.736 93314
2262.986 93930
2263.236 95592
2263.486 95412
2263.736 98209
2263.986 94945
2264.236 93924
2264.487 92365
2264.737 96707
2264.987 95778
2265.237 94176
2265.487 93388
2265.738 92278
2265.988 92801
2266.238 90733
2266.489 93852
2266.739 93294
2266.989 92284
2267.240 91230
2267.490 92544
2267.740 94924
2267.991 94186
2268.241 95108
2268.491 91129
2268.742 91748
2268.992 94507
2269.243 92926
2269.493 94516
2269.744 94783
2269.994 93857
2270.245 91806
2270.495 90766
2270.746 92145
2270.996 90879
2271.247 92793
2271.497 92530
2271.748 93013
2271.999 91987
2272.249 96129
2272.500 90589
2272.751 93324
2273.001 92296
2273.252 91400
2273.503 89766
2273.753 90815
2274.004 91767
2274.255 90392
2274.505 93830
2274.756 92046
2275.007 94102
2275.258 94085
2275.509 91923
2275.759 92207
2276.010 92067
2276.261 94055
2276.512 95163
2276.763 91446
2277.014 92196
2277.265 93279
2277.516 93339
2277.766 91822
2278.017 89279
2278.268 93024
2278.519 91991
2278.770 91669
2279.021 91856
2279.272 91917
2279.523 89600
2279.774 91468
2280.025 91189
2280.276 92188
2280.528 91439
2280.779 92636
2281.030 90520
2281.281 93334
2281.532 91482
2281.783 92351
2282.034 91315
2282.286 90615
2282.537 91769
2282.788 93019
2283.039 92960
2283.290 92337
2283.542 93773
2283.793 93089
2284.044 92784
2284.295 92898
2284.547 93102
2284.798 93785
2285.049 92208
2285.301 91346
2285.552 92008
2285.804 94133
2286.055 91381
2286.306 93549
2286.558 92938
2286.809 94825
2287.061 92258
2287.312 90775
2287.564 91894
2287.815 93005
2288.067 93399
2288.318 94112
2288.570 94519
2288.821 94816
2289.073 89546
2289.324 89111
2289.576 89273
2289.827 93140
2290.079 93201
2290.331 89752
2290.582 91633
2290.834 92768
2291.086 93245
2291.337 89920
2291.589 93559
2291.841 94190
2292.092 94809
2292.344 91556
2292.596 91098
2292.848 90344
2293.099 93570
2293.351 91424
2293.603 89444
2293.855 91516
2294.107 92783
2294.359 91254
2294.610 89721
2294.862 92460
2295.114 95134
2295.366 92757
2295.618 95161
2295.870 91336
2296.122 94164
2296.374 91686
2296.626 91625
2296.878 92217
2297.130 91850
2297.382 90402
2297.634 93004
2297.886 90924
2298.138 93033
2298.390 91878
2298.642 92627
2298.894 91368
2299.146 91266
2299.399 91117
2299.651 91818
2299.903 92142
2300.155 92671
2300.407 93716
2300.659 92804
2300.912 93035
2301.164 90596
2301.416 92712
2301.668 94252
2301.921 93523
2302.173 92050
2302.425 93372
2302.678 92961
2302.930 92038
2303.182 90960
2303.435 91431
2303.687 90141
2303.939 89712
2304.192 89180
2304.444 89522
2304.697 90403
2304.949 89986
2305.201 89317
2305.454 89248
2305.706 89645
2305.959 90309
2306.211 90139
2306.464 94009
2306.716 93122
2306.969 89481
2307.222 90338
2307.474 91865
2307.727 92319
2307.979 89570
2308.232 90974
2308.485 91495
2308.737 91889
2308.990 91248
2309.243 92307
2309.495 90063
2309.748 91173
2310.001 92904
2310.253 92678
2310.506 90529
2310.759 91073
2311.012 89615
2311.265 90412
2311.517 87488
2311.770 90121
2312.023 88619
2312.276 92055
2312.529 91290
2312.782 91538
2313.034 90875
2313.287 90563
2313.540 90430
2313.793 91207
2314.046 90881
2314.299 92008
2314.552 91278
2314.805 93463
2315.058 93091
2315.311 91338
2315.564 91136
2315.817 92154
2316.070 91444
2316.323 91745
2316.576 92910
2316.829 91337
2317.083 90503
2317.336 91309
2317.589 89473
2317.842 92675
2318.095 90476
2318.348 89565
2318.602 90785
2318.855 89858
2319.108 90776
2319.361 88807
2319.614 88140
2319.868 89356
2320.121 90585
2320.374 90838
2320.628 89524
2320.881 91055
2321.134 90136
2321.388 88666
2321.641 89925
2321.894 86972
2322.148 87437
2322.401 91361
2322.655 90704
2322.908 89377
2323.161 92586
2323.415 93990
2323.668 90071
2323.922 90173
2324.175 89996
2324.429 90950
2324.682 90427
2324.936 92759
2325.189 92980
2325.443 92199
2325.697 90160
2325.950 89482
2326.204 90593
2326.458 87724
2326.711 89644
2326.965 89330
2327.218 89314
2327.472 90904
2327.726 89600
2327.980 88186
2328.233 87922
2328.487 88758
2328.741 89047
2328.995 91027
2329.248 90987
2329.502 92031
2329.756 90434
2330.010 88221
2330.264 87085
2330.517 88076
2330.771 87659
2331.025 87799
2331.279 91195
2331.533 87786
2331.787 88712
2332.041 89086
2332.295 91273
2332.549 91013
2332.803 88428
2333.057 91030
2333.311 89989
2333.565 90349
2333.819 90840
2334.073 90620
2334.327 91818
2334.581 88624
2334.835 92027
2335.089 89460
2335.343 90490
2335.597 90428
2335.852 92398
2336.106 94465
2336.360 94091
2336.614 91365
2336.868 92346
2337.123 92521
2337.377 91088
2337.631 93586
2337.885 90489
2338.140 92996
2338.394 93109
2338.648 91567
2338.902 89872
2339.157 90126
2339.411 92844
2339.666 91423
2339.920 89113
2340.174 87740
2340.429 93453
2340.683 91012
2340.938 89113
2341.192 88593
2341.446 89896
2341.701 89878
2341.955 87833
2342.210 88511
2342.464 89628
2342.719 87478
2342.973 86942
2343.228 90825
2343.483 93227
2343.737 91330
2343.992 93618
2344.246 90771
2344.501 92758
2344.756 92648
2345.010 90037
2345.265 88660
2345.520 89088
2345.774 93833
2346.029 91423
2346.284 92194
2346.538 90004
2346.793 88446
2347.048 88223
2347.303 89865
2347.558 92247
2347.812 90909
2348.067 88730
2348.322 89894
2348.577 90161
2348.832 89242
2349.087 90773
2349.341 90605
2349.596 90834
2349.851 89248
2350.106 90352
2350.361 90776
2350.616 89121
2350.871 90519
2351.126 90541
2351.381 87804
2351.636 87297
2351.891 89986
2352.146 90082
2352.401 89823
2352.656 89787
2352.911 88730
2353.166 89635
2353.422 87528
2353.677 88522
2353.932 91837
2354.187 89475
2354.442 89858
2354.697 88900
2354.953 89852
2355.208 90804
2355.463 88192
2355.718 89730
2355.974 87654
2356.229 87158
2356.484 86902
2356.739 89963
2356.995 89564
2357.250 85854
2357.505 85381
2357.761 88351
2358.016 87139
2358.271 89800
2358.527 90342
2358.782 88027
2359.038 88082
2359.293 88106
2359.549 89875
2359.804 89687
2360.059 89926
2360.315 90023
2360.570 88479
2360.826 87820
2361.082 86497
2361.337 88519
2361.593 87956
2361.848 88656
2362.104 89773
2362.359 89042
2362.615 88817
2362.871 89205
2363.126 90922
2363.382 87907
2363.638 89156
2363.893 88780
2364.149 88532
2364.405 88710
2364.660 88658
2364.916 89141
2365.172 86866
2365.428 86977
2365.684 88269
2365.939 88819
2366.195 89087
2366.451 91558
2366.707 88345
2366.963 87864
2367.219 87179
2367.474 88705
2367.730 89338
2367.986 89493
2368.242 87432
2368.498 87030
2368.754 87663
2369.010 89565
2369.266 89491
2369.522 91603
2369.778 90247
2370.034 90228
2370.290 89870
2370.546 88634
2370.802 89558
2371.058 90853
2371.314 88853
2371.570 89543
2371.827 90084
2372.083 89196
2372.339 87920
2372.595 86254
2372.851 88096
2373.107 88452
2373.364 88418
2373.620 90437
2373.876 89443
2374.132 91488
2374.389 90694
2374.645 90416
2374.901 89419
2375.157 87353
2375.414 87041
2375.670 86636
2375.926 87152
2376.183 85004
2376.439 87973
2376.696 86895
2376.952 88708
2377.208 87358
2377.465 88330
2377.721 90707
2377.978 87536
2378.234 88284
2378.491 87825
2378.747 86489
2379.004 88604
2379.260 85907
2379.517 88543
2379.773 87904
2380.030 89768
2380.286 88380
2380.543 90308
2380.800 88809
2381.056 88522
2381.313 86694
2381.570 89302
2381.826 88287
2382.083 88351
2382.340 88957
2382.596 86592
2382.853 89289
2383.110 86309
2383.367 86914
2383.623 88225
2383.880 85286
2384.137 86004
2384.394 85632
2384.651 86427
2384.907 86594
2385.164 88059
2385.421 84666
2385.678 88894
2385.935 88563
2386.192 85717
2386.449 87205
2386.706 87024
2386.963 87922
2387.219 88484
2387.476 86660
2387.733 87960
2387.990 85593
2388.247 86696
2388.505 85451
2388.762 85699
2389.019 86622
2389.276 88897
2389.533 88548
2389.790 87120
2390.047 86476
2390.304 86784
2390.561 87017
2390.818 88227
2391.076 89166
2391.333 88903
2391.590 86093
2391.847 84865
2392.104 86962
2392.362 87111
2392.619 87638
2392.876 88707
2393.133 85372
2393.391 87060
2393.648 86903
2393.905 88027
2394.163 87313
2394.420 88763
2394.677 89174
2394.935 86971
2395.192 87426
2395.450 83421
2395.707 84783
2395.965 87766
2396.222 85769
2396.479 86743
2396.737 88939
2396.994 86890
2397.252 85541
2397.509 86251
2397.767 88151
2398.025 89031
2398.282 87534
2398.540 87245
2398.797 86705
2399.055 87498
2399.312 87785
2399.570 88158
2399.828 88048
2400.085 87007
2400.343 88597
2400.601 88056
2400.859 88917
2401.116 86243
2401.374 86099
2401.632 88600
2401.889 85609
2402.147 85496
2402.405 87835
2402.663 87926
2402.921 89671
2403.178 86158
2403.436 88265
2403.694 87119
2403.952 87041
2404.210 86681
2404.468 88017
2404.726 88494
2404.984 86886
2405.242 86304
2405.500 87652
2405.758 86891
2406.016 87492
2406.274 89662
2406.532 86501
2406.790 87279
2407.048 85120
2407.306 85620
2407.564 86049
2407.822 83955
2408.080 85142
2408.338 84678
2408.596 85798
2408.854 84722
2409.112 87839
2409.371 88031
2409.629 86490
2409.887 86586
2410.145 85793
2410.403 84832
2410.662 84972
2410.920 88824
2411.178 86245
2411.436 87987
2411.695 88360
2411.953 86417
2412.211 87695
2412.470 85285
2412.728 85733
2412.986 86802
2413.245 85760
2413.503 86063
2413.762 85755
2414.020 88599
2414.278 88851
2414.537 89274
2414.795 85686
2415.054 86760
2415.312 84444
2415.571 85274
2415.829 86930
2416.088 87848
2416.346 86148
2416.605 87396
2416.864 86226
2417.122 85403
2417.381 86056
2417.639 85595
2417.898 87023
2418.157 84439
2418.415 87097
2418.674 90058
2418.933 88648
2419.191 87110
2419.450 86808
2419.709 85180
2419.967 86733
2420.226 85080
2420.485 89139
2420.744 85644
2421.003 87939
2421.261 85426
2421.520 87921
2421.779 89166
2422.038 86537
2422.297 86021
2422.556 85581
2422.815 86352
2423.073 84010
2423.332 85117
2423.591 84158
2423.850 86559
2424.109 88822
2424.368 84867
2424.627 85284
2424.886 87308
2425.145 87415
2425.404 84946
2425.663 87775
2425.922 86270
2426.181 87231
2426.441 86228
2426.700 85573
2426.959 86525
2427.218 84691
2427.477 84950
2427.736 84440
2427.995 85546
2428.255 86832
2428.514 86236
2428.773 87344
2429.032 85287
2429.291 86812
2429.551 87055
2429.810 88125
2430.069 86706
2430.329 85057
2430.588 84512
2430.847 87698
2431.107 86631
2431.366 85150
2431.625 86682
2431.885 85061
2432.144 84425
2432.403 85194
2432.663 86218
2432.922 86326
2433.182 87998
2433.441 86607
2433.701 83826
2433.960 84688
2434.220 84302
2434.479 85427
2434.739 86060
2434.998 85489
2435.258 84670
2435.518 85609
2435.777 86872
2436.037 85494
2436.296 82019
2436.556 87953
2436.816 88494
2437.075 87770
2437.335 86603
2437.595 86726
2437.854 88147
2438.114 88675
2438.374 85349
2438.634 88271
2438.893 85831
2439.153 86575
2439.413 86854
2439.673 88059
2439.933 86556
2440.192 85227
2440.452 84727
2440.712 86376
2440.972 87534
2441.232 85176
2441.492 85257
2441.752 85054
2442.012 83546
2442.272 84074
2442.531 84060
2442.791 84121
2443.051 83132
2443.311 85010
2443.571 84760
2443.831 85660
2444.092 84493
2444.352 84757
2444.612 85569
2444.872 88457
2445.132 85792
2445.392 84561
2445.652 84625
2445.912 84877
2446.172 81839
2446.433 82497
2446.693 85859
2446.953 85528
2447.213 85785
2447.473 87302
2447.734 89470
2447.994 86756
2448.254 85513
2448.514 85000
2448.775 82942
2449.035 81488
2449.295 84436
2449.556 85321
2449.816 84715
2450.076 83264
2450.337 82624
2450.597 85347
2450.858 85610
2451.118 86718
2451.378 87197
2451.639 85956
2451.899 83890
2452.160 87663
2452.420 83448
2452.681 84225
2452.941 86194
2453.202 85634
2453.462 84883
2453.723 83123
2453.984 85813
2454.244 83135
2454.505 84898
2454.765 84880
2455.026 84140
2455.287 86499
2455.547 85201
2455.808 84475
2456.069 84393
2456.329 85235
2456.590 85543
2456.851 85039
2457.112 86820
2457.372 86504
2457.633 87423
2457.894 87333
2458.155 86338
2458.415 87151
2458.676 87845
2458.937 85214
2459.198 84490
2459.459 86301
2459.720 85069
2459.981 84529
2460.242 86369
2460.502 87433
2460.763 87579
2461.024 86674
2461.285 86369
2461.546 87254
2461.807 85891
2462.068 83844
2462.329 83487
2462.590 84891
2462.851 86342
2463.112 88252
2463.374 85789
2463.635 86097
2463.896 86224
2464.157 86763
2464.418 85479
2464.679 87413
2464.940 85585
2465.202 84519
2465.463 84715
2465.724 83254
2465.985 83846
2466.246 83936
2466.508 84601
2466.769 85666
2467.030 86440
2467.291 85875
2467.553 83331
2467.814 85161
2468.075 83860
2468.337 86180
2468.598 83689
2468.859 86091
2469.121 84379
2469.382 83890
2469.644 84110
2469.905 82315
2470.167 83738
2470.428 83801
2470.689 84368
2470.951 86188
2471.212 85569
2471.474 84502
2471.736 84063
2471.997 84334
2472.259 83331
2472.520 86472
2472.782 87383
2473.043 86005
2473.305 84621
2473.567 85176
2473.828 84873
2474.090 86685
2474.352 86599
2474.613 83478
2474.875 84171
2475.137 79946
2475.398 83078
2475.660 86497
2475.922 86563
2476.184 84454
2476.445 85477
2476.707 86054
2476.969 83779
2477.231 83355
2477.493 84089
2477.755 86072
2478.016 85685
2478.278 84274
2478.540 82581
2478.802 83413
2479.064 86316
2479.326 84096
2479.588 85789
2479.850 85399
2480.112 85407
2480.374 83525
2480.636 82312
2480.898 81853
2481.160 81963
2481.422 82270
2481.684 82628
2481.946 85318
2482.208 84680
2482.470 84800
2482.732 84641
2482.994 85815
2483.257 85233
2483.519 86461
2483.781 85217
2484.043 85160
2484.305 83516
2484.568 85492
2484.830 85597
2485.092 82907
2485.354 82699
2485.617 83340
2485.879 85289
2486.141 86111
2486.403 84515
2486.666 85534
2486.928 85449
2487.190 84060
2487.453 84183
2487.715 85316
2487.978 84182
2488.240 82260
2488.502 82053
2488.765 81339
2489.027 82735
2489.290 83976
2489.552 82354
2489.815 84501
2490.077 83684
2490.340 84959
2490.602 83432
2490.865 85863
2491.127 85592
2491.390 84912
2491.653 85783
2491.915 85034
2492.178 82833
2492.440 82876
2492.703 83349
2492.966 83202
2493.228 83681
2493.491 84753
2493.754 83487
2494.017 82201
2494.279 83120
2494.542 87058
2494.805 83816
2495.068 82195
2495.330 80935
2495.593 81707
2495.856 84962
2496.119 82906
2496.382 83117
2496.644 84903
2496.907 83095
2497.170 83028
2497.433 83957
2497.696 82148
2497.959 81854
2498.222 82479
2498.485 83598
2498.748 83957
2499.011 81945
2499.274 84928
2499.537 84512
2499.800 85638
2500.063 85774
2500.326 87558
2500.589 84994
2500.852 82816
2501.115 82836
2501.378 83583
2501.641 85095
2501.905 86143
2502.168 84680
2502.431 85799
2502.694 82561
2502.957 81382
2503.221 83102
2503.484 84234
2503.747 84305
2504.010 85413
2504.273 83905
2504.537 84520
2504.800 83158
2505.063 82443
2505.327 83709
2505.590 82937
2505.853 84276
2506.117 83481
2506.380 86917
2506.643 83809
2506.907 83716
2507.170 87313
2507.434 86172
2507.697 86292
2507.961 84871
2508.224 86706
2508.488 84277
2508.751 87491
2509.015 85970
2509.278 84108
2509.542 83254
2509.805 82909
2510.069 82983
2510.332 84991
2510.596 84629
2510.860 84369
2511.123 84575
2511.387 83845
2511.651 83434
2511.914 85616
2512.178 86306
2512.442 84228
2512.705 82060
2512.969 85322
2513.233 84322
2513.497 81776
2513.760 82828
2514.024 82257
2514.288 81700
2514.552 82634
2514.816 81309
2515.079 83814
2515.343 85097
2515.607 82905
2515.871 85335
2516.135 83639
2516.399 84254
2516.663 84352
2516.927 85181
2517.191 84734
2517.455 85302
2517.719 81407
2517.983 84559
2518.247 81732
2518.511 82359
2518.775 84125
2519.039 84634
2519.303 83166
2519.567 84368
2519.831 83254
2520.095 82506
2520.359 82446
2520.623 82509
2520.887 82540
2521.152 83168
2521.416 82282
2521.680 82189
2521.944 83879
2522.208 83219
2522.473 84168
2522.737 83195
2523.001 84855
2523.265 81999
2523.530 83196
2523.794 83267
2524.058 83575
2524.323 87166
2524.587 84525
2524.851 82416
2525.116 81324
2525.380 80749
2525.644 83734
2525.909 81600
2526.173 87122
2526.438 85932
2526.702 84596
2526.967 84753
2527.231 84262
2527.496 82706
2527.760 82955
2528.025 84945
2528.289 86550
2528.554 85516
2528.818 84636
2529.083 82907
2529.347 85737
2529.612 83689
2529.877 82316
2530.141 80721
2530.406 83149
2530.671 87231
2530.935 85279
2531.200 82924
2531.465 82961
2531.729 82539
2531.994 82863
2532.259 83466
2532.524 83499
2532.789 83430
2533.053 83105
2533.318 81641
2533.583 84010
2533.848 82621
2534.113 81991
2534.377 81675
2534.642 84077
2534.907 83797
2535.172 82105
2535.437 82620
2535.702 80846
2535.967 82690
2536.232 83043
2536.497 83992
2536.762 85796
2537.027 82341
2537.292 81757
2537.557 80809
2537.822 83460
2538.087 82281
2538.352 83211
2538.617 80716
2538.882 81993
2539.147 84145
2539.413 82987
2539.678 82811
2539.943 81077
2540.208 81074
2540.473 82735
2540.738 82908
2541.004 81664
2541.269 84299
2541.534 83542
2541.799 83918
2542.065 82269
2542.330 81147
2542.595 81920
2542.860 81977
2543.126 82043
2543.391 82749
2543.656 83619
2543.922 83820
2544.187 81880
2544.453 81297
2544.718 81688
2544.983 83431
2545.249 83431
2545.514 82716
2545.780 80821
2546.045 83449
2546.311 83398
2546.576 82510
2546.842 81085
2547.107 80300
2547.373 83363
2547.638 84076
2547.904 82152
2548.170 81784
2548.435 82998
2548.701 80906
2548.966 81332
2549.232 81610
2549.498 81807
2549.763 83107
2550.029 81603
2550.295 82118
2550.561 82856
2550.826 81664
2551.092 82295
2551.358 84357
2551.624 82976
2551.889 80839
2552.155 81352
2552.421 82449
2552.687 84354
2552.953 82444
2553.218 83609
2553.484 84052
2553.750 83384
2554.016 83303
2554.282 82345
2554.548 84176
2554.814 82427
2555.080 82395
2555.346 82341
2555.612 83623
2555.878 82096
2556.144 82380
2556.410 82583
2556.676 79783
2556.942 80286
2557.208 81069
2557.474 81247
2557.740 80764
2558.006 82766
2558.272 82655
2558.539 84241
2558.805 84619
2559.071 82496
2559.337 85755
2559.603 83405
2559.869 80219
2560.136 82533
2560.402 81137
2560.668 84131
2560.934 81136
2561.201 80450
2561.467 81608
2561.733 83480
2562.000 81726
2562.266 82543
2562.532 81068
2562.799 80298
2563.065 80616
2563.331 79841
2563.598 82452
2563.864 81407
2564.131 83077
2564.397 82694
2564.664 82982
2564.930 83557
2565.197 83486
2565.463 84927
2565.730 80534
2565.996 81930
2566.263 81744
2566.529 82533
2566.796 83499
2567.062 81781
2567.329 82942
2567.596 81350
2567.862 81887
2568.129 80590
2568.395 83440
2568.662 82218
2568.929 83935
2569.195 83058
2569.462 82180
2569.729 83619
2569.996 81622
2570.262 83781
2570.529 85827
2570.796 81558
2571.063 81591
2571.330 80648
2571.596 82790
2571.863 80779
2572.130 82666
2572.397 80959
2572.664 83162
2572.931 84256
2573.198 82169
2573.465 82570
2573.731 81647
2573.998 81393
2574.265 82876
2574.532 82122
2574.799 83236
2575.066 81841
2575.333 82407
2575.600 83956
2575.867 83886
2576.135 80392
2576.402 80926
2576.669 81030
2576.936 82965
2577.203 82302
2577.470 81442
2577.737 80962
2578.004 80708
2578.272 79321
2578.539 80548
2578.806 81944
2579.073 82228
2579.340 83304
2579.608 83537
2579.875 80835
2580.142 82496
2580.409 82184
2580.677 82035
2580.944 80078
2581.211 81607
2581.479 82535
2581.746 86079
2582.013 82585
2582.281 79983
2582.548 82550
2582.816 82439
2583.083 83426
2583.350 81149
2583.618 81679
2583.885 82345
2584.153 83686
2584.420 82580
2584.688 83844
2584.955 82210
2585.223 84146
2585.491 82910
2585.758 81125
2586.026 83074
2586.293 87177
2586.561 83517
2586.828 84248
2587.096 83181
2587.364 83855
2587.631 81374
2587.899 82096
2588.167 83922
2588.435 85408
2588.702 83486
2588.970 81852
2589.238 82001
2589.505 80176
2589.773 82665
2590.041 81114
2590.309 80674
2590.577 79856
2590.845 83276
2591.112 81554
2591.380 80780
2591.648 81592
2591.916 82608
2592.184 82832
2592.452 80686
2592.720 82596
2592.988 84283
2593.256 82529
2593.524 83973
2593.792 81522
2594.060 82924
2594.328 83756
2594.596 83401
2594.864 81058
2595.132 79802
2595.400 81396
2595.668 82014
2595.936 83701
2596.204 81878
2596.472 81287
2596.740 79697
2597.009 82666
2597.277 82791
2597.545 81415
2597.813 80452
2598.081 80144
2598.349 83170
2598.618 81898
2598.886 84415
2599.154 81986
2599.423 80924
2599.691 81379
2599.959 80250
2600.227 80349
2600.496 82999
2600.764 82057
2601.033 81946
2601.301 84155
2601.569 82645
2601.838 80853
2602.106 81893
2602.375 81617
2602.643 82521
2602.911 81541
2603.180 81929
2603.448 83263
2603.717 83134
2603.985 82130
2604.254 81100
2604.523 79939
2604.791 80287
2605.060 81687
2605.328 79456
2605.597 83694
2605.865 80849
2606.134 81196
2606.403 82966
2606.671 81462
2606.940 82475
2607.209 78933
2607.477 81560
2607.746 80582
2608.015 81120
2608.284 81029
2608.552 81115
2608.821 81617
2609.090 80247
2609.359 81763
2609.628 82607
2609.896 81347
2610.165 79144
2610.434 81455
2610.703 83525
2610.972 82178
2611.241 79684
2611.510 81589
2611.779 82044
2612.048 80496
2612.316 82564
2612.585 81407
2612.854 85460
2613.123 82571
2613.392 79497
2613.661 78847
2613.930 79131
2614.200 81951
2614.469 83139
2614.738 82343
2615.007 82042
2615.276 80561
2615.545 78392
2615.814 81545
2616.083 81024
2616.352 84046
2616.622 81507
2616.891 81323
2617.160 83786
2617.429 82998
2617.698 81311
2617.968 81622
2618.237 81399
2618.506 82385
2618.776 81097
2619.045 80704
2619.314 81096
2619.584 83479
2619.853 81400
2620.122 82598
2620.392 81345
2620.661 80176
2620.930 83334
2621.200 82308
2621.469 83770
2621.739 82184
2622.008 83455
2622.278 82228
2622.547 80341
2622.817 81333
2623.086 81478
2623.356 81764
2623.625 81151
2623.895 82585
2624.164 82211
2624.434 82649
2624.703 81949
2624.973 80782
2625.243 84271
2625.512 82657
2625.782 82964
2626.052 81333
2626.321 84114
2626.591 83162
2626.861 83774
2627.130 83470
2627.400 82023
2627.670 82360
2627.940 82903
2628.210 82130
2628.479 81629
2628.749 80993
2629.019 81809
2629.289 82660
2629.559 81562
2629.829 80166
2630.098 82390
2630.368 79486
2630.638 80909
2630.908 80904
2631.178 80604
2631.448 80287
2631.718 80567
2631.988 81010
2632.258 80112
2632.528 81253
2632.798 79295
2633.068 80021
2633.338 79891
2633.608 79999
2633.878 82472
2634.148 78194
2634.418 80574
2634.688 79416
2634.959 82150
2635.229 83497
2635.499 81995
2635.769 81778
2636.039 81298
2636.309 80645
2636.580 82357
2636.850 80467
2637.120 82284
2637.390 83067
2637.661 80492
2637.931 82108
2638.201 79437
2638.472 80925
2638.742 80494
2639.012 81184
2639.283 81616
2639.553 83482
2639.823 83951
2640.094 79710
2640.364 80612
2640.635 81162
2640.905 80461
2641.175 81421
2641.446 79719
2641.716 80466
2641.987 80298
2642.257 81653
2642.528 81827
2642.798 79589
2643.069 78994
2643.340 78988
2643.610 80831
2643.881 82972
2644.151 82181
2644.422 81626
2644.693 81339
2644.963 79072
2645.234 79563
2645.505 79790
2645.775 82646
2646.046 80635
2646.317 78676
2646.587 78549
2646.858 81559
2647.129 80451
2647.400 81072
2647.671 78863
2647.941 82164
2648.212 81356
2648.483 80031
2648.754 79109
2649.025 80093
2649.296 82177
2649.566 80620
2649.837 78319
2650.108 79237
2650.379 80830
2650.650 80296
2650.921 82360
2651.192 82380
2651.463 81053
2651.734 80195
2652.005 80330
2652.276 80298
2652.547 79275
2652.818 81137
2653.089 79474
2653.360 81269
2653.631 79654
2653.903 79469
2654.174 78558
2654.445 77349
2654.716 81252
2654.987 80521
2655.258 80363
2655.530 80812
2655.801 80783
2656.072 79752
2656.343 78000
2656.614 81186
2656.886 80012
2657.157 81918
2657.428 79694
2657.700 82126
2657.971 79871
2658.242 80627
2658.514 81263
2658.785 80108
2659.056 79323
2659.328 78355
2659.599 78110
2659.871 78891
2660.142 81422
2660.413 79299
2660.685 80607
2660.956 81501
2661.228 78511
2661.499 80072
2661.771 81480
2662.042 81305
2662.314 79857
2662.586 80876
2662.857 79815
2663.129 77168
2663.400 80485
2663.672 77704
2663.944 78422
2664.215 77295
2664.487 79452
2664.759 81469
2665.030 80756
2665.302 80640
2665.574 79472
2665.845 82716
2666.117 81216
2666.389 80023
2666.661 76607
2666.932 77295
2667.204 80082
2667.476 80269
2667.748 80875
2668.020 81779
2668.292 83248
2668.563 81168
2668.835 80478
2669.107 80325
2669.379 81002
2669.651 81383
2669.923 80815
2670.195 77675
2670.467 80195
2670.739 80058
2671.011 81850
2671.283 82453
2671.555 83244
2671.827 78687
2672.099 79556
2672.371 82481
2672.643 79354
2672.915 80656
2673.187 80296
2673.459 80610
2673.732 82069
2674.004 80865
2674.276 79711
2674.548 80810
2674.820 80858
2675.092 79439
2675.365 80328
2675.637 80904
2675.909 81129
2676.181 81229
2676.454 79376
2676.726 79218
2676.998 81255
2677.271 80512
2677.543 81878
2677.815 80223
2678.088 80709
2678.360 79831
2678.632 78951
2678.905 79565
2679.177 79974
2679.450 81013
2679.722 80339
2679.995 79372
2680.267 78945
2680.539 82496
2680.812 81989
2681.084 77935
2681.357 79418
2681.630 80443
2681.902 81474
2682.175 81558
2682.447 80410
2682.720 80687
2682.992 82354
2683.265 80296
2683.538 79211
2683.810 81514
2684.083 82307
2684.356 82232
2684.628 81303
2684.901 79992
2685.174 78682
2685.447 78535
2685.719 78260
2685.992 80656
2686.265 81423
2686.538 78664
2686.811 80077
2687.083 80829
2687.356 82827
2687.629 80372
2687.902 79635
2688.175 82621
2688.448 81168
2688.721 81591
2688.993 80239
2689.266 79565
2689.539 81431
2689.812 82608
2690.085 81533
2690.358 78672
2690.631 79265
2690.904 80965
2691.177 83164
2691.450 80297
2691.723 81827
2691.997 78721
2692.270 80883
2692.543 81491
2692.816 80861
2693.089 81870
2693.362 79210
2693.635 78751
2693.908 78520
2694.182 81447
2694.455 81859
2694.728 79467
2695.001 81229
2695.274 78456
2695.548 80502
2695.821 81670
2696.094 82663
2696.368 81255
2696.641 80101
2696.914 78875
2697.188 80657
2697.461 79228
2697.734 79960
2698.008 79692
2698.281 79535
2698.554 82982
2698.828 80048
2699.101 82605
2699.375 81853
2699.648 80342
2699.922 79410
2700.195 80040
2700.469 82714
2700.742 80143
2701.016 80970
2701.289 80913
2701.563 81261
2701.837 80587
2702.110 81149
2702.384 82775
2702.657 83318
2702.931 82272
2703.205 81090
2703.478 80414
2703.752 81601
2704.026 80445
2704.299 82195
2704.573 82227
2704.847 81166
2705.121 80795
2705.394 80368
2705.668 81409
2705.942 83188
2706.216 83002
2706.489 78832
2706.763 80239
2707.037 81786
2707.311 82641
2707.585 79333
2707.859 80248
2708.133 80384
2708.407 80434
2708.681 81952
2708.954 83779
2709.228 85128
2709.502 83262
2709.776 81892
2710.050 81303
2710.324 80667
2710.598 81250
2710.872 82445
2711.147 82205
2711.421 81002
2711.695 79022
2711.969 81020
2712.243 82083
2712.517 82812
2712.791 81367
2713.065 79209
2713.339 80511
2713.614 79418
2713.888 78814
2714.162 80208
2714.436 79299
2714.711 81731
2714.985 79787
2715.259 80275
2715.533 81619
2715.808 82546
2716.082 80236
2716.356 75911
2716.631 78728
2716.905 79661
2717.179 79934
2717.454 78382
2717.728 79952
2718.002 79120
2718.277 83158
2718.551 80442
2718.826 79725
2719.100 80226
2719.375 79262
2719.649 80041
2719.924 78596
2720.198 80571
2720.473 82275
2720.747 81627
2721.022 81596
2721.296 79233
2721.571 80738
2721.846 79226
2722.120 80144
2722.395 79556
2722.670 81481
2722.944 83498
2723.219 79685
2723.494 81014
2723.768 81717
2724.043 80596
2724.318 79721
2724.592 79651
2724.867 79743
2725.142 78311
2725.417 80261
2725.692 78518
2725.966 80889
2726.241 76841
2726.516 79659
2726.791 79095
2727.066 79370
2727.341 80071
2727.615 79734
2727.890 80468
2728.165 81281
2728.440 78614
2728.715 79407
2728.990 79663
2729.265 80544
2729.540 80229
2729.815 81801
2730.090 80426
2730.365 80277
2730.640 77151
2730.915 79239
2731.190 80200
2731.466 78212
2731.741 82993
2732.016 80953
2732.291 80498
2732.566 79732
2732.841 79749
2733.116 84696
2733.392 80612
2733.667 80780
2733.942 81108
2734.217 80698
2734.492 78411
2734.768 79085
2735.043 76644
2735.318 77289
2735.594 78379
2735.869 78301
2736.144 80713
2736.420 79021
2736.695 80761
2736.970 78775
2737.246 78347
2737.521 80504
2737.797 78286
2738.072 79283
2738.347 81170
2738.623 79169
2738.898 80726
2739.174 80459
2739.449 78959
2739.725 80808
2740.000 80036
2740.276 80942
2740.551 79157
2740.827 79929
2741.103 80824
2741.378 77809
2741.654 80377
2741.929 78593
2742.205 78818
2742.481 80414
2742.756 78566
2743.032 78671
2743.308 78888
2743.583 78281
2743.859 78508
2744.135 78287
2744.411 80299
2744.686 78790
2744.962 78783
2745.238 78642
2745.514 79525
2745.790 79588
2746.065 80181
2746.341 80704
2746.617 80890
2746.893 80435
2747.169 80931
2747.445 78476
2747.721 79003
2747.997 79263
2748.273 79118
2748.549 80712
2748.825 78054
2749.101 78836
2749.377 77092
2749.653 79107
2749.929 80103
2750.205 79418
2750.481 81019
2750.757 79189
2751.033 78487
2751.309 77304
2751.585 81538
2751.861 79773
2752.137 78581
2752.414 79711
2752.690 79736
2752.966 80960
2753.242 80959
2753.518 81964
2753.795 81547
2754.071 80958
2754.347 80732
2754.623 78662
2754.900 80032
2755.176 80152
2755.452 80741
2755.729 78909
2756.005 78960
2756.281 78136
2756.558 80022
2756.834 80046
2757.110 77716
2757.387 77922
2757.663 81225
2757.940 80494
2758.216 82753
2758.493 80477
2758.769 79908
2759.046 77699
2759.322 79402
2759.599 80081
2759.875 80873
2760.152 80817
2760.428 79740
2760.705 78701
2760.981 79550
2761.258 79090
2761.535 78423
2761.811 80040
2762.088 78544
2762.365 78114
2762.641 77016
2762.918 80122
2763.195 80325
2763.471 79874
2763.748 80341
2764.025 79230
2764.302 80144
2764.578 79537
2764.855 80148
2765.132 79367
2765.409 78104
2765.686 77998
2765.962 77931
2766.239 77873
2766.516 77908
2766.793 76971
2767.070 78911
2767.347 80128
2767.624 82016
2767.901 80112
2768.178 80233
2768.455 80813
2768.732 77544
2769.009 77419
2769.286 78815
2769.563 77391
2769.840 81070
2770.117 78913
2770.394 78284
2770.671 79048
2770.948 77911
2771.225 79188
2771.502 76747
2771.779 77759
2772.057 79190
2772.334 77754
2772.611 74558
2772.888 78343
2773.165 78986
2773.443 76999
2773.720 78568
2773.997 75654
2774.274 78767
2774.552 78790
2774.829 78375
2775.106 77873
2775.384 78932
2775.661 78426
2775.938 78400
2776.216 79005
2776.493 77452
2776.770 78907
2777.048 78358
2777.325 77934
2777.603 77615
2777.880 77633
2778.158 79296
2778.435 78919
2778.713 78174
2778.990 78358
2779.268 79014
2779.545 79985
2779.823 79257
2780.100 79265
2780.378 78811
2780.655 78471
2780.933 80344
2781.211 77428
2781.488 79038
2781.766 78197
2782.043 79738
2782.321 77509
2782.599 78288
2782.877 81809
2783.154 79774
2783.432 77970
2783.710 76964
2783.987 78652
2784.265 76021
2784.543 76597
2784.821 77966
2785.099 78149
2785.376 74932
2785.654 76698
2785.932 78939
2786.210 79923
2786.488 80833
2786.766 77239
2787.044 78988
2787.322 78833
2787.600 79361
2787.878 79521
2788.156 80092
2788.434 78430
2788.712 79844
2788.990 80651
2789.268 78144
2789.546 78647
2789.824 78480
2790.102 78729
2790.380 77297
2790.658 80485
2790.936 78825
2791.214 79556
2791.492 79105
2791.770 79032
2792.049 81055
2792.327 80902
2792.605 81067
2792.883 80480
2793.161 82886
2793.440 81648
2793.718 78448
2793.996 76903
2794.274 78563
2794.553 79540
2794.831 79781
2795.109 80536
2795.388 80050
2795.666 80132
2795.944 78938
2796.223 77134
2796.501 78861
2796.779 78506
2797.058 78599
2797.336 76631
2797.615 81036
2797.893 80107
2798.172 78520
2798.450 78038
2798.729 78266
2799.007 79171
2799.286 77375
2799.564 78947
2799.843 79664
2800.121 78439
2800.400 78752
2800.679 76707
2800.957 78139
2801.236 78258
2801.514 78343
2801.793 78821
2802.072 79283
2802.350 77964
2802.629 77418
2802.908 77776
2803.187 77802
2803.465 77449
2803.744 79744
2804.023 77666
2804.302 77685
2804.580 78826
2804.859 79883
2805.138 79677
2805.417 79398
2805.696 79437
2805.975 80187
2806.253 78239
2806.532 77177
2806.811 78654
2807.090 79269
2807.369 76579
2807.648 77706
2807.927 78217
2808.206 76755
2808.485 78762
2808.764 79857
2809.043 78647
2809.322 79918
2809.601 80371
2809.880 79013
2810.159 78845
2810.438 77770
2810.717 78315
2810.997 78262
2811.276 79140
2811.555 78747
2811.834 77584
2812.113 78440
2812.392 79310
2812.672 77660
2812.951 78190
2813.230 79397
2813.509 79594
2813.788 77815
2814.068 78001
2814.347 79708
2814.626 77776
2814.906 79269
2815.185 81404
2815.464 77768
2815.744 79687
2816.023 80498
2816.302 79360
2816.582 79305
2816.861 80590
2817.141 78246
2817.420 77844
2817.700 78576
2817.979 78477
2818.258 76209
2818.538 78167
2818.817 77921
2819.097 77860
2819.377 79876
2819.656 78058
2819.936 76306
2820.215 77453
2820.495 76827
2820.774 77569
2821.054 78502
2821.334 79240
2821.613 77174
2821.893 78365
2822.173 77289
2822.452 76561
2822.732 77639
2823.012 78876
2823.292 79722
2823.571 80036
2823.851 78443
2824.131 78711
2824.411 77666
2824.690 78775
2824.970 78999
2825.250 79607
2825.530 82474
2825.810 81054
2826.090 76841
2826.370 77371
2826.649 74679
2826.929 76401
2827.209 78574
2827.489 77828
2827.769 81005
2828.049 79588
2828.329 78815
2828.609 79760
2828.889 78610
2829.169 78704
2829.449 78569
2829.729 80111
2830.009 81566
2830.289 79371
2830.570 77601
2830.850 77720
2831.130 78434
2831.410 78471
2831.690 76916
2831.970 79719
2832.250 76528
2832.531 79982
2832.811 78346
2833.091 79076
2833.371 80217
2833.652 77673
2833.932 79025
2834.212 80037
2834.492 80996
2834.773 79003
2835.053 79905
2835.333 78870
2835.614 78521
2835.894 78045
2836.174 76725
2836.455 76588
2836.735 76308
2837.016 77296
2837.296 77348
2837.577 78381
2837.857 77180
2838.137 77698
2838.418 79306
2838.698 78845
2838.979 77998
2839.260 78636
2839.540 80188
2839.821 80202
2840.101 78395
2840.382 78448
2840.662 79717
2840.943 78939
2841.224 79288
2841.504 79358
2841.785 78638
2842.066 79209
2842.346 78317
2842.627 76552
2842.908 76324
2843.188 76552
2843.469 77512
2843.750 78198
2844.031 80675
2844.312 78557
2844.592 80391
2844.873 80429
2845.154 80186
2845.435 77546
2845.716 79529
2845.997 77886
2846.277 76733
2846.558 78987
2846.839 78754
2847.120 77635
2847.401 77041
2847.682 77668
2847.963 78600
2848.244 77991
2848.525 78688
2848.806 77711
2849.087 80145
2849.368 78238
2849.649 77478
2849.930 78412
2850.211 78405
2850.492 76850
2850.773 77579
2851.055 79796
2851.336 79569
2851.617 77543
2851.898 75808
2852.179 76054
2852.460 77740
2852.742 78681
2853.023 79333
2853.304 80058
2853.585 78642
2853.867 78362
2854.148 76740
2854.429 78602
2854.710 80203
2854.992 79934
2855.273 79219
2855.554 77200
2855.836 80023
2856.117 78812
2856.399 76714
2856.680 77135
2856.961 80032
2857.243 77070
2857.524 78607
2857.806 78400
2858.087 76681
2858.369 77555
2858.650 81164
2858.932 77440
2859.213 79001
2859.495 78141
2859.776 77761
2860.058 78921
2860.339 78421
2860.621 80148
2860.903 79653
2861.184 77495
2861.466 80042
2861.748 79640
2862.029 80670
2862.311 78658
2862.593 77707
2862.874 78430
2863.156 77068
2863.438 80038
2863.720 78065
2864.001 77788
2864.283 78645
2864.565 79744
2864.847 78204
2865.129 77947
2865.410 77115
2865.692 78664
2865.974 77257
2866.256 77627
2866.538 80099
2866.820 79271
2867.102 76505
2867.384 76673
2867.666 78166
2867.948 77192
2868.230 77542
2868.512 78587
2868.794 77152
2869.076 77588
2869.358 77450
2869.640 78445
2869.922 80567
2870.204 79850
2870.486 79640
2870.768 76517
2871.050 77399
2871.332 75943
2871.614 78064
2871.897 78457
2872.179 77100
2872.461 78793
2872.743 79758
2873.025 77356
2873.308 78961
2873.590 81614
2873.872 79036
2874.154 77010
2874.437 77991
2874.719 79436
2875.001 78300
2875.284 78013
2875.566 78136
2875.848 78048
2876.131 80599
2876.413 78286
2876.695 77604
2876.978 80536
2877.260 79408
2877.543 77680
2877.825 79189
2878.108 78428
2878.390 78411
2878.673 78380
2878.955 77146
2879.238 78589
2879.520 76885
2879.803 77983
2880.085 77034
2880.368 79347
2880.650 77337
2880.933 78313
2881.216 79922
2881.498 76211
2881.781 78721
2882.064 79058
2882.346 77945
2882.629 80634
2882.912 78724
2883.194 79495
2883.477 78821
2883.760 78628
2884.043 78556
2884.325 75553
2884.608 78067
2884.891 79194
2885.174 79342
2885.457 78761
2885.740 78199
2886.022 76785
2886.305 77092
2886.588 78115
2886.871 77605
2887.154 77869
2887.437 79164
2887.720 78821
2888.003 76327
2888.286 77341
2888.569 79880
2888.852 79971
2889.135 77151
2889.418 77343
2889.701 77308
2889.984 78362
2890.267 78973
2890.550 75674
2890.833 77836
2891.116 80102
2891.399 78961
2891.683 79888
2891.966 78220
2892.249 77327
2892.532 76242
2892.815 76936
2893.098 79706
2893.382 77179
2893.665 77378
2893.948 77855
2894.231 76535
2894.515 77561
2894.798 76847
2895.081 77859
2895.365 76875
2895.648 78076
2895.931 81008
2896.215 77971
2896.498 78988
2896.782 78820
2897.065 77882
2897.348 78062
2897.632 77523
2897.915 78349
2898.199 78905
2898.482 78139
2898.766 75124
2899.049 77398
2899.333 79301
2899.616 77685
2899.900 78940
2900.183 79676
2900.467 78536
2900.751 77468
2901.034 77750
2901.318 76793
2901.601 76261
2901.885 76344
2902.169 78641
2902.452 78912
2902.736 78664
2903.020 77273
2903.303 77059
2903.587 75747
2903.871 77918
2904.155 77043
2904.438 77406
2904.722 77276
2905.006 77237
2905.290 77460
2905.574 79647
2905.858 78463
2906.141 81676
2906.425 79973
2906.709 77317
2906.993 78782
2907.277 77674
2907.561 76370
2907.845 78945
2908.129 79705
2908.413 76367
2908.697 77088
2908.981 78096
2909.265 78609
2909.549 78326
2909.833 78374
2910.117 79684
2910.401 80065
2910.685 77873
2910.969 80064
2911.253 78126
2911.537 78792
2911.821 76447
2912.106 76887
2912.390 77333
2912.674 78505
2912.958 76099
2913.242 80762
2913.527 79484
2913.811 77166
2914.095 77636
2914.379 76303
2914.664 76919
2914.948 78207
2915.232 77989
2915.517 77758
2915.801 78068
2916.085 79335
2916.370 78551
2916.654 78794
2916.938 76332
2917.223 78195
2917.507 79046
2917.792 78953
2918.076 77769
2918.361 78277
2918.645 78135
2918.929 77281
2919.214 77206
2919.498 79543
2919.783 78190
2920.068 79499
2920.352 79456
2920.637 77391
2920.921 75060
2921.206 77708
2921.490 77542
2921.775 78490
2922.060 77759
2922.344 78977
2922.629 78526
2922.914 79884
2923.198 78835
2923.483 78432
2923.768 78071
2924.053 75620
2924.337 78002
2924.622 80465
2924.907 79003
2925.192 77864
2925.477 75918
2925.761 76893
2926.046 79358
2926.331 77962
2926.616 76889
2926.901 76124
2927.186 78004
2927.471 78878
2927.756 78533
2928.040 77705
2928.325 77008
2928.610 77432
2928.895 79966
2929.180 78921
2929.465 77309
2929.750 78229
2930.035 79698
2930.320 78174
2930.606 75488
2930.891 75586
2931.176 75264
2931.461 76892
2931.746 76326
2932.031 77551
2932.316 77969
2932.601 75606
2932.887 76308
2933.172 77858
2933.457 78152
2933.742 76900
2934.027 77875
2934.313 77737
2934.598 77230
2934.883 77579
2935.168 76835
2935.454 78929
2935.739 79573
2936.024 79965
2936.310 79269
2936.595 76847
2936.881 76644
2937.166 77288
2937.451 77017
2937.737 74948
2938.022 75519
2938.308 76836
2938.593 78331
2938.878 78515
2939.164 78012
2939.449 78031
2939.735 78766
2940.021 78388
2940.306 76684
2940.592 77301
2940.877 76660
2941.163 76792
2941.448 80540
2941.734 79193
2942.020 76409
2942.305 76384
2942.591 78091
2942.877 76739
2943.162 79544
2943.448 80383
2943.734 78705
2944.019 79626
2944.305 78090
2944.591 79213
2944.877 77397
2945.162 77831
2945.448 79370
2945.734 78448
2946.020 78443
2946.306 76626
2946.591 77784
2946.877 77863
2947.163 78497
2947.449 78115
2947.735 77790
2948.021 77012
2948.307 77738
2948.593 78389
2948.879 76200
2949.165 76474
2949.451 75576
2949.737 75502
2950.023 76671
2950.309 77004
2950.595 76062
2950.881 76573
2951.167 74376
2951.453 76460
2951.739 77578
2952.025 76239
2952.311 75894
2952.598 76783
2952.884 78298
2953.170 75337
2953.456 76150
2953.742 76567
2954.028 75529
2954.315 76936
2954.601 78133
2954.887 76959
2955.173 75776
2955.460 77965
2955.746 79687
2956.032 77638
2956.319 77093
2956.605 77032
2956.891 76788
2957.178 75305
2957.464 77299
2957.751 78410
2958.037 75209
2958.323 77326
2958.610 75268
2958.896 75728
2959.183 75847
2959.469 78748
2959.756 75200
2960.042 76650
2960.329 75460
2960.615 78094
2960.902 78297
2961.188 78700
2961.475 78995
2961.762 76130
2962.048 75928
2962.335 77559
2962.621 77457
2962.908 76943
2963.195 76008
2963.481 76047
2963.768 75843
2964.055 79063
2964.342 76263
2964.628 78475
2964.915 78137
2965.202 76695
2965.489 77457
2965.775 77552
2966.062 76923
2966.349 74135
2966.636 77298
2966.923 76648
2967.209 76370
2967.496 76980
2967.783 77184
2968.070 75777
2968.357 75661
2968.644 77663
2968.931 75669
2969.218 77741
2969.505 78470
2969.792 76266
2970.079 77156
2970.366 79326
2970.653 79611
2970.940 77732
2971.227 77575
2971.514 75984
2971.801 77962
2972.088 78238
2972.375 76871
2972.662 75009
2972.950 74803
2973.237 75475
2973.524 75271
2973.811 76240
2974.098 76758
2974.386 79133
2974.673 77151
2974.960 76776
2975.247 78860
2975.534 76469
2975.822 76159
2976.109 74927
2976.396 77297
2976.684 77255
2976.971 76940
2977.258 75804
2977.546 77039
2977.833 75799
2978.121 75867
2978.408 77830
2978.695 77398
2978.983 77860
2979.270 78121
2979.558 76798
2979.845 78082
2980.133 77830
2980.420 75491
2980.708 76359
2980.995 75791
2981.283 76915
2981.570 78035
2981.858 74684
2982.145 77044
2982.433 77679
2982.721 77177
2983.008 76939
2983.296 76490
2983.584 77179
2983.871 77185
2984.159 78039
2984.447 77291
2984.734 77288
2985.022 75266
2985.310 75609
2985.598 74933
2985.885 73725
2986.173 76987
2986.461 76138
2986.749 76073
2987.037 73578
2987.324 74763
2987.612 74819
2987.900 74503
2988.188 77355
2988.476 77066
2988.764 78077
2989.052 74862
2989.340 74768
2989.628 76085
2989.916 77246
2990.204 76138
2990.492 76065
2990.780 76852
2991.068 77606
2991.356 76780
2991.644 74756
2991.932 73731
2992.220 75214
2992.508 75047
2992.796 75240
2993.084 74934
2993.372 76953
2993.661 75740
2993.949 77293
2994.237 77805
2994.525 76379
2994.813 76821
2995.101 78327
2995.390 79025
2995.678 76284
2995.966 76803
2996.254 77934
2996.543 77867
2996.831 75893
2997.119 76420
2997.408 75923
2997.696 74477
2997.984 77823
2998.273 75876
2998.561 77095
2998.850 77560
2999.138 76384
2999.426 77854
2999.715 79091
3000.003 77432
3000.292 76896
3000.580 77208
3000.869 73729
3001.157 73505
3001.446 73999
3001.734 75679
3002.023 77815
3002.312 77961
3002.600 75143
3002.889 74921
3003.177 76841
3003.466 77020
3003.755 74640
3004.043 73656
3004.332 75476
3004.621 76382
3004.909 76987
3005.198 76506
3005.487 76188
3005.775 74809
3006.064 73946
3006.353 74460
3006.642 75300
3006.931 75423
3007.219 77258
3007.508 77061
3007.797 77076
3008.086 79895
3008.375 76392
3008.664 76912
3008.953 76890
3009.241 76212
3009.530 75793
3009.819 78451
3010.108 73946
3010.397 75252
3010.686 74909
3010.975 76063
3011.264 75561
3011.553 76721
3011.842 76261
3012.131 75117
3012.420 77012
3012.709 78218
3012.998 78844
3013.288 76393
3013.577 75262
3013.866 76839
3014.155 76158
3014.444 78429
3014.733 76285
3015.023 76114
3015.312 77565
3015.601 75890
3015.890 76373
3016.179 75786
3016.469 74373
3016.758 74778
3017.047 76951
3017.337 74383
3017.626 76257
3017.915 75977
3018.205 73657
3018.494 76612
3018.783 76505
3019.073 76121
3019.362 73610
3019.651 74086
3019.941 75034
3020.230 75848
3020.520 77266
3020.809 75593
3021.099 75111
3021.388 77125
3021.678 75350
3021.967 74515
3022.257 76795
3022.546 76878
3022.836 78084
3023.125 74334
3023.415 75389
3023.705 76293
3023.994 77178
3024.284 73978
3024.574 74278
3024.863 77209
3025.153 75133
3025.443 76350
3025.732 76530
3026.022 73466
3026.312 76283
3026.602 76071
3026.891 75074
3027.181 75220
3027.471 78210
3027.761 75606
3028.050 76072
3028.340 75458
3028.630 75220
3028.920 75639
3029.210 74588
3029.500 75385
3029.790 74446
3030.080 74823
3030.370 74590
3030.659 73877
3030.949 75164
3031.239 73672
3031.529 75365
3031.819 75002
3032.109 75943
3032.399 72626
3032.690 75523
3032.980 77303
3033.270 78410
3033.560 78831
3033.850 74604
3034.140 74651
3034.430 75961
3034.720 75243
3035.010 76861
3035.301 76651
3035.591 75248
3035.881 73267
3036.171 74182
3036.461 74221
3036.752 76605
3037.042 74465
3037.332 75909
3037.622 74000
3037.913 73530
3038.203 74126
3038.493 72561
3038.784 73070
3039.074 75165
3039.364 75684
3039.655 77694
3039.945 76758
3040.236 76152
3040.526 72361
3040.816 76006
3041.107 74285
3041.397 75647
3041.688 76252
3041.978 75872
3042.269 76993
3042.559 74216
3042.850 74803
3043.140 73908
3043.431 76027
3043.722 76441
3044.012 76465
3044.303 74738
3044.593 76880
3044.884 76068
3045.175 75460
3045.465 75501
3045.756 73662
3046.047 75964
3046.337 74499
3046.628 77113
3046.919 74758
3047.210 73393
3047.500 74217
3047.791 75725
3048.082 75281
3048.373 75020
3048.664 74181
3048.954 74232
3049.245 76146
3049.536 74179
3049.827 74012
3050.118 75976
3050.409 75711
3050.700 75908
3050.991 73366
3051.281 74831
3051.572 76298
3051.863 75926
3052.154 75034
3052.445 74835
3052.736 74675
3053.027 75816
3053.318 75070
3053.610 75117
3053.901 75195
3054.192 75945
3054.483 75582
3054.774 76248
3055.065 76125
3055.356 77812
3055.647 75628
3055.938 75941
3056.230 76180
3056.521 74786
3056.812 73773
3057.103 75959
3057.395 76751
3057.686 73589
3057.977 74666
3058.268 76518
3058.560 75968
3058.851 76539
3059.142 76323
3059.434 78625
3059.725 77488
3060.016 74229
3060.308 73471
3060.599 75283
3060.890 74054
3061.182 76887
3061.473 77357
3061.765 77299
3062.056 77214
3062.348 75232
3062.639 75444
3062.931 76154
3063.222 77460
3063.514 75525
3063.805 77476
3064.097 76325
3064.388 77865
3064.680 77774
3064.972 79020
3065.263 78527
3065.555 78119
3065.846 80100
3066.138 78825
3066.430 82524
3066.721 82095
3067.013 82993
3067.305 80955
3067.597 79921
3067.888 81639
3068.180 79902
3068.472 83934
3068.764 84109
3069.055 81232
3069.347 82634
3069.639 81554
3069.931 82084
3070.223 83670
3070.515 83113
3070.807 81881
3071.098 83163
3071.390 82927
3071.682 82001
3071.974 82192
3072.266 81784
3072.558 79412
3072.850 80275
3073.142 78213
3073.434 80210
3073.726 78013
3074.018 80022
3074.310 78349
3074.602 77857
3074.894 76331
3075.186 79799
3075.479 76740
3075.771 76683
3076.063 77769
3076.355 76192
3076.647 77551
3076.939 76008
3077.232 77710
3077.524 77182
3077.816 77584
3078.108 77096
3078.400 76923
3078.693 75897
3078.985 74527
3079.277 74970
3079.570 75557
3079.862 76704
3080.154 77165
3080.447 75681
3080.739 76305
3081.031 75508
3081.324 76039
3081.616 74454
3081.908 77390
3082.201 74486
3082.493 75768
3082.786 75292
3083.078 75926
3083.371 76814
3083.663 76268
3083.956 74856
3084.248 75802
3084.541 76217
3084.833 75676
3085.126 75632
3085.419 76327
3085.711 75645
3086.004 75981
3086.296 75607
3086.589 78076
3086.882 77116
3087.174 75806
3087.467 75636
3087.760 74707
3088.052 74530
3088.345 74564
3088.638 72365
3088.931 73248
3089.223 75185
3089.516 76179
3089.809 73576
3090.102 74297
3090.395 74837
3090.687 75199
3090.980 74193
3091.273 75935
3091.566 74487
3091.859 75535
3092.152 73520
3092.445 73734
3092.738 74153
3093.031 73246
3093.324 75584
3093.617 73702
3093.910 76179
3094.203 76078
3094.496 75359
3094.789 74035
3095.082 74958
3095.375 75161
3095.668 75673
3095.961 75594
3096.254 75623
3096.547 76089
3096.840 74086
3097.133 75874
3097.427 74614
3097.720 75062
3098.013 74801
3098.306 73453
3098.599 74230
3098.893 74830
3099.186 74353
3099.479 74349
3099.772 75750
3100.066 74401
3100.359 74353
3100.652 75482
3100.946 74992
3101.239 75367
3101.532 73609
3101.826 75196
3102.119 74331
3102.412 74972
3102.706 72755
3102.999 72064
3103.293 73760
3103.586 72663
3103.880 74271
3104.173 73703
3104.467 75272
3104.760 73355
3105.054 75996
3105.347 75138
3105.641 74381
3105.934 75692
3106.228 72892
3106.521 73724
3106.815 73628
3107.109 74690
3107.402 73840
3107.696 75971
3107.990 73224
3108.283 74459
3108.577 74358
3108.871 73134
3109.164 73841
3109.458 73563
3109.752 74969
3110.046 75915
3110.339 75979
3110.633 76949
3110.927 76221
3111.221 74388
3111.515 73891
3111.809 74122
3112.102 74768
3112.396 75914
3112.690 74564
3112.984 73877
3113.278 72808
3113.572 73637
3113.866 75014
3114.160 73529
3114.454 74061
3114.748 73308
3115.042 73584
3115.336 72852
3115.630 71919
3115.924 71714
3116.218 74281
3116.512 72538
3116.806 71772
3117.100 73044
3117.394 72301
3117.688 72995
3117.983 73714
3118.277 74732
3118.571 75909
3118.865 74535
3119.159 74927
3119.453 73288
3119.748 74118
3120.042 73301
3120.336 75071
3120.630 73762
3120.925 72488
3121.219 73465
3121.513 73793
3121.808 75202
3122.102 72283
3122.396 73578
3122.691 72174
3122.985 72574
3123.280 72750
3123.574 73157
3123.868 73180
3124.163 72524
3124.457 72918
3124.752 75583
3125.046 75164
3125.341 73941
3125.635 74064
3125.930 75685
3126.224 74368
3126.519 73251
3126.813 72388
3127.108 74883
3127.403 73393
3127.697 73339
3127.992 72761
3128.286 72754
3128.581 73735
3128.876 72943
3129.170 75599
3129.465 74900
3129.760 72503
3130.054 72106
3130.349 72278
3130.644 72749
3130.939 71833
3131.233 71365
3131.528 73645
3131.823 73851
3132.118 75623
3132.413 74354
3132.708 75125
3133.002 73834
3133.297 72890
3133.592 73740
3133.887 73309
3134.182 73156
3134.477 74362
3134.772 73285
3135.067 73053
3135.362 73094
3135.657 72043
3135.952 73364
3136.247 71884
3136.542 71655
3136.837 74218
3137.132 73616
3137.427 73892
3137.722 73114
3138.017 74681
3138.312 74839
3138.607 74967
3138.902 72511
3139.198 73164
3139.493 72836
3139.788 73195
3140.083 74371
3140.378 73512
3140.674 72451
3140.969 73427
3141.264 74613
3141.559 70855
3141.855 72631
3142.150 72076
3142.445 73226
3142.741 72139
3143.036 71644
3143.331 74154
3143.627 72692
3143.922 73367
3144.217 74153
3144.513 73878
3144.808 74096
3145.104 72994
3145.399 74258
3145.695 72685
3145.990 73777
3146.285 73570
3146.581 72437
3146.877 72347
3147.172 74172
3147.468 74456
3147.763 76000
3148.059 73333
3148.354 70875
3148.650 74053
3148.946 76384
3149.241 75636
3149.537 75498
3149.832 74639
3150.128 74462
3150.424 75512
3150.720 74450
3151.015 72842
3151.311 72509
3151.607 71903
3151.902 72190
3152.198 73594
3152.494 75758
3152.790 74913
3153.086 75148
3153.381 74494
3153.677 75202
3153.973 74797
3154.269 75350
3154.565 74188
3154.861 72968
3155.157 71512
3155.453 73315
3155.749 74920
3156.045 73476
3156.340 73658
3156.636 74876
3156.932 73051
3157.228 73310
3157.524 73395
3157.821 74691
3158.117 73794
3158.413 72570
3158.709 75977
3159.005 75126
3159.301 73505
3159.597 73117
3159.893 74022
3160.189 74571
3160.485 73891
3160.782 73601
3161.078 74429
3161.374 74706
3161.670 73005
3161.966 73940
3162.263 73299
3162.559 75354
3162.855 73890
3163.152 72052
3163.448 73716
3163.744 71924
3164.041 72479
3164.337 74435
3164.633 74416
3164.930 73607
3165.226 72379
3165.522 73539
3165.819 72130
3166.115 70835
3166.412 71916
3166.708 70618
3167.005 70992
3167.301 75024
3167.598 73838
3167.894 73675
3168.191 73882
3168.487 73193
3168.784 72238
3169.080 72348
3169.377 73636
3169.673 72385
3169.970 71719
3170.267 72347
3170.563 71800
3170.860 74100
3171.157 71698
3171.453 73828
3171.750 71142
3172.047 70702
3172.343 73094
3172.640 73504
3172.937 74557
3173.234 72849
3173.531 70959
3173.827 73418
3174.124 73311
3174.421 72701
3174.718 70903
3175.015 71392
3175.311 72388
3175.608 73798
3175.905 72226
3176.202 71289
3176.499 73591
3176.796 71130
3177.093 71718
3177.390 70285
3177.687 72686
3177.984 72064
3178.281 72682
3178.578 70730
3178.875 71641
3179.172 71562
3179.469 73295
3179.766 73404
3180.063 72359
3180.360 73397
3180.657 71666
3180.955 71688
3181.252 71504
3181.549 73200
3181.846 72997
3182.143 72067
3182.440 71448
3182.738 72268
3183.035 72632
3183.332 73307
3183.629 71671
3183.927 73086
3184.224 72535
3184.521 71143
3184.819 71254
3185.116 70758
3185.413 72470
3185.711 73607
3186.008 70755
3186.305 71626
3186.603 71263
3186.900 70723
3187.198 72840
3187.495 72292
3187.792 72111
3188.090 68538
3188.387 70542
3188.685 71271
3188.982 71031
3189.280 71707
3189.577 71169
3189.875 71259
3190.173 71381
3190.470 72226
3190.768 71159
3191.065 70551
3191.363 72577
3191.661 72088
3191.958 73280
3192.256 70571
3192.554 71880
3192.851 73002
3193.149 71918
3193.447 73077
3193.744 74600
3194.042 74068
3194.340 73930
3194.638 74420
3194.936 73169
3195.233 75513
3195.531 73746
3195.829 74282
3196.127 72955
3196.425 72817
3196.723 72656
3197.021 71401
3197.318 70920
3197.616 73793
3197.914 73371
3198.212 73171
3198.510 75054
3198.808 72283
3199.106 73386
3199.404 74429
3199.702 73142
3200.000 72313
3200.298 71189
3200.596 72527
3200.894 69578
3201.192 72511
3201.491 74426
3201.789 72891
3202.087 72388
3202.385 71629
3202.683 71331
3202.981 70593
3203.279 70920
3203.578 71423
3203.876 71226
3204.174 71901
3204.472 70954
3204.771 71797
3205.069 71371
3205.367 71917
3205.665 71226
3205.964 73216
3206.262 71309
3206.560 73363
3206.859 72323
3207.157 71350
3207.455 71294
3207.754 71904
3208.052 74919
3208.351 72821
3208.649 70728
3208.948 71332
3209.246 71304
3209.545 72380
3209.843 70895
3210.142 72266
3210.440 72031
3210.739 71107
3211.037 71284
3211.336 71712
3211.634 71440
3211.933 72072
3212.231 73654
3212.530 73509
3212.829 73693
3213.127 70888
3213.426 73808
3213.725 73997
3214.023 72782
3214.322 73360
3214.621 70056
3214.920 71954
3215.218 72068
3215.517 71561
3215.816 70316
3216.115 72712
3216.413 72658
3216.712 72863
3217.011 72889
3217.310 72096
3217.609 74181
3217.908 71321
3218.207 70910
3218.505 72523
3218.804 71089
3219.103 72396
3219.402 71918
3219.701 70914
3220.000 70595
3220.299 70520
3220.598 70503
3220.897 72449
3221.196 73534
3221.495 72713
3221.794 70995
3222.093 69410
3222.392 70249
3222.691 69682
3222.991 71455
3223.290 71429
3223.589 71730
3223.888 72640
3224.187 72770
3224.486 72525
3224.786 70975
3225.085 71964
3225.384 70797
3225.683 70596
3225.982 70868
3226.282 69879
3226.581 71081
3226.880 70834
3227.180 70147
3227.479 69521
3227.778 70331
3228.078 70029
3228.377 71700
3228.676 72226
3228.976 72785
3229.275 70416
3229.575 70126
3229.874 71803
3230.173 70325
3230.473 72118
3230.772 70509
3231.072 71291
3231.371 69836
3231.671 71435
3231.970 71773
3232.270 69699
3232.570 71548
3232.869 70953
3233.169 69875
3233.468 70360
3233.768 71444
3234.068 70385
3234.367 70007
3234.667 71483
3234.967 71879
3235.266 71872
3235.566 69189
3235.866 70971
3236.165 70226
3236.465 71314
3236.765 71783
3237.065 70120
3237.364 71597
3237.664 73194
3237.964 73000
3238.264 72013
3238.564 72507
3238.864 71505
3239.163 71212
3239.463 70111
3239.763 68849
3240.063 70556
3240.363 70941
3240.663 69424
3240.963 70915
3241.263 70891
3241.563 70151
3241.863 70972
3242.163 69484
3242.463 70579
3242.763 71913
3243.063 70025
3243.363 71475
3243.663 71209
3243.963 71215
3244.263 71755
3244.563 71285
3244.864 69371
3245.164 67466
3245.464 70945
3245.764 70862
3246.064 70916
3246.364 72126
3246.665 71930
3246.965 70832
3247.265 70432
3247.565 71256
3247.866 69623
3248.166 70637
3248.466 70120
3248.767 72033
3249.067 69718
3249.367 68410
3249.668 69849
3249.968 69638
3250.268 70596
3250.569 71176
3250.869 70403
3251.170 70044
3251.470 69388
3251.771 69072
3252.071 71343
3252.372 72561
3252.672 72578
3252.973 70569
3253.273 72798
3253.574 73734
3253.874 71827
3254.175 71479
3254.475 70635
3254.776 68563
3255.077 68903
3255.377 69433
3255.678 70115
3255.978 68596
3256.279 70208
3256.580 71456
3256.880 70888
3257.181 68932
3257.482 69867
3257.783 70590
3258.083 70239
3258.384 70600
3258.685 70523
3258.986 70300
3259.287 69555
3259.587 69230
3259.888 70720
3260.189 70723
3260.490 70114
3260.791 70528
3261.092 71531
3261.393 69881
3261.694 69412
3261.994 70515
3262.295 68273
3262.596 70992
3262.897 70591
3263.198 68792
3263.499 70793
3263.800 72241
3264.101 71783
3264.402 70652
3264.704 71584
3265.005 71114
3265.306 70975
3265.607 70028
3265.908 69565
3266.209 71044
3266.510 72210
3266.811 71549
3267.113 71226
3267.414 70494
3267.715 69109
3268.016 70471
3268.317 68952
3268.619 70461
3268.920 71247
3269.221 70310
3269.522 71651
3269.824 68197
3270.125 69915
3270.426 68739
3270.728 68900
3271.029 70961
3271.330 70660
3271.632 71173
3271.933 71184
3272.235 71623
3272.536 71135
3272.838 71142
3273.139 70321
3273.440 70798
3273.742 72031
3274.043 69945
3274.345 68747
3274.646 71044
3274.948 71684
3275.250 68844
3275.551 70294
3275.853 70178
3276.154 70288
3276.456 70498
3276.758 70630
3277.059 70819
3277.361 71819
3277.662 71235
3277.964 69239
3278.266 69303
3278.568 70809
3278.869 69940
3279.171 69022
3279.473 71239
3279.775 71687
3280.076 71527
3280.378 69747
3280.680 70072
3280.982 72856
3281.284 70494
3281.585 70316
3281.887 71093
3282.189 70687
3282.491 72421
3282.793 70338
3283.095 71521
3283.397 70820
3283.699 68655
3284.001 70804
3284.303 68382
3284.605 68978
3284.907 67605
3285.209 68856
3285.511 68838
3285.813 68557
3286.115 70458
3286.417 70866
3286.719 69242
3287.021 69340
3287.323 69345
3287.625 70195
3287.927 71552
3288.230 70988
3288.532 69744
3288.834 68325
3289.136 69547
3289.438 71023
3289.741 70608
3290.043 69978
3290.345 68565
3290.647 70260
3290.950 69183
3291.252 71052
3291.554 71350
3291.857 68649
3292.159 69035
3292.461 68898
3292.764 69633
3293.066 70843
3293.368 70120
3293.671 69587
3293.973 71503
3294.276 71383
3294.578 68694
3294.881 69851
3295.183 69828
3295.486 67648
3295.788 68138
3296.091 67624
3296.393 69219
3296.696 69585
3296.998 68516
3297.301 69041
3297.603 70333
3297.906 68759
3298.209 70440
3298.511 69821
3298.814 70919
3299.117 69840
3299.419 68983
3299.722 71080
3300.025 68635
3300.327 70128
3300.630 69830
3300.933 69455
3301.236 69571
3301.538 69790
3301.841 67819
3302.144 66653
3302.447 67973
3302.750 69408
3303.053 70454
3303.355 72661
3303.658 71511
3303.961 69241
3304.264 69438
3304.567 68740
3304.870 68008
3305.173 68655
3305.476 67855
3305.779 70032
3306.082 67408
3306.385 70559
3306.688 69917
3306.991 69645
3307.294 69957
3307.597 68446
3307.900 70569
3308.203 69969
3308.506 70830
3308.809 70446
3309.112 70837
3309.416 68832
3309.719 71493
3310.022 71473
3310.325 69121
3310.628 71629
3310.931 71540
3311.235 71376
3311.538 69446
3311.841 69880
3312.144 70018
3312.448 70788
3312.751 70636
3313.054 69957
3313.358 73151
3313.661 70700
3313.964 71563
3314.268 72682
3314.571 70702
3314.874 71308
3315.178 69051
3315.481 70304
3315.785 69550
3316.088 70514
3316.392 68702
3316.695 70038
3316.999 69998
3317.302 71230
3317.606 71375
3317.909 69483
3318.213 69609
3318.516 68115
3318.820 68107
3319.123 71217
3319.427 71327
3319.731 70105
3320.034 70276
3320.338 68989
3320.642 69170
3320.945 71022
3321.249 68118
3321.553 72200
3321.856 72220
3322.160 71313
3322.464 69927
3322.768 69545
3323.071 69305
3323.375 69837
3323.679 71464
3323.983 70097
3324.287 72390
3324.590 71981
3324.894 70598
3325.198 71138
3325.502 69263
3325.806 70167
3326.110 70239
3326.414 69439
3326.718 70160
3327.022 71839
3327.326 70545
3327.630 72131
3327.934 69651
3328.238 69293
3328.542 70605
3328.846 69874
3329.150 71961
3329.454 72853
3329.758 71881
3330.062 72363
3330.366 71011
3330.670 73185
3330.974 70168
3331.278 70041
3331.583 70219
3331.887 70191
3332.191 70967
3332.495 70141
3332.799 69219
3333.104 72333
3333.408 72286
3333.712 69152
3334.016 71930
3334.321 69024
3334.625 69251
3334.929 71593
3335.234 70390
3335.538 69828
3335.842 71803
3336.147 71043
3336.451 69909
3336.756 70909
3337.060 70459
3337.364 69747
3337.669 69057
3337.973 69087
3338.278 72071
3338.582 70014
3338.887 70634
3339.191 71060
3339.496 70489
3339.800 71029
3340.105 68967
3340.410 68702
3340.714 69114
3341.019 69869
3341.323 72403
3341.628 71821
3341.933 72503
3342.237 69841
3342.542 68425
3342.847 69264
3343.151 70032
3343.456 68486
3343.761 69617
3344.066 70884
3344.370 70704
3344.675 70893
3344.980 69847
3345.285 69820
3345.589 68792
3345.894 71325
3346.199 71210
3346.504 69591
3346.809 71877
3347.114 71980
3347.419 71710
3347.723 72235
3348.028 71211
3348.333 71307
3348.638 69135
3348.943 70655
3349.248 70859
3349.553 69015
3349.858 68360
3350.163 67811
3350.468 70416
3350.773 69997
3351.078 67243
3351.383 68957
3351.689 68858
3351.994 70840
3352.299 68534
3352.604 69608
3352.909 68092
3353.214 69062
3353.519 70080
3353.825 67195
3354.130 68922
3354.435 71243
3354.740 70825
3355.046 69241
3355.351 71331
3355.656 69754
3355.961 68978
3356.267 68716
3356.572 68623
3356.877 69423
3357.183 71129
3357.488 70130
3357.793 67811
3358.099 68253
3358.404 70049
3358.710 71444
3359.015 70157
3359.320 68970
3359.626 71262
3359.931 70204
3360.237 69210
3360.542 69408
3360.848 69126
3361.153 70471
3361.459 68580
3361.764 70035
3362.070 69450
3362.376 72198
3362.681 71177
3362.987 69785
3363.292 69231
3363.598 68484
3363.904 72519
3364.209 67744
3364.515 68364
3364.821 70145
3365.127 70023
3365.432 68250
3365.738 68637
3366.044 69972
3366.350 68081
3366.655 68625
3366.961 68256
3367.267 71280
3367.573 72166
3367.879 70735
3368.184 69635
3368.490 68366
3368.796 71043
3369.102 68128
3369.408 68107
3369.714 69669
3370.020 70052
3370.326 70323
3370.632 69412
3370.938 68749
3371.244 68391
3371.550 68972
3371.856 67950
3372.162 70046
3372.468 69248
3372.774 69957
3373.080 68678
3373.386 69532
3373.692 68261
3373.998 69569
3374.304 68175
3374.610 68627
3374.917 68119
3375.223 67738
3375.529 67869
3375.835 69009
3376.141 68243
3376.448 68578
3376.754 68058
3377.060 71254
3377.366 68759
3377.673 70171
3377.979 70659
3378.285 71494
3378.592 71851
3378.898 70744
3379.204 69559
3379.511 70813
3379.817 70760
3380.124 69305
3380.430 68833
3380.736 69090
3381.043 68941
3381.349 70718
3381.656 69770
3381.962 69514
3382.269 70403
3382.575 70890
3382.882 70123
3383.188 69469
3383.495 69220
3383.801 67597
3384.108 69397
3384.415 69650
3384.721 68642
3385.028 69913
3385.334 71646
3385.641 69263
3385.948 68689
3386.254 68836
3386.561 67681
3386.868 69099
3387.175 71656
3387.481 70008
3387.788 69918
3388.095 70472
3388.402 68569
3388.708 69582
3389.015 67337
3389.322 69155
3389.629 67262
3389.936 67744
3390.243 68863
3390.549 68422
3390.856 67951
3391.163 69146
3391.470 67853
3391.777 70883
3392.084 69442
3392.391 69085
3392.698 69127
3393.005 69478
3393.312 68668
3393.619 67242
3393.926 70212
3394.233 67153
3394.540 68882
3394.847 68673
3395.154 69957
3395.461 68898
3395.768 68891
3396.076 67931
3396.383 69240
3396.690 69293
3396.997 69309
3397.304 69935
3397.611 68098
3397.919 70241
3398.226 69415
3398.533 69528
3398.840 69864
3399.148 69063
3399.455 68772
3399.762 69282
3400.069 68818
3400.377 68586
3400.684 70587
3400.992 70477
3401.299 68556
3401.606 69406
3401.914 68706
3402.221 68112
3402.528 69086
3402.836 71886
3403.143 71143
3403.451 69758
3403.758 69242
3404.066 69484
3404.373 68838
3404.681 68139
3404.988 70121
3405.296 68339
3405.603 68061
3405.911 67809
3406.219 68266
3406.526 68966
3406.834 68586
3407.142 68181
3407.449 68709
3407.757 70568
3408.064 69464
3408.372 70791
3408.680 70254
3408.988 68451
3409.295 66294
3409.603 69177
3409.911 70557
3410.219 67865
3410.526 68277
3410.834 70362
3411.142 67725
3411.450 66569
3411.758 69345
3412.066 69450
3412.373 68218
3412.681 68001
3412.989 67275
3413.297 68231
3413.605 68418
3413.913 68622
3414.221 68215
3414.529 70238
3414.837 68964
3415.145 68298
3415.453 68357
3415.761 67554
3416.069 71934
3416.377 71369
3416.685 68571
3416.993 69813
3417.301 67725
3417.609 69093
3417.918 68869
3418.226 70324
3418.534 70293
3418.842 67469
3419.150 68418
3419.458 70060
3419.767 70240
3420.075 69928
3420.383 68292
3420.691 68138
3421.000 70328
3421.308 69528
3421.616 69229
3421.924 70003
3422.233 70388
3422.541 69223
3422.849 67370
3423.158 66960
3423.466 68917
3423.775 68981
3424.083 69817
3424.391 69521
3424.700 70339
3425.008 70189
3425.317 68832
3425.625 67398
3425.934 69123
3426.242 68054
3426.551 68092
3426.859 66774
3427.168 70865
3427.476 68071
3427.785 68573
3428.094 69919
3428.402 68719
3428.711 69360
3429.019 69948
3429.328 69770
3429.637 70963
3429.945 70483
3430.254 68620
3430.563 70058
3430.871 69844
3431.180 70117
3431.489 70447
3431.798 68727
3432.106 68888
3432.415 69149
3432.724 69816
3433.033 70600
3433.342 69735
3433.651 69451
3433.959 69906
3434.268 68996
3434.577 69905
3434.886 69690
3435.195 68189
3435.504 68870
3435.813 68894
3436.122 67442
3436.431 70191
3436.740 72396
3437.049 68711
3437.358 68373
3437.667 66950
3437.976 68805
3438.285 67576
3438.594 68896
3438.903 70057
3439.212 68781
3439.521 68527
3439.830 69737
3440.139 68786
3440.449 69975
3440.758 69324
3441.067 69393
3441.376 71292
3441.685 68022
3441.995 70004
3442.304 69060
3442.613 69171
3442.922 71674
3443.232 71382
3443.541 69826
3443.850 68445
3444.160 71245
3444.469 70273
3444.778 68354
3445.088 67982
3445.397 67856
3445.706 70955
3446.016 67632
3446.325 66410
3446.635 68885
3446.944 70368
3447.253 69876
3447.563 68955
3447.872 68968
3448.182 69697
3448.491 68028
3448.801 69148
3449.111 71197
3449.420 69048
3449.730 68564
3450.039 66339
3450.349 68843
3450.658 69491
3450.968 69985
3451.278 69006
3451.587 68300
3451.897 71763
3452.207 69867
3452.516 67782
3452.826 70297
3453.136 69325
3453.446 70282
3453.755 68305
3454.065 68106
3454.375 69910
3454.685 70061
3454.995 67810
3455.304 67966
3455.614 66598
3455.924 67699
3456.234 68607
3456.544 68682
3456.854 69795
3457.164 68186
3457.474 67047
3457.783 67357
3458.093 66895
3458.403 69578
3458.713 66891
3459.023 67507
3459.333 68411
3459.643 70203
3459.953 69271
3460.263 68370
3460.574 66417
3460.884 68652
3461.194 69857
3461.504 69805
3461.814 71201
3462.124 69546
3462.434 69182
3462.744 69215
3463.055 68403
3463.365 70057
3463.675 69714
3463.985 69180
3464.295 68786
3464.606 69781
3464.916 71935
3465.226 69281
3465.536 67599
3465.847 69781
3466.157 69358
3466.467 69217
3466.778 68140
3467.088 68316
3467.398 69344
3467.709 69002
3468.019 68196
3468.330 69745
3468.640 69715
3468.951 69927
3469.261 67773
3469.572 66016
3469.882 68959
3470.192 69227
3470.503 70784
3470.814 69926
3471.124 68604
3471.435 68739
3471.745 68687
3472.056 67721
3472.366 69998
3472.677 70240
3472.988 69626
3473.298 67939
3473.609 68778
3473.920 69942
3474.230 69769
3474.541 70302
3474.852 68133
3475.162 70845
3475.473 68063
3475.784 68354
3476.095 69152
3476.405 67363
3476.716 69295
3477.027 68267
3477.338 67421
3477.649 67033
3477.960 68679
3478.270 70002
3478.581 66115
3478.892 67753
3479.203 67171
3479.514 68922
3479.825 66904
3480.136 68960
3480.447 69375
3480.758 66785
3481.069 69068
3481.380 70109
3481.691 69564
3482.002 65931
3482.313 67918
3482.624 66975
3482.935 67625
3483.246 67010
3483.557 67068
3483.868 67217
3484.179 66137
3484.491 66510
3484.802 66070
3485.113 67363
3485.424 67759
3485.735 67920
3486.047 67881
3486.358 68342
3486.669 67891
3486.980 66529
3487.292 66854
3487.603 68410
3487.914 67203
3488.225 68489
3488.537 68204
3488.848 65994
3489.159 66074
3489.471 67037
3489.782 66445
3490.094 67664
3490.405 69294
3490.716 66534
3491.028 67178
3491.339 67045
3491.651 66990
3491.962 67422
3492.274 68690
3492.585 67934
3492.897 67488
3493.208 68375
3493.520 67409
3493.832 67180
3494.143 68440
3494.455 66477
3494.766 67429
3495.078 67661
3495.390 64905
3495.701 68880
3496.013 65192
3496.325 67881
3496.636 66544
3496.948 66519
3497.260 65012
3497.571 66624
3497.883 67032
3498.195 65093
3498.507 68371
3498.818 67754
3499.130 67851
3499.442 67905
3499.754 65827
3500.066 69269
3500.378 67128
3500.690 68102
3501.001 67030
3501.313 67754
3501.625 66701
3501.937 67613
3502.249 68019
3502.561 66840
3502.873 66873
3503.185 68282
3503.497 67108
3503.809 67206
3504.121 66864
3504.433 66656
3504.745 67252
3505.057 67250
3505.369 66313
3505.681 67541
3505.994 67309
3506.306 69345
3506.618 67086
3506.930 65734
3507.242 68037
3507.554 67277
3507.867 68406
3508.179 66581
3508.491 67838
3508.803 67025
3509.115 67467
3509.428 69787
3509.740 67646
3510.052 65917
3510.365 67251
3510.677 67012
3510.989 67236
3511.302 69168
3511.614 67954
3511.926 69141
3512.239 67742
3512.551 67552
3512.864 67850
3513.176 66181
3513.489 68278
3513.801 66906
3514.113 67171
3514.426 65986
3514.738 67117
3515.051 67844
3515.364 66884
3515.676 69035
3515.989 69420
3516.301 70755
3516.614 69007
3516.926 68822
3517.239 67526
3517.552 66403
3517.864 67075
3518.177 68150
3518.490 68715
3518.802 69845
3519.115 69751
3519.428 67632
3519.741 66462
3520.053 65558
3520.366 66178
3520.679 66183
3520.992 66356
3521.304 67328
3521.617 66725
3521.930 69437
3522.243 66206
3522.556 67176
3522.869 67298
3523.182 65360
3523.494 66825
3523.807 68382
3524.120 66883
3524.433 66265
3524.746 67170
3525.059 68313
3525.372 67187
3525.685 66188
3525.998 67478
3526.311 69012
3526.624 66528
3526.937 66664
3527.250 66886
3527.563 64980
3527.877 66036
3528.190 67039
3528.503 67553
3528.816 66835
3529.129 65456
3529.442 66392
3529.755 66790
3530.069 67084
3530.382 66960
3530.695 67483
3531.008 66368
3531.322 68658
3531.635 66036
3531.948 68056
3532.261 68282
3532.575 69253
3532.888 67585
3533.201 68512
3533.515 65417
3533.828 66051
3534.141 66064
3534.455 64644
3534.768 66068
3535.082 65937
3535.395 66830
3535.709 67431
3536.022 67577
3536.335 68329
3536.649 66421
3536.962 67000
3537.276 65932
3537.590 68272
3537.903 66360
3538.217 67249
3538.530 65864
3538.844 67855
3539.157 67447
3539.471 66620
3539.785 68802
3540.098 68780
3540.412 68010
3540.726 67776
3541.039 65760
3541.353 65815
3541.667 65440
3541.980 68878
3542.294 66580
3542.608 66395
3542.922 67492
3543.236 67904
3543.549 68161
3543.863 67474
3544.177 66422
3544.491 67892
3544.805 68176
3545.119 67014
3545.432 69540
3545.746 68882
3546.060 67641
3546.374 68718
3546.688 66501
3547.002 67747
3547.316 65904
3547.630 66671
3547.944 66745
3548.258 64910
3548.572 65178
3548.886 65257
3549.200 67741
3549.514 68226
3549.828 68110
3550.142 69497
3550.456 67815
3550.771 67468
3551.085 70430
3551.399 66117
3551.713 68478
3552.027 67286
3552.341 65225
3552.656 67872
3552.970 66287
3553.284 67422
3553.598 65935
3553.913 67282
3554.227 67194
3554.541 66959
3554.855 68922
3555.170 67036
3555.484 65834
3555.798 66592
3556.113 68837
3556.427 66553
3556.742 66184
3557.056 66553
3557.370 66644
3557.685 69585
3557.999 68699
3558.314 68756
3558.628 67039
3558.943 68641
3559.257 68365
3559.572 66670
3559.886 67241
3560.201 66629
3560.515 65789
3560.830 67782
3561.145 67424
3561.459 65564
3561.774 65138
3562.088 65752
3562.403 67569
3562.718 66507
3563.032 67771
3563.347 68154
3563.662 65353
3563.976 65949
3564.291 66974
3564.606 67383
3564.921 66408
3565.235 64852
3565.550 64874
3565.865 65533
3566.180 68188
3566.495 66037
3566.810 65938
3567.124 67959
3567.439 66568
3567.754 66669
3568.069 67333
3568.384 67631
3568.699 66396
3569.014 68029
3569.329 66785
3569.644 64863
3569.959 67174
3570.274 67938
3570.589 66757
3570.904 66507
3571.219 65402
3571.534 65289
3571.849 66344
3572.164 66656
3572.479 66285
3572.794 64947
3573.109 67068
3573.424 67859
3573.740 67332
3574.055 68445
3574.370 67120
3574.685 66824
3575.000 67006
3575.316 66676
3575.631 66641
3575.946 66438
3576.261 67097
3576.577 64700
3576.892 66092
3577.207 66658
3577.522 67001
3577.838 65771
3578.153 66818
3578.468 66322
3578.784 66036
3579.099 65701
3579.415 67057
3579.730 67606
3580.046 67366
3580.361 67004
3580.676 66695
3580.992 66806
3581.307 67936
3581.623 68138
3581.938 66126
3582.254 65774
3582.569 66521
3582.885 67066
3583.201 66909
3583.516 66241
3583.832 65828
3584.147 67163
3584.463 66461
3584.779 67512
3585.094 68382
3585.410 67141
3585.726 65513
3586.041 65235
3586.357 65906
3586.673 64970
3586.989 65786
3587.304 66516
3587.620 66684
3587.936 65156
3588.252 68557
3588.567 68821
3588.883 66733
3589.199 66366
3589.515 65696
3589.831 67650
3590.147 67349
3590.463 66971
3590.778 66814
3591.094 66320
3591.410 64292
3591.726 65555
3592.042 67148
3592.358 65824
3592.674 66724
3592.990 65570
3593.306 66295
3593.622 67643
3593.938 66261
3594.254 67631
3594.570 67046
3594.887 66263
3595.203 67212
3595.519 69152
3595.835 68398
3596.151 66851
3596.467 66236
3596.783 69155
3597.100 68295
3597.416 66331
3597.732 65739
3598.048 67019
3598.364 65879
3598.681 65468
3598.997 65603
3599.313 68174
3599.630 66330
3599.946 66860
3600.262 65837
3600.579 67706
3600.895 67028
3601.211 67218
3601.528 67451
3601.844 66384
3602.161 66884
3602.477 64765
3602.793 66308
3603.110 68731
3603.426 67553
3603.743 66721
3604.059 66382
3604.376 65138
3604.692 67345
3605.009 66078
3605.325 66457
3605.642 67071
3605.959 66743
3606.275 67805
3606.592 64589
3606.908 65560
3607.225 66167
3607.542 65486
3607.858 65283
3608.175 65546
3608.492 69192
3608.808 66379
3609.125 66833
3609.442 66652
3609.759 67618
3610.075 67591
3610.392 66765
3610.709 65875
3611.026 66762
3611.343 67266
3611.659 68065
3611.976 66547
3612.293 66140
3612.610 68106
3612.927 66810
3613.244 65751
3613.561 67276
3613.878 66782
3614.195 66547
3614.512 66002
3614.829 66475
3615.146 66079
3615.463 64853
3615.780 64977
3616.097 66140
3616.414 69229
3616.731 66203
3617.048 65809
3617.365 67332
3617.682 66184
3617.999 66929
3618.316 66905
3618.633 64071
3618.951 66242
3619.268 67543
3619.585 66866
3619.902 68050
3620.219 66971
3620.537 65085
3620.854 65467
3621.171 66369
3621.488 67509
3621.806 65849
3622.123 65741
3622.440 67154
3622.758 67139
3623.075 66438
3623.392 66345
3623.710 67706
3624.027 66181
3624.344 65508
3624.662 67525
3624.979 66632
3625.297 66425
3625.614 65943
3625.932 68123
3626.249 66425
3626.567 66363
3626.884 65671
3627.202 65782
3627.519 65795
3627.837 64849
3628.154 65497
3628.472 67661
3628.789 67348
3629.107 66709
3629.425 67625
3629.742 66685
3630.060 67173
3630.378 64891
3630.695 64902
3631.013 66587
3631.331 65111
3631.648 66877
3631.966 64929
3632.284 68082
3632.602 65749
3632.919 66181
3633.237 66459
3633.555 64866
3633.873 66478
3634.191 65951
3634.509 65366
3634.826 66424
3635.144 66432
3635.462 65867
3635.780 67742
3636.098 66352
3636.416 67881
3636.734 67241
3637.052 66770
3637.370 68952
3637.688 66914
3638.006 67077
3638.324 64320
3638.642 64074
3638.960 67201
3639.278 65438
3639.596 65947
3639.914 66909
3640.232 67150
3640.550 66465
3640.868 66552
3641.187 66506
3641.505 65389
3641.823 65563
3642.141 66790
3642.459 65335
3642.777 66962
3643.096 68465
3643.414 65511
3643.732 65900
3644.050 65909
3644.369 64963
3644.687 65982
3645.005 63825
3645.324 65376
3645.642 66283
3645.960 65239
3646.279 66034
3646.597 66469
3646.916 66007
3647.234 64890
3647.552 65523
3647.871 64828
3648.189 67521
3648.508 67551
3648.826 67649
3649.145 65248
3649.463 67050
3649.782 65963
3650.100 66775
3650.419 66580
3650.737 66180
3651.056 65180
3651.375 66249
3651.693 64207
3652.012 64783
3652.330 65892
3652.649 66132
3652.968 64024
3653.286 66602
3653.605 65209
3653.924 64806
3654.243 64889
3654.561 66727
3654.880 64991
3655.199 63905
3655.518 66277
3655.836 65594
3656.155 66790
3656.474 65131
3656.793 64421
3657.112 66337
3657.430 65378
3657.749 67170
3658.068 64801
3658.387 64386
3658.706 65899
3659.025 65772
3659.344 67201
3659.663 65402
3659.982 65643
3660.301 64495
3660.620 66158
3660.939 65513
3661.258 65831
3661.577 65051
3661.896 66546
3662.215 65390
3662.534 65906
3662.853 65796
3663.172 66876
3663.491 66723
3663.811 63410
3664.130 65546
3664.449 66713
3664.768 64348
3665.087 66468
3665.406 65622
3665.726 66252
3666.045 67484
3666.364 67396
3666.683 66076
3667.003 65309
3667.322 65972
3667.641 65938
3667.961 65873
3668.280 64734
3668.599 64270
3668.919 63317
3669.238 65971
3669.558 66564
3669.877 67643
3670.196 66953
3670.516 65476
3670.835 64890
3671.155 64737
3671.474 63885
3671.794 65443
3672.113 66172
3672.433 67054
3672.752 66000
3673.072 64657
3673.391 66468
3673.711 67655
3674.030 66142
3674.350 66942
3674.670 66930
3674.989 67310
3675.309 68812
3675.629 66359
3675.948 63941
3676.268 65482
3676.588 64489
3676.907 64753
3677.227 64507
3677.547 64808
3677.867 64311
3678.186 66051
3678.506 64490
3678.826 65969
3679.146 67108
3679.466 64646
3679.785 64087
3680.105 66568
3680.425 65774
3680.745 65102
3681.065 66449
3681.385 64778
3681.705 66471
3682.025 64842
3682.345 64837
3682.665 66160
3682.985 66149
3683.305 66341
3683.625 65009
3683.945 65595
3684.265 65210
3684.585 67168
3684.905 65565
3685.225 66177
3685.545 64005
3685.865 65095
3686.185 64385
3686.505 66280
3686.826 65519
3687.146 65166
3687.466 65635
3687.786 63097
3688.106 65320
3688.427 65411
3688.747 64628
3689.067 64242
3689.387 65201
3689.708 66074
3690.028 65051
3690.348 63953
3690.668 65998
3690.989 65871
3691.309 66767
3691.630 65596
3691.950 63873
3692.270 65779
3692.591 68174
3692.911 65573
3693.232 66809
3693.552 66749
3693.872 65035
3694.193 64645
3694.513 64366
3694.834 66460
3695.154 64146
3695.475 65959
3695.796 63498
3696.116 66786
3696.437 68227
3696.757 64937
3697.078 65009
3697.398 64289
3697.719 66857
3698.040 65184
3698.360 65817
3698.681 65633
3699.002 66387
3699.322 66622
3699.643 63723
3699.964 64003
3700.285 64794
3700.605 65032
3700.926 63594
3701.247 64132
3701.568 66889
3701.889 66188
3702.209 64366
3702.530 63813
3702.851 63242
3703.172 64008
3703.493 63785
3703.814 64030
3704.135 65179
3704.456 64625
3704.777 64577
3705.097 66027
3705.418 64778
3705.739 65676
3706.060 62940
3706.381 63427
3706.702 64767
3707.023 65731
3707.345 64439
3707.666 67484
3707.987 67123
3708.308 65071
3708.629 65278
3708.950 65571
3709.271 65607
3709.592 65427
3709.913 66098
3710.235 64994
3710.556 65531
3710.877 64393
3711.198 64770
3711.519 64557
3711.841 64780
3712.162 66294
3712.483 65383
3712.805 63336
3713.126 64420
3713.447 62919
3713.768 66236
3714.090 65509
3714.411 65352
3714.733 64037
3715.054 65470
3715.375 63493
3715.697 64698
3716.018 64229
3716.340 64584
3716.661 65788
3716.983 64246
3717.304 65313
3717.626 68632
3717.947 66560
3718.269 65269
3718.590 65264
3718.912 64986
3719.233 63583
3719.555 63169
3719.876 64550
3720.198 67112
3720.520 67797
3720.841 65205
3721.163 64595
3721.485 65177
3721.806 63879
3722.128 63604
3722.450 63646
3722.772 64554
3723.093 64717
3723.415 63987
3723.737 64868
3724.059 65004
3724.380 64050
3724.702 65669
3725.024 65113
3725.346 64011
3725.668 63617
3725.990 65171
3726.311 64733
3726.633 66007
3726.955 64120
3727.277 63370
3727.599 65651
3727.921 65231
3728.243 66559
3728.565 65342
3728.887 65392
3729.209 65345
3729.531 65809
3729.853 66248
3730.175 65559
3730.497 64714
3730.819 65467
3731.141 66075
3731.463 66470
3731.786 66024
3732.108 62976
3732.430 65687
3732.752 64701
3733.074 65462
3733.396 66625
3733.719 65047
3734.041 65976
3734.363 64199
3734.685 64341
3735.007 63239
3735.330 62043
3735.652 64383
3735.974 65627
3736.297 67362
3736.619 65957
3736.941 63705
3737.264 64397
3737.586 64534
3737.908 65901
3738.231 63400
3738.553 63756
3738.876 65716
3739.198 65924
3739.521 65844
3739.843 64107
3740.166 64264
3740.488 64060
3740.811 63136
3741.133 63761
3741.456 64817
3741.778 64687
3742.101 64246
3742.423 63980
3742.746 63295
3743.069 64267
3743.391 63021
3743.714 65570
3744.036 64854
3744.359 65696
3744.682 63895
3745.005 64274
3745.327 64842
3745.650 63616
3745.973 65664
3746.295 65323
3746.618 62553
3746.941 63614
3747.264 65246
3747.587 64942
3747.909 65060
3748.232 64202
3748.555 64805
3748.878 64728
3749.201 64796
3749.524 66279
3749.847 65848
3750.170 65417
3750.492 63426
3750.815 65237
3751.138 65711
3751.461 65718
3751.784 65787
3752.107 63840
3752.430 62332
3752.753 64772
3753.076 64330
3753.400 65209
3753.723 64465
3754.046 63858
3754.369 64699
3754.692 66371
3755.015 66165
3755.338 65541
3755.661 64819
3755.985 64687
3756.308 63803
3756.631 66154
3756.954 67376
3757.277 64533
3757.601 65759
3757.924 64955
3758.247 65143
3758.570 64737
3758.894 64652
3759.217 65666
3759.540 66094
3759.864 65192
3760.187 63929
3760.510 64012
3760.834 64055
3761.157 63876
3761.481 63987
3761.804 63311
3762.128 63870
3762.451 63578
3762.774 64484
3763.098 63941
3763.421 64533
3763.745 64336
3764.068 65255
3764.392 63627
3764.716 63804
3765.039 65241
3765.363 62316
3765.686 64080
3766.010 65902
3766.334 66104
3766.657 65618
3766.981 63230
3767.304 63883
3767.628 65635
3767.952 65039
3768.276 63983
3768.599 65035
3768.923 63732
3769.247 63594
3769.571 62749
3769.894 62409
3770.218 65615
3770.542 64452
3770.866 65499
3771.190 65314
3771.513 64720
3771.837 64712
3772.161 64244
3772.485 63041
3772.809 64486
3773.133 62706
3773.457 63709
3773.781 63348
3774.105 64551
3774.429 65157
3774.753 62448
3775.077 62037
3775.401 62562
3775.725 64860
3776.049 65223
3776.373 64603
3776.697 66049
3777.021 64845
3777.345 64968
3777.669 64125
3777.993 63479
3778.317 63494
3778.642 62391
3778.966 63910
3779.290 64550
3779.614 65313
3779.938 64364
3780.263 63850
3780.587 63846
3780.911 63922
3781.235 64117
3781.560 64244
3781.884 64154
3782.208 65484
3782.533 65854
3782.857 64945
3783.181 64988
3783.506 64736
3783.830 64087
3784.154 65691
3784.479 64273
3784.803 65208
3785.128 65312
3785.452 64199
3785.777 64449
3786.101 63637
3786.426 65992
3786.750 63536
3787.075 63041
3787.399 62355
3787.724 64333
3788.048 65745
3788.373 64609
3788.697 62700
3789.022 65200
3789.347 65777
3789.671 63813
3789.996 65495
3790.321 65451
3790.645 64053
3790.970 64215
3791.295 64131
3791.619 65187
3791.944 64204
3792.269 64249
3792.594 63174
3792.918 65732
3793.243 64714
3793.568 65162
3793.893 64928
3794.218 63846
3794.543 66741
3794.867 66596
3795.192 65794
3795.517 66026
3795.842 63210
3796.167 63649
3796.492 64467
3796.817 63643
3797.142 64229
3797.467 66135
3797.792 64562
3798.117 65271
3798.442 63940
3798.767 63281
3799.092 63026
3799.417 63300
3799.742 65113
3800.067 64255
3800.392 63481
3800.717 63715
3801.042 65027
3801.368 63737
3801.693 64054
3802.018 64438
3802.343 64788
3802.668 66093
3802.993 62735
3803.319 63257
3803.644 64885
3803.969 66458
3804.294 67015
3804.620 64354
3804.945 65454
3805.270 64227
3805.596 64433
3805.921 65521
3806.246 66262
3806.572 64835
3806.897 63256
3807.222 63859
3807.548 63961
3807.873 65359
3808.199 65102
3808.524 64242
3808.850 63681
3809.175 66091
3809.501 66174
3809.826 63823
3810.152 66692
3810.477 65790
3810.803 65914
3811.128 62767
3811.454 66313
3811.779 65627
3812.105 65307
3812.431 64549
3812.756 63953
3813.082 66199
3813.408 65659
3813.733 64793
3814.059 64155
3814.385 65254
3814.710 64308
3815.036 65435
3815.362 64931
3815.688 65376
3816.013 67178
3816.339 65254
3816.665 65099
3816.991 66725
3817.317 67020
3817.643 66801
3817.968 65997
3818.294 66230
3818.620 66762
3818.946 69350
3819.272 66342
3819.598 69031
3819.924 68968
3820.250 69825
3820.576 67205
3820.902 67450
3821.228 67720
3821.554 68664
3821.880 69628
3822.206 67314
3822.532 67821
3822.858 67201
3823.184 67833
3823.510 68273
3823.836 67507
3824.162 66939
3824.489 68401
3824.815 67102
3825.141 65617
3825.467 68161
3825.793 67641
3826.119 65950
3826.446 65144
3826.772 63200
3827.098 66619
3827.424 66287
3827.751 65811
3828.077 66064
3828.403 64933
3828.730 65922
3829.056 65157
3829.382 65573
3829.709 65539
3830.035 65710
3830.361 63210
3830.688 65310
3831.014 66695
3831.341 66539
3831.667 65989
3831.994 65223
3832.320 63770
3832.647 64623
3832.973 66575
3833.300 65214
3833.626 66624
3833.953 66284
3834.279 64601
3834.606 64889
3834.932 65103
3835.259 65680
3835.586 63829
3835.912 65131
3836.239 64508
3836.566 64865
3836.892 65260
3837.219 64683
3837.546 65917
3837.872 64989
3838.199 65025
3838.526 64596
3838.853 65888
3839.179 65093
3839.506 65327
3839.833 65522
3840.160 64192
3840.487 63531
3840.813 63457
3841.140 65353
3841.467 66645
3841.794 64972
3842.121 64745
3842.448 63809
3842.775 64760
3843.102 62155
3843.429 65499
3843.756 66391
3844.083 63896
3844.410 63272
3844.737 65781
3845.064 64711
3845.391 63342
3845.718 64334
3846.045 65501
3846.372 65776
3846.699 66078
3847.026 65874
3847.353 65624
3847.680 64602
3848.007 65046
3848.335 63443
3848.662 64261
3848.989 64850
3849.316 65331
3849.643 63598
3849.971 66697
3850.298 63883
3850.625 63658
3850.952 62784
3851.280 62497
3851.607 64399
3851.934 63700
3852.262 64077
3852.589 64585
3852.916 63140
3853.244 63314
3853.571 64844
3853.899 66117
3854.226 65588
3854.553 64364
3854.881 65763
3855.208 65657
3855.536 63958
3855.863 63633
3856.191 64426
3856.518 65124
3856.846 64793
3857.173 64854
3857.501 67109
3857.829 63699
3858.156 66466
3858.484 67565
3858.811 66138
3859.139 66605
3859.467 66254
3859.794 68831
3860.122 65812
3860.450 66557
3860.777 65293
3861.105 63867
3861.433 63406
3861.761 64064
3862.088 64986
3862.416 65224
3862.744 65097
3863.072 66357
3863.399 68048
3863.727 65740
3864.055 68238
3864.383 67583
3864.711 65552
3865.039 67014
3865.367 66814
3865.695 66807
3866.022 64540
3866.350 64885
3866.678 64943
3867.006 66581
3867.334 66088
3867.662 64497
3867.990 65785
3868.318 64231
3868.646 64934
3868.974 67041
3869.302 65916
3869.631 64925
3869.959 65877
3870.287 65563
3870.615 64820
3870.943 65097
3871.271 65015
3871.599 65928
3871.928 65357
3872.256 63983
3872.584 65361
3872.912 63687
3873.240 64156
3873.569 63469
3873.897 63545
3874.225 63630
3874.553 65804
3874.882 65235
3875.210 63759
3875.538 62852
3875.867 61638
3876.195 64093
3876.523 65770
3876.852 65529
3877.180 64348
3877.509 62907
3877.837 62131
3878.166 62055
3878.494 62601
3878.823 64350
3879.151 63820
3879.479 63145
3879.808 64265
3880.137 64193
3880.465 64761
3880.794 64789
3881.122 63360
3881.451 64594
3881.779 63792
3882.108 62164
3882.437 62791
3882.765 64944
3883.094 63362
3883.423 64763
3883.751 65286
3884.080 64229
3884.409 63629
3884.737 63980
3885.066 62850
3885.395 63066
3885.724 64365
3886.052 63624
3886.381 64754
3886.710 65477
3887.039 64589
3887.368 65586
3887.697 63816
3888.025 64040
3888.354 63726
3888.683 63344
3889.012 62943
3889.341 63291
3889.670 64517
3889.999 62604
3890.328 62881
3890.657 63353
3890.986 65148
3891.315 64685
3891.644 63119
3891.973 63440
3892.302 63056
3892.631 62699
3892.960 62926
3893.289 60302
3893.618 62839
3893.947 62672
3894.277 61048
3894.606 61952
3894.935 63252
3895.264 64736
3895.593 63414
3895.922 64400
3896.252 64125
3896.581 63636
3896.910 63579
3897.239 62845
3897.569 63704
3897.898 63672
3898.227 61756
3898.557 63075
3898.886 63264
3899.215 65569
3899.545 66262
3899.874 65329
3900.203 64445
3900.533 62327
3900.862 63449
3901.192 63587
3901.521 63122
3901.851 64110
3902.180 63278
3902.510 63880
3902.839 63084
3903.169 62189
3903.498 63021
3903.828 65180
3904.157 63912
3904.487 64905
3904.816 65109
3905.146 64090
3905.476 63652
3905.805 64420
3906.135 62663
3906.464 64286
3906.794 65066
3907.124 64239
3907.453 63989
3907.783 65226
3908.113 64237
3908.443 63691
3908.772 62769
3909.102 63455
3909.432 64555
3909.762 64565
3910.092 63850
3910.421 63723
3910.751 65180
3911.081 62645
3911.411 64310
3911.741 64805
3912.071 64574
3912.401 62137
3912.731 65407
3913.060 65059
3913.390 64397
3913.720 63063
3914.050 63506
3914.380 63104
3914.710 64667
3915.040 63027
3915.370 61354
3915.700 65380
3916.031 65031
3916.361 63478
3916.691 63203
3917.021 63741
3917.351 65900
3917.681 63693
3918.011 63420
3918.341 64084
3918.672 62479
3919.002 61014
3919.332 62599
3919.662 62668
3919.992 62600
3920.323 64952
3920.653 63751
3920.983 63153
3921.313 63879
3921.644 63548
3921.974 64175
3922.304 61441
3922.635 64625
3922.965 64711
3923.295 64028
3923.626 62105
3923.956 62367
3924.287 62633
3924.617 64568
3924.948 63897
3925.278 64681
3925.608 65227
3925.939 62956
3926.269 64783
3926.600 64542
3926.930 64052
3927.261 63369
3927.592 64545
3927.922 63136
3928.253 63148
3928.583 64397
3928.914 63815
3929.245 65224
3929.575 65531
3929.906 63877
3930.236 63207
3930.567 63999
3930.898 64743
3931.229 61954
3931.559 62531
3931.890 61917
3932.221 64453
3932.552 64169
3932.882 62198
3933.213 63510
3933.544 64327
3933.875 64522
3934.206 62882
3934.536 63421
3934.867 65264
3935.198 64545
3935.529 63003
3935.860 62656
3936.191 62503
3936.522 62218
3936.853 63172
3937.184 62731
3937.515 63358
3937.846 62797
3938.177 64391
3938.508 62668
3938.839 61051
3939.170 62180
3939.501 63348
3939.832 63175
3940.163 63125
3940.494 66045
3940.825 63005
3941.156 62870
3941.488 63981
3941.819 63292
3942.150 64632
3942.481 64035
3942.812 61734
3943.143 62371
3943.475 64944
3943.806 63978
3944.137 62589
3944.468 63393
3944.800 61532
3945.131 61184
3945.462 62861
3945.794 62463
3946.125 64116
3946.456 61817
3946.788 62029
3947.119 63273
3947.451 62204
3947.782 62180
3948.113 63727
3948.445 61996
3948.776 62763
3949.108 63058
3949.439 63401
3949.771 63291
3950.102 62874
3950.434 64942
3950.765 64277
3951.097 62920
3951.428 62635
3951.760 62327
3952.092 62492
3952.423 62257
3952.755 63518
3953.086 64068
3953.418 64265
3953.750 63320
3954.081 64942
3954.413 62435
3954.745 63036
3955.077 62588
3955.408 61864
3955.740 63424
3956.072 62440
3956.404 62074
3956.735 62468
3957.067 62842
3957.399 62376
3957.731 62165
3958.063 63151
3958.395 62379
3958.726 62685
3959.058 61409
3959.390 62736
3959.722 63216
3960.054 63654
3960.386 61221
3960.718 63050
3961.050 62202
3961.382 63093
3961.714 64302
3962.046 61848
3962.378 63436
3962.710 63657
3963.042 64128
3963.374 62668
3963.706 61529
3964.038 62986
3964.370 62373
3964.703 62642
3965.035 63345
3965.367 63811
3965.699 64619
3966.031 62446
3966.363 62871
3966.696 63222
3967.028 64554
3967.360 63420
3967.692 63054
3968.025 63284
3968.357 62381
3968.689 62630
3969.022 62474
3969.354 63997
3969.686 65014
3970.019 64210
3970.351 63439
3970.683 65220
3971.016 65045
3971.348 62156
3971.681 64079
3972.013 64363
3972.345 64747
3972.678 64484
3973.010 65099
3973.343 64182
3973.675 63974
3974.008 64060
3974.340 64427
3974.673 64148
3975.006 63795
3975.338 64161
3975.671 63301
3976.003 63562
3976.336 64053
3976.669 64063
3977.001 62715
3977.334 61555
3977.667 64147
3977.999 63225
3978.332 64627
3978.665 63000
3978.997 65330
3979.330 62640
3979.663 62409
3979.996 63333
3980.328 64423
3980.661 64250
3980.994 63180
3981.327 63998
3981.660 63290
3981.993 62724
3982.326 63334
3982.658 63189
3982.991 60625
3983.324 61189
3983.657 65163
3983.990 60887
3984.323 62883
3984.656 64645
3984.989 64424
3985.322 64425
3985.655 64409
3985.988 64571
3986.321 64189
3986.654 65848
3986.987 62631
3987.320 64177
3987.653 63687
3987.987 64948
3988.320 64709
3988.653 64024
3988.986 62721
3989.319 63680
3989.652 64042
3989.986 63150
3990.319 63710
3990.652 64053
3990.985 62925
3991.318 64353
3991.652 63199
3991.985 64724
3992.318 64220
3992.652 64256
3992.985 63929
3993.318 65954
3993.652 64458
3993.985 62294
3994.318 61999
3994.652 66425
3994.985 65480
3995.319 64139
3995.652 65204
3995.985 63758
3996.319 62700
3996.652 63527
3996.986 63566
3997.319 63424
3997.653 62702
3997.986 65398
3998.320 63488
3998.654 64573
3998.987 64120
3999.321 65221
3999.654 64073
3999.988 64198
4000.322 64648
4000.655 64392
4000.989 65700
4001.323 67535
4001.656 66628
4001.990 66140
4002.324 64673
4002.657 66107
4002.991 65534
4003.325 65472
4003.659 64573
4003.992 63827
4004.326 65347
4004.660 65073
4004.994 63605
4005.328 64382
4005.662 64340
4005.996 65398
4006.329 65210
4006.663 64955
4006.997 66524
4007.331 64976
4007.665 64925
4007.999 66766
4008.333 64722
4008.667 65422
4009.001 64440
4009.335 63117
4009.669 65268
4010.003 65029
4010.337 66766
4010.671 65408
4011.005 67705
4011.339 66716
4011.674 67136
4012.008 65855
4012.342 65049
4012.676 66150
4013.010 65274
4013.344 64203
4013.678 64325
4014.013 64528
4014.347 64509
4014.681 65966
4015.015 64983
4015.350 66363
4015.684 65223
4016.018 65570
4016.353 65571
4016.687 66292
4017.021 67611
4017.356 65866
4017.690 65104
4018.024 64687
4018.359 65512
4018.693 65442
4019.028 64584
4019.362 66715
4019.696 68791
4020.031 66603
4020.365 66019
4020.700 66282
4021.034 66604
4021.369 66082
4021.703 64206
4022.038 66294
4022.372 66949
4022.707 65155
4023.042 64111
4023.376 65164
4023.711 67865
4024.046 67844
4024.380 66140
4024.715 65171
4025.049 63206
4025.384 63634
4025.719 64000
4026.054 64677
4026.388 64041
4026.723 66200
4027.058 67589
4027.393 63732
4027.727 65710
4028.062 64132
4028.397 66868
4028.732 66754
4029.067 66449
4029.402 66381
4029.736 65089
4030.071 65169
4030.406 66720
4030.741 66803
4031.076 66489
4031.411 67544
4031.746 66520
4032.081 67887
4032.416 67333
4032.751 68127
4033.086 66384
4033.421 66379
4033.756 66881
4034.091 66353
4034.426 67997
4034.761 68030
4035.096 68082
4035.431 67744
4035.766 67694
4036.102 66332
4036.437 66939
4036.772 67091
4037.107 66779
4037.442 66323
4037.778 68075
4038.113 68719
4038.448 67501
4038.783 67334
4039.119 68720
4039.454 68660
4039.789 67569
4040.124 67489
4040.460 68320
4040.795 67588
4041.130 69981
4041.466 69408
4041.801 67340
4042.137 70617
4042.472 70220
4042.807 69969
4043.143 70757
4043.478 70118
4043.814 70193
4044.149 69670
4044.485 71732
4044.820 70020
4045.156 70461
4045.491 69058
4045.827 71363
4046.162 72868
4046.498 73168
4046.833 69776
4047.169 68377
4047.505 70799
4047.840 71691
4048.176 71421
4048.512 70937
4048.847 73026
4049.183 72406
4049.519 71630
4049.854 72552
4050.190 71424
4050.526 74550
4050.862 74402
4051.197 76410
4051.533 76564
4051.869 77391
4052.205 77590
4052.541 80680
4052.876 79257
4053.212 80475
4053.548 81596
4053.884 83969
4054.220 84335
4054.556 87513
4054.892 86720
4055.228 90408
4055.564 89441
4055.900 93577
4056.236 91793
4056.572 93407
4056.908 95553
4057.244 94543
4057.580 94856
4057.916 95215
4058.252 97748
4058.588 95023
4058.924 95427
4059.260 94330
4059.596 94901
4059.932 95319
4060.269 96203
4060.605 93196
4060.941 92851
4061.277 91344
4061.613 92321
4061.950 91642
4062.286 89226
4062.622 86361
4062.958 85371
4063.295 85402
4063.631 82791
4063.967 83652
4064.303 83937
4064.640 80863
4064.976 79731
4065.312 77592
4065.649 78875
4065.985 79234
4066.322 79061
4066.658 78444
4066.995 77908
4067.331 76084
4067.667 74072
4068.004 74634
4068.340 74729
4068.677 73923
4069.013 73171
4069.350 74490
4069.686 75698
4070.023 74145
4070.360 75121
4070.696 74405
4071.033 73229
4071.369 73567
4071.706 73318
4072.043 74235
4072.379 73967
4072.716 76137
4073.053 74238
4073.389 72758
4073.726 74218
4074.063 73056
4074.400 74111
4074.736 73051
4075.073 73478
4075.410 73343
4075.747 74991
4076.083 73473
4076.420 74361
4076.757 71091
4077.094 70997
4077.431 71054
4077.768 72021
4078.105 71763
4078.442 70826
4078.778 71053
4079.115 70560
4079.452 72718
4079.789 71911
4080.126 73343
4080.463 71508
4080.800 72822
4081.137 74283
4081.474 72420
4081.811 70674
4082.149 69261
4082.486 72049
4082.823 70749
4083.160 69384
4083.497 69600
4083.834 68704
4084.171 68728
4084.508 70555
4084.846 70296
4085.183 69477
4085.520 69451
4085.857 70990
4086.194 71562
4086.532 70667
4086.869 69729
4087.206 69700
4087.543 69229
4087.881 70118
4088.218 69540
4088.555 68853
4088.893 68350
4089.230 69062
4089.567 70973
4089.905 72669
4090.242 70110
4090.580 70918
4090.917 71358
4091.255 70225
4091.592 70327
4091.930 70086
4092.267 70517
4092.604 70592
4092.942 70335
4093.280 71536
4093.617 71787
4093.955 73507
4094.292 75211
4094.630 76798
4094.967 78001
4095.305 79316
4095.643 79272
4095.980 77431
4096.318 81492
4096.656 79500
4096.993 81365
4097.331 82410
4097.669 82398
4098.006 82110
4098.344 87421
4098.682 86516
4099.020 84062
4099.357 86823
4099.695 85733
4100.033 86405
4100.371 85024
4100.709 85582
4101.047 87516
4101.384 86366
4101.722 85100
4102.060 86669
4102.398 84978
4102.736 84476
4103.074 82198
4103.412 82094
4103.750 83701
4104.088 81204
4104.426 79596
4104.764 77498
4105.102 77016
4105.440 77156
4105.778 74074
4106.116 75239
4106.454 74693
4106.792 72818
4107.130 72766
4107.468 71068
4107.807 71315
4108.145 72201
4108.483 71546
4108.821 71296
4109.159 69981
4109.497 70939
4109.836 69129
4110.174 68959
4110.512 69257
4110.850 69495
4111.189 68375
4111.527 66987
4111.865 68748
4112.204 70024
4112.542 67022
4112.880 67934
4113.219 68603
4113.557 69153
4113.895 69295
4114.234 67392
4114.572 67342
4114.911 68001
4115.249 67949
4115.588 68183
4115.926 67214
4116.265 67756
4116.603 68095
4116.942 67571
4117.280 66174
4117.619 67483
4117.957 68186
4118.296 66475
4118.634 65382
4118.973 66416
4119.312 67830
4119.650 68711
4119.989 66588
4120.327 67752
4120.666 67336
4121.005 66483
4121.343 66334
4121.682 66508
4122.021 65520
4122.360 66677
4122.698 65813
4123.037 64660
4123.376 63608
4123.715 63578
4124.054 66215
4124.392 64747
4124.731 65877
4125.070 66366
4125.409 65143
4125.748 65493
4126.087 63561
4126.426 65332
4126.765 65765
4127.103 65021
4127.442 65387
4127.781 64895
4128.120 63647
4128.459 63020
4128.798 63181
4129.137 61996
4129.476 64427
4129.815 64580
4130.155 63630
4130.494 64332
4130.833 62746
4131.172 64553
4131.511 61739
4131.850 64055
4132.189 63316
4132.528 64475
4132.868 62487
4133.207 64052
4133.546 65127
4133.885 63915
4134.224 62883
4134.564 60716
4134.903 62917
4135.242 62486
4135.581 62331
4135.921 62815
4136.260 62013
4136.599 61533
4136.939 60663
4137.278 62005
4137.617 61642
4137.957 63839
4138.296 63382
4138.636 63410
4138.975 60806
4139.315 60556
4139.654 60685
4139.993 62533
4140.333 61922
4140.672 61879
4141.012 63022
4141.351 61402
4141.691 63892
4142.031 62282
4142.370 61011
4142.710 61427
4143.049 61089
4143.389 62166
4143.729 62786
4144.068 62470
4144.408 61957
4144.748 63003
4145.087 61438
4145.427 63066
4145.767 63152
4146.106 62364
4146.446 61141
4146.786 59408
4147.126 61924
4147.465 61682
4147.805 62862
4148.145 62902
4148.485 62641
4148.825 60332
4149.164 60890
4149.504 62335
4149.844 61659
4150.184 62691
4150.524 61962
4150.864 62336
4151.204 62436
4151.544 63492
4151.884 63666
4152.224 60702
4152.564 59860
4152.904 61589
4153.244 62169
4153.584 61992
4153.924 62583
4154.264 61357
4154.604 61751
4154.944 61219
4155.284 61019
4155.624 60934
4155.964 59232
4156.305 61956
4156.645 62065
4156.985 60252
4157.325 62145
4157.665 60810
4158.005 62385
4158.346 61042
4158.686 63180
4159.026 62787
4159.366 63065
4159.707 61421
4160.047 60424
4160.387 62232
4160.728 60180
4161.068 60579
4161.408 63846
4161.749 63479
4162.089 61363
4162.430 59197
4162.770 61516
4163.110 61499
4163.451 61421
4163.791 60507
4164.132 60666
4164.472 61715
4164.813 60882
4165.153 60704
4165.494 61213
4165.834 60115
4166.175 62371
4166.515 60377
4166.856 59654
4167.197 63052
4167.537 61970
4167.878 60895
4168.219 62111
4168.559 60530
4168.900 61470
4169.241 61091
4169.581 61449
4169.922 60985
4170.263 61323
4170.603 60598
4170.944 59578
4171.285 59748
4171.626 60323
4171.966 60250
4172.307 60175
4172.648 62515
4172.989 61905
4173.330 61698
4173.671 60526
4174.011 59419
4174.352 59716
4174.693 61413
4175.034 60977
4175.375 59545
4175.716 60633
4176.057 61553
4176.398 59687
4176.739 61811
4177.080 60659
4177.421 62043
4177.762 61391
4178.103 61626
4178.444 60631
4178.785 59449
4179.126 60460
4179.467 61746
4179.809 61028
4180.150 61558
4180.491 60809
4180.832 60372
4181.173 61136
4181.514 60740
4181.856 62446
4182.197 61466
4182.538 59810
4182.879 60294
4183.220 60813
4183.562 60354
4183.903 60139
4184.244 61374
4184.586 60256
4184.927 61323
4185.268 61103
4185.610 60478
4185.951 60993
4186.292 60171
4186.634 60422
4186.975 60424
4187.317 61497
4187.658 59687
4188.000 60925
4188.341 61439
4188.683 60977
4189.024 61957
4189.366 62400
4189.707 63334
4190.049 61116
4190.390 59873
4190.732 60069
4191.073 61973
4191.415 61700
4191.756 61411
4192.098 61188
4192.440 61185
4192.781 61545
4193.123 60687
4193.465 59035
4193.806 60999
4194.148 60433
4194.490 60951
4194.832 60270
4195.173 60677
4195.515 61185
4195.857 60778
4196.199 60802
4196.540 59613
4196.882 59337
4197.224 59990
4197.566 61652
4197.908 60463
4198.250 63156
4198.592 61738
4198.933 61699
4199.275 62245
4199.617 61631
4199.959 62428
4200.301 61300
4200.643 60791
4200.985 61700
4201.327 62538
4201.669 62614
4202.011 60731
4202.353 61465
4202.695 62098
4203.037 62518
4203.380 61160
4203.722 59754
4204.064 62089
4204.406 62281
4204.748 61231
4205.090 60533
4205.432 61605
4205.775 62050
4206.117 61198
4206.459 61078
4206.801 62343
4207.143 61809
4207.486 61091
4207.828 59710
4208.170 62908
4208.513 62592
4208.855 61494
4209.197 59206
4209.539 59393
4209.882 60856
4210.224 61387
4210.567 61553
4210.909 59906
4211.251 59526
4211.594 61264
4211.936 60161
4212.279 60342
4212.621 61361
4212.964 61340
4213.306 60973
4213.649 60390
4213.991 60382
4214.334 61555
4214.676 61244
4215.019 60907
4215.361 62621
4215.704 61572
4216.047 61489
4216.389 60850
4216.732 62280
4217.075 62996
4217.417 62354
4217.760 61461
4218.103 61302
4218.445 62058
4218.788 61991
4219.131 61035
4219.473 61195
4219.816 60517
4220.159 61039
4220.502 60964
4220.845 59782
4221.187 61368
4221.530 62500
4221.873 60905
4222.216 60428
4222.559 61123
4222.902 60302
4223.245 62135
4223.588 60816
4223.930 61857
4224.273 62436
4224.616 59394
4224.959 60016
4225.302 60254
4225.645 62403
4225.988 61722
4226.331 60767
4226.674 59463
4227.017 60601
4227.361 62208
4227.704 59551
4228.047 61197
4228.390 61276
4228.733 61243
4229.076 58953
4229.419 60771
4229.762 61350
4230.106 62569
4230.449 61359
4230.792 60315
4231.135 61818
4231.478 60862
4231.822 59414
4232.165 58542
4232.508 60411
4232.852 60747
4233.195 60607
4233.538 59710
4233.882 60844
4234.225 60952
4234.568 60236
4234.912 61538
4235.255 61543
4235.598 62060
4235.942 62942
4236.285 60768
4236.629 60589
4236.972 61510
4237.316 62555
4237.659 61504
4238.003 60741
4238.346 59265
4238.690 60941
4239.033 60427
4239.377 57899
4239.720 58563
4240.064 58949
4240.408 60258
4240.751 60301
4241.095 60645
4241.439 60940
4241.782 62581
4242.126 61313
4242.470 60484
4242.813 61100
4243.157 60307
4243.501 60882
4243.845 59866
4244.188 59894
4244.532 60173
4244.876 58216
4245.220 59787
4245.563 59432
4245.907 61626
4246.251 58755
4246.595 58873
4246.939 58427
4247.283 61133
4247.627 62009
4247.971 61668
4248.314 59870
4248.658 59773
4249.002 59066
4249.346 59996
4249.690 60450
4250.034 60172
4250.378 61160
4250.722 61122
4251.066 60133
4251.410 60807
4251.755 59034
4252.099 60129
4252.443 58783
4252.787 60252
4253.131 59643
4253.475 59566
4253.819 60307
4254.163 60196
4254.508 60550
4254.852 59139
4255.196 59866
4255.540 59226
4255.885 59862
4256.229 60251
4256.573 60241
4256.917 59134
4257.262 58968
4257.606 57870
4257.950 58132
4258.295 60224
4258.639 60915
4258.983 60923
4259.328 58375
4259.672 59351
4260.016 59732
4260.361 58980
4260.705 60459
4261.050 60330
4261.394 62127
4261.739 60838
4262.083 58148
4262.428 61148
4262.772 60538
4263.117 60616
4263.461 58583
4263.806 58556
4264.150 60076
4264.495 60976
4264.840 60290
4265.184 59511
4265.529 58108
4265.874 58578
4266.218 60086
4266.563 59424
4266.908 59890
4267.252 58819
4267.597 59367
4267.942 59347
4268.286 58830
4268.631 58584
4268.976 58863
4269.321 60647
4269.666 58153
4270.010 59587
4270.355 59459
4270.700 59324
4271.045 59065
4271.390 58480
4271.735 60641
4272.080 58803
4272.425 60611
4272.769 59672
4273.114 58933
4273.459 57996
4273.804 60107
4274.149 61090
4274.494 61714
4274.839 60885
4275.184 61492
4275.529 61262
4275.874 60727
4276.220 59545
4276.565 59340
4276.910 59822
4277.255 59495
4277.600 59716
4277.945 60858
4278.290 59128
4278.635 58949
4278.981 58588
4279.326 58917
4279.671 59783
4280.016 59258
4280.361 59754
4280.707 57984
4281.052 60401
4281.397 59628
4281.743 60505
4282.088 59025
4282.433 59235
4282.778 58624
4283.124 59625
4283.469 59568
4283.815 58641
4284.160 61202
4284.505 59371
4284.851 59180
4285.196 59936
4285.542 57919
4285.887 57622
4286.233 57513
4286.578 59499
4286.924 58278
4287.269 61130
4287.615 57521
4287.960 57954
4288.306 58685
4288.651 58714
4288.997 60388
4289.343 58742
4289.688 57842
4290.034 59035
4290.379 59957
4290.725 57633
4291.071 57757
4291.416 59792
4291.762 60093
4292.108 58809
4292.454 59655
4292.799 59771
4293.145 59165
4293.491 59493
4293.837 57513
4294.182 57130
4294.528 58319
4294.874 59589
4295.220 58193
4295.566 57386
4295.912 59154
4296.258 58341
4296.603 58722
4296.949 59240
4297.295 57390
4297.641 60131
4297.987 59102
4298.333 58965
4298.679 58811
4299.025 58691
4299.371 60095
4299.717 59720
4300.063 59068
4300.409 57918
4300.755 59750
4301.101 58861
4301.448 60707
4301.794 58894
4302.140 60291
4302.486 59097
4302.832 58421
4303.178 58013
4303.524 57585
4303.871 58379
4304.217 57381
4304.563 59890
4304.909 60025
4305.256 58490
4305.602 59195
4305.948 58758
4306.294 60888
4306.641 59140
4306.987 60459
4307.333 60348
4307.680 60237
4308.026 59414
4308.372 58637
4308.719 59333
4309.065 58608
4309.412 59424
4309.758 57879
4310.105 59108
4310.451 58617
4310.797 59502
4311.144 59038
4311.490 59657
4311.837 60005
4312.184 58946
4312.530 60069
4312.877 59554
4313.223 60452
4313.570 58751
4313.916 57805
4314.263 58666
4314.610 60904
4314.956 60255
4315.303 58030
4315.650 58865
4315.996 58331
4316.343 57941
4316.690 60107
4317.036 60771
4317.383 60939
4317.730 58478
4318.077 61466
4318.424 61310
4318.770 60668
4319.117 58125
4319.464 59302
4319.811 59363
4320.158 58041
4320.505 58550
4320.851 58131
4321.198 59236
4321.545 59702
4321.892 60231
4322.239 57481
4322.586 58088
4322.933 58940
4323.280 58102
4323.627 60849
4323.974 58186
4324.321 57920
4324.668 57734
4325.015 60309
4325.362 58802
4325.709 57663
4326.056 57808
4326.403 58293
4326.751 57836
4327.098 59696
4327.445 59725
4327.792 58008
4328.139 58505
4328.486 59280
4328.834 59459
4329.181 60519
4329.528 57850
4329.875 57895
4330.223 58269
4330.570 59193
4330.917 59306
4331.264 57930
4331.612 58310
4331.959 57953
4332.306 59462
4332.654 59529
4333.001 59026
4333.349 59097
4333.696 59635
4334.043 59760
4334.391 57957
4334.738 57929
4335.086 59425
4335.433 59430
4335.781 59371
4336.128 57833
4336.476 59170
4336.823 59448
4337.171 57818
4337.518 60351
4337.866 60870
4338.214 58832
4338.561 58923
4338.909 56545
4339.256 58371
4339.604 58447
4339.952 57627
4340.299 58704
4340.647 56980
4340.995 59183
4341.342 57169
4341.690 58161
4342.038 58384
4342.386 58317
4342.733 57757
4343.081 59760
4343.429 60517
4343.777 60114
4344.125 58935
4344.473 59568
4344.820 61004
4345.168 60235
4345.516 59073
4345.864 58259
4346.212 58250
4346.560 58335
4346.908 59118
4347.256 59749
4347.604 58832
4347.952 59809
4348.300 58652
4348.648 58907
4348.996 58398
4349.344 57132
4349.692 61032
4350.040 60091
4350.388 58385
4350.736 58061
4351.084 58363
4351.432 58006
4351.780 58917
4352.129 59571
4352.477 59311
4352.825 59282
4353.173 58617
4353.521 57988
4353.870 58279
4354.218 58857
4354.566 58968
4354.914 58732
4355.263 59322
4355.611 59144
4355.959 59278
4356.308 59074
4356.656 60887
4357.004 59299
4357.353 59624
4357.701 60704
4358.049 60848
4358.398 60429
4358.746 58877
4359.095 58002
4359.443 58610
4359.791 59495
4360.140 59562
4360.488 58568
4360.837 59568
4361.185 59102
4361.534 58399
4361.883 59678
4362.231 60955
4362.580 60024
4362.928 59277
4363.277 58814
4363.625 57626
4363.974 58663
4364.323 59633
4364.671 58860
4365.020 56986
4365.369 58545
4365.717 59745
4366.066 57544
4366.415 58343
4366.764 58278
4367.112 59387
4367.461 59005
4367.810 59150
4368.159 57555
4368.508 59092
4368.856 60307
4369.205 58460
4369.554 58952
4369.903 59161
4370.252 59307
4370.601 57847
4370.950 59461
4371.299 59598
4371.647 59385
4371.996 59284
4372.345 58800
4372.694 58516
4373.043 58475
4373.392 59607
4373.741 59728
4374.090 59531
4374.439 60522
4374.789 58728
4375.138 60082
4375.487 58391
4375.836 58178
4376.185 58154
4376.534 60094
4376.883 58776
4377.232 59091
4377.582 58915
4377.931 57043
4378.280 57945
4378.629 58988
4378.978 57656
4379.328 58304
4379.677 58019
4380.026 59838
4380.376 57096
4380.725 57738
4381.074 57506
4381.423 59190
4381.773 58231
4382.122 58583
4382.472 58475
4382.821 59006
4383.170 60098
4383.520 59085
4383.869 59120
4384.219 58512
4384.568 59507
4384.918 57639
4385.267 58625
4385.617 57060
4385.966 57876
4386.316 58431
4386.665 58720
4387.015 58797
4387.364 59816
4387.714 59275
4388.063 59278
4388.413 60775
4388.763 58621
4389.112 58041
4389.462 57353
4389.812 57869
4390.161 60546
4390.511 58061
4390.861 60661
4391.211 58052
4391.560 57506
4391.910 58156
4392.260 58299
4392.610 57236
4392.959 57041
4393.309 59173
4393.659 58617
4394.009 59263
4394.359 58753
4394.709 57660
4395.058 57320
4395.408 57286
4395.758 56756
4396.108 57829
4396.458 59262
4396.808 57039
4397.158 57405
4397.508 59357
4397.858 58349
4398.208 56301
4398.558 57304
4398.908 58250
4399.258 58689
4399.608 59146
4399.958 57837
4400.308 59256
4400.658 59267
4401.009 58056
4401.359 58990
4401.709 56502
4402.059 59706
4402.409 57788
4402.759 57123
4403.110 57868
4403.460 57197
4403.810 58499
4404.160 58060
4404.511 57822
4404.861 57357
4405.211 57507
4405.561 58364
4405.912 56748
4406.262 57798
4406.612 56835
4406.963 56691
4407.313 57041
4407.664 59056
4408.014 57222
4408.364 59347
4408.715 57890
4409.065 60406
4409.416 58703
4409.766 57906
4410.117 57984
4410.467 57375
4410.818 57807
4411.168 58348
4411.519 57918
4411.869 58996
4412.220 58539
4412.570 58097
4412.921 59247
4413.272 57688
4413.622 57288
4413.973 59625
4414.324 58382
4414.674 57361
4415.025 59452
4415.376 58018
4415.726 57598
4416.077 58609
4416.428 59694
4416.779 57223
4417.129 57915
4417.480 57183
4417.831 58470
4418.182 58971
4418.533 56784
4418.883 57966
4419.234 57880
4419.585 58018
4419.936 56925
4420.287 58816
4420.638 59128
4420.989 57034
4421.340 56985
4421.691 57509
4422.042 57940
4422.393 57827
4422.744 58408
4423.095 58015
4423.446 57934
4423.797 58341
4424.148 57979
4424.499 57615
4424.850 57406
4425.201 58494
4425.552 58006
4425.903 59947
4426.254 57539
4426.605 57297
4426.957 59230
4427.308 57128
4427.659 58130
4428.010 56734
4428.361 59211
4428.713 56614
4429.064 57856
4429.415 57578
4429.766 58208
4430.118 57469
4430.469 56991
4430.820 57570
4431.172 57323
4431.523 57787
4431.874 58286
4432.226 58781
4432.577 58553
4432.928 58963
4433.280 57394
4433.631 56860
4433.983 56996
4434.334 58354
4434.686 58469
4435.037 57596
4435.389 59697
4435.740 58983
4436.092 56892
4436.443 58748
4436.795 57480
4437.146 58795
4437.498 58226
4437.850 58074
4438.201 58521
4438.553 57556
4438.904 57262
4439.256 58031
4439.608 57945
4439.959 57936
4440.311 58884
4440.663 57839
4441.015 57188
4441.366 57321
4441.718 58320
4442.070 58462
4442.422 58009
4442.773 56975
4443.125 57528
4443.477 59211
4443.829 58474
4444.181 58562
4444.533 58079
4444.884 58049
4445.236 57781
4445.588 56504
4445.940 57994
4446.292 57577
4446.644 56907
4446.996 57687
4447.348 57770
4447.700 57336
4448.052 58070
4448.404 58122
4448.756 57652
4449.108 57615
4449.460 56733
4449.812 58155
4450.164 57890
4450.516 57643
4450.869 56594
4451.221 56718
4451.573 58345
4451.925 56550
4452.277 57516
4452.629 57388
4452.982 58088
4453.334 58066
4453.686 58411
4454.038 57381
4454.391 56270
4454.743 57589
4455.095 54918
4455.447 55900
4455.800 56809
4456.152 56843
4456.504 56874
4456.857 56859
4457.209 58148
4457.561 56490
4457.914 58565
4458.266 57734
4458.619 56902
4458.971 57874
4459.324 58039
4459.676 57769
4460.029 57349
4460.381 57436
4460.734 57615
4461.086 57391
4461.439 55288
4461.791 57226
4462.144 56996
4462.496 57431
4462.849 56758
4463.202 55635
4463.554 58036
4463.907 55698
4464.260 57722
4464.612 56765
4464.965 58055
4465.318 57016
4465.670 56866
4466.023 57445
4466.376 56997
4466.728 57856
4467.081 58199
4467.434 59330
4467.787 58535
4468.140 56177
4468.492 57026
4468.845 58851
4469.198 58844
4469.551 57011
4469.904 57254
4470.257 57702
4470.610 57838
4470.963 57621
4471.316 58457
4471.668 58140
4472.021 55918
4472.374 58933
4472.727 56016
4473.080 57512
4473.433 57085
4473.786 56614
4474.140 55411
4474.493 55244
4474.846 55746
4475.199 56308
4475.552 59539
4475.905 57356
4476.258 58516
4476.611 57592
4476.964 57301
4477.318 56768
4477.671 56670
4478.024 57351
4478.377 58716
4478.730 57913
4479.084 55543
4479.437 58042
4479.790 57591
4480.143 56729
4480.497 56288
4480.850 55190
4481.203 57436
4481.557 57306
4481.910 58071
4482.264 57461
4482.617 57566
4482.970 56368
4483.324 57402
4483.677 55750
4484.031 56374
4484.384 57965
4484.738 55796
4485.091 56156
4485.444 56230
4485.798 56685
4486.152 55727
4486.505 56511
4486.859 56343
4487.212 55703
4487.566 56363
4487.919 55340
4488.273 58283
4488.627 58888
4488.980 57723
4489.334 57049
4489.688 57528
4490.041 56912
4490.395 58226
4490.749 56480
4491.102 56500
4491.456 58550
4491.810 57432
4492.164 58565
4492.517 57336
4492.871 56894
4493.225 57765
4493.579 57502
4493.933 57747
4494.287 57957
4494.640 57493
4494.994 56332
4495.348 56222
4495.702 56225
4496.056 56730
4496.410 57067
4496.764 56304
4497.118 58015
4497.472 58923
4497.826 56864
4498.180 57333
4498.534 55306
4498.888 56181
4499.242 56259
4499.596 56726
4499.950 56919
4500.304 57948
4500.658 57113
4501.012 55724
4501.366 56290
4501.721 57523
4502.075 57475
4502.429 56434
4502.783 56265
4503.137 57068
4503.492 56912
4503.846 57819
4504.200 57703
4504.554 56852
4504.909 56671
4505.263 57188
4505.617 55919
4505.971 56301
4506.326 57842
4506.680 58433
4507.034 57386
4507.389 57837
4507.743 57449
4508.098 56311
4508.452 55506
4508.806 57078
4509.161 58520
4509.515 56678
4509.870 55130
4510.224 57897
4510.579 57009
4510.933 56779
4511.288 56413
4511.642 57620
4511.997 56335
4512.352 57435
4512.706 57243
4513.061 56458
4513.415 56319
4513.770 55841
4514.125 57122
4514.479 57523
4514.834 57928
4515.189 58342
4515.543 58459
4515.898 56912
4516.253 56478
4516.607 57402
4516.962 55760
4517.317 57659
4517.672 57576
4518.027 59093
4518.381 57171
4518.736 55990
4519.091 55807
4519.446 55188
4519.801 56766
4520.156 57240
4520.510 58593
4520.865 56391
4521.220 54600
4521.575 55319
4521.930 55930
4522.285 55742
4522.640 56403
4522.995 57162
4523.350 56907
4523.705 56551
4524.060 56922
4524.415 56146
4524.770 57799
4525.125 57603
4525.480 57783
4525.836 57327
4526.191 56496
4526.546 56831
4526.901 57398
4527.256 56512
4527.611 56778
4527.966 57499
4528.322 56550
4528.677 56610
4529.032 56193
4529.387 57245
4529.743 57389
4530.098 56769
4530.453 55612
4530.808 55018
4531.164 53940
4531.519 57330
4531.874 56493
4532.230 56624
4532.585 56198
4532.941 57183
4533.296 54778
4533.651 56394
4534.007 57395
4534.362 57895
4534.718 54349
4535.073 54709
4535.429 56292
4535.784 56128
4536.140 56668
4536.495 56156
4536.851 55757
4537.206 57477
4537.562 56382
4537.917 56245
4538.273 56970
4538.629 57772
4538.984 56737
4539.340 56745
4539.696 56435
4540.051 57466
4540.407 55754
4540.763 56394
4541.118 55328
4541.474 58947
4541.830 59575
4542.185 58940
4542.541 56855
4542.897 56425
4543.253 57866
4543.609 57268
4543.964 57116
4544.320 57860
4544.676 57231
4545.032 57079
4545.388 56252
4545.744 54763
4546.100 56184
4546.456 56259
4546.812 56332
4547.167 59151
4547.523 58863
4547.879 58277
4548.235 57178
4548.591 55328
4548.947 55599
4549.303 55958
4549.659 56662
4550.016 56795
4550.372 57808
4550.728 56649
4551.084 56599
4551.440 56745
4551.796 56571
4552.152 56511
4552.508 57350
4552.865 55620
4553.221 56500
4553.577 58571
4553.933 57281
4554.289 55866
4554.646 56167
4555.002 56768
4555.358 55952
4555.714 56030
4556.071 56594
4556.427 57997
4556.783 57596
4557.140 56709
4557.496 57427
4557.852 57385
4558.209 57069
4558.565 57385
4558.922 55261
4559.278 57426
4559.634 56735
4559.991 54663
4560.347 56194
4560.704 55314
4561.060 57172
4561.417 55932
4561.773 56781
4562.130 57706
4562.487 57009
4562.843 56666
4563.200 55914
4563.556 55830
4563.913 56488
4564.269 59278
4564.626 55949
4564.983 56529
4565.339 56128
4565.696 55388
4566.053 54898
4566.410 55716
4566.766 56291
4567.123 55031
4567.480 56212
4567.836 56337
4568.193 57604
4568.550 58529
4568.907 56177
4569.264 56583
4569.621 55780
4569.977 55877
4570.334 56356
4570.691 56270
4571.048 55712
4571.405 56471
4571.762 56986
4572.119 57325
4572.476 57432
4572.833 57331
4573.190 57740
4573.547 58006
4573.904 57111
4574.261 57255
4574.618 56684
4574.975 55690
4575.332 55689
4575.689 56875
4576.046 56347
4576.403 54973
4576.760 54451
4577.117 58006
4577.474 56993
4577.832 56114
4578.189 56754
4578.546 57020
4578.903 58029
4579.260 56071
4579.618 55914
4579.975 56644
4580.332 57633
4580.689 57329
4581.047 57242
4581.404 57256
4581.761 54648
4582.119 55794
4582.476 56295
4582.833 57871
4583.191 57260
4583.548 58142
4583.905 57711
4584.263 56217
4584.620 55467
4584.978 56799
4585.335 56516
4585.693 56617
4586.050 56704
4586.408 56728
4586.765 56634
4587.123 56797
4587.480 56161
4587.838 58552
4588.195 56595
4588.553 55630
4588.910 56210
4589.268 56347
4589.626 56276
4589.983 55714
4590.341 56797
4590.699 55971
4591.056 56889
4591.414 56561
4591.772 58487
4592.129 57118
4592.487 55435
4592.845 55657
4593.203 57100
4593.560 56197
4593.918 56075
4594.276 57983
4594.634 55338
4594.992 57122
4595.350 57010
4595.707 55781
4596.065 57645
4596.423 55715
4596.781 57179
4597.139 56225
4597.497 54923
4597.855 55459
4598.213 57987
4598.571 57004
4598.929 54742
4599.287 56325
4599.645 57649
4600.003 58003
4600.361 55490
4600.719 55927
4601.077 55203
4601.435 56788
4601.793 55373
4602.151 55380
4602.509 56853
4602.868 55608
4603.226 57560
4603.584 56828
4603.942 56235
4604.300 58110
4604.659 56414
4605.017 55514
4605.375 55092
4605.733 56074
4606.092 55334
4606.450 55942
4606.808 54830
4607.166 56845
4607.525 55879
4607.883 54958
4608.241 55867
4608.600 56367
4608.958 54675
4609.317 54534
4609.675 56217
4610.033 57303
4610.392 56081
4610.750 55646
4611.109 55637
4611.467 56743
4611.826 56278
4612.184 55654
4612.543 55043
4612.901 56110
4613.260 56967
4613.618 54853
4613.977 56173
4614.336 55720
4614.694 56896
4615.053 56616
4615.411 56436
4615.770 55797
4616.129 54982
4616.487 55435
4616.846 56875
4617.205 57981
4617.564 55748
4617.922 56077
4618.281 55725
4618.640 57336
4618.999 56224
4619.357 56845
4619.716 56357
4620.075 55793
4620.434 56700
4620.793 56773
4621.152 57021
4621.510 55119
4621.869 56692
4622.228 56591
4622.587 56018
4622.946 55703
4623.305 55120
4623.664 55834
4624.023 54835
4624.382 55181
4624.741 56304
4625.100 56016
4625.459 56426
4625.818 54321
4626.177 55973
4626.536 54624
4626.895 57151
4627.254 58099
4627.613 57306
4627.973 56408
4628.332 55302
4628.691 53977
4629.050 54664
4629.409 54777
4629.768 55656
4630.128 55195
4630.487 52688
4630.846 55325
4631.205 56132
4631.565 54867
4631.924 56148
4632.283 54801
4632.643 56117
4633.002 54595
4633.361 56745
4633.721 57926
4634.080 56598
4634.439 55956
4634.799 56261
4635.158 55234
4635.518 54784
4635.877 56482
4636.236 55396
4636.596 57287
4636.955 57286
4637.315 54328
4637.674 54543
4638.034 55440
4638.393 55399
4638.753 56152
4639.113 57508
4639.472 55096
4639.832 55937
4640.191 55450
4640.551 54427
4640.911 55673
4641.270 56040
4641.630 57971
4641.990 55998
4642.349 55772
4642.709 56160
4643.069 55453
4643.428 56196
4643.788 54617
4644.148 54700
4644.508 55369
4644.868 56425
4645.227 55748
4645.587 55739
4645.947 57219
4646.307 55896
4646.667 56760
4647.027 56566
4647.386 54691
4647.746 55668
4648.106 57024
4648.466 55197
4648.826 55404
4649.186 55681
4649.546 56291
4649.906 55907
4650.266 56313
4650.626 56259
4650.986 54422
4651.346 56049
4651.706 57066
4652.066 57678
4652.426 56884
4652.786 56236
4653.147 55485
4653.507 54548
4653.867 54571
4654.227 54375
4654.587 56226
4654.947 55803
4655.308 56451
4655.668 54940
4656.028 55198
4656.388 56030
4656.749 55681
4657.109 55837
4657.469 55025
4657.829 56826
4658.190 56567
4658.550 56141
4658.910 56262
4659.271 56551
4659.631 55547
4659.991 55654
4660.352 54861
4660.712 56210
4661.073 55981
4661.433 55831
4661.794 56523
4662.154 56140
4662.515 55469
4662.875 55025
4663.236 54225
4663.596 55213
4663.957 56591
4664.317 55417
4664.678 55053
4665.038 53341
4665.399 55979
4665.759 56361
4666.120 55271
4666.481 54239
4666.841 55986
4667.202 55326
4667.563 55601
4667.923 56429
4668.284 54985
4668.645 56055
4669.006 55868
4669.366 55770
4669.727 54941
4670.088 56182
4670.449 55137
4670.809 54099
4671.170 55237
4671.531 54811
4671.892 55857
4672.253 54416
4672.614 55179
4672.975 54183
4673.335 55748
4673.696 54286
4674.057 53042
4674.418 54809
4674.779 55308
4675.140 53735
4675.501 54238
4675.862 56466
4676.223 56237
4676.584 56089
4676.945 57428
4677.306 56721
4677.667 55458
4678.028 53452
4678.390 54850
4678.751 55955
4679.112 56211
4679.473 56373
4679.834 56245
4680.195 54909
4680.556 56277
4680.918 56678
4681.279 56141
4681.640 55143
4682.001 58196
4682.363 57323
4682.724 55914
4683.085 55825
4683.446 55395
4683.808 54965
4684.169 54935
4684.530 52562
4684.892 56384
4685.253 56028
4685.615 56021
4685.976 56155
4686.337 55316
4686.699 55391
4687.060 55700
4687.422 56340
4687.783 57766
4688.145 57227
4688.506 55507
4688.868 53937
4689.229 53792
4689.591 54627
4689.952 54851
4690.314 55305
4690.675 54482
4691.037 55839
4691.399 56783
4691.760 55864
4692.122 55957
4692.483 55446
4692.845 54380
4693.207 55614
4693.568 54003
4693.930 55508
4694.292 55908
4694.654 54328
4695.015 56208
4695.377 55018
4695.739 55335
4696.101 55405
4696.462 56379
4696.824 55964
4697.186 55620
4697.548 54865
4697.910 55039
4698.272 55716
4698.634 54541
4698.996 54544
4699.357 55199
4699.719 54968
4700.081 53424
4700.443 52829
4700.805 55038
4701.167 54580
4701.529 54113
4701.891 55967
4702.253 54863
4702.615 53699
4702.977 55577
4703.339 56248
4703.702 54684
4704.064 55527
4704.426 54414
4704.788 55146
4705.150 54117
4705.512 55774
4705.874 54429
4706.236 56857
4706.599 55148
4706.961 54020
4707.323 54431
4707.685 54468
4708.048 55978
4708.410 55876
4708.772 55680
4709.134 55933
4709.497 55721
4709.859 54416
4710.221 54284
4710.584 55514
4710.946 54994
4711.309 53135
4711.671 54147
4712.033 54710
4712.396 56050
4712.758 55026
4713.121 55125
4713.483 55051
4713.846 56159
4714.208 55240
4714.571 55594
4714.933 55988
4715.296 56875
4715.658 54772
4716.021 54451
4716.383 54119
4716.746 54410
4717.109 55641
4717.471 54682
4717.834 55248
4718.196 55616
4718.559 54776
4718.922 55193
4719.284 55362
4719.647 55772
4720.010 53788
4720.373 56782
4720.735 55045
4721.098 56897
4721.461 55347
4721.824 55543
4722.187 54517
4722.549 54028
4722.912 54744
4723.275 54913
4723.638 54528
4724.001 54844
4724.364 55183
4724.727 54398
4725.089 54020
4725.452 53536
4725.815 54980
4726.178 55844
4726.541 54021
4726.904 54945
4727.267 54386
4727.630 55743
4727.993 54840
4728.356 55794
4728.719 54682
4729.082 53507
4729.446 54486
4729.809 53372
4730.172 55340
4730.535 53839
4730.898 54888
4731.261 54843
4731.624 55305
4731.988 57021
4732.351 55724
4732.714 55502
4733.077 56489
4733.440 55069
4733.804 54782
4734.167 53062
4734.530 54216
4734.893 55170
4735.257 55872
4735.620 53840
4735.983 54139
4736.347 54957
4736.710 55164
4737.074 54029
4737.437 55624
4737.800 55838
4738.164 54294
4738.527 55290
4738.891 55674
4739.254 55256
4739.618 54841
4739.981 53899
4740.345 56041
4740.708 56999
4741.072 54928
4741.435 54933
4741.799 56514
4742.162 55680
4742.526 54569
4742.890 55077
4743.253 55293
4743.617 55432
4743.980 54761
4744.344 55781
4744.708 54972
4745.071 57146
4745.435 55268
4745.799 56132
4746.163 55278
4746.526 54444
4746.890 53897
4747.254 52721
4747.618 55136
4747.982 54064
4748.345 58247
4748.709 56229
4749.073 54777
4749.437 55375
4749.801 54463
4750.165 55678
4750.529 55322
4750.892 54158
4751.256 56782
4751.620 54912
4751.984 56135
4752.348 54779
4752.712 55894
4753.076 54981
4753.440 54773
4753.804 54673
4754.168 54535
4754.532 56069
4754.896 56762
4755.261 55612
4755.625 54948
4755.989 55922
4756.353 55065
4756.717 54110
4757.081 54082
4757.445 54696
4757.810 55693
4758.174 55208
4758.538 56396
4758.902 55934
4759.266 56555
4759.631 54540
4759.995 54877
4760.359 55456
4760.723 55469
4761.088 54540
4761.452 54336
4761.816 53797
4762.181 54356
4762.545 54389
4762.910 54197
4763.274 54481
4763.638 54849
4764.003 54801
4764.367 53845
4764.732 55467
4765.096 56251
4765.461 56059
4765.825 55608
4766.190 55685
4766.554 56567
4766.919 55281
4767.283 55537
4767.648 55892
4768.012 54680
4768.377 56894
4768.742 54319
4769.106 55941
4769.471 55137
4769.835 54378
4770.200 54921
4770.565 55749
4770.929 56798
4771.294 56076
4771.659 56339
4772.024 56131
4772.388 56732
4772.753 56148
4773.118 57029
4773.483 56608
4773.847 56644
4774.212 56771
4774.577 55379
4774.942 57310
4775.307 56339
4775.672 56982
4776.037 57919
4776.401 55873
4776.766 55736
4777.131 54747
4777.496 56335
4777.861 55311
4778.226 54296
4778.591 55330
4778.956 56929
4779.321 56573
4779.686 56448
4780.051 56197
4780.416 56942
4780.781 56276
4781.146 55345
4781.512 57557
4781.877 56268
4782.242 56539
4782.607 56717
4782.972 55965
4783.337 56295
4783.702 56910
4784.068 57973
4784.433 57393
4784.798 57815
4785.163 56550
4785.529 55998
4785.894 57660
4786.259 57172
4786.624 56825
4786.990 55474
4787.355 54803
4787.720 56339
4788.086 55606
4788.451 55941
4788.817 56040
4789.182 54783
4789.547 55923
4789.913 56870
4790.278 56155
4790.644 56009
4791.009 55196
4791.375 55346
4791.740 55267
4792.106 54242
4792.471 55223
4792.837 54682
4793.202 55466
4793.568 54290
4793.933 54490
4794.299 54765
4794.664 55118
4795.030 54479
4795.396 52869
4795.761 54503
4796.127 54963
4796.493 55047
4796.858 55746
4797.224 56040
4797.590 55118
4797.956 54556
4798.321 56276
4798.687 56390
4799.053 55841
4799.419 56502
4799.784 58185
4800.150 55309
4800.516 55327
4800.882 56482
4801.248 55186
4801.614 54867
4801.980 54750
4802.345 54164
4802.711 53736
4803.077 54939
4803.443 55400
4803.809 55944
4804.175 54450
4804.541 55788
4804.907 55824
4805.273 54023
4805.639 54361
4806.005 54300
4806.371 54077
4806.737 53790
4807.103 53452
4807.470 55487
4807.836 53464
4808.202 54583
4808.568 53666
4808.934 54299
4809.300 54782
4809.666 55545
4810.033 55220
4810.399 54934
4810.765 55023
4811.131 54052
4811.498 54224
4811.864 53248
4812.230 55927
4812.596 54522
4812.963 54522
4813.329 54446
4813.695 54383
4814.062 55908
4814.428 55265
4814.794 54816
4815.161 54794
4815.527 53146
4815.894 55048
4816.260 54904
4816.627 53378
4816.993 55345
4817.360 55470
4817.726 56634
4818.093 57402
4818.459 56749
4818.826 56746
4819.192 54738
4819.559 53426
4819.925 53309
4820.292 52116
4820.658 53677
4821.025 53216
4821.392 55541
4821.758 55882
4822.125 54808
4822.492 54856
4822.858 53327
4823.225 54185
4823.592 53809
4823.959 54988
4824.325 55298
4824.692 55460
4825.059 55261
4825.426 55980
4825.792 56591
4826.159 54931
4826.526 55461
4826.893 54608
4827.260 55326
4827.627 54417
4827.993 54106
4828.360 53325
4828.727 53055
4829.094 53667
4829.461 53893
4829.828 55856
4830.195 53537
4830.562 55600
4830.929 55808
4831.296 55382
4831.663 56968
4832.030 54275
4832.397 54707
4832.764 53580
4833.131 53916
4833.498 55157
4833.866 55605
4834.233 56422
4834.600 54997
4834.967 54840
4835.334 55266
4835.701 55316
4836.069 54988
4836.436 54374
4836.803 56584
4837.170 55270
4837.537 54179
4837.905 54103
4838.272 55114
4838.639 54795
4839.007 54043
4839.374 53068
4839.741 55245
4840.109 54758
4840.476 54690
4840.843 54527
4841.211 53938
4841.578 56485
4841.946 54323
4842.313 53131
4842.680 53691
4843.048 54296
4843.415 54823
4843.783 53728
4844.150 53812
4844.518 53293
4844.885 53654
4845.253 54722
4845.621 54467
4845.988 54027
4846.356 56186
4846.723 55023
4847.091 54148
4847.459 54273
4847.826 55419
4848.194 54263
4848.562 52160
4848.929 54451
4849.297 55038
4849.665 52121
4850.032 53392
4850.400 54237
4850.768 53373
4851.136 54562
4851.504 54234
4851.871 55262
4852.239 54067
4852.607 53521
4852.975 53036
4853.343 53702
4853.711 54192
4854.078 52957
4854.446 53833
4854.814 54862
4855.182 54446
4855.550 54342
4855.918 53870
4856.286 56082
4856.654 55214
4857.022 54586
4857.390 55718
4857.758 54275
4858.126 55851
4858.494 55624
4858.862 54978
4859.230 55200
4859.598 55334
4859.967 55385
4860.335 54863
4860.703 54042
4861.071 54164
4861.439 55140
4861.807 55670
4862.175 54601
4862.544 55274
4862.912 54876
4863.280 53816
4863.648 54393
4864.017 55401
4864.385 54444
4864.753 54164
4865.122 54077
4865.490 53741
4865.858 52642
4866.227 53370
4866.595 54343
4866.963 54792
4867.332 55135
4867.700 53115
4868.069 51312
4868.437 53394
4868.805 52825
4869.174 53426
4869.542 52868
4869.911 53698
4870.279 54087
4870.648 54080
4871.016 53708
4871.385 53629
4871.754 53892
4872.122 53657
4872.491 54631
4872.859 52711
4873.228 53548
4873.597 53969
4873.965 54242
4874.334 54286
4874.703 54740
4875.071 53706
4875.440 52605
4875.809 54640
4876.177 53263
4876.546 55274
4876.915 54720
4877.284 52288
4877.652 53076
4878.021 53857
4878.390 55182
4878.759 54141
4879.128 52477
4879.497 53816
4879.865 55188
4880.234 54857
4880.603 54088
4880.972 53450
4881.341 54811
4881.710 54150
4882.079 53878
4882.448 55225
4882.817 56101
4883.186 54327
4883.555 53425
4883.924 54334
4884.293 54286
4884.662 53456
4885.031 54787
4885.400 53112
4885.769 55998
4886.138 55523
4886.508 54170
4886.877 54344
4887.246 53229
4887.615 54810
4887.984 54535
4888.353 56121
4888.723 55083
4889.092 55433
4889.461 55291
4889.830 54845
4890.200 54062
4890.569 55163
4890.938 56816
4891.307 54486
4891.677 54807
4892.046 55031
4892.415 56077
4892.785 54737
4893.154 55008
4893.524 54333
4893.893 54542
4894.262 53622
4894.632 54609
4895.001 54453
4895.371 53847
4895.740 54623
4896.110 53666
4896.479 55302
4896.849 56149
4897.218 53650
4897.588 55299
4897.957 56151
4898.327 56866
4898.697 56080
4899.066 54864
4899.436 54146
4899.805 53811
4900.175 56104
4900.545 56225
4900.914 54822
4901.284 53934
4901.654 55082
4902.024 54423
4902.393 54983
4902.763 54998
4903.133 54225
4903.503 54261
4903.872 54021
4904.242 54371
4904.612 54491
4904.982 53713
4905.352 54159
4905.721 53598
4906.091 55429
4906.461 53791
4906.831 53481
4907.201 53236
4907.571 54904
4907.941 55031
4908.311 53312
4908.681 53953
4909.051 53341
4909.421 53352
4909.791 54979
4910.161 54548
4910.531 53263
4910.901 52576
4911.271 53519
4911.641 53499
4912.011 52862
4912.381 51429
4912.751 53002
4913.122 53349
4913.492 54429
4913.862 53677
4914.232 53056
4914.602 53164
4914.972 53674
4915.343 54857
4915.713 54519
4916.083 53998
4916.453 53975
4916.824 53391
4917.194 53648
4917.564 53506
4917.935 52665
4918.305 53458
4918.675 54537
4919.046 53863
4919.416 55071
4919.786 54633
4920.157 54305
4920.527 51889
4920.898 52683
4921.268 52490
4921.639 52655
4922.009 53606
4922.380 52937
4922.750 54852
4923.121 54903
4923.491 54434
4923.862 53385
4924.232 53472
4924.603 53956
4924.973 53621
4925.344 53151
4925.715 53843
4926.085 54110
4926.456 53509
4926.827 53699
4927.197 54206
4927.568 53483
4927.939 52762
4928.309 51762
4928.680 54683
4929.051 53252
4929.422 54236
4929.792 54358
4930.163 51472
4930.534 52965
4930.905 54179
4931.276 53622
4931.647 52386
4932.017 54173
4932.388 54289
4932.759 52959
4933.130 53021
4933.501 54448
4933.872 54413
4934.243 53452
4934.614 53723
4934.985 52832
4935.356 54004
4935.727 51619
4936.098 52184
4936.469 53598
4936.840 53638
4937.211 53812
4937.582 53138
4937.953 54341
4938.324 53861
4938.695 53854
4939.066 53878
4939.437 52323
4939.809 52404
4940.180 51774
4940.551 53509
4940.922 53377
4941.293 53610
4941.665 54091
4942.036 53463
4942.407 53438
4942.778 52752
4943.150 53902
4943.521 52591
4943.892 52571
4944.264 54471
4944.635 54916
4945.006 53671
4945.378 53034
4945.749 53968
4946.120 54520
4946.492 55159
4946.863 53649
4947.235 54384
4947.606 53277
4947.978 54051
4948.349 52844
4948.721 52832
4949.092 53613
4949.464 52767
4949.835 53968
4950.207 53398
4950.578 55403
4950.950 54633
4951.321 53315
4951.693 52228
4952.065 52571
4952.436 53330
4952.808 54142
4953.180 52481
4953.551 52242
4953.923 54010
4954.295 52253
4954.666 53207
4955.038 53160
4955.410 52347
4955.782 52181
4956.153 51715
4956.525 52562
4956.897 53497
4957.269 53166
4957.641 52526
4958.012 53654
4958.384 54035
4958.756 54228
4959.128 54131
4959.500 53086
4959.872 56633
4960.244 53800
4960.616 51427
4960.988 53506
4961.360 52204
4961.732 54060
4962.104 54534
4962.476 53611
4962.848 55166
4963.220 55385
4963.592 54407
4963.964 52613
4964.336 53103
4964.708 53890
4965.080 53538
4965.452 52867
4965.824 54043
4966.197 52803
4966.569 51389
4966.941 51256
4967.313 53731
4967.685 53991
4968.057 53874
4968.430 53583
4968.802 54453
4969.174 55037
4969.547 53090
4969.919 51747
4970.291 51559
4970.663 52217
4971.036 52906
4971.408 52716
4971.780 53993
4972.153 54487
4972.525 54183
4972.898 55038
4973.270 52202
4973.643 52448
4974.015 53118
4974.387 53565
4974.760 52593
4975.132 53841
4975.505 52213
4975.877 50783
4976.250 52127
4976.623 53098
4976.995 51605
4977.368 53049
4977.740 52492
4978.113 51153
4978.485 53359
4978.858 53846
4979.231 52245
4979.603 52799
4979.976 52830
4980.349 52972
4980.721 52896
4981.094 53424
4981.467 53582
4981.840 52943
4982.212 51664
4982.585 51743
4982.958 50735
4983.331 52842
4983.704 52131
4984.076 52115
4984.449 51920
4984.822 52120
4985.195 52200
4985.568 52783
4985.941 51798
4986.314 53708
4986.687 53996
4987.060 54715
4987.433 52913
4987.805 52538
4988.178 52165
4988.551 52992
4988.924 53648
4989.298 52970
4989.671 53841
4990.044 53998
4990.417 52495
4990.790 53429
4991.163 52704
4991.536 52673
4991.909 51809
4992.282 51909
4992.655 53450
4993.029 54252
4993.402 54615
4993.775 54259
4994.148 52567
4994.521 53050
4994.895 52428
4995.268 52451
4995.641 52867
4996.014 52257
4996.388 54521
4996.761 53069
4997.134 54531
4997.508 52832
4997.881 52139
4998.254 52676
4998.628 51436
4999.001 53213
4999.375 53765
4999.748 53289
5000.121 52506
5000.495 53483
5000.868 52366
5001.242 52377
5001.615 53783
5001.989 53211
5002.362 53987
5002.736 53690
5003.109 53903
5003.483 51783
5003.857 52058
5004.230 51838
5004.604 52684
5004.977 53606
5005.351 53502
5005.725 54773
5006.098 53563
5006.472 53722
5006.846 52931
5007.219 52664
5007.593 53144
5007.967 52642
5008.341 52387
5008.714 52954
5009.088 52328
5009.462 53074
5009.836 53676
5010.209 52298
5010.583 52847
5010.957 52792
5011.331 52584
5011.705 52454
5012.079 52129
5012.453 52870
5012.827 52367
5013.201 53639
5013.574 53488
5013.948 52062
5014.322 53739
5014.696 52412
5015.070 52928
5015.444 52641
5015.818 53424
5016.192 53857
5016.567 53428
5016.941 53763
5017.315 51601
5017.689 53406
5018.063 52004
5018.437 52901
5018.811 51748
5019.185 53677
5019.559 52755
5019.934 52177
5020.308 52616
5020.682 53527
5021.056 52173
5021.430 51694
5021.805 53802
5022.179 53633
5022.553 52555
5022.928 52019
5023.302 52353
5023.676 52692
5024.051 52726
5024.425 52524
5024.799 51987
5025.174 54192
5025.548 52421
5025.922 52375
5026.297 51767
5026.671 52923
5027.046 53469
5027.420 52503
5027.795 53096
5028.169 52682
5028.544 54030
5028.918 51771
5029.293 52569
5029.667 52221
5030.042 52293
5030.416 53261
5030.791 53830
5031.166 53197
5031.540 52581
5031.915 51808
5032.290 51839
5032.664 52810
5033.039 52253
5033.414 52768
5033.788 53668
5034.163 52253
5034.538 53129
5034.912 52440
5035.287 52310
5035.662 52210
5036.037 53715
5036.412 52339
5036.786 52070
5037.161 52293
5037.536 52291
5037.911 52874
5038.286 52869
5038.661 51438
5039.036 52960
5039.410 53812
5039.785 53459
5040.160 53610
5040.535 52823
5040.910 53253
5041.285 53089
5041.660 51058
5042.035 52908
5042.410 52912
5042.785 52819
5043.160 54146
5043.535 51448
5043.911 53416
5044.286 51878
5044.661 51710
5045.036 53655
5045.411 52130
5045.786 54166
5046.161 52482
5046.537 54820
5046.912 52921
5047.287 52522
5047.662 51996
5048.037 51350
5048.413 53306
5048.788 51553
5049.163 51912
5049.538 52597
5049.914 53173
5050.289 51941
5050.664 51291
5051.040 52814
5051.415 52707
5051.791 52260
5052.166 52030
5052.541 51577
5052.917 51254
5053.292 54121
5053.668 52657
5054.043 53207
5054.419 52371
5054.794 51686
5055.170 53349
5055.545 52365
5055.921 52032
5056.296 51873
5056.672 52388
5057.047 52292
5057.423 52937
5057.799 50058
5058.174 51458
5058.550 53228
5058.925 51836
5059.301 52595
5059.677 53267
5060.052 51739
5060.428 51923
5060.804 51423
5061.180 52219
5061.555 54016
5061.931 52811
5062.307 51281
5062.683 53767
5063.058 52971
5063.434 51169
5063.810 50542
5064.186 50266
5064.562 52607
5064.938 52257
5065.314 52422
5065.689 52493
5066.065 52328
5066.441 53457
5066.817 51477
5067.193 52189
5067.569 52557
5067.945 51952
5068.321 51468
5068.697 52106
5069.073 52744
5069.449 53638
5069.825 52539
5070.201 52126
5070.577 52504
5070.954 51715
5071.330 49722
5071.706 50731
5072.082 52880
5072.458 52861
5072.834 52641
5073.210 50760
5073.587 50656
5073.963 52005
5074.339 50468
5074.715 50885
5075.092 52400
5075.468 52769
5075.844 51688
5076.220 51122
5076.597 52273
5076.973 51718
5077.349 52623
5077.726 51646
5078.102 52714
5078.478 51660
5078.855 51645
5079.231 52664
5079.608 53185
5079.984 52054
5080.361 51998
5080.737 51513
5081.113 50605
5081.490 52942
5081.866 53220
5082.243 52880
5082.620 52058
5082.996 51242
5083.373 53168
5083.749 51803
5084.126 51788
5084.502 52470
5084.879 53613
5085.256 51929
5085.632 50947
5086.009 51948
5086.386 53272
5086.762 52605
5087.139 52869
5087.516 53348
5087.892 54252
5088.269 53642
5088.646 53323
5089.023 52644
5089.400 52191
5089.776 53200
5090.153 52483
5090.530 51555
5090.907 53026
5091.284 52410
5091.661 51070
5092.037 52663
5092.414 51383
5092.791 52371
5093.168 51335
5093.545 52998
5093.922 53147
5094.299 52714
5094.676 52336
5095.053 52581
5095.430 51692
5095.807 51828
5096.184 53198
5096.561 51728
5096.938 52035
5097.315 51794
5097.692 53224
5098.070 50697
5098.447 51500
5098.824 52273
5099.201 50853
5099.578 52205
5099.955 51085
5100.333 53134
5100.710 52493
5101.087 51734
5101.464 52260
5101.841 50571
5102.219 52115
5102.596 50337
5102.973 52432
5103.351 53099
5103.728 53736
5104.105 53719
5104.483 52805
5104.860 51744
5105.237 51539
5105.615 51763
5105.992 52401
5106.370 53026
5106.747 52652
5107.124 53795
5107.502 52044
5107.879 52798
5108.257 52589
5108.634 51353
5109.012 52512
5109.389 52203
5109.767 54610
5110.145 53417
5110.522 51944
5110.900 53768
5111.277 51647
5111.655 52051
5112.033 50634
5112.410 51239
5112.788 51108
5113.166 52213
5113.543 51424
5113.921 53183
5114.299 51477
5114.676 52214
5115.054 51358
5115.432 51208
5115.810 53712
5116.187 52024
5116.565 52744
5116.943 52665
5117.321 52268
5117.699 53112
5118.077 51827
5118.454 51868
5118.832 50384
5119.210 52987
5119.588 53144
5119.966 51607
5120.344 51275
5120.722 51663
5121.100 52656
5121.478 53105
5121.856 51286
5122.234 51671
5122.612 51505
5122.990 52806
5123.368 52423
5123.746 52053
5124.124 52027
5124.502 50728
5124.880 50448
5125.259 51691
5125.637 53233
5126.015 52882
5126.393 51813
5126.771 50653
5127.149 50948
5127.528 51453
5127.906 52161
5128.284 51472
5128.662 51058
5129.041 51741
5129.419 52323
5129.797 53152
5130.175 52480
5130.554 52718
5130.932 53760
5131.311 52753
5131.689 52274
5132.067 52041
5132.446 51673
5132.824 52848
5133.202 51807
5133.581 52349
5133.959 51817
5134.338 51404
5134.716 52142
5135.095 51858
5135.473 51682
5135.852 51280
5136.230 50374
5136.609 51690
5136.987 52454
5137.366 52867
5137.745 52718
5138.123 55035
5138.502 53985
5138.880 50990
5139.259 51215
5139.638 50824
5140.016 53379
5140.395 53028
5140.774 50853
5141.153 52045
5141.531 51431
5141.910 51726
5142.289 53033
5142.668 52143
5143.046 52705
5143.425 53292
5143.804 52459
5144.183 52782
5144.562 53057
5144.941 51919
5145.319 51337
5145.698 51676
5146.077 53403
5146.456 51212
5146.835 53145
5147.214 51613
5147.593 52578
5147.972 52745
5148.351 51373
5148.730 50922
5149.109 52701
5149.488 52060
5149.867 50323
5150.246 51216
5150.625 51364
5151.004 51236
5151.383 51002
5151.762 51338
5152.142 51540
5152.521 52467
5152.900 51299
5153.279 51609
5153.658 53479
5154.037 52125
5154.417 51751
5154.796 51623
5155.175 50685
5155.554 51070
5155.934 51197
5156.313 53004
5156.692 53751
5157.071 54009
5157.451 52606
5157.830 50685
5158.209 53234
5158.589 52435
5158.968 52208
5159.348 49619
5159.727 51200
5160.106 51277
5160.486 53406
5160.865 52232
5161.245 50151
5161.624 52425
5162.004 50750
5162.383 51651
5162.763 50013
5163.142 52242
5163.522 51773
5163.901 52516
5164.281 50268
5164.661 50213
5165.040 50191
5165.420 51453
5165.799 52342
5166.179 53374
5166.559 53320
5166.938 52819
5167.318 50500
5167.698 50541
5168.078 49632
5168.457 51303
5168.837 51836
5169.217 52189
5169.597 51808
5169.976 50735
5170.356 51304
5170.736 49693
5171.116 50544
5171.496 51683
5171.875 51773
5172.255 50909
5172.635 51570
5173.015 51536
5173.395 52352
5173.775 50652
5174.155 51218
5174.535 51250
5174.915 50011
5175.295 50451
5175.675 51114
5176.055 51497
5176.435 50307
5176.815 50885
5177.195 50349
5177.575 50704
5177.955 51727
5178.335 51121
5178.715 51509
5179.095 50787
5179.476 51112
5179.856 51248
5180.236 52997
5180.616 51351
5180.996 49601
5181.376 50152
5181.757 49941
5182.137 50230
5182.517 51680
5182.897 50704
5183.278 50006
5183.658 50229
5184.038 50826
5184.419 50844
5184.799 52162
5185.179 50745
5185.560 52462
5185.940 53006
5186.321 51639
5186.701 51959
5187.081 50770
5187.462 51576
5187.842 53534
5188.223 52416
5188.603 50361
5188.984 51007
5189.364 51718
5189.745 50572
5190.125 49713
5190.506 50781
5190.886 52038
5191.267 50630
5191.648 51400
5192.028 51086
5192.409 52220
5192.789 51545
5193.170 49251
5193.551 50616
5193.931 49974
5194.312 50308
5194.693 49679
5195.073 51993
5195.454 51819
5195.835 51224
5196.216 51700
5196.596 50743
5196.977 50794
5197.358 51194
5197.739 51972
5198.120 51162
5198.501 51630
5198.881 52642
5199.262 52615
5199.643 52129
5200.024 50956
5200.405 49667
5200.786 50154
5201.167 51565
5201.548 50452
5201.929 50913
5202.310 51174
5202.691 51031
5203.072 50804
5203.453 51036
5203.834 51614
5204.215 49833
5204.596 51242
5204.977 53086
5205.358 52009
5205.739 51880
5206.120 50646
5206.502 51092
5206.883 50330
5207.264 50600
5207.645 51520
5208.026 51557
5208.407 51446
5208.789 50956
5209.170 50459
5209.551 50504
5209.932 50846
5210.314 51460
5210.695 51189
5211.076 51052
5211.458 49843
5211.839 49009
5212.220 50528
5212.602 50137
5212.983 51839
5213.364 50917
5213.746 50153
5214.127 51069
5214.509 49520
5214.890 49984
5215.272 51178
5215.653 50187
5216.035 52522
5216.416 50231
5216.798 51096
5217.179 50415
5217.561 51189
5217.942 51683
5218.324 50686
5218.705 51119
5219.087 50468
5219.469 50883
5219.850 51054
5220.232 51602
5220.614 51100
5220.995 51273
5221.377 51034
5221.759 51267
5222.140 52012
5222.522 50799
5222.904 50802
5223.286 52140
5223.667 51857
5224.049 51338
5224.431 50672
5224.813 52062
5225.195 50954
5225.577 52424
5225.958 51015
5226.340 52198
5226.722 52030
5227.104 51911
5227.486 52512
5227.868 52912
5228.250 51720
5228.632 50317
5229.014 49861
5229.396 49047
5229.778 51240
5230.160 50686
5230.542 51174
5230.924 51165
5231.306 50521
5231.688 51604
5232.070 51576
5232.452 52403
5232.834 50409
5233.216 52770
5233.599 51299
5233.981 51168
5234.363 50596
5234.745 50417
5235.127 52230
5235.509 50652
5235.892 51356
5236.274 50173
5236.656 50741
5237.038 50223
5237.421 50709
5237.803 50621
5238.185 52048
5238.568 51959
5238.950 50725
5239.332 50978
5239.715 51294
5240.097 51448
5240.479 50690
5240.862 50707
5241.244 50949
5241.627 50774
5242.009 50493
5242.392 50305
5242.774 51425
5243.157 51224
5243.539 51367
5243.922 51907
5244.304 50780
5244.687 51381
5245.069 51978
5245.452 51774
5245.834 50711
5246.217 50877
5246.600 50834
5246.982 49920
5247.365 50059
5247.748 50470
5248.130 51898
5248.513 51176
5248.896 51571
5249.278 50760
5249.661 50690
5250.044 50477
5250.427 50566
5250.809 49922
5251.192 50876
5251.575 50740
5251.958 50165
5252.341 52367
5252.724 52546
5253.106 51698
5253.489 51279
5253.872 50183
5254.255 51140
5254.638 49694
5255.021 50600
5255.404 51574
5255.787 52389
5256.170 51210
5256.553 49884
5256.936 50674
5257.319 50521
5257.702 49623
5258.085 50282
5258.468 51940
5258.851 50484
5259.234 50871
5259.617 51553
5260.000 49727
5260.383 49622
5260.767 50893
5261.150 49238
5261.533 49532
5261.916 51195
5262.299 50331
5262.682 51082
5263.066 51764
5263.449 50877
5263.832 51069
5264.215 51371
5264.599 50952
5264.982 52059
5265.365 50674
5265.749 50970
5266.132 49246
5266.515 50618
5266.899 49865
5267.282 51987
5267.665 52008
5268.049 52459
5268.432 51458
5268.816 52377
5269.199 50252
5269.583 50947
5269.966 52280
5270.350 50922
5270.733 51079
5271.117 49362
5271.500 51323
5271.884 49928
5272.267 50622
5272.651 51438
5273.034 49875
5273.418 50325
5273.802 50309
5274.185 50875
5274.569 50849
5274.953 51081
5275.336 51682
5275.720 50960
5276.104 50274
5276.487 50986
5276.871 52330
5277.255 52382
5277.639 52409
5278.022 52071
5278.406 51809
5278.790 50379
5279.174 50032
5279.558 51121
5279.942 50639
5280.325 51090
5280.709 48764
5281.093 51376
5281.477 50718
5281.861 51467
5282.245 51630
5282.629 51206
5283.013 52624
5283.397 50956
5283.781 50397
5284.165 52093
5284.549 50657
5284.933 50792
5285.317 50816
5285.701 50897
5286.085 50678
5286.469 50954
5286.853 49668
5287.237 53094
5287.621 51479
5288.006 52683
5288.390 51120
5288.774 51045
5289.158 51014
5289.542 50123
5289.926 50621
5290.311 50053
5290.695 51974
5291.079 51896
5291.463 51233
5291.848 51381
5292.232 50897
5292.616 50887
5293.001 51143
5293.385 50989
5293.769 50473
5294.154 51722
5294.538 50605
5294.922 51331
5295.307 50418
5295.691 51771
5296.076 51603
5296.460 50432
5296.845 51659
5297.229 52683
5297.614 51716
5297.998 50608
5298.383 50851
5298.767 50433
5299.152 48877
5299.536 52311
5299.921 50589
5300.305 53287
5300.690 51970
5301.075 51215
5301.459 51899
5301.844 51511
5302.229 53160
5302.613 51284
5302.998 50929
5303.383 52062
5303.767 52104
5304.152 52244
5304.537 51697
5304.922 49817
5305.306 50758
5305.691 51111
5306.076 51156
5306.461 52327
5306.846 51788
5307.231 51440
5307.615 50921
5308.000 50876
5308.385 49999
5308.770 50922
5309.155 51605
5309.540 51663
5309.925 51522
5310.310 51125
5310.695 51551
5311.080 53080
5311.465 51686
5311.850 51234
5312.235 51684
5312.620 51212
5313.005 51877
5313.390 53011
5313.775 51385
5314.160 50228
5314.545 50662
5314.930 51046
5315.316 52095
5315.701 52146
5316.086 51430
5316.471 51297
5316.856 51337
5317.241 50236
5317.627 50085
5318.012 51286
5318.397 51016
5318.782 50940
5319.168 50076
5319.553 53055
5319.938 51985
5320.324 52292
5320.709 53335
5321.094 51253
5321.480 51869
5321.865 50117
5322.251 52024
5322.636 51408
5323.021 51789
5323.407 50547
5323.792 51006
5324.178 52130
5324.563 51185
5324.949 51618
5325.334 51897
5325.720 52390
5326.105 51171
5326.491 53126
5326.876 53413
5327.262 53674
5327.648 52520
5328.033 51328
5328.419 50987
5328.804 50621
5329.190 53084
5329.576 52338
5329.961 51892
5330.347 52954
5330.733 51444
5331.119 52979
5331.504 51689
5331.890 50877
5332.276 50699
5332.662 51565
5333.047 51982
5333.433 51710
5333.819 52544
5334.205 51790
5334.591 52262
5334.976 52885
5335.362 54119
5335.748 52918
5336.134 53277
5336.520 52605
5336.906 53771
5337.292 51718
5337.678 52869
5338.064 53528
5338.450 52875
5338.836 53234
5339.222 52189
5339.608 52023
5339.994 54289
5340.380 52203
5340.766 53766
5341.152 54342
5341.538 54109
5341.924 53816
5342.311 54039
5342.697 53472
5343.083 53925
5343.469 53287
5343.855 54962
5344.241 54280
5344.628 52999
5345.014 53243
5345.400 53550
5345.786 52951
5346.173 53389
5346.559 51920
5346.945 53472
5347.331 54272
5347.718 52662
5348.104 52382
5348.490 52606
5348.877 52234
5349.263 52399
5349.650 53855
5350.036 53581
5350.422 54132
5350.809 53146
5351.195 53113
5351.582 54540
5351.968 52299
5352.355 52105
5352.741 52306
5353.128 53859
5353.514 53026
5353.901 53101
5354.287 52492
5354.674 54826
5355.061 53084
5355.447 54427
5355.834 52686
5356.221 53675
5356.607 54520
5356.994 54142
5357.380 53691
5357.767 53654
5358.154 55469
5358.541 54814
5358.927 54807
5359.314 56408
5359.701 54462
5360.088 54700
5360.474 54320
5360.861 54506
5361.248 55174
5361.635 55137
5362.022 54626
5362.409 55293
5362.795 55259
5363.182 54687
5363.569 56647
5363.956 55411
5364.343 56524
5364.730 55745
5365.117 55582
5365.504 56502
5365.891 53441
5366.278 53455
5366.665 53759
5367.052 55844
5367.439 56229
5367.826 56419
5368.213 56064
5368.600 54158
5368.987 55537
5369.374 54033
5369.762 54461
5370.149 54423
5370.536 54834
5370.923 54502
5371.310 54774
5371.697 54730
5372.085 56459
5372.472 55236
5372.859 54633
5373.246 56357
5373.634 54936
5374.021 55852
5374.408 55376
5374.796 54373
5375.183 53831
5375.570 55448
5375.958 56340
5376.345 55155
5376.732 55439
5377.120 54755
5377.507 55585
5377.895 55983
5378.282 56227
5378.669 55324
5379.057 55378
5379.444 56309
5379.832 55665
5380.219 56487
5380.607 57338
5380.994 57358
5381.382 56508
5381.770 56108
5382.157 56405
5382.545 57168
5382.932 57415
5383.320 56288
5383.708 58147
5384.095 56870
5384.483 58801
5384.871 59654
5385.258 58781
5385.646 60611
5386.034 60794
5386.421 61161
5386.809 59162
5387.197 61916
5387.585 60548
5387.973 60509
5388.360 61248
5388.748 61405
5389.136 62237
5389.524 60578
5389.912 61408
5390.300 62477
5390.687 62728
5391.075 61720
5391.463 61941
5391.851 61287
5392.239 59380
5392.627 59308
5393.015 59205
5393.403 60203
5393.791 60581
5394.179 59367
5394.567 59498
5394.955 57839
5395.343 57584
5395.731 55757
5396.119 55518
5396.508 56402
5396.896 59242
5397.284 56885
5397.672 56825
5398.060 56408
5398.448 56164
5398.836 56147
5399.225 53652
5399.613 54870
5400.001 56136
5400.389 55357
5400.778 54833
5401.166 53291
5401.554 53759
5401.942 55659
5402.331 55830
5402.719 55057
5403.107 55249
5403.496 52948
5403.884 53566
5404.272 53822
5404.661 53936
5405.049 53854
5405.438 53255
5405.826 54036
5406.215 53398
5406.603 55724
5406.992 54065
5407.380 52680
5407.769 52545
5408.157 52526
5408.546 52043
5408.934 52592
5409.323 51724
5409.711 53114
5410.100 52543
5410.489 53935
5410.877 53589
5411.266 54240
5411.654 54628
5412.043 53238
5412.432 53180
5412.820 52634
5413.209 52809
5413.598 53336
5413.987 52384
5414.375 51631
5414.764 51420
5415.153 53669
5415.542 51959
5415.931 52126
5416.319 52867
5416.708 51774
5417.097 50867
5417.486 53273
5417.875 52539
5418.264 53349
5418.653 53258
5419.041 52493
5419.430 53418
5419.819 52740
5420.208 54037
5420.597 53277
5420.986 52276
5421.375 52848
5421.764 53259
5422.153 51534
5422.542 53624
5422.931 52156
5423.320 52139
5423.710 53085
5424.099 50146
5424.488 51487
5424.877 50483
5425.266 52968
5425.655 52023
5426.044 53003
5426.434 53165
5426.823 52722
5427.212 51506
5427.601 51134
5427.990 53056
5428.380 53326
5428.769 52246
5429.158 53719
5429.548 52820
5429.937 52648
5430.326 51496
5430.716 51162
5431.105 52369
5431.494 52170
5431.884 51300
5432.273 51548
5432.662 51750
5433.052 54021
5433.441 51477
5433.831 50809
5434.220 52224
5434.610 51739
5434.999 52938
5435.389 50309
5435.778 53868
5436.168 52772
5436.557 50997
5436.947 51701
5437.337 51038
5437.726 53689
5438.116 51479
5438.505 51057
5438.895 52505
5439.285 51161
5439.674 52266
5440.064 51207
5440.454 52590
5440.843 52142
5441.233 52234
5441.623 51955
5442.013 51642
5442.402 51600
5442.792 52533
5443.182 49672
5443.572 50990
5443.962 51895
5444.351 51528
5444.741 50744
5445.131 52129
5445.521 52087
5445.911 51846
5446.301 50525
5446.691 51672
5447.081 51742
5447.471 52138
5447.861 52144
5448.250 50764
5448.640 50142
5449.030 51504
5449.420 51188
5449.811 50709
5450.201 50956
5450.591 49438
5450.981 50430
5451.371 50170
5451.761 51270
5452.151 51303
5452.541 50572
5452.931 51587
5453.321 51109
5453.712 50064
5454.102 49701
5454.492 51656
5454.882 49969
5455.272 50948
5455.663 50515
5456.053 50754
5456.443 51155
5456.834 50347
5457.224 52204
5457.614 50670
5458.004 51351
5458.395 51031
5458.785 51879
5459.176 51970
5459.566 50223
5459.956 51231
5460.347 50724
5460.737 50040
5461.128 50508
5461.518 52100
5461.908 51804
5462.299 51830
5462.689 53199
5463.080 52557
5463.471 51078
5463.861 51336
5464.252 52053
5464.642 51532
5465.033 52306
5465.423 50891
5465.814 50043
5466.205 50678
5466.595 49741
5466.986 52280
5467.377 51441
5467.767 52606
5468.158 52671
5468.549 51792
5468.939 50939
5469.330 50474
5469.721 52124
5470.112 52254
5470.502 52116
5470.893 50617
5471.284 52188
5471.675 51014
5472.066 51821
5472.456 50612
5472.847 51191
5473.238 51114
5473.629 51617
5474.020 51148
5474.411 51002
5474.802 51328
5475.193 51133
5475.584 50343
5475.975 51519
5476.366 51108
5476.757 52268
5477.148 49464
5477.539 49092
5477.930 50044
5478.321 51005
5478.712 49195
5479.103 49805
5479.494 50816
5479.885 50777
5480.276 50516
5480.668 50957
5481.059 50952
5481.450 51587
5481.841 50821
5482.232 49961
5482.623 50583
5483.015 51407
5483.406 50768
5483.797 50372
5484.188 50591
5484.580 51035
5484.971 51777
5485.362 51037
5485.754 51479
5486.145 50300
5486.536 50126
5486.928 49442
5487.319 49587
5487.711 51199
5488.102 49380
5488.493 50475
5488.885 50208
5489.276 51585
5489.668 51000
5490.059 50277
5490.451 49966
5490.842 49798
5491.234 50530
5491.625 50985
5492.017 50255
5492.408 50719
5492.800 50152
5493.192 50598
5493.583 50231
5493.975 50023
5494.366 51681
5494.758 50369
5495.150 50841
5495.541 50852
5495.933 50816
5496.325 51884
5496.717 49485
5497.108 50331
5497.500 50627
5497.892 51606
5498.284 51306
5498.675 49918
5499.067 50469
5499.459 50383
5499.851 52846
5500.243 50345
5500.635 51538
5501.026 50980
5501.418 50303
5501.810 50239
5502.202 51179
5502.594 50193
5502.986 49711
5503.378 52412
5503.770 49140
5504.162 50462
5504.554 50381
5504.946 49273
5505.338 51254
5505.730 50373
5506.122 52232
5506.514 50667
5506.906 50096
5507.298 49852
5507.691 50169
5508.083 50588
5508.475 49226
5508.867 47988
5509.259 50388
5509.651 51028
5510.044 50240
5510.436 51015
5510.828 50761
5511.220 50231
5511.613 50839
5512.005 50086
5512.397 51386
5512.789 49644
5513.182 50146
5513.574 49150
5513.966 50762
5514.359 50938
5514.751 51475
5515.143 50804
5515.536 49952
5515.928 52578
5516.321 51528
5516.713 50943
5517.106 51183
5517.498 50893
5517.891 49102
5518.283 50944
5518.676 50421
5519.068 50845
5519.461 50944
5519.853 49841
5520.246 51776
5520.638 50641
5521.031 49581
5521.424 50728
5521.816 50756
5522.209 51589
5522.601 50828
5522.994 51802
5523.387 50100
5523.779 50775
5524.172 49662
5524.565 52582
5524.958 52944
5525.350 51128
5525.743 49902
5526.136 48345
5526.529 50567
5526.922 50929
5527.314 50465
5527.707 50018
5528.100 50773
5528.493 51022
5528.886 49501
5529.279 50401
5529.672 51492
5530.065 52450
5530.457 52691
5530.850 52378
5531.243 50300
5531.636 50298
5532.029 49132
5532.422 49504
5532.815 51056
5533.208 49338
5533.601 50845
5533.995 50935
5534.388 50914
5534.781 50880
5535.174 49817
5535.567 51795
5535.960 51277
5536.353 50095
5536.746 51192
5537.140 50629
5537.533 51421
5537.926 51743
5538.319 51379
5538.712 49500
5539.106 51449
5539.499 50880
5539.892 51444
5540.285 51424
5540.679 52469
5541.072 51713
5541.465 50663
5541.859 51125
5542.252 50601
5542.645 52778
5543.039 52111
5543.432 53187
5543.826 52742
5544.219 51600
5544.612 51140
5545.006 50626
5545.399 51160
5545.793 50120
5546.186 49501
5546.580 49975
5546.973 51376
5547.367 51717
5547.761 52145
5548.154 52380
5548.548 49380
5548.941 50937
5549.335 50342
5549.729 49976
5550.122 51445
5550.516 51421
5550.909 49902
5551.303 51779
5551.697 52200
5552.091 50591
5552.484 52375
5552.878 51355
5553.272 50500
5553.666 50565
5554.059 50457
5554.453 50089
5554.847 48748
5555.241 49874
5555.635 49902
5556.028 50739
5556.422 50514
5556.816 50456
5557.210 49612
5557.604 49477
5557.998 49805
5558.392 49447
5558.786 50822
5559.180 51462
5559.574 50904
5559.968 50853
5560.362 50936
5560.756 50914
5561.150 49887
5561.544 50264
5561.938 50827
5562.332 50006
5562.726 49317
5563.120 51481
5563.514 51424
5563.908 50641
5564.303 51257
5564.697 49114
5565.091 50454
5565.485 49058
5565.879 49813
5566.273 50238
5566.668 52159
5567.062 49926
5567.456 51740
5567.851 51980
5568.245 50752
5568.639 50589
5569.033 50821
5569.428 50995
5569.822 50689
5570.216 51343
5570.611 50714
5571.005 49107
5571.400 50117
5571.794 49219
5572.188 50220
5572.583 49599
5572.977 50600
5573.372 51261
5573.766 51203
5574.161 51384
5574.555 49654
5574.950 51782
5575.344 51425
5575.739 52199
5576.134 51496
5576.528 50717
5576.923 51518
5577.317 50572
5577.712 50175
5578.107 51772
5578.501 51857
5578.896 50879
5579.291 50957
5579.685 53537
5580.080 53019
5580.475 51341
5580.869 50316
5581.264 51526
5581.659 50641
5582.054 51415
5582.449 49505
5582.843 51135
5583.238 52285
5583.633 51457
5584.028 52091
5584.423 51469
5584.818 52918
5585.212 52425
5585.607 51703
5586.002 52611
5586.397 51859
5586.792 52016
5587.187 52408
5587.582 52850
5587.977 52505
5588.372 52977
5588.767 52046
5589.162 53673
5589.557 53197
5589.952 53426
5590.347 53200
5590.742 53588
5591.138 53118
5591.533 53848
5591.928 52999
5592.323 52212
5592.718 53097
5593.113 52067
5593.509 54513
5593.904 53231
5594.299 51853
5594.694 53156
5595.089 52596
5595.485 53565
5595.880 54294
5596.275 54508
5596.671 55131
5597.066 52190
5597.461 53559
5597.857 53081
5598.252 54813
5598.647 52400
5599.043 52466
5599.438 54217
5599.833 53363
5600.229 52440
5600.624 52096
5601.020 53487
5601.415 52649
5601.811 52240
5602.206 52333
5602.602 53230
5602.997 53464
5603.393 52367
5603.788 52101
5604.184 52437
5604.580 53183
5604.975 52471
5605.371 51283
5605.766 53059
5606.162 53421
5606.558 51490
5606.953 53527
5607.349 52380
5607.745 51710
5608.140 52122
5608.536 51099
5608.932 51722
5609.328 52386
5609.723 52808
5610.119 52583
5610.515 53574
5610.911 53552
5611.307 51776
5611.702 52413
5612.098 52162
5612.494 52670
5612.890 52422
5613.286 51257
5613.682 51426
5614.078 51988
5614.474 52446
5614.870 51149
5615.266 51966
5615.662 52086
5616.058 51930
5616.454 51000
5616.850 51644
5617.246 52482
5617.642 54186
5618.038 54424
5618.434 53763
5618.830 53309
5619.226 52924
5619.622 54393
5620.018 53011
5620.414 54282
5620.811 54552
5621.207 54334
5621.603 53510
5621.999 54714
5622.395 56749
5622.792 55849
5623.188 54907
5623.584 56353
5623.980 55995
5624.377 57309
5624.773 56903
5625.169 55545
5625.566 55492
5625.962 56118
5626.358 56616
5626.755 56114
5627.151 55432
5627.548 55865
5627.944 58021
5628.340 56630
5628.737 57165
5629.133 56845
5629.530 56800
5629.926 55305
5630.323 56836
5630.719 56364
5631.116 55079
5631.512 55119
5631.909 55038
5632.305 54040
5632.702 53828
5633.099 54147
5633.495 54395
5633.892 53591
5634.289 55352
5634.685 53294
5635.082 53111
5635.479 53490
5635.875 52856
5636.272 52763
5636.669 53254
5637.065 51974
5637.462 52147
5637.859 51989
5638.256 50675
5638.653 52619
5639.049 51617
5639.446 51920
5639.843 52285
5640.240 50258
5640.637 50489
5641.034 52188
5641.430 52347
5641.827 51137
5642.224 51132
5642.621 51468
5643.018 51115
5643.415 51807
5643.812 51123
5644.209 51294
5644.606 50362
5645.003 50687
5645.400 51371
5645.797 51761
5646.194 50961
5646.591 50640
5646.988 51440
5647.386 51860
5647.783 52515
5648.180 50740
5648.577 52454
5648.974 51494
5649.371 52051
5649.769 51031
5650.166 50557
5650.563 50800
5650.960 52137
5651.357 51527
5651.755 49817
5652.152 51746
5652.549 51394
5652.947 50845
5653.344 50639
5653.741 50796
5654.139 50735
5654.536 50337
5654.933 51134
5655.331 50884
5655.728 51641
5656.126 49690
5656.523 50289
5656.920 51506
5657.318 50239
5657.715 49877
5658.113 50339
5658.510 51482
5658.908 50944
5659.305 49926
5659.703 49423
5660.100 50350
5660.498 50441
5660.896 51711
5661.293 49970
5661.691 49421
5662.088 50764
5662.486 51241
5662.884 49421
5663.281 50753
5663.679 50085
5664.077 51130
5664.475 49857
5664.872 49309
5665.270 48446
5665.668 49006
5666.066 48733
5666.463 50331
5666.861 49165
5667.259 49549
5667.657 48765
5668.055 49189
5668.452 49699
5668.850 49262
5669.248 49568
5669.646 49094
5670.044 50486
5670.442 49144
5670.840 50171
5671.238 49816
5671.636 48307
5672.034 51904
5672.432 49316
5672.830 49874
5673.228 49245
5673.626 47697
5674.024 49955
5674.422 49030
5674.820 48698
5675.218 49484
5675.616 49135
5676.014 50443
5676.412 48821
5676.811 49390
5677.209 49151
5677.607 48893
5678.005 48896
5678.403 50295
5678.802 49815
5679.200 49774
5679.598 49233
5679.996 49622
5680.395 50047
5680.793 48566
5681.191 48328
5681.589 48173
5681.988 49581
5682.386 49191
5682.785 47478
5683.183 49911
5683.581 48627
5683.980 49075
5684.378 49107
5684.777 48780
5685.175 47899
5685.573 48843
5685.972 48511
5686.370 48522
5686.769 49009
5687.167 49741
5687.566 51172
5687.965 50175
5688.363 49247
5688.762 48695
5689.160 49599
5689.559 48859
5689.957 47348
5690.356 49061
5690.755 48212
5691.153 49419
5691.552 47690
5691.951 50018
5692.349 49400
5692.748 48440
5693.147 48723
5693.546 47762
5693.944 49731
5694.343 49043
5694.742 49461
5695.141 48297
5695.540 50464
5695.938 49626
5696.337 48109
5696.736 48667
5697.135 47996
5697.534 49337
5697.933 49085
5698.332 50352
5698.731 49351
5699.129 50562
5699.528 48591
5699.927 48735
5700.326 48008
5700.725 48855
5701.124 49033
5701.523 47531
5701.922 48995
5702.321 48469
5702.721 46523
5703.120 48780
5703.519 48956
5703.918 49625
5704.317 48167
5704.716 48965
5705.115 49012
5705.514 49018
5705.914 47600
5706.313 48420
5706.712 49061
5707.111 48653
5707.510 47903
5707.910 46726
5708.309 48783
5708.708 49798
5709.108 49343
5709.507 47663
5709.906 47564
5710.305 47715
5710.705 48722
5711.104 49462
5711.504 49358
5711.903 50527
5712.302 49565
5712.702 49811
5713.101 49426
5713.501 47721
5713.900 48580
5714.300 48028
5714.699 48774
5715.099 48838
5715.498 48975
5715.898 48620
5716.297 47864
5716.697 48038
5717.096 47727
5717.496 49558
5717.895 47098
5718.295 48065
5718.695 49731
5719.094 49782
5719.494 49177
5719.894 48005
5720.293 49240
5720.693 47509
5721.093 47304
5721.493 47813
5721.892 49013
5722.292 48509
5722.692 48718
5723.092 48676
5723.491 47923
5723.891 48232
5724.291 47878
5724.691 47301
5725.091 47433
5725.491 48480
5725.890 47942
5726.290 48515
5726.690 48581
5727.090 47636
5727.490 49261
5727.890 48204
5728.290 48241
5728.690 47780
5729.090 48265
5729.490 47029
5729.890 47032
5730.290 47859
5730.690 47773
5731.090 48666
5731.490 48601
5731.890 48929
5732.291 48525
5732.691 46799
5733.091 48044
5733.491 47286
5733.891 48556
5734.291 47848
5734.691 48586
5735.092 48222
5735.492 48230
5735.892 48007
5736.292 47838
5736.693 47031
5737.093 47670
5737.493 46923
5737.894 47616
5738.294 46861
5738.694 47674
5739.095 48007
5739.495 48193
5739.895 47328
5740.296 47962
5740.696 46901
5741.096 48949
5741.497 47410
5741.897 47466
5742.298 48600
5742.698 47187
5743.099 47539
5743.499 47165
5743.900 47983
5744.300 47469
5744.701 48066
5745.101 47752
5745.502 48247
5745.903 48326
5746.303 47536
5746.704 46414
5747.104 46771
5747.505 47846
5747.906 47001
5748.306 47453
5748.707 48217
5749.108 47573
5749.509 46626
5749.909 47879
5750.310 48476
5750.711 47092
5751.112 47048
5751.512 46326
5751.913 46366
5752.314 48481
5752.715 47420
5753.116 47735
5753.516 47693
5753.917 47927
5754.318 46736
5754.719 47336
5755.120 46426
5755.521 46865
5755.922 45767
5756.323 46732
5756.724 47715
5757.125 48027
5757.526 47217
5757.927 47299
5758.328 47678
5758.729 47487
5759.130 46342
5759.531 45981
5759.932 46325
5760.333 47659
5760.734 46706
5761.135 47308
5761.537 47174
5761.938 48454
5762.339 47361
5762.740 46442
5763.141 46888
5763.542 46771
5763.944 48179
5764.345 46810
5764.746 46309
5765.147 47113
5765.549 48244
5765.950 46983
5766.351 46132
5766.753 47130
5767.154 46192
5767.555 47404
5767.957 47981
5768.358 48522
5768.759 46899
5769.161 47555
5769.562 46750
5769.964 46964
5770.365 46270
5770.767 47073
5771.168 48154
5771.570 45968
5771.971 46572
5772.373 46952
5772.774 46671
5773.176 45620
5773.577 46353
5773.979 47160
5774.380 46279
5774.782 46934
5775.184 47112
5775.585 48417
5775.987 47453
5776.389 46961
5776.790 45379
5777.192 46237
5777.594 46676
5777.995 47543
5778.397 47668
5778.799 46797
5779.201 47420
5779.602 46858
5780.004 46638
5780.406 47084
5780.808 47248
5781.210 46553
5781.611 46412
5782.013 47934
5782.415 46811
5782.817 46988
5783.219 47860
5783.621 46639
5784.023 47788
5784.425 46673
5784.827 47264
5785.229 46820
5785.631 47347
5786.033 46164
5786.435 45704
5786.837 46400
5787.239 45735
5787.641 47381
5788.043 47079
5788.445 49183
5788.847 48833
5789.249 47268
5789.651 48277
5790.053 47583
5790.456 47062
5790.858 47014
5791.260 48133
5791.662 48289
5792.064 48922
5792.467 48290
5792.869 47093
5793.271 47711
5793.673 46366
5794.076 48053
5794.478 47689
5794.880 48137
5795.282 46553
5795.685 48489
5796.087 47728
5796.490 45526
5796.892 46898
5797.294 47167
5797.697 48350
5798.099 46571
5798.502 47287
5798.904 47579
5799.306 47567
5799.709 46600
5800.111 47456
5800.514 47901
5800.916 46892
5801.319 47918
5801.722 46767
5802.124 47216
5802.527 48267
5802.929 46442
5803.332 46222
5803.734 46932
5804.137 46427
5804.540 46324
5804.942 46506
5805.345 46611
5805.748 46850
5806.150 46244
5806.553 46479
5806.956 46049
5807.359 47292
5807.761 48426
5808.164 46270
5808.567 47313
5808.970 46881
5809.373 48210
5809.775 48093
5810.178 46487
5810.581 48205
5810.984 46774
5811.387 48593
5811.790 46173
5812.193 48009
5812.596 47761
5812.999 45267
5813.402 47506
5813.805 46850
5814.207 47339
5814.610 46469
5815.014 47372
5815.417 46395
5815.820 47571
5816.223 47510
5816.626 47614
5817.029 46639
5817.432 47951
5817.835 47234
5818.238 48118
5818.641 47761
5819.044 48321
5819.448 47680
5819.851 46917
5820.254 47096
5820.657 47946
5821.060 46949
5821.464 46900
5821.867 45623
5822.270 47421
5822.673 46870
5823.077 46532
5823.480 47171
5823.883 46256
5824.287 46236
5824.690 46703
5825.093 47538
5825.497 47258
5825.900 48121
5826.304 47308
5826.707 46154
5827.110 46479
5827.514 47141
5827.917 47246
5828.321 47577
5828.724 47730
5829.128 48247
5829.531 47747
5829.935 48032
5830.338 45851
5830.742 46858
5831.146 46780
5831.549 48007
5831.953 46913
5832.356 48021
5832.760 47232
5833.164 47576
5833.567 47002
5833.971 46986
5834.375 47871
5834.778 46267
5835.182 46709
5835.586 46761
5835.990 47426
5836.393 46426
5836.797 46629
5837.201 45141
5837.605 45807
5838.009 47338
5838.412 47287
5838.816 46324
5839.220 46463
5839.624 46191
5840.028 45777
5840.432 47241
5840.836 46996
5841.240 46433
5841.644 47213
5842.047 45272
5842.451 47198
5842.855 46247
5843.259 45660
5843.663 45778
5844.067 45136
5844.472 47065
5844.876 46443
5845.280 46687
5845.684 46617
5846.088 45844
5846.492 46475
5846.896 47567
5847.300 47889
5847.704 47129
5848.109 47422
5848.513 47000
5848.917 47238
5849.321 48256
5849.725 48122
5850.130 46547
5850.534 47190
5850.938 46746
5851.342 46632
5851.747 46074
5852.151 44788
5852.555 46866
5852.960 45786
5853.364 46503
5853.768 47292
5854.173 44601
5854.577 46223
5854.982 45860
5855.386 46189
5855.790 47022
5856.195 46900
5856.599 46570
5857.004 44400
5857.408 45610
5857.813 45536
5858.217 46674
5858.622 45749
5859.026 46497
5859.431 47412
5859.836 47204
5860.240 45743
5860.645 45551
5861.049 45767
5861.454 47104
5861.859 47516
5862.263 46171
5862.668 47276
5863.073 47321
5863.477 45193
5863.882 46956
5864.287 45807
5864.692 46430
5865.096 46750
5865.501 45603
5865.906 46626
5866.311 46762
5866.716 45958
5867.120 45277
5867.525 45453
5867.930 47246
5868.335 47522
5868.740 46127
5869.145 48558
5869.550 47753
5869.955 47190
5870.360 45677
5870.764 45942
5871.169 45944
5871.574 46872
5871.979 48173
5872.384 45246
5872.789 47401
5873.195 47172
5873.600 45915
5874.005 47038
5874.410 46644
5874.815 47776
5875.220 47842
5875.625 48264
5876.030 46500
5876.435 46635
5876.841 46633
5877.246 46143
5877.651 46992
5878.056 46837
5878.461 47311
5878.867 45986
5879.272 46372
5879.677 46790
5880.082 45488
5880.488 46554
5880.893 46291
5881.298 46665
5881.704 45838
5882.109 45344
5882.514 44473
5882.920 46628
5883.325 46673
5883.731 45826
5884.136 46044
5884.541 46414
5884.947 47137
5885.352 46016
5885.758 46381
5886.163 46693
5886.569 47498
5886.974 47069
5887.380 45841
5887.785 45363
5888.191 45847
5888.597 46472
5889.002 45510
5889.408 47046
5889.813 46784
5890.219 47371
5890.625 46111
5891.030 45740
5891.436 45512
5891.842 46057
5892.247 46547
5892.653 44677
5893.059 46257
5893.465 46262
5893.870 45623
5894.276 45979
5894.682 45719
5895.088 47042
5895.494 45836
5895.899 46133
5896.305 46249
5896.711 46801
5897.117 47423
5897.523 47092
5897.929 46381
5898.335 47116
5898.741 46575
5899.147 45444
5899.553 46848
5899.959 47361
5900.365 47046
5900.771 46052
5901.177 45823
5901.583 45349
5901.989 45629
5902.395 46723
5902.801 45805
5903.207 48071
5903.613 46442
5904.019 44610
5904.425 46455
5904.831 46171
5905.237 47264
5905.644 45321
5906.050 44482
5906.456 44510
5906.862 45652
5907.268 45478
5907.675 45631
5908.081 45942
5908.487 46223
5908.894 46345
5909.300 46224
5909.706 47408
5910.112 47830
5910.519 46401
5910.925 46129
5911.332 45527
5911.738 45792
5912.144 45830
5912.551 45590
5912.957 45715
5913.364 46722
5913.770 46580
5914.176 46012
5914.583 46516
5914.989 45472
5915.396 46225
5915.803 45413
5916.209 45558
5916.616 45883
5917.022 46129
5917.429 47017
5917.835 45439
5918.242 45768
5918.649 46487
5919.055 45226
5919.462 46103
5919.869 47156
5920.275 46505
5920.682 46408
5921.089 46084
5921.495 45482
5921.902 46738
5922.309 46232
5922.716 46635
5923.122 46015
5923.529 46388
5923.936 46508
5924.343 46628
5924.750 45545
5925.156 45840
5925.563 45965
5925.970 44620
5926.377 45120
5926.784 45891
5927.191 45571
5927.598 45530
5928.005 46013
5928.412 46122
5928.819 45811
5929.226 46653
5929.633 46097
5930.040 45957
5930.447 46060
5930.854 45391
5931.261 45823
5931.668 45345
5932.075 45215
5932.482 45160
5932.889 45260
5933.296 45171
5933.703 46406
5934.111 46463
5934.518 46259
5934.925 47778
5935.332 45757
5935.739 46511
5936.147 45945
5936.554 46281
5936.961 46203
5937.368 46084
5937.776 46064
5938.183 46210
5938.590 45976
5938.998 45749
5939.405 46969
5939.812 46110
5940.220 46579
5940.627 46741
5941.034 46254
5941.442 45902
5941.849 45210
5942.257 45939
5942.664 44912
5943.072 46391
5943.479 46799
5943.887 47396
5944.294 46580
5944.702 45905
5945.109 45936
5945.517 45080
5945.924 46150
5946.332 44521
5946.740 45355
5947.147 45712
5947.555 44852
5947.962 45904
5948.370 45766
5948.778 44923
5949.185 45423
5949.593 46354
5950.001 45227
5950.409 46620
5950.816 46597
5951.224 46795
5951.632 46585
5952.040 45753
5952.447 45599
5952.855 45659
5953.263 46570
5953.671 45309
5954.079 45609
5954.487 46186
5954.894 45639
5955.302 46275
5955.710 45367
5956.118 47644
5956.526 44909
5956.934 44356
5957.342 44792
5957.750 45358
5958.158 45569
5958.566 45991
5958.974 46296
5959.382 46152
5959.790 45254
5960.198 44594
5960.606 46126
5961.014 45107
5961.422 46808
5961.830 45686
5962.239 45682
5962.647 45577
5963.055 46028
5963.463 47039
5963.871 45754
5964.279 46482
5964.688 45968
5965.096 46495
5965.504 46149
5965.912 45922
5966.321 46495
5966.729 45872
5967.137 47098
5967.546 46324
5967.954 46105
5968.362 46451
5968.771 45537
5969.179 45326
5969.587 46415
5969.996 46138
5970.404 45559
5970.813 45356
5971.221 45250
5971.629 45707
5972.038 46199
5972.446 45748
5972.855 45063
5973.263 45428
5973.672 45649
5974.080 44588
5974.489 46568
5974.898 47116
5975.306 46417
5975.715 46134
5976.123 44827
5976.532 45959
5976.941 44453
5977.349 44736
5977.758 45057
5978.167 45052
5978.575 46098
5978.984 46833
5979.393 46081
5979.802 46701
5980.210 46008
5980.619 46305
5981.028 46300
5981.437 46048
5981.845 45768
5982.254 44914
5982.663 44880
5983.072 45670
5983.481 45357
5983.890 46597
5984.299 44876
5984.707 46693
5985.116 45586
5985.525 46606
5985.934 46978
5986.343 45172
5986.752 46883
5987.161 46259
5987.570 45697
5987.979 46770
5988.388 46072
5988.797 46111
5989.206 45913
5989.615 45957
5990.025 46278
5990.434 46366
5990.843 46137
5991.252 45943
5991.661 46452
5992.070 47368
5992.479 45112
5992.889 44263
5993.298 44027
5993.707 45121
5994.116 45972
5994.525 45435
5994.935 46097
5995.344 46423
5995.753 45203
5996.163 45842
5996.572 45474
5996.981 46864
5997.391 45642
5997.800 45818
5998.209 46034
5998.619 46895
5999.028 46054
5999.437 45448
5999.847 44779
6000.256 44766
6000.666 45638
6001.075 45486
6001.485 46029
6001.894 44910
6002.304 44483
6002.713 44277
6003.123 44857
6003.532 45422
6003.942 46185
6004.352 45772
6004.761 45339
6005.171 47073
6005.580 44290
6005.990 45279
6006.400 44579
6006.809 45086
6007.219 47125
6007.629 45337
6008.038 44769
6008.448 44723
6008.858 46752
6009.268 47038
6009.677 45865
6010.087 44932
6010.497 45645
6010.907 45285
6011.317 44134
6011.726 45561
6012.136 45632
6012.546 45768
6012.956 44353
6013.366 45022
6013.776 44892
6014.186 44920
6014.596 44781
6015.006 44189
6015.416 47215
6015.826 46374
6016.236 45926
6016.646 46158
6017.056 45430
6017.466 48042
6017.876 45767
6018.286 46126
6018.696 45432
6019.106 46435
6019.516 45944
6019.926 45788
6020.336 44598
6020.746 46565
6021.157 45281
6021.567 46770
6021.977 46730
6022.387 46267
6022.797 45953
6023.208 44741
6023.618 46269
6024.028 46389
6024.438 44475
6024.849 45433
6025.259 43858
6025.669 45349
6026.080 46497
6026.490 46618
6026.900 47223
6027.311 46747
6027.721 46273
6028.131 47527
6028.542 46377
6028.952 46482
6029.363 47319
6029.773 45064
6030.184 43690
6030.594 44939
6031.005 45679
6031.415 45739
6031.826 45422
6032.236 45137
6032.647 46306
6033.057 45780
6033.468 45317
6033.879 44969
6034.289 44625
6034.700 46161
6035.110 46215
6035.521 45471
6035.932 45898
6036.342 46656
6036.753 46088
6037.164 46801
6037.575 45080
6037.985 46535
6038.396 45769
6038.807 46935
6039.218 47736
6039.628 45622
6040.039 46313
6040.450 45282
6040.861 45056
6041.272 45452
6041.683 46915
6042.093 46394
6042.504 46740
6042.915 47043
6043.326 46712
6043.737 46908
6044.148 45886
6044.559 45388
6044.970 45764
6045.381 45646
6045.792 46142
6046.203 47926
6046.614 47514
6047.025 46637
6047.436 46630
6047.847 45301
6048.258 46658
6048.669 44907
6049.081 46282
6049.492 47105
6049.903 46750
6050.314 45337
6050.725 44721
6051.136 46553
6051.548 45316
6051.959 45876
6052.370 45901
6052.781 45712
6053.193 46657
6053.604 45619
6054.015 45091
6054.426 45554
6054.838 45595
6055.249 45371
6055.660 46532
6056.072 46005
6056.483 47127
6056.895 47129
6057.306 46873
6057.717 46237
6058.129 46004
6058.540 47271
6058.952 46687
6059.363 46497
6059.775 46544
6060.186 48650
6060.598 47144
6061.009 47183
6061.421 46995
6061.832 47391
6062.244 47404
6062.655 46598
6063.067 47241
6063.479 47443
6063.890 48097
6064.302 47597
6064.714 46859
6065.125 47616
6065.537 46414
6065.949 46928
6066.360 47457
6066.772 49078
6067.184 48235
6067.596 47358
6068.007 47083
6068.419 45708
6068.831 48791
6069.243 45849
6069.655 47254
6070.066 46878
6070.478 48204
6070.890 47229
6071.302 47682
6071.714 47272
6072.126 47313
6072.538 47498
6072.950 48304
6073.362 48439
6073.774 47205
6074.186 47738
6074.598 48304
6075.010 47030
6075.422 47583
6075.834 46550
6076.246 47378
6076.658 46826
6077.070 48242
6077.482 47505
6077.894 46637
6078.306 47719
6078.718 46453
6079.130 47371
6079.543 47774
6079.955 47732
6080.367 46949
6080.779 47851
6081.191 48049
6081.604 45785
6082.016 46732
6082.428 47395
6082.840 47079
6083.253 47397
6083.665 46759
6084.077 46989
6084.490 47361
6084.902 47627
6085.314 48979
6085.727 47803
6086.139 48174
6086.552 49163
6086.964 46513
6087.376 46993
6087.789 47475
6088.201 47024
6088.614 47049
6089.026 47651
6089.439 47672
6089.851 46716
6090.264 47705
6090.676 47117
6091.089 47262
6091.501 47680
6091.914 46563
6092.327 46914
6092.739 47284
6093.152 47946
6093.565 47551
6093.977 48291
6094.390 48440
6094.803 49004
6095.215 49409
6095.628 48403
6096.041 47331
6096.453 48825
6096.866 48709
6097.279 46920
6097.692 48426
6098.105 49481
6098.517 49289
6098.930 49630
6099.343 47849
6099.756 50146
6100.169 49102
6100.582 48750
6100.995 48172
6101.407 47464
6101.820 48070
6102.233 46868
6102.646 47913
6103.059 47947
6103.472 48833
6103.885 47991
6104.298 48203
6104.711 47545
6105.124 49083
6105.537 47160
6105.950 47970
6106.363 48205
6106.777 47218
6107.190 48142
6107.603 48646
6108.016 50332
6108.429 48813
6108.842 48299
6109.255 47847
6109.669 48425
6110.082 49081
6110.495 48676
6110.908 48592
6111.322 49511
6111.735 48902
6112.148 48722
6112.561 47545
6112.975 48158
6113.388 47762
6113.801 49705
6114.215 50139
6114.628 50990
6115.041 50698
6115.455 49521
6115.868 48386
6116.282 49552
6116.695 50832
6117.108 50333
6117.522 50383
6117.935 49218
6118.349 50125
6118.762 49470
6119.176 50680
6119.589 51377
6120.003 50987
6120.417 50503
6120.830 51376
6121.244 51496
6121.657 51768
6122.071 51931
6122.485 52162
6122.898 51414
6123.312 51437
6123.726 50166
6124.139 50369
6124.553 50280
6124.967 49801
6125.380 50346
6125.794 50820
6126.208 48480
6126.622 50780
6127.035 50248
6127.449 50270
6127.863 49883
6128.277 50307
6128.691 51318
6129.105 50245
6129.518 49123
6129.932 48928
6130.346 47914
6130.760 49249
6131.174 48280
6131.588 49640
6132.002 47753
6132.416 48266
6132.830 48012
6133.244 48255
6133.658 49548
6134.072 49572
6134.486 48483
6134.900 47654
6135.314 48333
6135.728 47860
6136.142 46596
6136.556 46319
6136.970 46877
6137.385 47430
6137.799 46532
6138.213 47311
6138.627 46440
6139.041 49544
6139.456 49007
6139.870 48246
6140.284 48573
6140.698 47138
6141.112 47199
6141.527 46739
6141.941 46933
6142.355 48017
6142.770 47791
6143.184 46348
6143.598 46552
6144.013 46665
6144.427 46656
6144.842 46610
6145.256 46799
6145.670 46644
6146.085 46441
6146.499 47750
6146.914 45922
6147.328 46202
6147.743 46171
6148.157 46728
6148.572 46167
6148.986 44725
6149.401 45975
6149.815 46128
6150.230 46672
6150.644 46373
6151.059 44801
6151.474 46675
6151.888 45808
6152.303 46597
6152.718 46303
6153.132 46188
6153.547 45497
6153.962 44516
6154.376 45196
6154.791 44616
6155.206 45907
6155.621 45091
6156.035 46371
6156.450 45612
6156.865 45560
6157.280 44183
6157.695 46271
6158.109 46641
6158.524 45283
6158.939 46142
6159.354 44113
6159.769 46865
6160.184 45604
6160.599 45158
6161.014 45395
6161.429 44488
6161.844 46968
6162.259 45616
6162.674 45988
6163.089 45515
6163.504 46599
6163.919 47662
6164.334 45923
6164.749 46818
6165.164 45864
6165.579 45635
6165.994 44936
6166.409 45937
6166.824 46788
6167.240 46093
6167.655 45113
6168.070 46101
6168.485 45540
6168.900 44973
6169.316 44322
6169.731 45114
6170.146 45436
6170.561 45012
6170.977 45490
6171.392 45573
6171.807 44513
6172.223 45493
6172.638 45357
6173.053 45382
6173.469 46931
6173.884 46088
6174.299 46176
6174.715 44540
6175.130 43743
6175.546 45838
6175.961 45256
6176.376 45028
6176.792 46673
6177.207 45574
6177.623 45911
6178.038 44321
6178.454 45058
6178.870 44830
6179.285 44893
6179.701 45185
6180.116 44885
6180.532 45873
6180.948 45808
6181.363 45524
6181.779 46103
6182.194 45899
6182.610 46233
6183.026 44623
6183.442 45090
6183.857 45353
6184.273 44941
6184.689 45153
6185.104 43562
6185.520 44547
6185.936 44771
6186.352 44601
6186.768 44121
6187.183 45099
6187.599 44530
6188.015 45991
6188.431 45684
6188.847 45292
6189.263 44934
6189.679 43592
6190.095 44847
6190.511 43053
6190.927 45799
6191.343 45098
6191.759 44012
6192.175 43690
6192.591 44633
6193.007 47118
6193.423 44453
6193.839 44760
6194.255 44195
6194.671 44346
6195.087 43713
6195.503 43350
6195.919 43593
6196.335 45235
6196.751 44541
6197.168 44453
6197.584 45020
6198.000 43318
6198.416 44559
6198.832 44144
6199.249 44746
6199.665 43977
6200.081 43887
6200.497 45996
6200.914 44483
6201.330 46696
6201.746 46398
6202.163 45229
6202.579 44925
6202.995 44165
6203.412 44675
6203.828 43773
6204.245 44085
6204.661 45118
6205.077 44782
6205.494 44548
6205.910 43972
6206.327 45610
6206.743 44202
6207.160 45170
6207.576 44593
6207.993 44707
6208.409 44869
6208.826 45495
6209.243 43391
6209.659 45382
6210.076 45406
6210.492 45228
6210.909 45514
6211.326 45015
6211.742 45867
6212.159 45439
6212.576 45020
6212.992 44900
6213.409 44564
6213.826 45694
6214.243 44634
6214.659 44300
6215.076 46176
6215.493 45792
6215.910 45971
6216.327 44371
6216.743 44335
6217.160 45155
6217.577 44764
6217.994 44319
6218.411 45692
6218.828 44571
6219.245 45246
6219.662 45255
6220.079 45708
6220.496 45750
6220.913 44740
6221.330 45677
6221.747 44988
6222.164 46633
6222.581 45988
6222.998 44885
6223.415 44885
6223.832 43139
6224.249 45226
6224.666 44641
6225.083 44206
6225.500 45185
6225.917 45879
6226.334 43853
6226.752 43955
6227.169 44367
6227.586 44988
6228.003 44413
6228.420 44750
6228.838 45165
6229.255 45073
6229.672 46773
6230.089 44974
6230.507 44579
6230.924 45443
6231.341 45516
6231.759 45227
6232.176 43697
6232.593 45666
6233.011 45416
6233.428 44611
6233.846 44439
6234.263 45114
6234.680 45071
6235.098 44868
6235.515 45996
6235.933 44351
6236.350 46731
6236.768 46032
6237.185 43954
6237.603 44760
6238.021 43579
6238.438 44774
6238.856 43839
6239.273 44573
6239.691 45121
6240.108 45897
6240.526 45991
6240.944 45618
6241.361 44784
6241.779 44880
6242.197 46457
6242.614 44693
6243.032 46297
6243.450 45627
6243.868 45204
6244.285 46052
6244.703 44564
6245.121 46432
6245.539 45480
6245.957 44882
6246.374 46175
6246.792 45579
6247.210 44425
6247.628 44451
6248.046 45140
6248.464 45524
6248.882 46430
6249.300 45955
6249.718 45694
6250.136 45614
6250.554 46497
6250.972 46794
6251.390 45155
6251.808 45811
6252.226 44063
6252.644 45815
6253.062 44653
6253.480 45847
6253.898 45027
6254.316 46158
6254.734 45283
6255.152 43618
6255.570 45840
6255.988 44698
6256.407 44326
6256.825 44068
6257.243 45743
6257.661 44885
6258.079 44504
6258.498 44772
6258.916 45378
6259.334 46583
6259.753 44562
6260.171 45534
6260.589 45050
6261.007 44960
6261.426 44374
6261.844 45994
6262.263 44962
6262.681 43707
6263.099 44555
6263.518 44266
6263.936 44786
6264.355 44657
6264.773 44394
6265.192 44980
6265.610 44136
6266.028 44551
6266.447 45271
6266.866 45325
6267.284 45671
6267.703 46091
6268.121 46615
6268.540 44907
6268.958 43658
6269.377 43404
6269.796 44080
6270.214 43484
6270.633 44609
6271.052 43596
6271.470 44260
6271.889 43367
6272.308 44279
6272.726 43620
6273.145 43627
6273.564 45896
6273.983 43725
6274.401 45017
6274.820 44710
6275.239 45679
6275.658 44729
6276.077 44113
6276.495 43698
6276.914 44865
6277.333 45710
6277.752 45117
6278.171 45509
6278.590 46062
6279.009 45074
6279.428 43829
6279.847 44679
6280.266 45885
6280.685 44609
6281.104 45141
6281.523 44629
6281.942 45298
6282.361 45319
6282.780 45106
6283.199 44009
6283.618 45020
6284.037 46008
6284.456 44748
6284.875 46397
6285.294 45091
6285.714 45001
6286.133 45770
6286.552 44140
6286.971 45826
6287.390 44413
6287.810 44542
6288.229 45962
6288.648 45710
6289.067 44460
6289.487 43813
6289.906 44392
6290.325 44031
6290.745 44435
6291.164 43313
6291.583 44632
6292.003 44372
6292.422 44813
6292.841 44048
6293.261 43872
6293.680 43201
6294.100 43265
6294.519 44087
6294.939 42967
6295.358 44516
6295.778 44582
6296.197 45056
6296.617 43812
6297.036 44258
6297.456 45036
6297.875 44364
6298.295 44332
6298.715 44857
6299.134 45072
6299.554 44882
6299.973 44005
6300.393 44058
6300.813 44008
6301.232 43602
6301.652 43257
6302.072 44852
6302.492 44683
6302.911 44279
6303.331 43873
6303.751 44296
6304.171 44778
6304.590 43742
6305.010 44059
6305.430 42484
6305.850 43773
6306.270 44430
6306.690 43891
6307.109 44294
6307.529 44051
6307.949 45563
6308.369 44781
6308.789 44190
6309.209 44505
6309.629 45907
6310.049 44828
6310.469 43638
6310.889 43532
6311.309 43988
6311.729 44118
6312.149 43551
6312.569 45387
6312.989 44833
6313.409 43481
6313.829 44838
6314.249 43825
6314.670 44538
6315.090 44326
6315.510 44526
6315.930 43669
6316.350 45379
6316.770 44881
6317.191 44113
6317.611 44760
6318.031 44311
6318.451 44882
6318.872 43724
6319.292 44546
6319.712 44652
6320.133 44833
6320.553 44299
6320.973 44693
6321.394 46123
6321.814 44960
6322.234 45223
6322.655 44250
6323.075 45364
6323.496 44576
6323.916 45694
6324.337 45706
6324.757 44538
6325.177 45003
6325.598 45871
6326.018 44724
6326.439 44839
6326.860 45993
6327.280 46044
6327.701 46088
6328.121 47073
6328.542 46025
6328.962 46482
6329.383 45622
6329.804 45846
6330.224 45167
6330.645 46343
6331.066 45267
6331.486 45530
6331.907 45594
6332.328 44643
6332.749 46025
6333.169 45362
6333.590 46444
6334.011 46132
6334.432 46475
6334.852 45752
6335.273 46220
6335.694 44981
6336.115 44409
6336.536 44251
6336.957 44592
6337.378 46592
6337.799 45633
6338.219 43956
6338.640 46096
6339.061 45293
6339.482 45775
6339.903 45318
6340.324 45497
6340.745 45313
6341.166 45654
6341.587 44034
6342.008 43320
6342.429 43097
6342.851 44434
6343.272 44777
6343.693 43776
6344.114 44905
6344.535 44274
6344.956 43905
6345.377 42725
6345.798 43746
6346.220 43797
6346.641 43765
6347.062 44144
6347.483 43333
6347.905 44448
6348.326 43625
6348.747 44894
6349.168 44294
6349.590 43658
6350.011 45350
6350.432 43705
6350.854 44442
6351.275 44639
6351.696 45059
6352.118 43949
6352.539 45044
6352.961 44920
6353.382 43717
6353.803 44498
6354.225 45041
6354.646 44768
6355.068 43956
6355.489 45000
6355.911 43937
6356.332 42622
6356.754 43839
6357.175 43379
6357.597 43372
6358.019 43104
6358.440 44935
6358.862 44791
6359.283 43924
6359.705 44464
6360.127 44458
6360.548 43448
6360.970 43789
6361.392 43236
6361.814 43176
6362.235 44475
6362.657 44709
6363.079 44615
6363.500 42996
6363.922 43760
6364.344 44112
6364.766 43611
6365.188 45897
6365.610 44160
6366.031 44618
6366.453 43543
6366.875 43317
6367.297 44046
6367.719 44427
6368.141 44897
6368.563 44425
6368.985 44359
6369.407 45085
6369.829 44040
6370.251 44604
6370.673 43853
6371.095 44508
6371.517 43243
6371.939 43043
6372.361 43681
6372.783 44522
6373.205 44138
6373.627 43033
6374.049 44928
6374.471 44615
6374.894 44375
6375.316 43571
6375.738 43809
6376.160 43763
6376.582 44925
6377.004 44050
6377.427 43585
6377.849 43119
6378.271 44009
6378.694 43767
6379.116 42746
6379.538 44815
6379.960 43704
6380.383 42951
6380.805 44123
6381.227 42388
6381.650 44125
6382.072 43388
6382.495 43626
6382.917 44701
6383.339 44928
6383.762 45550
6384.184 44173
6384.607 44829
6385.029 43376
6385.452 44697
6385.874 43800
6386.297 43325
6386.719 44070
6387.142 43842
6387.565 43261
6387.987 42680
6388.410 43307
6388.832 43770
6389.255 44309
6389.678 43851
6390.100 44651
6390.523 45179
6390.946 42653
6391.368 43761
6391.791 43927
6392.214 44454
6392.636 44493
6393.059 43816
6393.482 43730
6393.905 44254
6394.328 43153
6394.750 42343
6395.173 42845
6395.596 43943
6396.019 43122
6396.442 43662
6396.865 44509
6397.288 43940
6397.710 43577
6398.133 43590
6398.556 42622
6398.979 43578
6399.402 43648
6399.825 43982
6400.248 42250
6400.671 43802
6401.094 43285
6401.517 43125
6401.940 45093
6402.363 43570
6402.786 43745
6403.210 42735
6403.633 42444
6404.056 43703
6404.479 43332
6404.902 43200
6405.325 44330
6405.748 43881
6406.172 44331
6406.595 42839
6407.018 43016
6407.441 42254
6407.865 43377
6408.288 43976
6408.711 42960
6409.134 43087
6409.558 43338
6409.981 43255
6410.404 43357
6410.828 43202
6411.251 45024
6411.674 43565
6412.098 42553
6412.521 43634
6412.945 42837
6413.368 44376
6413.791 43701
6414.215 43350
6414.638 42038
6415.062 43131
6415.485 43118
6415.909 43222
6416.332 43046
6416.756 43303
6417.180 44250
6417.603 43670
6418.027 43254
6418.450 43908
6418.874 44178
6419.298 43248
6419.721 43328
6420.145 44075
6420.569 42714
6420.992 43750
6421.416 42987
6421.840 44103
6422.263 43187
6422.687 42798
6423.111 44114
6423.535 42927
6423.958 43140
6424.382 43500
6424.806 43117
6425.230 43717
6425.654 44592
6426.078 44395
6426.501 42900
6426.925 43481
6427.349 43690
6427.773 42321
6428.197 42466
6428.621 42425
6429.045 42348
6429.469 42915
6429.893 43262
6430.317 44048
6430.741 43366
6431.165 44005
6431.589 44253
6432.013 42595
6432.437 44624
6432.861 42814
6433.285 43527
6433.709 43521
6434.133 42792
6434.558 45572
6434.982 42675
6435.406 42340
6435.830 43734
6436.254 44211
6436.678 43192
6437.103 41839
6437.527 42208
6437.951 41413
6438.375 43230
6438.800 42307
6439.224 43923
6439.648 43369
6440.073 42386
6440.497 41133
6440.921 43144
6441.346 43000
6441.770 42233
6442.194 42992
6442.619 42835
6443.043 44008
6443.468 44188
6443.892 43609
6444.317 44431
6444.741 42255
6445.166 43700
6445.590 43674
6446.015 42730
6446.439 42681
6446.864 42746
6447.288 43381
6447.713 43777
6448.137 43328
6448.562 42490
6448.987 43754
6449.411 43288
6449.836 44170
6450.261 44005
6450.685 44672
6451.110 43245
6451.535 42590
6451.959 42048
6452.384 43752
6452.809 43639
6453.234 43422
6453.658 44792
6454.083 45315
6454.508 42606
6454.933 43193
6455.358 43913
6455.782 43379
6456.207 42316
6456.632 42718
6457.057 42505
6457.482 43410
6457.907 43093
6458.332 41509
6458.757 41137
6459.182 41323
6459.607 43953
6460.032 43618
6460.457 43296
6460.882 43294
6461.307 43084
6461.732 43201
6462.157 42458
6462.582 42842
6463.007 42907
6463.432 43252
6463.857 42243
6464.282 43735
6464.707 42344
6465.132 42012
6465.558 43162
6465.983 42092
6466.408 43346
6466.833 41670
6467.258 42788
6467.684 42861
6468.109 43256
6468.534 43358
6468.959 43115
6469.385 43558
6469.810 43200
6470.235 44566
6470.661 43054
6471.086 42742
6471.511 43941
6471.937 42766
6472.362 43153
6472.788 43849
6473.213 43742
6473.638 42716
6474.064 43243
6474.489 42481
6474.915 42365
6475.340 42411
6475.766 42748
6476.191 43179
6476.617 42737
6477.042 44632
6477.468 44060
6477.894 42855
6478.319 44071
6478.745 42897
6479.170 42531
6479.596 42290
6480.022 43198
6480.447 42273
6480.873 41921
6481.299 42253
6481.724 42964
6482.150 42795
6482.576 43636
6483.002 41933
6483.427 42850
6483.853 42874
6484.279 42294
6484.705 43495
6485.131 42885
6485.556 43973
6485.982 43386
6486.408 42785
6486.834 44127
6487.260 42932
6487.686 43912
6488.112 42588
6488.538 42694
6488.963 43785
6489.389 44282
6489.815 43513
6490.241 41920
6490.667 43003
6491.093 42959
6491.519 43242
6491.945 42011
6492.372 43059
6492.798 42052
6493.224 42916
6493.650 42310
6494.076 42064
6494.502 42620
6494.928 42895
6495.354 42564
6495.780 43422
6496.207 44031
6496.633 42690
6497.059 41710
6497.485 42494
6497.912 42881
6498.338 44496
6498.764 42538
6499.190 42426
6499.617 42664
6500.043 42405
6500.469 42979
6500.896 41990
6501.322 43396
6501.748 43130
6502.175 42922
6502.601 42756
6503.027 43850
6503.454 42641
6503.880 44050
6504.307 43637
6504.733 42049
6505.160 41932
6505.586 42752
6506.013 43180
6506.439 41935
6506.866 43668
6507.292 43110
6507.719 42414
6508.145 42453
6508.572 41116
6508.999 43673
6509.425 43629
6509.852 43062
6510.279 43393
6510.705 43726
6511.132 42494
6511.559 43410
6511.985 41360
6512.412 43059
6512.839 43956
6513.265 43291
6513.692 43025
6514.119 43045
6514.546 43776
6514.973 43211
6515.399 42693
6515.826 43078
6516.253 43459
6516.680 42800
6517.107 42045
6517.534 43389
6517.961 42587
6518.388 42582
6518.814 42435
6519.241 41612
6519.668 43162
6520.095 43127
6520.522 44006
6520.949 42868
6521.376 43120
6521.803 42573
6522.230 43202
6522.657 42150
6523.085 43290
6523.512 44365
6523.939 42860
6524.366 43647
6524.793 42519
6525.220 42152
6525.647 41439
6526.074 42535
6526.502 42632
6526.929 43374
6527.356 43523
6527.783 41888
6528.210 43056
6528.638 42670
6529.065 41524
6529.492 43079
6529.920 41877
6530.347 42115
6530.774 42212
6531.202 41993
6531.629 41696
6532.056 41531
6532.484 42528
6532.911 43242
6533.338 43265
6533.766 43942
6534.193 43654
6534.621 42699
6535.048 43039
6535.476 42488
6535.903 42306
6536.331 43975
6536.758 41246
6537.186 42529
6537.613 42194
6538.041 43168
6538.468 41730
6538.896 43820
6539.324 41916
6539.751 41768
6540.179 41930
6540.607 41996
6541.034 42921
6541.462 41877
6541.890 42188
6542.317 42161
6542.745 43522
6543.173 42198
6543.601 42525
6544.028 42888
6544.456 43167
6544.884 43524
6545.312 42183
6545.739 42658
6546.167 41377
6546.595 42447
6547.023 41988
6547.451 41694
6547.879 42534
6548.307 40742
6548.735 41790
6549.163 42561
6549.590 42822
6550.018 43402
6550.446 41720
6550.874 43077
6551.302 43609
6551.730 42670
6552.158 42033
6552.586 42123
6553.015 43268
6553.443 43940
6553.871 42085
6554.299 42390
6554.727 43330
6555.155 42794
6555.583 42494
6556.011 43661
6556.439 43651
6556.868 43104
6557.296 42655
6557.724 42746
6558.152 42403
6558.581 42389
6559.009 41387
6559.437 42417
6559.865 42060
6560.294 43508
6560.722 42614
6561.150 41214
6561.579 41992
6562.007 42163
6562.435 42942
6562.864 42625
6563.292 41750
6563.721 41421
6564.149 42792
6564.577 41966
6565.006 40785
6565.434 42233
6565.863 41976
6566.291 43348
6566.720 41336
6567.148 42628
6567.577 42958
6568.005 42860
6568.434 40879
6568.863 42789
6569.291 42296
6569.720 41321
6570.148 43537
6570.577 42854
6571.006 43630
6571.434 43038
6571.863 42435
6572.292 42793
6572.720 41865
6573.149 43620
6573.578 41542
6574.007 42880
6574.435 42698
6574.864 42941
6575.293 42746
6575.722 42357
6576.151 42083
6576.579 42357
6577.008 41749
6577.437 42178
6577.866 42575
6578.295 41940
6578.724 42622
6579.153 43220
6579.582 42601
6580.011 42540
6580.440 42462
6580.869 42966
6581.298 41688
6581.727 42728
6582.156 43464
6582.585 42266
6583.014 41894
6583.443 42348
6583.872 43842
6584.301 42368
6584.730 42231
6585.159 42668
6585.588 41938
6586.017 43594
6586.446 42114
6586.876 41821
6587.305 42757
6587.734 42234
6588.163 42124
6588.592 42626
6589.022 43025
6589.451 42391
6589.880 41055
6590.310 42210
6590.739 42445
6591.168 41188
6591.597 41783
6592.027 40449
6592.456 42969
6592.886 41793
6593.315 42098
6593.744 42325
6594.174 42234
6594.603 42387
6595.033 41100
6595.462 41328
6595.892 41264
6596.321 41330
6596.751 42189
6597.180 40530
6597.610 41644
6598.039 41888
6598.469 42173
6598.898 41641
6599.328 43248
6599.757 42450
6600.187 43226
6600.617 42951
6601.046 42905
6601.476 42412
6601.906 41977
6602.335 41787
6602.765 41373
6603.195 43114
6603.624 43432
6604.054 42196
6604.484 43374
6604.914 41620
6605.343 43288
6605.773 42712
6606.203 42837
6606.633 43707
6607.063 42925
6607.493 43157
6607.922 42962
6608.352 42746
6608.782 41996
6609.212 43256
6609.642 43273
6610.072 43754
6610.502 43290
6610.932 42728
6611.362 41953
6611.792 41749
6612.222 42511
6612.652 41080
6613.082 42389
6613.512 42439
6613.942 43301
6614.372 43189
6614.802 40688
6615.232 41812
6615.662 41929
6616.092 42387
6616.523 42750
6616.953 42508
6617.383 42242
6617.813 42536
6618.243 43021
6618.674 42322
6619.104 43283
6619.534 42474
6619.964 42449
6620.395 42635
6620.825 44334
6621.255 42318
6621.685 42936
6622.116 42772
6622.546 42357
6622.976 43264
6623.407 42220
6623.837 42760
6624.268 41058
6624.698 42447
6625.128 41348
6625.559 42156
6625.989 42341
6626.420 41480
6626.850 42817
6627.281 41717
6627.711 41514
6628.142 41836
6628.572 41588
6629.003 42213
6629.434 42356
6629.864 42000
6630.295 42268
6630.725 42781
6631.156 42033
6631.587 43860
6632.017 44206
6632.448 43040
6632.879 41523
6633.309 41801
6633.740 41035
6634.171 41556
6634.601 42037
6635.032 42600
6635.463 43685
6635.894 43145
6636.325 42086
6636.755 43893
6637.186 43826
6637.617 43745
6638.048 41406
6638.479 43541
6638.910 43587
6639.340 43302
6639.771 42600
6640.202 42340
6640.633 44352
6641.064 43942
6641.495 44822
6641.926 42698
6642.357 43094
6642.788 42917
6643.219 42573
6643.650 42737
6644.081 42347
6644.512 43340
6644.943 44269
6645.374 43647
6645.806 43053
6646.237 44643
6646.668 42799
6647.099 43126
6647.530 43615
6647.961 42226
6648.393 43011
6648.824 42447
6649.255 43032
6649.686 42732
6650.117 43572
6650.549 42346
6650.980 43338
6651.411 43243
6651.843 43312
6652.274 44149
6652.705 42867
6653.137 44356
6653.568 43881
6653.999 43362
6654.431 43121
6654.862 42880
6655.293 43985
6655.725 43672
6656.156 44951
6656.588 42431
6657.019 44600
6657.451 43429
6657.882 43100
6658.314 43322
6658.745 43532
6659.177 43130
6659.608 43424
6660.040 43268
6660.472 42834
6660.903 43215
6661.335 43495
6661.766 43592
6662.198 43419
6662.630 42606
6663.061 43039
6663.493 42902
6663.925 43944
6664.356 43031
6664.788 42985
6665.220 43622
6665.652 43020
6666.083 43587
6666.515 42720
6666.947 43261
6667.379 42836
6667.811 44277
6668.242 43225
6668.674 42187
6669.106 42175
6669.538 41390
6669.970 42833
6670.402 42797
6670.834 43011
6671.266 42146
6671.698 43202
6672.130 43801
6672.562 42210
6672.994 42347
6673.426 41951
6673.858 42788
6674.290 42694
6674.722 43697
6675.154 43221
6675.586 43336
6676.018 41816
6676.450 42993
6676.882 42188
6677.314 41658
6677.746 41394
6678.179 41157
6678.611 43642
6679.043 42959
6679.475 42391
6679.907 43288
6680.340 41321
6680.772 42156
6681.204 41726
6681.636 42668
6682.069 42175
6682.501 43759
6682.933 42070
6683.366 41322
6683.798 41429
6684.230 41091
6684.663 42240
6685.095 41334
6685.528 42459
6685.960 41998
6686.392 42466
6686.825 41955
6687.257 42035
6687.690 41087
6688.122 41686
6688.555 42322
6688.987 40442
6689.420 42942
6689.852 43956
6690.285 42624
6690.717 42444
6691.150 41289
6691.583 43070
6692.015 42356
6692.448 42173
6692.881 41987
6693.313 42572
6693.746 43424
6694.179 43520
6694.611 42967
6695.044 41886
6695.477 42797
6695.909 42008
6696.342 43003
6696.775 42870
6697.208 43670
6697.641 42100
6698.073 43448
6698.506 43101
6698.939 42199
6699.372 42804
6699.805 41901
6700.238 43488
6700.671 42802
6701.103 41808
6701.536 41781
6701.969 41708
6702.402 42003
6702.835 42363
6703.268 43281
6703.701 43726
6704.134 43255
6704.567 42738
6705.000 43076
6705.433 42399
6705.866 42276
6706.299 42441
6706.733 42350
6707.166 41270
6707.599 41533
6708.032 41741
6708.465 40938
6708.898 40689
6709.331 41675
6709.765 42398
6710.198 42653
6710.631 41433
6711.064 42422
6711.498 42069
6711.931 41868
6712.364 42079
6712.797 41703
6713.231 41692
6713.664 40923
6714.097 42432
6714.531 42765
6714.964 43054
6715.397 42175
6715.831 41487
6716.264 41200
6716.698 42765
6717.131 41279
6717.564 41898
6717.998 41571
6718.431 42155
6718.865 41340
6719.298 42824
6719.732 42192
6720.165 43437
6720.599 42237
6721.033 42122
6721.466 41811
6721.900 43869
6722.333 43239
6722.767 42897
6723.201 42738
6723.634 42638
6724.068 44782
6724.502 42849
6724.935 43799
6725.369 42694
6725.803 43094
6726.236 43301
6726.670 42299
6727.104 42505
6727.538 41941
6727.971 42901
6728.405 40987
6728.839 41949
6729.273 42831
6729.707 42782
6730.141 42638
6730.574 42577
6731.008 42536
6731.442 41831
6731.876 41515
6732.310 41411
6732.744 43088
6733.178 42043
6733.612 41237
6734.046 41343
6734.480 42326
6734.914 42430
6735.348 40753
6735.782 42110
6736.216 41200
6736.650 42881
6737.084 43702
6737.518 40248
6737.952 42196
6738.387 42297
6738.821 42939
6739.255 41240
6739.689 42869
6740.123 42375
6740.557 42954
6740.992 42812
6741.426 41889
6741.860 42940
6742.294 41308
6742.729 43078
6743.163 42095
6743.597 42408
6744.031 42509
6744.466 41527
6744.900 42108
6745.334 42256
6745.769 41707
6746.203 39789
6746.638 41146
6747.072 41792
6747.506 42175
6747.941 41213
6748.375 40713
6748.810 42012
6749.244 42691
6749.679 42392
6750.113 41093
6750.548 42615
6750.982 42048
6751.417 42003
6751.851 40838
6752.286 40612
6752.721 40982
6753.155 41657
6753.590 41560
6754.024 41780
6754.459 43029
6754.894 41258
6755.328 40867
6755.763 42345
6756.198 41315
6756.632 41977
6757.067 40412
6757.502 41415
6757.937 41558
6758.371 42444
6758.806 41411
6759.241 41664
6759.676 42324
6760.111 42747
6760.546 41941
6760.980 41578
6761.415 42806
6761.850 42749
6762.285 43187
6762.720 41526
6763.155 42029
6763.590 42580
6764.025 41813
6764.460 43923
6764.895 42041
6765.330 43548
6765.765 42927
6766.200 41814
6766.635 42196
6767.070 41635
6767.505 42948
6767.940 41881
6768.375 42221
6768.810 43405
6769.245 43185
6769.680 43641
6770.116 41939
6770.551 41684
6770.986 42966
6771.421 43184
6771.856 42343
6772.292 42986
6772.727 43188
6773.162 42571
6773.597 41207
6774.033 41179
6774.468 42519
6774.903 42135
6775.339 42333
6775.774 41247
6776.209 42905
6776.645 42835
6777.080 43430
6777.515 42029
6777.951 41034
6778.386 42214
6778.822 42021
6779.257 42351
6779.693 42525
6780.128 42186
6780.564 42172
6780.999 40977
6781.435 40959
6781.870 41135
6782.306 43268
6782.741 41649
6783.177 41641
6783.612 42278
6784.048 41365
6784.484 41266
6784.919 41209
6785.355 41170
6785.791 40648
6786.226 41961
6786.662 41525
6787.098 42550
6787.533 42911
6787.969 40917
6788.405 42807
6788.841 41533
6789.276 42976
6789.712 41203
6790.148 42378
6790.584 42289
6791.020 42343
6791.455 41734
6791.891 42160
6792.327 42462
6792.763 41426
6793.199 42753
6793.635 41754
6794.071 40949
6794.507 41732
6794.943 42027
6795.379 40887
6795.815 41580
6796.251 42098
6796.687 41176
6797.123 42277
6797.559 40741
6797.995 42424
6798.431 42504
6798.867 42027
6799.303 41535
6799.739 41808
6800.175 41615
6800.611 41751
6801.048 42481
6801.484 40279
6801.920 41736
6802.356 39815
6802.792 40024
6803.229 41302
6803.665 41819
6804.101 42703
6804.537 41005
6804.974 42363
6805.410 41091
6805.846 41819
6806.283 41265
6806.719 41414
6807.155 41229
6807.592 41493
6808.028 42076
6808.464 41181
6808.901 42478
6809.337 41435
6809.774 41558
6810.210 41710
6810.647 41642
6811.083 42681
6811.520 40543
6811.956 39759
6812.393 40570
6812.829 42019
6813.266 41352
6813.702 41877
6814.139 41026
6814.575 41786
6815.012 41764
6815.449 40877
6815.885 41342
6816.322 43129
6816.759 41012
6817.195 42030
6817.632 41162
6818.069 41124
6818.505 41037
6818.942 42150
6819.379 41832
6819.816 43067
6820.252 41808
6820.689 41050
6821.126 41954
6821.563 41783
6822.000 41884
6822.436 40947
6822.873 41132
6823.310 41480
6823.747 42485
6824.184 41374
6824.621 40976
6825.058 42100
6825.495 40525
6825.932 40931
6826.369 40523
6826.806 40898
6827.243 40878
6827.680 41416
6828.117 41641
6828.554 40899
6828.991 42045
6829.428 40750
6829.865 41851
6830.302 40929
6830.739 41448
6831.176 41179
6831.614 41027
6832.051 41560
6832.488 41106
6832.925 41895
6833.362 40007
6833.799 41096
6834.237 41653
6834.674 41299
6835.111 40646
6835.548 40814
6835.986 41322
6836.423 42085
6836.860 42688
6837.298 42537
6837.735 42812
6838.172 41408
6838.610 42498
6839.047 41824
6839.484 41416
6839.922 41440
6840.359 41011
6840.797 41311
6841.234 41026
6841.672 41382
6842.109 42377
6842.547 41305
6842.984 41735
6843.422 41175
6843.859 42405
6844.297 42614
6844.734 41666
6845.172 40539
6845.610 41170
6846.047 42103
6846.485 41974
6846.922 42064
6847.360 41461
6847.798 41606
6848.235 40831
6848.673 42057
6849.111 41969
6849.549 41780
6849.986 41041
6850.424 40712
6850.862 41172
6851.300 39747
6851.737 41461
6852.175 40329
6852.613 42100
6853.051 42052
6853.489 40540
6853.927 41271
6854.364 39836
6854.802 41237
6855.240 41477
6855.678 41508
6856.116 40984
6856.554 41993
6856.992 41781
6857.430 40946
6857.868 41933
6858.306 41237
6858.744 40958
6859.182 40917
6859.620 41401
6860.058 41660
6860.496 41262
6860.934 41389
6861.372 41411
6861.810 41558
6862.249 41255
6862.687 40936
6863.125 40376
6863.563 41459
6864.001 41825
6864.439 41699
6864.878 41474
6865.316 41409
6865.754 42117
6866.192 41063
6866.631 41007
6867.069 41098
6867.507 42144
6867.946 40835
6868.384 40485
6868.822 41846
6869.261 40868
6869.699 40642
6870.137 39949
6870.576 39927
6871.014 41655
6871.453 41202
6871.891 41047
6872.329 41126
6872.768 41659
6873.206 40872
6873.645 41856
6874.083 41391
6874.522 41057
6874.960 40844
6875.399 41165
6875.838 41084
6876.276 41625
6876.715 42612
6877.153 42613
6877.592 42546
6878.031 41973
6878.469 41223
6878.908 42403
6879.347 41163
6879.785 40698
6880.224 41505
6880.663 42651
6881.102 41505
6881.540 42213
6881.979 41720
6882.418 41597
6882.857 40666
6883.295 41534
6883.734 41808
6884.173 40725
6884.612 41841
6885.051 42224
6885.490 42439
6885.929 42308
6886.367 41074
6886.806 41804
6887.245 40751
6887.684 40997
6888.123 40047
6888.562 41071
6889.001 41489
6889.440 41758
6889.879 40906
6890.318 41910
6890.757 40676
6891.196 41302
6891.635 40493
6892.075 41296
6892.514 41502
6892.953 41792
6893.392 42469
6893.831 41167
6894.270 41157
6894.709 40090
6895.149 41952
6895.588 41520
6896.027 39887
6896.466 40917
6896.905 41474
6897.345 41473
6897.784 41170
6898.223 40594
6898.663 41587
6899.102 42900
6899.541 42232
6899.981 42535
6900.420 41946
6900.859 40500
6901.299 41451
6901.738 40897
6902.177 41038
6902.617 41401
6903.056 41198
6903.496 40357
6903.935 41373
6904.375 42103
6904.814 40786
6905.254 41528
6905.693 40593
6906.133 41150
6906.572 41002
6907.012 39856
6907.452 42027
6907.891 42476
6908.331 41635
6908.770 41134
6909.210 39576
6909.650 40734
6910.089 41003
6910.529 39332
6910.969 40252
6911.408 41424
6911.848 40782
6912.288 41000
6912.728 41126
6913.167 40558
6913.607 40281
6914.047 39559
6914.487 41173
6914.927 40357
6915.366 40593
6915.806 40928
6916.246 40736
6916.686 41470
6917.126 40633
6917.566 41085
6918.006 40553
6918.446 41691
6918.886 41006
6919.326 40573
6919.766 40066
6920.206 40535
6920.646 42059
6921.086 40209
6921.526 40536
6921.966 41779
6922.406 41534
6922.846 40929
6923.286 41857
6923.726 40786
6924.166 39968
6924.606 41531
6925.046 40533
6925.487 40725
6925.927 41109
6926.367 40600
6926.807 39847
6927.247 40747
6927.688 41082
6928.128 39470
6928.568 40712
6929.008 39757
6929.449 41465
6929.889 40983
6930.329 40737
6930.770 40563
6931.210 39853
6931.650 40345
6932.091 40621
6932.531 41562
6932.972 41485
6933.412 40659
6933.852 40937
6934.293 39970
6934.733 40135
6935.174 40315
6935.614 41280
6936.055 40646
6936.495 41904
6936.936 41124
6937.376 40802
6937.817 39694
6938.257 40340
6938.698 41458
6939.139 40080
6939.579 40571
6940.020 41121
6940.461 42197
6940.901 41034
6941.342 40907
6941.783 40630
6942.223 39944
6942.664 40613
6943.105 39554
6943.545 40577
6943.986 40539
6944.427 40000
6944.868 40888
6945.309 40178
6945.749 39792
6946.190 39830
6946.631 40354
6947.072 41115
6947.513 40599
6947.954 40610
6948.394 40945
6948.835 40969
6949.276 40464
6949.717 40319
6950.158 40136
6950.599 41044
6951.040 40484
6951.481 40562
6951.922 40527
6952.363 40362
6952.804 41051
6953.245 41360
6953.686 41471
6954.127 39855
6954.569 40505
6955.010 41262
6955.451 40266
6955.892 40733
6956.333 40006
6956.774 40300
6957.215 40672
6957.657 40583
6958.098 40299
6958.539 40714
6958.980 41252
6959.421 40179
6959.863 41180
6960.304 41185
6960.745 40687
6961.187 40415
6961.628 41204
6962.069 40472
6962.511 41289
6962.952 40837
6963.393 40661
6963.835 41380
6964.276 40228
6964.718 40843
6965.159 39863
6965.600 39799
6966.042 40130
6966.483 40473
6966.925 40918
6967.366 40736
6967.808 40010
6968.249 40037
6968.691 39697
6969.132 39626
6969.574 41548
6970.016 39878
6970.457 40819
6970.899 40815
6971.341 41511
6971.782 40494
6972.224 40542
6972.665 40591
6973.107 39406
6973.549 41041
6973.991 40311
6974.432 39487
6974.874 40051
6975.316 40468
6975.758 40907
6976.199 39660
6976.641 41148
6977.083 40668
6977.525 41526
6977.967 40088
6978.408 39481
6978.850 40337
6979.292 42110
6979.734 41534
6980.176 40147
6980.618 41151
6981.060 40827
6981.502 41139
6981.944 40485
6982.386 40184
6982.828 40781
6983.270 39792
6983.712 40223
6984.154 40052
6984.596 41211
6985.038 41958
6985.480 41404
6985.922 41176
6986.364 39912
6986.806 41617
6987.249 41067
6987.691 40062
6988.133 39914
6988.575 41331
6989.017 40246
6989.459 40060
6989.902 40735
6990.344 40737
6990.786 39677
6991.228 40586
6991.671 42002
6992.113 41990
6992.555 42020
6992.998 40847
6993.440 40447
6993.882 40434
6994.325 40472
6994.767 40727
6995.209 40787
6995.652 41242
6996.094 41259
6996.537 41261
6996.979 41542
6997.422 40084
6997.864 41096
6998.307 41143
6998.749 39828
6999.192 40125
6999.634 40332
7000.077 40772
7000.519 40557
7000.962 40087
7001.404 40693
7001.847 40668
7002.290 39776
7002.732 40844
7003.175 40979
7003.618 40213
7004.060 39387
7004.503 39589
7004.946 40290
7005.388 40039
7005.831 40648
7006.274 38826
7006.717 40756
7007.159 40377
7007.602 40756
7008.045 40601
7008.488 39917
7008.931 41667
7009.373 40269
7009.816 39938
7010.259 40061
7010.702 41828
7011.145 40376
7011.588 41017
7012.031 40625
7012.474 41480
7012.917 40296
7013.360 39933
7013.803 40846
7014.246 41689
7014.689 41304
7015.132 39379
7015.575 39639
7016.018 40442
7016.461 39820
7016.904 39507
7017.347 39241
7017.790 40481
7018.233 40097
7018.676 39233
7019.120 39449
7019.563 38659
7020.006 40405
7020.449 40114
7020.892 40562
7021.335 41165
7021.779 41770
7022.222 40400
7022.665 40143
7023.109 40092
7023.552 39579
7023.995 41404
7024.438 41024
7024.882 41548
7025.325 40723
7025.769 41215
7026.212 40135
7026.655 39124
7027.099 40347
7027.542 40281
7027.986 39796
7028.429 38834
7028.872 40441
7029.316 41429
7029.759 40458
7030.203 40668
7030.646 40445
7031.090 42252
7031.534 41032
7031.977 40379
7032.421 41340
7032.864 39873
7033.308 40688
7033.751 40174
7034.195 39943
7034.639 39545
7035.082 40139
7035.526 40242
7035.970 40363
7036.413 39763
7036.857 40622
7037.301 40121
7037.745 40020
7038.188 40551
7038.632 40791
7039.076 39271
7039.520 39546
7039.964 40605
7040.407 41405
7040.851 40150
7041.295 40979
7041.739 40586
7042.183 41176
7042.627 40192
7043.071 40479
7043.515 40225
7043.959 40693
7044.403 40711
7044.847 40261
7045.291 40956
7045.735 40420
7046.179 40043
7046.623 39983
7047.067 40051
7047.511 39664
7047.955 40921
7048.399 40798
7048.843 39518
7049.287 40899
7049.731 40342
7050.175 40880
7050.619 41191
7051.064 42160
7051.508 40993
7051.952 40184
7052.396 41020
7052.840 40767
7053.285 42408
7053.729 40843
7054.173 40063
7054.617 41079
7055.062 40724
7055.506 40099
7055.950 39515
7056.395 40408
7056.839 40426
7057.283 40395
7057.728 40859
7058.172 41009
7058.617 40211
7059.061 40254
7059.506 40111
7059.950 40557
7060.394 40826
7060.839 40987
7061.283 41122
7061.728 40276
7062.172 41272
7062.617 41725
7063.062 41605
7063.506 41482
7063.951 40801
7064.395 40575
7064.840 39957
7065.284 41336
7065.729 40741
7066.174 41031
7066.618 40218
7067.063 40114
7067.508 40500
7067.952 39156
7068.397 40978
7068.842 40259
7069.287 40668
7069.731 41102
7070.176 40566
7070.621 40541
7071.066 40786
7071.511 40630
7071.955 41034
7072.400 41141
7072.845 40191
7073.290 41596
7073.735 40941
7074.180 40285
7074.625 40955
7075.070 40157
7075.515 41525
7075.960 40618
7076.405 40994
7076.850 39746
7077.295 40520
7077.740 39868
7078.185 39537
7078.630 40307
7079.075 40642
7079.520 41389
7079.965 40500
7080.410 40344
7080.855 39663
7081.300 40151
7081.745 40345
7082.191 40605
7082.636 40689
7083.081 40132
7083.526 41307
7083.971 40810
7084.417 41919
7084.862 41360
7085.307 41026
7085.752 41418
7086.198 41541
7086.643 40931
7087.088 40526
7087.533 41226
7087.979 41157
7088.424 40383
7088.870 39811
7089.315 40245
7089.760 41276
7090.206 40070
7090.651 41696
7091.097 42101
7091.542 41073
7091.988 40878
7092.433 41170
7092.879 40959
7093.324 40127
7093.770 40328
7094.215 40412
7094.661 40537
7095.106 40254
7095.552 41620
7095.997 41250
7096.443 39804
7096.889 40691
7097.334 38748
7097.780 40908
7098.226 39385
7098.671 39496
7099.117 41479
7099.563 39982
7100.008 40329
7100.454 39606
7100.900 40837
7101.346 41839
7101.791 42080
7102.237 41258
7102.683 41878
7103.129 42088
7103.575 40153
7104.020 40178
7104.466 40618
7104.912 41536
7105.358 41493
7105.804 41922
7106.250 41461
7106.696 43286
7107.142 42369
7107.588 41520
7108.034 41423
7108.480 40582
7108.926 41804
7109.372 40239
7109.818 40996
7110.264 40529
7110.710 40546
7111.156 41145
7111.602 40426
7112.048 40584
7112.494 40856
7112.940 42331
7113.387 40237
7113.833 40886
7114.279 40571
7114.725 40970
7115.171 40814
7115.617 41024
7116.064 41774
7116.510 41470
7116.956 40670
7117.402 40148
7117.849 41847
7118.295 41555
7118.741 40649
7119.188 41328
7119.634 41105
7120.080 40956
7120.527 40142
7120.973 40089
7121.420 41141
7121.866 41554
7122.312 40943
7122.759 41246
7123.205 40552
7123.652 40128
7124.098 40001
7124.545 38889
7124.991 40633
7125.438 41211
7125.884 40855
7126.331 39759
7126.777 40372
7127.224 41469
7127.671 40694
7128.117 40987
7128.564 39805
7129.010 41298
7129.457 41077
7129.904 39399
7130.350 39970
7130.797 40199
7131.244 42600
7131.691 40449
7132.137 41196
7132.584 41382
7133.031 41943
7133.478 40984
7133.924 40769
7134.371 40230
7134.818 41616
7135.265 41124
7135.712 40948
7136.159 40894
7136.606 41429
7137.052 41627
7137.499 40714
7137.946 40432
7138.393 40038
7138.840 40338
7139.287 41968
7139.734 40398
7140.181 42385
7140.628 41031
7141.075 40470
7141.522 41188
7141.969 40472
7142.416 42483
7142.863 42003
7143.310 41757
7143.757 41796
7144.205 41872
7144.652 41001
7145.099 40523
7145.546 41057
7145.993 40963
7146.440 42300
7146.888 41161
7147.335 41950
7147.782 42890
7148.229 41912
7148.677 41366
7149.124 41189
7149.571 41389
7150.018 40808
7150.466 41981
7150.913 40002
7151.360 41845
7151.808 41534
7152.255 41352
7152.703 42048
7153.150 41336
7153.597 42338
7154.045 41946
7154.492 41020
7154.940 40810
7155.387 42005
7155.835 42085
7156.282 41493
7156.730 42350
7157.177 43001
7157.625 43165
7158.072 41435
7158.520 41433
7158.967 41804
7159.415 41930
7159.863 42388
7160.310 43160
7160.758 42064
7161.206 40975
7161.653 42693
7162.101 40510
7162.549 42183
7162.996 42819
7163.444 41080
7163.892 40748
7164.340 41239
7164.787 41014
7165.235 40719
7165.683 41198
7166.131 41147
7166.578 42392
7167.026 42495
7167.474 41640
7167.922 42172
7168.370 42430
7168.818 42606
7169.266 42157
7169.714 41976
7170.162 41024
7170.610 42180
7171.058 42339
7171.505 41857
7171.953 42537
7172.401 42071
7172.850 43374
7173.298 41758
7173.746 42998
7174.194 42423
7174.642 42571
7175.090 42930
7175.538 41604
7175.986 43261
7176.434 42983
7176.882 43075
7177.330 42241
7177.779 43007
7178.227 43336
7178.675 42348
7179.123 41723
7179.572 40900
7180.020 40817
7180.468 41690
7180.916 43743
7181.365 43419
7181.813 42433
7182.261 43441
7182.710 42316
7183.158 42454
7183.606 41406
7184.055 42528
7184.503 41280
7184.951 42290
7185.400 42007
7185.848 41499
7186.297 41745
7186.745 41458
7187.194 43172
7187.642 41758
7188.091 43227
7188.539 43478
7188.988 42117
7189.436 40707
7189.885 41285
7190.333 40812
7190.782 41596
7191.231 41974
7191.679 40893
7192.128 41023
7192.576 40786
7193.025 42909
7193.474 42049
7193.922 43296
7194.371 41306
7194.820 41187
7195.269 42075
7195.717 41478
7196.166 43508
7196.615 41975
7197.064 41295
7197.512 40954
7197.961 41099
7198.410 42454
7198.859 41499
7199.308 41187
7199.757 41860
7200.205 42616
7200.654 41726
7201.103 41521
7201.552 41758
7202.001 42079
7202.450 41953
7202.899 40875
7203.348 40722
7203.797 41371
7204.246 41427
7204.695 41222
7205.144 40629
7205.593 41115
7206.042 40145
7206.491 42619
7206.940 40632
7207.390 41473
7207.839 41344
7208.288 39679
7208.737 39993
7209.186 39725
7209.635 40553
7210.084 40832
7210.534 40015
7210.983 40764
7211.432 41598
7211.881 40689
7212.331 41211
7212.780 41001
7213.229 41255
7213.678 41199
7214.128 41655
7214.577 41732
7215.026 40467
7215.476 41607
7215.925 42105
7216.375 42050
7216.824 41928
7217.273 41411
7217.723 41209
7218.172 40610
7218.622 41853
7219.071 42010
7219.521 40745
7219.970 41517
7220.420 40395
7220.869 41117
7221.319 40257
7221.768 40787
7222.218 40290
7222.668 42299
7223.117 42521
7223.567 41082
7224.016 41244
7224.466 41196
7224.916 41004
7225.365 41013
7225.815 41393
7226.265 40842
7226.714 40579
7227.164 40593
7227.614 39747
7228.064 41574
7228.513 41493
7228.963 41242
7229.413 40638
7229.863 41795
7230.313 42678
7230.763 41064
7231.212 41500
7231.662 41336
7232.112 41419
7232.562 40680
7233.012 41153
7233.462 41361
7233.912 41802
7234.362 40923
7234.812 40441
7235.262 40512
7235.712 41190
7236.162 40978
7236.612 40617
7237.062 40977
7237.512 39989
7237.962 41891
7238.412 39825
7238.862 40204
7239.312 40010
7239.762 40587
7240.212 40962
7240.663 39574
7241.113 41313
7241.563 40661
7242.013 39751
7242.463 40659
7242.914 39640
7243.364 40983
7243.814 40630
7244.264 40447
7244.715 40715
7245.165 40372
7245.615 40266
7246.066 39947
7246.516 41035
7246.966 40132
7247.417 40900
7247.867 40780
7248.317 40638
7248.768 39955
7249.218 40984
7249.669 40720
7250.119 39796
7250.570 40269
7251.020 39624
7251.471 41396
7251.921 40216
7252.372 41820
7252.822 41860
7253.273 40646
7253.723 41627
7254.174 40293
7254.624 41520
7255.075 39427
7255.526 38775
7255.976 40146
7256.427 40523
7256.878 41101
7257.328 39242
7257.779 38314
7258.230 39354
7258.680 39820
7259.131 39081
7259.582 40055
7260.033 40450
7260.483 40519
7260.934 39517
7261.385 40269
7261.836 40309
7262.287 40693
7262.737 41443
7263.188 41453
7263.639 43319
7264.090 41360
7264.541 40496
7264.992 41309
7265.443 38597
7265.894 40875
7266.345 40350
7266.796 40893
7267.247 40800
7267.698 40384
7268.149 40359
7268.600 39818
7269.051 40480
7269.502 40514
7269.953 41359
7270.404 39801
7270.855 41001
7271.306 40153
7271.757 40528
7272.208 40466
7272.659 40073
7273.111 41541
7273.562 40082
7274.013 40697
7274.464 39997
7274.915 39299
7275.367 40652
7275.818 39589
7276.269 39046
7276.721 38959
7277.172 41226
7277.623 39616
7278.074 40698
7278.526 40877
7278.977 40205
7279.428 39631
7279.880 40511
7280.331 39797
7280.783 40156
7281.234 40256
7281.686 39735
7282.137 39970
7282.588 40322
7283.040 40909
7283.491 39780
7283.943 38941
7284.394 38993
7284.846 39111
7285.298 40046
7285.749 38713
7286.201 40402
7286.652 39792
7287.104 39675
7287.555 39953
7288.007 38970
7288.459 39279
7288.910 39344
7289.362 40372
7289.814 39925
7290.265 40059
7290.717 39661
7291.169 38774
7291.621 39987
7292.072 39603
7292.524 39851
7292.976 40089
7293.428 38894
7293.880 40862
7294.331 41008
7294.783 40900
7295.235 40916
7295.687 40630
7296.139 38573
7296.591 38987
7297.043 37896
7297.495 39294
7297.947 38920
7298.399 38620
7298.851 39843
7299.303 38376
7299.755 40168
7300.207 38938
7300.659 38930
7301.111 39323
7301.563 39373
7302.015 39356
7302.467 39806
7302.919 39824
7303.371 39465
7303.823 38953
7304.275 39387
7304.727 40574
7305.180 40040
7305.632 39748
7306.084 39479
7306.536 40105
7306.988 39831
7307.441 39155
7307.893 39967
7308.345 38128
7308.798 39258
7309.250 40063
7309.702 39631
7310.154 40033
7310.607 39150
7311.059 39932
7311.512 38546
7311.964 39181
7312.416 40509
7312.869 40731
7313.321 40834
7313.774 40280
7314.226 39175
7314.678 39787
7315.131 39461
7315.583 40177
7316.036 40600
7316.488 40323
7316.941 40550
7317.394 38601
7317.846 38992
7318.299 39043
7318.751 38823
7319.204 38797
7319.657 38820
7320.109 41134
7320.562 39590
7321.014 39691
7321.467 39679
7321.920 40273
7322.373 39610
7322.825 38809
7323.278 39143
7323.731 40579
7324.184 39693
7324.636 40096
7325.089 39501
7325.542 40139
7325.995 39999
7326.448 39910
7326.900 39094
7327.353 40400
7327.806 40103
7328.259 40756
7328.712 39579
7329.165 40154
7329.618 39669
7330.071 39061
7330.524 40419
7330.977 40465
7331.430 41218
7331.883 40274
7332.336 39627
7332.789 41321
7333.242 40001
7333.695 41206
7334.148 39821
7334.601 40919
7335.054 41218
7335.507 41025
7335.960 41128
7336.413 40902
7336.867 40416
7337.320 40391
7337.773 40489
7338.226 40116
7338.679 40758
7339.133 40147
7339.586 40281
7340.039 38976
7340.492 39704
7340.946 39990
7341.399 40340
7341.852 39391
7342.306 38769
7342.759 40396
7343.212 39189
7343.666 38908
7344.119 39702
7344.572 39288
7345.026 40972
7345.479 39021
7345.933 39879
7346.386 39780
7346.840 39862
7347.293 39592
7347.747 39456
7348.200 40758
7348.654 39940
7349.107 40260
7349.561 40069
7350.014 40205
7350.468 40087
7350.922 41458
7351.375 40116
7351.829 40580
7352.282 41162
7352.736 39678
7353.190 41655
7353.643 38915
7354.097 40828
7354.551 39999
7355.004 39808
7355.458 40195
7355.912 39097
7356.366 40764
7356.820 40203
7357.273 38727
7357.727 39824
7358.181 40437
7358.635 39913
7359.089 38613
7359.542 39898
7359.996 39164
7360.450 39634
7360.904 38959
7361.358 39905
7361.812 40253
7362.266 40185
7362.720 39582
7363.174 39587
7363.628 40053
7364.082 40132
7364.536 39471
7364.990 39698
7365.444 40019
7365.898 40417
7366.352 39372
7366.806 39703
7367.260 38897
7367.714 39506
7368.169 39787
7368.623 39023
7369.077 39818
7369.531 39285
7369.985 39156
7370.439 38893
7370.894 39169
7371.348 38692
7371.802 39850
7372.256 39371
7372.711 38982
7373.165 39738
7373.619 39481
7374.074 38231
7374.528 39368
7374.982 39119
7375.437 38420
7375.891 41162
7376.345 39527
7376.800 41121
7377.254 40238
7377.709 39311
7378.163 40498
7378.617 39546
7379.072 40568
7379.526 40208
7379.981 40942
7380.435 39826
7380.890 40544
7381.345 39993
7381.799 39396
7382.254 39879
7382.708 40636
7383.163 40602
7383.617 39841
7384.072 40864
7384.527 40087
7384.981 40151
7385.436 39094
7385.891 39921
7386.345 40018
7386.800 40294
7387.255 40181
7387.710 41114
7388.164 40050
7388.619 39655
7389.074 39504
7389.529 40459
7389.983 40100
7390.438 41250
7390.893 40073
7391.348 38974
7391.803 39614
7392.258 39576
7392.713 39216
7393.168 39165
7393.622 40517
7394.077 40640
7394.532 39598
7394.987 38686
7395.442 39908
7395.897 40468
7396.352 40515
7396.807 39899
7397.262 39676
7397.717 39400
7398.172 40414
7398.628 40676
7399.083 39552
7399.538 39922
7399.993 40185
7400.448 39297
7400.903 39726
7401.358 38723
7401.813 39953
7402.269 38231
7402.724 39527
7403.179 40170
7403.634 40240
7404.090 39544
7404.545 38976
7405.000 38265
7405.455 39881
7405.911 39164
7406.366 39795
7406.821 39736
7407.277 40149
7407.732 40947
7408.187 40106
7408.643 40325
7409.098 40169
7409.554 40528
7410.009 40939
7410.464 38670
7410.920 40740
7411.375 40270
7411.831 39645
7412.286 40310
7412.742 41233
7413.197 40897
7413.653 39780
7414.109 40170
7414.564 40611
7415.020 41165
7415.475 40866
7415.931 40689
7416.387 40521
7416.842 40961
7417.298 41323
7417.754 40571
7418.209 41651
7418.665 39795
7419.121 42126
7419.576 40504
7420.032 40632
7420.488 41971
7420.944 41803
7421.399 41973
7421.855 40861
7422.311 41074
7422.767 41451
7423.223 41231
7423.678 42089
7424.134 41522
7424.590 42625
7425.046 41657
7425.502 40968
7425.958 41002
7426.414 41684
7426.870 42097
7427.326 42389
7427.782 42400
7428.238 42548
7428.694 42477
7429.150 42031
7429.606 42184
7430.062 44139
7430.518 43224
7430.974 44737
7431.430 43433
7431.886 43788
7432.342 43559
7432.799 44871
7433.255 43575
7433.711 45815
7434.167 45527
7434.623 45166
7435.079 45530
7435.536 44516
7435.992 46721
7436.448 45534
7436.904 45739
7437.361 46348
7437.817 46424
7438.273 46974
7438.730 44641
7439.186 45809
7439.642 47215
7440.099 46720
7440.555 45546
7441.011 46503
7441.468 46539
7441.924 45838
7442.381 45956
7442.837 45476
7443.294 46052
7443.750 46175
7444.206 44962
7444.663 44564
7445.120 47072
7445.576 44749
7446.033 44629
7446.489 44633
7446.946 43757
7447.402 44454
7447.859 43671
7448.316 42823
7448.772 43542
7449.229 43330
7449.685 42660
7450.142 41784
7450.599 41506
7451.056 42479
7451.512 42289
7451.969 41941
7452.426 42626
7452.882 42408
7453.339 41370
7453.796 40485
7454.253 40955
7454.710 41132
7455.166 39771
7455.623 41216
7456.080 40636
7456.537 42325
7456.994 40863
7457.451 40371
7457.908 40492
7458.365 39880
7458.822 40056
7459.279 40681
7459.735 40864
7460.192 41580
7460.649 40777
7461.106 40464
7461.563 40905
7462.021 39861
7462.478 40539
7462.935 40658
7463.392 38936
7463.849 40099
7464.306 39570
7464.763 40421
7465.220 39963
7465.677 40202
7466.135 40402
7466.592 39565
7467.049 40186
7467.506 39092
7467.963 41660
7468.421 40848
7468.878 39507
7469.335 40269
7469.792 40301
7470.250 41156
7470.707 39552
7471.164 39544
7471.622 39735
7472.079 39696
7472.536 40381
7472.994 40303
7473.451 40101
7473.908 40454
7474.366 40582
7474.823 40057
7475.281 39894
7475.738 39469
7476.196 40133
7476.653 39881
7477.111 39394
7477.568 40311
7478.026 39090
7478.483 40508
7478.941 39006
7479.398 40373
7479.856 39948
7480.314 39878
7480.771 40397
7481.229 39601
7481.687 39283
7482.144 39940
7482.602 39758
7483.060 38842
7483.517 39412
7483.975 39752
7484.433 38806
7484.890 39019
7485.348 39310
7485.806 38975
7486.264 39178
7486.722 39699
7487.179 38879
7487.637 38688
7488.095 38591
7488.553 40422
7489.011 40943
7489.469 39658
7489.927 39665
7490.384 38633
7490.842 40435
7491.300 38674
7491.758 39168
7492.216 39853
7492.674 39012
7493.132 39734
7493.590 40006
7494.048 39798
7494.506 39575
7494.964 39709
7495.422 41000
7495.881 39309
7496.339 38824
7496.797 38982
7497.255 39286
7497.713 39474
7498.171 39038
7498.629 39516
7499.088 40044
7499.546 38901
7500.004 39237
7500.462 40285
7500.920 39329
7501.379 40160
7501.837 38556
7502.295 39384
7502.753 39882
7503.212 39225
7503.670 38886
7504.128 38337
7504.587 38909
7505.045 38783
7505.504 39196
7505.962 40763
7506.420 39865
7506.879 39772
7507.337 38761
7507.796 39381
7508.254 39245
7508.713 39013
7509.171 38813
7509.630 39353
7510.088 39900
7510.547 39819
7511.005 38846
7511.464 39175
7511.922 39841
7512.381 40471
7512.840 40209
7513.298 37466
7513.757 39119
7514.215 39392
7514.674 38155
7515.133 38137
7515.591 38637
7516.050 39486
7516.509 39433
7516.968 40240
7517.426 39530
7517.885 39145
7518.344 39015
7518.803 38419
7519.261 39581
7519.720 38413
7520.179 38912
7520.638 38684
7521.097 38642
7521.556 38980
7522.015 39810
7522.474 38941
7522.932 37195
7523.391 38238
7523.850 38394
7524.309 38609
7524.768 38327
7525.227 39027
7525.686 39009
7526.145 38416
7526.604 39373
7527.063 38940
7527.522 39254
7527.981 37858
7528.441 38997
7528.900 39484
7529.359 39252
7529.818 38759
7530.277 38248
7530.736 39441
7531.195 39737
7531.654 39192
7532.114 38801
7532.573 39633
7533.032 38969
7533.491 39366
7533.951 38708
7534.410 38736
7534.869 38861
7535.328 38937
7535.788 39186
7536.247 37357
7536.706 39028
7537.166 38838
7537.625 38467
7538.085 39333
7538.544 38713
7539.003 39253
7539.463 39322
7539.922 39165
7540.382 38154
7540.841 39632
7541.301 39319
7541.760 38588
7542.220 38738
7542.679 38567
7543.139 38146
7543.598 38325
7544.058 39518
7544.517 38242
7544.977 39232
7545.437 37941
7545.896 38670
7546.356 38164
7546.815 38788
7547.275 38301
7547.735 38735
7548.195 39981
7548.654 38820
7549.114 38001
7549.574 38274
7550.033 37893
7550.493 39490
7550.953 38016
7551.413 38037
7551.873 38392
7552.332 38869
7552.792 38593
7553.252 37771
7553.712 38231
7554.172 38511
7554.632 38539
7555.092 38494
7555.551 39730
7556.011 38760
7556.471 37848
7556.931 37856
7557.391 38533
7557.851 38873
7558.311 39160
7558.771 38330
7559.231 37155
7559.691 38536
7560.151 38124
7560.612 38355
7561.072 39077
7561.532 39016
7561.992 39091
7562.452 37551
7562.912 38227
7563.372 38080
7563.832 37742
7564.293 38723
7564.753 38483
7565.213 37845
7565.673 37965
7566.133 38752
7566.594 38226
7567.054 38869
7567.514 39238
7567.975 38833
7568.435 37836
7568.895 37668
7569.356 38449
7569.816 37569
7570.276 38702
7570.737 37858
7571.197 38845
7571.657 37507
7572.118 37170
7572.578 37804
7573.039 38275
7573.499 37625
7573.960 37933
7574.420 39163
7574.881 39260
7575.341 38505
7575.802 38876
7576.262 38915
7576.723 39099
7577.184 38377
7577.644 38759
7578.105 37751
7578.565 37883
7579.026 38258
7579.487 39394
7579.947 38078
7580.408 38782
7580.869 38885
7581.329 38136
7581.790 39096
7582.251 37461
7582.712 40292
7583.172 38994
7583.633 37603
7584.094 37556
7584.555 38033
7585.016 39505
7585.476 38494
7585.937 39157
7586.398 39222
7586.859 39070
7587.320 38803
7587.781 37913
7588.242 36894
7588.703 38179
7589.164 38747
7589.625 37286
7590.086 38195
7590.547 38043
7591.008 38509
7591.469 38483
7591.930 38270
7592.391 38689
7592.852 38435
7593.313 39085
7593.774 37402
7594.235 39883
7594.696 39082
7595.157 39233
7595.618 39436
7596.080 38213
7596.541 39227
7597.002 39154
7597.463 38450
7597.924 37974
7598.386 39742
7598.847 38143
7599.308 38089
7599.769 38359
7600.231 38069
7600.692 38310
7601.153 38139
7601.615 38919
7602.076 38056
7602.537 38678
7602.999 37827
7603.460 38717
7603.921 39074
7604.383 37703
7604.844 38565
7605.306 36864
7605.767 39453
7606.229 38799
7606.690 38872
7607.152 39966
7607.613 38400
7608.075 38900
7608.536 38284
7608.998 38750
7609.459 39302
7609.921 38799
7610.382 37999
7610.844 38917
7611.306 38030
7611.767 38710
7612.229 39116
7612.691 38270
7613.152 39239
7613.614 38842
7614.076 38980
7614.537 37645
7614.999 37234
7615.461 39141
7615.923 39299
7616.384 39319
7616.846 37942
7617.308 39715
7617.770 39239
7618.232 39100
7618.694 39667
7619.155 38218
7619.617 38689
7620.079 37945
7620.541 37436
7621.003 38712
7621.465 39243
7621.927 38501
7622.389 38102
7622.851 38165
7623.313 38268
7623.775 38761
7624.237 37970
7624.699 38577
7625.161 39191
7625.623 39440
7626.085 39045
7626.547 37535
7627.009 38054
7627.471 37768
7627.934 38873
7628.396 38074
7628.858 40334
7629.320 39728
7629.782 38335
7630.244 39005
7630.707 37761
7631.169 40097
7631.631 38734
7632.093 38691
7632.556 38949
7633.018 39420
7633.480 37752
7633.943 37907
7634.405 38567
7634.867 39428
7635.330 39184
7635.792 38860
7636.254 38909
7636.717 38794
7637.179 40122
7637.642 39184
7638.104 38497
7638.567 38979
7639.029 38723
7639.492 39660
7639.954 38246
7640.417 40047
7640.879 38971
7641.342 38656
7641.804 39609
7642.267 38482
7642.729 38916
7643.192 39130
7643.655 38589
7644.117 38714
7644.580 40036
7645.042 40720
7645.505 40655
7645.968 39766
7646.431 40060
7646.893 40530
7647.356 40773
7647.819 40493
7648.281 40597
7648.744 40389
7649.207 39126
7649.670 40150
7650.133 40809
7650.595 41287
7651.058 41613
7651.521 40378
7651.984 41437
7652.447 41914
7652.910 40722
7653.373 40356
7653.836 40534
7654.299 41787
7654.761 40446
7655.224 40915
7655.687 40643
7656.150 41307
7656.613 42136
7657.076 40735
7657.539 40373
7658.003 39139
7658.466 40330
7658.929 40090
7659.392 39991
7659.855 39893
7660.318 40781
7660.781 40180
7661.244 38935
7661.707 39171
7662.171 38870
7662.634 38926
7663.097 38615
7663.560 40806
7664.023 39278
7664.487 39799
7664.950 38746
7665.413 39392
7665.877 39513
7666.340 38683
7666.803 39148
7667.267 38168
7667.730 39054
7668.193 39366
7668.657 38446
7669.120 39427
7669.583 39392
7670.047 40291
7670.510 38809
7670.974 38833
7671.437 39864
7671.901 38233
7672.364 37733
7672.828 39094
7673.291 39034
7673.755 39641
7674.218 38842
7674.682 38454
7675.145 39614
7675.609 39384
7676.073 38368
7676.536 38451
7677.000 39520
7677.463 38703
7677.927 38283
7678.391 38732
7678.854 38842
7679.318 39136
7679.782 38366
7680.246 38900
7680.709 38709
7681.173 38595
7681.637 38690
7682.101 38148
7682.564 38237
7683.028 38085
7683.492 38705
7683.956 38967
7684.420 38216
7684.884 37512
7685.348 37745
7685.811 37742
7686.275 36939
7686.739 38873
7687.203 38416
7687.667 37812
7688.131 37280
7688.595 37886
7689.059 39394
7689.523 39624
7689.987 38180
7690.451 38030
7690.915 38982
7691.379 38718
7691.843 37304
7692.307 38002
7692.772 37753
7693.236 38115
7693.700 38206
7694.164 38068
7694.628 37820
7695.092 38349
7695.557 38506
7696.021 37871
7696.485 38666
7696.949 38185
7697.413 38878
7697.878 38462
7698.342 39961
7698.806 39552
7699.271 37798
7699.735 37905
7700.199 37945
7700.664 38494
7701.128 37706
7701.592 37371
7702.057 38274
7702.521 38864
7702.986 37691
7703.450 37395
7703.914 37842
7704.379 37839
7704.843 37860
7705.308 37988
7705.772 37331
7706.237 38673
7706.701 38434
7707.166 37647
7707.631 38865
7708.095 39251
7708.560 37839
7709.024 39016
7709.489 38398
7709.954 39116
7710.418 38423
7710.883 38024
7711.348 38304
7711.812 37842
7712.277 38264
7712.742 36619
7713.206 37436
7713.671 38549
7714.136 38534
7714.601 38681
7715.065 37786
7715.530 38256
7715.995 37807
7716.460 39071
7716.925 38649
7717.390 38841
7717.854 39080
7718.319 38223
7718.784 37530
7719.249 37693
7719.714 38049
7720.179 39109
7720.644 38630
7721.109 38017
7721.574 38789
7722.039 37818
7722.504 37834
7722.969 37908
7723.434 37078
7723.899 38452
7724.364 37259
7724.829 37729
7725.294 38371
7725.759 37956
7726.225 38197
7726.690 37069
7727.155 37243
7727.620 37244
7728.085 37684
7728.550 36865
7729.016 38079
7729.481 37316
7729.946 37686
7730.411 37304
7730.877 38614
7731.342 37582
7731.807 37771
7732.272 37840
7732.738 37094
7733.203 37914
7733.668 37745
7734.134 37234
7734.599 37533
7735.065 36942
7735.530 38282
7735.995 37027
7736.461 38024
7736.926 37433
7737.392 38357
7737.857 37598
7738.323 37586
7738.788 37054
7739.254 37295
7739.719 37668
7740.185 37385
7740.650 37842
7741.116 39081
7741.582 38186
7742.047 38010
7742.513 38673
7742.978 38416
7743.444 37796
7743.910 38950
7744.375 36212
7744.841 38314
7745.307 38722
7745.773 37668
7746.238 38158
7746.704 37078
7747.170 37874
7747.636 36702
7748.101 37250
7748.567 37015
7749.033 37760
7749.499 37559
7749.965 37252
7750.430 37683
7750.896 38114
7751.362 37824
7751.828 37618
7752.294 37449
7752.760 37890
7753.226 37990
7753.692 38283
7754.158 37948
7754.624 38335
7755.090 37321
7755.556 38192
7756.022 36854
7756.488 37988
7756.954 37810
7757.420 38216
7757.886 37993
7758.352 38190
7758.818 37995
7759.284 37342
7759.751 36810
7760.217 37143
7760.683 38182
7761.149 38226
7761.615 37462
7762.082 38003
7762.548 36968
7763.014 37703
7763.480 37826
7763.947 38620
7764.413 39275
7764.879 38402
7765.345 37384
7765.812 37344
7766.278 37033
7766.744 37154
7767.211 38535
7767.677 37047
7768.144 38802
7768.610 38005
7769.076 37406
7769.543 37927
7770.009 37662
7770.476 38769
7770.942 37518
7771.409 36691
7771.875 37548
7772.342 38293
7772.808 37382
7773.275 36812
7773.741 37996
7774.208 36929
7774.675 39161
7775.141 38193
7775.608 39170
7776.074 38403
7776.541 38129
7777.008 37681
7777.474 38453
7777.941 38379
7778.408 38466
7778.875 38432
7779.341 38124
7779.808 38221
7780.275 38648
7780.742 36735
7781.208 38592
7781.675 37269
7782.142 38332
7782.609 37748
7783.076 38898
7783.543 39717
7784.009 39727
7784.476 37862
7784.943 38479
7785.410 37797
7785.877 39613
7786.344 38948
7786.811 38707
7787.278 38316
7787.745 38706
7788.212 39485
7788.679 38306
7789.146 37832
7789.613 38333
7790.080 38466
7790.547 38238
7791.014 37426
7791.481 38871
7791.948 38907
7792.416 38209
7792.883 38104
7793.350 37784
7793.817 38429
7794.284 38263
7794.751 38310
7795.219 37367
7795.686 37821
7796.153 38121
7796.620 37745
7797.088 38150
7797.555 37155
7798.022 38532
7798.490 37302
7798.957 38265
7799.424 38773
7799.892 39265
7800.359 37886
7800.826 37620
7801.294 38303
7801.761 38102
7802.229 38386
7802.696 37310
7803.164 37538
7803.631 36934
7804.098 37796
7804.566 38768
7805.033 37773
7805.501 39046
7805.969 36849
7806.436 36895
7806.904 37434
7807.371 38067
7807.839 38866
7808.306 37566
7808.774 37145
7809.242 36760
7809.709 37013
7810.177 37217
7810.645 38579
7811.112 38229
7811.580 38636
7812.048 37872
7812.516 36223
7812.983 36317
7813.451 36270
7813.919 37671
7814.387 36995
7814.854 38792
7815.322 38767
7815.790 37632
7816.258 38184
7816.726 36897
7817.194 37841
7817.662 37310
7818.129 37450
7818.597 37539
7819.065 37597
7819.533 38102
7820.001 37093
7820.469 37030
7820.937 37780
7821.405 37815
7821.873 37248
7822.341 38448
7822.809 37780
7823.277 39132
7823.745 38836
7824.214 37414
7824.682 37542
7825.150 37063
7825.618 37544
7826.086 36422
7826.554 38652
7827.022 38177
7827.491 37815
7827.959 37912
7828.427 38973
7828.895 38968
7829.363 37825
7829.832 38516
7830.300 37739
7830.768 37756
7831.237 37835
7831.705 37558
7832.173 37405
7832.642 37592
7833.110 37617
7833.578 37297
7834.047 37701
7834.515 38202
7834.984 38542
7835.452 37183
7835.920 37311
7836.389 37831
7836.857 36835
7837.326 37979
7837.794 36935
7838.263 38677
7838.731 37220
7839.200 36433
7839.668 37513
7840.137 37817
7840.606 37914
7841.074 36983
7841.543 37033
7842.011 36902
7842.480 37603
7842.949 37288
7843.417 36608
7843.886 37484
7844.355 37595
7844.823 37741
7845.292 37477
7845.761 37509
7846.230 37571
7846.698 38258
7847.167 37568
7847.636 36864
7848.105 37266
7848.574 36579
7849.042 36953
7849.511 36808
7849.980 37987
7850.449 38111
7850.918 36333
7851.387 37500
7851.856 36940
7852.325 37833
7852.794 37412
7853.263 37039
7853.732 37191
7854.201 38496
7854.670 37850
7855.139 38308
7855.608 36314
7856.077 36948
7856.546 37386
7857.015 37920
7857.484 38401
7857.953 38050
7858.422 37631
7858.891 36719
7859.360 37406
7859.830 37765
7860.299 37513
7860.768 38845
7861.237 37198
7861.706 38897
7862.176 38372
7862.645 38053
7863.114 37565
7863.583 36528
7864.053 38896
7864.522 37942
7864.991 36469
7865.461 37318
7865.930 37767
7866.399 37768
7866.869 37763
7867.338 37575
7867.808 37539
7868.277 37823
7868.746 36998
7869.216 37343
7869.685 36145
7870.155 37221
7870.624 37075
7871.094 38124
7871.563 37539
7872.033 37062
7872.502 36618
7872.972 36718
7873.441 37595
7873.911 37385
7874.381 37762
7874.850 37545
7875.320 37196
7875.790 38332
7876.259 37355
7876.729 37504
7877.199 36683
7877.668 37399
7878.138 37504
7878.608 37353
7879.077 36938
7879.547 36566
7880.017 37417
7880.487 37751
7880.957 37333
7881.426 36769
7881.896 37243
7882.366 37119
7882.836 36790
7883.306 37520
7883.776 37152
7884.246 37682
7884.715 36855
7885.185 37424
7885.655 37998
7886.125 36833
7886.595 38587
7887.065 37112
7887.535 37912
7888.005 37092
7888.475 37501
7888.945 37214
7889.415 38056
7889.885 37349
7890.355 37514
7890.826 36977
7891.296 37813
7891.766 37817
7892.236 36738
7892.706 36995
7893.176 37446
7893.646 38090
7894.117 37724
7894.587 37271
7895.057 37238
7895.527 36277
7895.998 37071
7896.468 36836
7896.938 37587
7897.408 37703
7897.879 36648
7898.349 37512
7898.819 36910
7899.290 37829
7899.760 36110
7900.230 36884
7900.701 38158
7901.171 37928
7901.642 36905
7902.112 36857
7902.582 36343
7903.053 37354
7903.523 37231
7903.994 37635
7904.464 37894
7904.935 37368
7905.405 37860
7905.876 37495
7906.347 37642
7906.817 37612
7907.288 37358
7907.758 38054
7908.229 37390
7908.700 39048
7909.170 37886
7909.641 36967
7910.112 37474
7910.582 36657
7911.053 37512
7911.524 37267
7911.994 37811
7912.465 37461
7912.936 38320
7913.407 37280
7913.877 37659
7914.348 37810
7914.819 37333
7915.290 38542
7915.761 37087
7916.232 38080
7916.702 38183
7917.173 37138
7917.644 36947
7918.115 36343
7918.586 37579
7919.057 37125
7919.528 36700
7919.999 36705
7920.470 37908
7920.941 37685
7921.412 37537
7921.883 37840
7922.354 37356
7922.825 39190
7923.296 38179
7923.767 37456
7924.238 37893
7924.709 38365
7925.181 36698
7925.652 37267
7926.123 37808
7926.594 38011
7927.065 37477
7927.536 37761
7928.008 39086
7928.479 38586
7928.950 38637
7929.421 38329
7929.893 38368
7930.364 38095
7930.835 37368
7931.306 37649
7931.778 36760
7932.249 38154
7932.720 37852
7933.192 36911
7933.663 38490
7934.135 37695
7934.606 38948
7935.077 37799
7935.549 38074
7936.020 38559
7936.492 38203
7936.963 38092
7937.435 37415
7937.906 37875
7938.378 38692
7938.849 38616
7939.321 37549
7939.792 37401
7940.264 38090
7940.736 37712
7941.207 37218
7941.679 36424
7942.150 37835
7942.622 38120
7943.094 38041
7943.565 37776
7944.037 38359
7944.509 37913
7944.980 37462
7945.452 38927
7945.924 37691
7946.396 38819
7946.867 37460
7947.339 38059
7947.811 39743
7948.283 38427
7948.755 38160
7949.227 37662
7949.698 37138
7950.170 37343
7950.642 38075
7951.114 37544
7951.586 38183
7952.058 38026
7952.530 37791
7953.002 36758
7953.474 38790
7953.946 38434
7954.418 37453
7954.890 38752
7955.362 37939
7955.834 38831
7956.306 38109
7956.778 38141
7957.250 38772
7957.722 37247
7958.194 38582
7958.666 37311
7959.139 37051
7959.611 38482
7960.083 38092
7960.555 38271
7961.027 37374
7961.499 37840
7961.972 37696
7962.444 38635
7962.916 37953
7963.388 38762
7963.861 38907
7964.333 38780
7964.805 39307
7965.278 37423
7965.750 38359
7966.222 37790
7966.695 38997
7967.167 38115
7967.639 39792
7968.112 38770
7968.584 37928
7969.057 38305
7969.529 37813
7970.002 39030
7970.474 37761
7970.947 38560
7971.419 37608
7971.892 37525
7972.364 38462
7972.837 37107
7973.309 38489
7973.782 38047
7974.254 38503
7974.727 37706
7975.200 38475
7975.672 38342
7976.145 38488
7976.618 37800
7977.090 37357
7977.563 37405
7978.036 37817
7978.508 38730
7978.981 38270
7979.454 38255
7979.927 38147
7980.399 38076
7980.872 37368
7981.345 37222
7981.818 38027
7982.291 37514
7982.764 37790
7983.236 38366
7983.709 38195
7984.182 37404
7984.655 38297
7985.128 38147
7985.601 39010
7986.074 38593
7986.547 37959
7987.020 39008
7987.493 38543
7987.966 38189
7988.439 37041
7988.912 37360
7989.385 37756
7989.858 37506
7990.331 38547
7990.804 37180
7991.277 38825
7991.750 38654
7992.223 38920
7992.697 38617
7993.170 38127
7993.643 38573
7994.116 38194
7994.589 36964
7995.062 38814
7995.536 38811
7996.009 38930
7996.482 37927
7996.955 38524
7997.429 38241
7997.902 39257
7998.375 38482
7998.849 39209
7999.322 38910
7999.795 39235
8000.269 38647
8000.742 38684
8001.216 39007
8001.689 39624
8002.162 39946
8002.636 38284
8003.109 40228
8003.583 39676
8004.056 38634
8004.530 38658
8005.003 39069
8005.477 39727
8005.950 39076
8006.424 39101
8006.897 38951
8007.371 39647
8007.845 39370
8008.318 39125
8008.792 39323
8009.265 39641
8009.739 39977
8010.213 38888
8010.686 39740
8011.160 40933
8011.634 39617
8012.108 38873
8012.581 38774
8013.055 38958
8013.529 38805
8014.003 40148
8014.476 39006
8014.950 40544
8015.424 40292
8015.898 39627
8016.372 39496
8016.846 39556
8017.319 40259
8017.793 39651
8018.267 40415
8018.741 39666
8019.215 39940
8019.689 38178
8020.163 39615
8020.637 39677
8021.111 39151
8021.585 40819
8022.059 39877
8022.533 40410
8023.007 40613
8023.481 40779
8023.955 39618
8024.429 39749
8024.903 40855
8025.377 40777
8025.852 40266
8026.326 40778
8026.800 41506
8027.274 40189
8027.748 40380
8028.222 40745
8028.697 39738
8029.171 41194
8029.645 40401
8030.119 40495
8030.594 41622
8031.068 41479
8031.542 40584
8032.017 39695
8032.491 39399
8032.965 40813
8033.440 41550
8033.914 40546
8034.388 41039
8034.863 41510
8035.337 41901
8035.812 40402
8036.286 40726
8036.761 40257
8037.235 40394
8037.709 41985
8038.184 41013
8038.658 42082
8039.133 42138
8039.608 40895
8040.082 41545
8040.557 41838
8041.031 41462
8041.506 41042
8041.980 41387
8042.455 42397
8042.930 42749
8043.404 42129
8043.879 42565
8044.354 43294
8044.828 43236
8045.303 43594
8045.778 43498
8046.253 42916
8046.727 41904
8047.202 42628
8047.677 42524
8048.152 42991
8048.626 42399
8049.101 42956
8049.576 42434
8050.051 42585
8050.526 43368
8051.001 44056
8051.476 44099
8051.951 43877
8052.425 43030
8052.900 44463
8053.375 44027
8053.850 43978
8054.325 42929
8054.800 43607
8055.275 44272
8055.750 44404
8056.225 44357
8056.700 43632
8057.175 44817
8057.651 44601
8058.126 45336
8058.601 44767
8059.076 44887
8059.551 44101
8060.026 44394
8060.501 45334
8060.976 44987
8061.452 46560
8061.927 45323
8062.402 45875
8062.877 45462
8063.353 44498
8063.828 45384
8064.303 46411
8064.778 46612
8065.254 47120
8065.729 46603
8066.204 46067
8066.680 45498
8067.155 47141
8067.630 45698
8068.106 46894
8068.581 47365
8069.057 46965
8069.532 45664
8070.007 45749
8070.483 45398
8070.958 46904
8071.434 45549
8071.909 46634
8072.385 47739
8072.860 47567
8073.336 47651
8073.812 46898
8074.287 48207
8074.763 47953
8075.238 48208
8075.714 49721
8076.189 48720
8076.665 49327
8077.141 48947
8077.616 48883
8078.092 48866
8078.568 50474
8079.044 49098
8079.519 49501
8079.995 49852
8080.471 50874
8080.947 49804
8081.422 51340
8081.898 50837
8082.374 50163
8082.850 50043
8083.326 49300
8083.801 48703
8084.277 51480
8084.753 51570
8085.229 51244
8085.705 50248
8086.181 50204
8086.657 51706
8087.133 50403
8087.609 51258
8088.085 48796
8088.561 50771
8089.037 50533
8089.513 50736
8089.989 49804
8090.465 51548
8090.941 50096
8091.417 48853
8091.893 50221
8092.369 49338
8092.845 49791
8093.321 48978
8093.798 49353
8094.274 49890
8094.750 49401
8095.226 49018
8095.702 47268
8096.179 48255
8096.655 48597
8097.131 49233
8097.607 46585
8098.084 48175
8098.560 47035
8099.036 47537
8099.512 48832
8099.989 45920
8100.465 46460
8100.942 46535
8101.418 46908
8101.894 47449
8102.371 46641
8102.847 48035
8103.324 47615
8103.800 46885
8104.276 46484
8104.753 48311
8105.229 46281
8105.706 46982
8106.182 46313
8106.659 45283
8107.136 45818
8107.612 46465
8108.089 47014
8108.565 46117
8109.042 46669
8109.518 45111
8109.995 47024
8110.472 46957
8110.948 47517
8111.425 47408
8111.902 46793
8112.378 46992
8112.855 46713
8113.332 47411
8113.809 47331
8114.285 47718
8114.762 47186
8115.239 46260
8115.716 45359
8116.193 46981
8116.669 46256
8117.146 46360
8117.623 48303
8118.100 48580
8118.577 50771
8119.054 48814
8119.531 47761
8120.008 48987
8120.484 48455
8120.961 48465
8121.438 47348
8121.915 50051
8122.392 50115
8122.869 49791
8123.346 49049
8123.823 50098
8124.301 51832
8124.778 51206
8125.255 50856
8125.732 50908
8126.209 51250
8126.686 50667
8127.163 50438
8127.640 50955
8128.117 51310
8128.595 52399
8129.072 51673
8129.549 52553
8130.026 53052
8130.503 53217
8130.981 52369
8131.458 51647
8131.935 50921
8132.413 50413
8132.890 51795
8133.367 50930
8133.845 53431
8134.322 53572
8134.799 54381
8135.277 53302
8135.754 53632
8136.231 54550
8136.709 52946
8137.186 53535
8137.664 51809
8138.141 52774
8138.619 52039
8139.096 51780
8139.574 49934
8140.051 51177
8140.529 51940
8141.006 51268
8141.484 51946
8141.961 50453
8142.439 49046
8142.917 48638
8143.394 49646
8143.872 48750
8144.349 48012
8144.827 47855
8145.305 46944
8145.782 47474
8146.260 47499
8146.738 47684
8147.216 47879
8147.693 47621
8148.171 47716
8148.649 45388
8149.127 46081
8149.604 46065
8150.082 48100
8150.560 47953
8151.038 46057
8151.516 45128
8151.994 45036
8152.472 44982
8152.949 44080
8153.427 43856
8153.905 42807
8154.383 43698
8154.861 43144
8155.339 42791
8155.817 43716
8156.295 43543
8156.773 44279
8157.251 43109
8157.729 43924
8158.207 43317
8158.685 41110
8159.163 41577
8159.642 42032
8160.120 43549
8160.598 42304
8161.076 41233
8161.554 42310
8162.032 43405
8162.510 43279
8162.989 41819
8163.467 42668
8163.945 41024
8164.423 42715
8164.902 42851
8165.380 43173
8165.858 43083
8166.336 42558
8166.815 42871
8167.293 41928
8167.771 41619
8168.250 41307
8168.728 41500
8169.206 42244
8169.685 42380
8170.163 42752
8170.642 41161
8171.120 41257
8171.599 41857
8172.077 42046
8172.555 41662
8173.034 42667
8173.512 41884
8173.991 42389
8174.470 42639
8174.948 42304
8175.427 42269
8175.905 41788
8176.384 43185
8176.862 41781
8177.341 42582
8177.820 42737
8178.298 43420
8178.777 42042
8179.256 42363
8179.734 41961
8180.213 41762
8180.692 43038
8181.171 41987
8181.649 42835
8182.128 42614
8182.607 42866
8183.086 43076
8183.564 43875
8184.043 43508
8184.522 41531
8185.001 42905
8185.480 43126
8185.959 43699
8186.437 44619
8186.916 43540
8187.395 43578
8187.874 42973
8188.353 43747
8188.832 43021
8189.311 44089
8189.790 43311
8190.269 42420
8190.748 41784
8191.227 41987
8191.706 41554
8192.185 41420
8192.664 42019
8193.143 40438
8193.623 42368
8194.102 41169
8194.581 40913
8195.060 40444
8195.539 40459
8196.018 41277
8196.497 40907
8196.977 40892
8197.456 40412
8197.935 41345
8198.414 40003
8198.894 39283
8199.373 39694
8199.852 39818
8200.331 40584
8200.811 40249
8201.290 40378
8201.769 39214
8202.249 39613
8202.728 39869
8203.207 39931
8203.687 39428
8204.166 39330
8204.646 39796
8205.125 38820
8205.605 39446
8206.084 39587
8206.564 39604
8207.043 39800
8207.523 39361
8208.002 39475
8208.482 38770
8208.961 38437
8209.441 38317
8209.920 39409
8210.400 38188
8210.879 37927
8211.359 38528
8211.839 39083
8212.318 38568
8212.798 38100
8213.278 39420
8213.757 38931
8214.237 38475
8214.717 37139
8215.197 37533
8215.676 37517
8216.156 37360
8216.636 38016
8217.116 37009
8217.595 38994
8218.075 37577
8218.555 38247
8219.035 38081
8219.515 37847
8219.995 38289
8220.475 36920
8220.954 37460
8221.434 37211
8221.914 37655
8222.394 38271
8222.874 38012
8223.354 38086
8223.834 37552
8224.314 37589
8224.794 37346
8225.274 37404
8225.754 37905
8226.234 37780
8226.714 37090
8227.195 37568
8227.675 37395
8228.155 37111
8228.635 37577
8229.115 37811
8229.595 38433
8230.075 37880
8230.556 37449
8231.036 37474
8231.516 36144
8231.996 38887
8232.476 38052
8232.957 38640
8233.437 38724
8233.917 39154
8234.398 37791
8234.878 36897
8235.358 38197
8235.838 36970
8236.319 37395
8236.799 37726
8237.280 38256
8237.760 38992
8238.240 37751
8238.721 37912
8239.201 37049
8239.682 38019
8240.162 37140
8240.643 36837
8241.123 36562
8241.604 38169
8242.084 38106
8242.565 36719
8243.045 36897
8243.526 37357
8244.006 38294
8244.487 36680
8244.968 37954
8245.448 37513
8245.929 37895
8246.410 37370
8246.890 37452
8247.371 37527
8247.852 37847
8248.332 38317
8248.813 36352
8249.294 36274
8249.775 37466
8250.255 37324
8250.736 37177
8251.217 36783
8251.698 37527
8252.179 36602
8252.659 37047
8253.140 36260
8253.621 37515
8254.102 37778
8254.583 36934
8255.064 37074
8255.545 35865
8256.026 36594
8256.507 36615
8256.987 36645
8257.468 36863
8257.949 37223
8258.430 36276
8258.911 36742
8259.393 36751
8259.874 36433
8260.355 37714
8260.836 35977
8261.317 36036
8261.798 36553
8262.279 37858
8262.760 35585
8263.241 36473
8263.722 36673
8264.204 35885
8264.685 36364
8265.166 36560
8265.647 38132
8266.128 37671
8266.610 37154
8267.091 36755
8267.572 37144
8268.054 38233
8268.535 36410
8269.016 37421
8269.497 37951
8269.979 37251
8270.460 37028
8270.942 36888
8271.423 35286
8271.904 35571
8272.386 37180
8272.867 36361
8273.349 36879
8273.830 36872
8274.312 36731
8274.793 35886
8275.275 36222
8275.756 36273
8276.238 35753
8276.719 36395
8277.201 36850
8277.682 37439
8278.164 36304
8278.645 35613
8279.127 36318
8279.609 36208
8280.090 37708
8280.572 35715
8281.054 35513
8281.535 36153
8282.017 36943
8282.499 36923
8282.980 36026
8283.462 36017
8283.944 37060
8284.426 37356
8284.907 36419
8285.389 37032
8285.871 36561
8286.353 36375
8286.835 35133
8287.317 35548
8287.798 36344
8288.280 36534
8288.762 36824
8289.244 35766
8289.726 36879
8290.208 35553
8290.690 35856
8291.172 36614
8291.654 36395
8292.136 37263
8292.618 36502
8293.100 35750
8293.582 36361
8294.064 36481
8294.546 36266
8295.028 35642
8295.510 36014
8295.992 36583
8296.474 35751
8296.957 34700
8297.439 36848
8297.921 36220
8298.403 36109
8298.885 35839
8299.367 36353
8299.850 36110
8300.332 35670
8300.814 36654
8301.296 35966
8301.779 37254
8302.261 36106
8302.743 35668
8303.226 35360
8303.708 35915
8304.190 36627
8304.673 35759
8305.155 36624
8305.637 36480
8306.120 36232
8306.602 35996
8307.085 35579
8307.567 36476
8308.050 36514
8308.532 35976
8309.015 35583
8309.497 36201
8309.980 36559
8310.462 37178
8310.945 35753
8311.427 35482
8311.910 36736
8312.392 35473
8312.875 35554
8313.358 35491
8313.840 36989
8314.323 35656
8314.805 35703
8315.288 35690
8315.771 35616
8316.254 36331
8316.736 34760
8317.219 35733
8317.702 36502
8318.184 35514
8318.667 36303
8319.150 35451
8319.633 35567
8320.116 35979
8320.598 36758
8321.081 35710
8321.564 35981
8322.047 36278
8322.530 36880
8323.013 34873
8323.496 36283
8323.979 36324
8324.462 35917
8324.944 35670
8325.427 34986
8325.910 36418
8326.393 35830
8326.876 36157
8327.359 36672
8327.843 35424
8328.326 36524
8328.809 35546
8329.292 36208
8329.775 36142
8330.258 36243
8330.741 36235
8331.224 35527
8331.707 36108
8332.190 35999
8332.674 36725
8333.157 35279
8333.640 36008
8334.123 35359
8334.607 36188
8335.090 35227
8335.573 35858
8336.056 36034
8336.540 35603
8337.023 36785
8337.506 34903
8337.990 36412
8338.473 36126
8338.956 36180
8339.440 36919
8339.923 35234
8340.406 36797
8340.890 36088
8341.373 36795
8341.857 36546
8342.340 36256
8342.824 36172
8343.307 35395
8343.791 35830
8344.274 36372
8344.758 36346
8345.241 34699
8345.725 36827
8346.208 35813
8346.692 37051
8347.176 36504
8347.659 36022
8348.143 36401
8348.626 34799
8349.110 36104
8349.594 35660
8350.077 37524
8350.561 35959
8351.045 35699
8351.529 35786
8352.012 35931
8352.496 35592
8352.980 35330
8353.464 36293
8353.947 35923
8354.431 35791
8354.915 36201
8355.399 35658
8355.883 36101
8356.367 36127
8356.851 35962
8357.334 35596
8357.818 37682
8358.302 35265
8358.786 35722
8359.270 35126
8359.754 35850
8360.238 36560
8360.722 35255
8361.206 36176
8361.690 34855
8362.174 35674
8362.658 36309
8363.142 34821
8363.626 35128
8364.111 35342
8364.595 36671
8365.079 35727
8365.563 35333
8366.047 36214
8366.531 36630
8367.015 36194
8367.500 36011
8367.984 36181
8368.468 36258
8368.952 36418
8369.437 35566
8369.921 35279
8370.405 35903
8370.889 35995
8371.374 35541
8371.858 35304
8372.342 36347
8372.827 35677
8373.311 37128
8373.795 35708
8374.280 36324
8374.764 35175
8375.249 35293
8375.733 35292
8376.218 35232
8376.702 37260
8377.186 36182
8377.671 36274
8378.155 35829
8378.640 36500
8379.125 34969
8379.609 35905
8380.094 35389
8380.578 35563
8381.063 36124
8381.547 34385
8382.032 36414
8382.517 35969
8383.001 35868
8383.486 35798
8383.971 36319
8384.455 35711
8384.940 35757
8385.425 35665
8385.909 34666
8386.394 36419
8386.879 36215
8387.364 36198
8387.849 36247
8388.333 35854
8388.818 36147
8389.303 34784
8389.788 35270
8390.273 35010
8390.758 36074
8391.242 36389
8391.727 36196
8392.212 35234
8392.697 35826
8393.182 35699
8393.667 36937
8394.152 37198
8394.637 35925
8395.122 35524
8395.607 36096
8396.092 36394
8396.577 36570
8397.062 35411
8397.547 36278
8398.032 34756
8398.517 35657
8399.003 36278
8399.488 36849
8399.973 36644
8400.458 35322
8400.943 36096
8401.428 36474
8401.914 36291
8402.399 36459
8402.884 36964
8403.369 36827
8403.854 36253
8404.340 35773
8404.825 35483
8405.310 36404
8405.796 35400
8406.281 35426
8406.766 35641
8407.252 36511
8407.737 36097
8408.222 35940
8408.708 36635
8409.193 36059
8409.679 36471
8410.164 36019
8410.649 38225
8411.135 35808
8411.620 35396
8412.106 36164
8412.591 35042
8413.077 36121
8413.562 34601
8414.048 35861
8414.534 36394
8415.019 36848
8415.505 35591
8415.990 34882
8416.476 36289
8416.962 36117
8417.447 36481
8417.933 35046
8418.419 35738
8418.904 36025
8419.390 36563
8419.876 35849
8420.361 35599
8420.847 34952
8421.333 36047
8421.819 35747
8422.305 35698
8422.790 37105
8423.276 36128
8423.762 35272
8424.248 35925
8424.734 35379
8425.220 36730
8425.705 35953
8426.191 35549
8426.677 34834
8427.163 35705
8427.649 35979
8428.135 35082
8428.621 35555
8429.107 35466
8429.593 35702
8430.079 35690
8430.565 35908
8431.051 35577
8431.537 34958
8432.023 35273
8432.509 34760
8432.996 35829
8433.482 35064
8433.968 35550
8434.454 34757
8434.940 36333
8435.426 36456
8435.912 35567
8436.399 36152
8436.885 35389
8437.371 35340
8437.857 34060
8438.344 35048
8438.830 35614
8439.316 35914
8439.802 35554
8440.289 35325
8440.775 35634
8441.261 36078
8441.748 35452
8442.234 34922
8442.720 35653
8443.207 35284
8443.693 36277
8444.180 35262
8444.666 35522
8445.153 35786
8445.639 34981
8446.126 35342
8446.612 35292
8447.099 35962
8447.585 35366
8448.072 35791
8448.558 36895
8449.045 35594
8449.531 36899
8450.018 35419
8450.505 35262
8450.991 34939
8451.478 34929
8451.964 35798
8452.451 35418
8452.938 34999
8453.424 35671
8453.911 35710
8454.398 35456
8454.885 36255
8455.371 36079
8455.858 35429
8456.345 35233
8456.832 35327
8457.319 35123
8457.805 34471
8458.292 35182
8458.779 33918
8459.266 36296
8459.753 35244
8460.240 35036
8460.727 35887
8461.213 34260
8461.700 35734
8462.187 34266
8462.674 34611
8463.161 35137
8463.648 35648
8464.135 34767
8464.622 35209
8465.109 35498
8465.596 35298
8466.083 35449
8466.571 35561
8467.058 35371
8467.545 35522
8468.032 36232
8468.519 34885
8469.006 34869
8469.493 34656
8469.980 34179
8470.468 35693
8470.955 34443
8471.442 36232
8471.929 35943
8472.417 36355
8472.904 37304
8473.391 35419
8473.878 36606
8474.366 36070
8474.853 36288
8475.340 35688
8475.828 35667
8476.315 35947
8476.802 35196
8477.290 36034
8477.777 35707
8478.265 35557
8478.752 35823
8479.239 36287
8479.727 36339
8480.214 36041
8480.702 35658
8481.189 35424
8481.677 35320
8482.164 35064
8482.652 35521
8483.139 34753
8483.627 35352
8484.115 34668
8484.602 34825
8485.090 35003
8485.577 35783
8486.065 35700
8486.553 34980
8487.040 35894
8487.528 35076
8488.016 35997
8488.504 36041
8488.991 35567
8489.479 34644
8489.967 34935
8490.454 35097
8490.942 34965
8491.430 35499
8491.918 36793
8492.406 36306
8492.894 35441
8493.381 35397
8493.869 35470
8494.357 35046
8494.845 35857
8495.333 35672
8495.821 37479
8496.309 35726
8496.797 35481
8497.285 35344
8497.773 34998
8498.261 35852
8498.749 35134
8499.237 35391
8499.725 36181
8500.213 35766
8500.701 34983
8501.189 34803
8501.677 33590
8502.165 34344
8502.653 35318
8503.141 34536
8503.630 34532
8504.118 34767
8504.606 35178
8505.094 35433
8505.582 34247
8506.070 34547
8506.559 34230
8507.047 35172
8507.535 33963
8508.023 36027
8508.512 35496
8509.000 36337
8509.488 35950
8509.977 35741
8510.465 35123
8510.953 34824
8511.442 34476
8511.930 35066
8512.419 35976
8512.907 36679
8513.395 35769
8513.884 34596
8514.372 35811
8514.861 35160
8515.349 34374
8515.838 35474
8516.326 36698
8516.815 36201
8517.303 34577
8517.792 34550
8518.281 34472
8518.769 34199
8519.258 35658
8519.746 34009
8520.235 35276
8520.724 35301
8521.212 34738
8521.701 35390
8522.190 34952
8522.678 35414
8523.167 35070
8523.656 35123
8524.144 35382
8524.633 35021
8525.122 35169
8525.611 34811
8526.100 35665
8526.588 35715
8527.077 35372
8527.566 34844
8528.055 35971
8528.544 35990
8529.033 35813
8529.522 34821
8530.010 33667
8530.499 33923
8530.988 34282
8531.477 35425
8531.966 34127
8532.455 35439
8532.944 35569
8533.433 35676
8533.922 34448
8534.411 35003
8534.900 35811
8535.389 35171
8535.878 34746
8536.368 35520
8536.857 34617
8537.346 34890
8537.835 35341
8538.324 34827
8538.813 35648
8539.302 35662
8539.792 34567
8540.281 35180
8540.770 34714
8541.259 35383
8541.749 34451
8542.238 34838
8542.727 34607
8543.216 34679
8543.706 34679
8544.195 34006
8544.684 35538
8545.174 34540
8545.663 34701
8546.152 34849
8546.642 34517
8547.131 35085
8547.621 34443
8548.110 35295
8548.599 35034
8549.089 35179
8549.578 34883
8550.068 34075
8550.557 35211
8551.047 35437
8551.536 35920
8552.026 34983
8552.516 35221
8553.005 34968
8553.495 35275
8553.984 34474
8554.474 34158
8554.964 34294
8555.453 34780
8555.943 35202
8556.433 34203
8556.922 35316
8557.412 35104
8557.902 34609
8558.391 35203
8558.881 34995
8559.371 35347
8559.861 34480
8560.350 35313
8560.840 34715
8561.330 35498
8561.820 35207
8562.310 35040
8562.800 35041
8563.289 35136
8563.779 35154
8564.269 34361
8564.759 35268
8565.249 34958
8565.739 35221
8566.229 34680
8566.719 34320
8567.209 34754
8567.699 35073
8568.189 34810
8568.679 33968
8569.169 36068
8569.659 35684
8570.149 34667
8570.639 34949
8571.129 35187
8571.619 35639
8572.109 34784
8572.600 34800
8573.090 34642
8573.580 35455
8574.070 34787
8574.560 34463
8575.051 34191
8575.541 35091
8576.031 35226
8576.521 34696
8577.011 34245
8577.502 35318
8577.992 35741
8578.482 35432
8578.973 35530
8579.463 36015
8579.953 35174
8580.444 34901
8580.934 34012
8581.425 36179
8581.915 35911
8582.405 35372
8582.896 35895
8583.386 34925
8583.877 35556
8584.367 35080
8584.858 35228
8585.348 35837
8585.839 35573
8586.329 36657
8586.820 35215
8587.310 36054
8587.801 34993
8588.291 35212
8588.782 34086
8589.273 36228
8589.763 35613
8590.254 34762
8590.745 34763
8591.235 33687
8591.726 34474
8592.217 34280
8592.707 34901
8593.198 34108
8593.689 35568
8594.180 35995
8594.670 35240
8595.161 35400
8595.652 34696
8596.143 35676
8596.634 35202
8597.125 34678
8597.615 34402
8598.106 35063
8598.597 35055
8599.088 35191
8599.579 35098
8600.070 35705
8600.561 37131
8601.052 34736
8601.543 36157
8602.034 35462
8602.525 35591
8603.016 35066
8603.507 34726
8603.998 35539
8604.489 34494
8604.980 35867
8605.471 33429
8605.962 34830
8606.453 35778
8606.944 35113
8607.435 34567
8607.927 35324
8608.418 35568
8608.909 35184
8609.400 33662
8609.891 34955
8610.383 35531
8610.874 34988
8611.365 35118
8611.856 34600
8612.348 34470
8612.839 35310
8613.330 34319
8613.822 35606
8614.313 35488
8614.804 35609
8615.296 33646
8615.787 33911
8616.278 34477
8616.770 33910
8617.261 35340
8617.753 35007
8618.244 36214
8618.736 35635
8619.227 34797
8619.719 35855
8620.210 34625
8620.702 35795
8621.193 35387
8621.685 35026
8622.176 34661
8622.668 34549
8623.159 35214
8623.651 35370
8624.143 34218
8624.634 33538
8625.126 34644
8625.618 35662
8626.109 34589
8626.601 35497
8627.093 34516
8627.584 34117
8628.076 34735
8628.568 33922
8629.060 34205
8629.551 34936
8630.043 34836
8630.535 35882
8631.027 35486
8631.519 35146
8632.010 35014
8632.502 34668
8632.994 36085
8633.486 35376
8633.978 36305
8634.470 35261
8634.962 35431
8635.454 36165
8635.946 35443
8636.438 34907
8636.930 34702
8637.422 35961
8637.914 34726
8638.406 34671
8638.898 34902
8639.390 35198
8639.882 34770
8640.374 35490
8640.866 34991
8641.358 34792
8641.850 35014
8642.343 34240
8642.835 35307
8643.327 35546
8643.819 35461
8644.311 36130
8644.803 34947
8645.296 35890
8645.788 35247
8646.280 34829
8646.772 35262
8647.265 36988
8647.757 35242
8648.249 35304
8648.742 35094
8649.234 36262
8649.726 36463
8650.219 35158
8650.711 36118
8651.203 35647
8651.696 36355
8652.188 35483
8652.681 35623
8653.173 35360
8653.666 35043
8654.158 34852
8654.651 34944
8655.143 36182
8655.636 35167
8656.128 35836
8656.621 35938
8657.113 34985
8657.606 35230
8658.099 34800
8658.591 34067
8659.084 35316
8659.576 35279
8660.069 35222
8660.562 34936
8661.054 34772
8661.547 35507
8662.040 35004
8662.533 34773
8663.025 35747
8663.518 35760
8664.011 35694
8664.504 35086
8664.996 34928
8665.489 35489
8665.982 34965
8666.475 34292
8666.968 33547
8667.461 35058
8667.953 34856
8668.446 33950
8668.939 34687
8669.432 35240
8669.925 35468
8670.418 33731
8670.911 34572
8671.404 34679
8671.897 35695
8672.390 35177
8672.883 34283
8673.376 35170
8673.869 35858
8674.362 35596
8674.855 35307
8675.348 34874
8675.841 34987
8676.334 36506
8676.828 34329
8677.321 34123
8677.814 35604
8678.307 34829
8678.800 34716
8679.293 34893
8679.787 36782
8680.280 35719
8680.773 34991
8681.266 35491
8681.760 34291
8682.253 36297
8682.746 34827
8683.240 35379
8683.733 35516
8684.226 34850
8684.720 35123
8685.213 34958
8685.706 35043
8686.200 35049
8686.693 35218
8687.187 35433
8687.680 35841
8688.173 35188
8688.667 36120
8689.160 35461
8689.654 34515
8690.147 34959
8690.641 34836
8691.134 36043
8691.628 34397
8692.122 36203
8692.615 35463
8693.109 35219
8693.602 34645
8694.096 34264
8694.590 35811
8695.083 35067
8695.577 35659
8696.071 34841
8696.564 35545
8697.058 35166
8697.552 35578
8698.046 36424
8698.539 36206
8699.033 35972
8699.527 35451
8700.021 35885
8700.514 35417
8701.008 35504
8701.502 35122
8701.996 36071
8702.490 35233
8702.984 35601
8703.478 36224
8703.971 35241
8704.465 35753
8704.959 35130
8705.453 36026
8705.947 36622
8706.441 35732
8706.935 36135
8707.429 35570
8707.923 36376
8708.417 35930
8708.911 36875
8709.405 36147
8709.899 35502
8710.394 36032
8710.888 35838
8711.382 35975
8711.876 36357
8712.370 35674
8712.864 35530
8713.358 37211
8713.853 35681
8714.347 35659
8714.841 35804
8715.335 35107
8715.829 36153
8716.324 35858
8716.818 37126
8717.312 37092
8717.807 36179
8718.301 36395
8718.795 36179
8719.290 36993
8719.784 36800
8720.278 36625
8720.773 36296
8721.267 36329
8721.762 36394
8722.256 35788
8722.750 36903
8723.245 36702
8723.739 36999
8724.234 36886
8724.728 37994
8725.223 37426
8725.717 37192
8726.212 36948
8726.706 36947
8727.201 36759
8727.696 36406
8728.190 37196
8728.685 35726
8729.179 36940
8729.674 37564
8730.169 36879
8730.663 36830
8731.158 36359
8731.653 38033
8732.148 36783
8732.642 36710
8733.137 37518
8733.632 37356
8734.127 37217
8734.621 36951
8735.116 36298
8735.611 36341
8736.106 36565
8736.601 37292
8737.095 36590
8737.590 37361
8738.085 37083
8738.580 35995
8739.075 36053
8739.570 36733
8740.065 36986
8740.560 36381
8741.055 35574
8741.550 37603
8742.045 36774
8742.540 36669
8743.035 35423
8743.530 34917
8744.025 36565
8744.520 35059
8745.015 36101
8745.510 35292
8746.005 36114
8746.500 35997
8746.995 35237
8747.491 34870
8747.986 35544
8748.481 36167
8748.976 35139
8749.471 35610
8749.967 34738
8750.462 35195
8750.957 34771
8751.452 35357
8751.948 34140
8752.443 34573
8752.938 35439
8753.433 35240
8753.929 35850
8754.424 34900
8754.920 35343
8755.415 35403
8755.910 34798
8756.406 35357
8756.901 34647
8757.397 34935
8757.892 34564
8758.387 35020
8758.883 35005
8759.378 34002
8759.874 33785
8760.369 34083
8760.865 35232
8761.360 35078
8761.856 35092
8762.352 34421
8762.847 34887
8763.343 34203
8763.838 34257
8764.334 35103
8764.830 35058
8765.325 35810
8765.821 34777
8766.317 35802
8766.812 35732
8767.308 34508
8767.804 35035
8768.300 34469
8768.795 35127
8769.291 34473
8769.787 33737
8770.283 34399
8770.779 35769
8771.274 34638
8771.770 34277
8772.266 33899
8772.762 33606
8773.258 34327
8773.754 34654
8774.250 34378
8774.746 35004
8775.241 34455
8775.737 34113
8776.233 34116
8776.729 34837
8777.225 34928
8777.721 34511
8778.217 33464
8778.713 36001
8779.209 34819
8779.706 34505
8780.202 35011
8780.698 35210
8781.194 34554
8781.690 34418
8782.186 33938
8782.682 33993
8783.178 34361
8783.675 34306
8784.171 34138
8784.667 34090
8785.163 34049
8785.659 35147
8786.156 34048
8786.652 34936
8787.148 34403
8787.645 34538
8788.141 33937
8788.637 32574
8789.134 33982
8789.630 33782
8790.126 33533
8790.623 34273
8791.119 34529
8791.615 34500
8792.112 35086
8792.608 34754
8793.105 33810
8793.601 35144
8794.098 33633
8794.594 34124
8795.091 34719
8795.587 35784
8796.084 34703
8796.580 34418
8797.077 34999
8797.573 34937
8798.070 34169
8798.567 34263
8799.063 34307
8799.560 33861
8800.056 34464
8800.553 33655
8801.050 35012
8801.546 33929
8802.043 33979
8802.540 33977
8803.037 34090
8803.533 35190
8804.030 34083
8804.527 33983
8805.024 34309
8805.520 33883
8806.017 34919
8806.514 34199
8807.011 34223
8807.508 34530
8808.005 34813
8808.502 34110
8808.998 34260
8809.495 34066
8809.992 34227
8810.489 34278
8810.986 33841
8811.483 34202
8811.980 34509
8812.477 34525
8812.974 34923
8813.471 34127
8813.968 34583
8814.465 34381
8814.962 34885
8815.459 33529
8815.957 35110
8816.454 35025
8816.951 34791
8817.448 34864
8817.945 33052
8818.442 34317
8818.939 34209
8819.437 34825
8819.934 34229
8820.431 34487
8820.928 34058
8821.426 33943
8821.923 33383
8822.420 34267
8822.917 34685
8823.415 34040
8823.912 33779
8824.409 34566
8824.907 34000
8825.404 33439
8825.901 34253
8826.399 34414
8826.896 33575
8827.394 34497
8827.891 33145
8828.389 34354
8828.886 34387
8829.384 33226
8829.881 34369
8830.379 33480
8830.876 34850
8831.374 33737
8831.871 34235
8832.369 34767
8832.866 34866
8833.364 34131
8833.861 33311
8834.359 33619
8834.857 32764
8835.354 34493
8835.852 33902
8836.350 34509
8836.847 34201
8837.345 34800
8837.843 33433
8838.341 33751
8838.838 34192
8839.336 33623
8839.834 34292
8840.332 32798
8840.829 34715
8841.327 33450
8841.825 33456
8842.323 34380
8842.821 33648
8843.319 34288
8843.817 33388
8844.314 33528
8844.812 33820
8845.310 33246
8845.808 34094
8846.306 34037
8846.804 34665
8847.302 34120
8847.800 34597
8848.298 34026
8848.796 34664
8849.294 33941
8849.792 33930
8850.290 33623
8850.788 33807
8851.287 33927
8851.785 33584
8852.283 33762
8852.781 34039
8853.279 34986
8853.777 34466
8854.275 33077
8854.774 33217
8855.272 33155
8855.770 33868
8856.268 33393
8856.767 33700
8857.265 34240
8857.763 33591
8858.261 33951
8858.760 33357
8859.258 34191
8859.756 34323
8860.255 33935
8860.753 33556
8861.252 34674
8861.750 34897
8862.248 34131
8862.747 33717
8863.245 34025
8863.744 33988
8864.242 33696
8864.741 33580
8865.239 33496
8865.738 34857
8866.236 33864
8866.735 33350
8867.233 33983
8867.732 32869
8868.230 34590
8868.729 33729
8869.228 33704
8869.726 33423
8870.225 34114
8870.723 34576
8871.222 34013
8871.721 33952
8872.219 33945
8872.718 34246
8873.217 34543
8873.716 34522
8874.214 33700
8874.713 34302
8875.212 33524
8875.711 33654
8876.210 33198
8876.708 33198
8877.207 34069
8877.706 32986
8878.205 34642
8878.704 33694
8879.203 33515
8879.702 33657
8880.200 33251
8880.699 33906
8881.198 32966
8881.697 33769
8882.196 33985
8882.695 34034
8883.194 33575
8883.693 33822
8884.192 33656
8884.691 33119
8885.190 33813
8885.690 33308
8886.189 32761
8886.688 32884
8887.187 33531
8887.686 33126
8888.185 33684
8888.684 34308
8889.183 33245
8889.683 34127
8890.182 33071
8890.681 34395
8891.180 34571
8891.680 33497
8892.179 32796
8892.678 33248
8893.177 34001
8893.677 33090
8894.176 33306
8894.675 33229
8895.175 34013
8895.674 33911
8896.173 33033
8896.673 33419
8897.172 33221
8897.672 33721
8898.171 32992
8898.670 33774
8899.170 34857
8899.669 33703
8900.169 33409
8900.668 33971
8901.168 33924
8901.667 32828
8902.167 33394
8902.666 32391
8903.166 33919
8903.666 33373
8904.165 34078
8904.665 33870
8905.164 33184
8905.664 33797
8906.164 33665
8906.663 32930
8907.163 33888
8907.663 34398
8908.162 33950
8908.662 33309
8909.162 33109
8909.662 33375
8910.161 33562
8910.661 32885
8911.161 33703
8911.661 34299
8912.161 34064
8912.660 33422
8913.160 33889
8913.660 33659
8914.160 32924
8914.660 33086
8915.160 33120
8915.660 33841
8916.160 33809
8916.660 33365
8917.160 33924
8917.660 33812
8918.160 33995
8918.660 32851
8919.160 33105
8919.660 33577
8920.160 34014
8920.660 33258
8921.160 33327
8921.660 33286
8922.160 33581
8922.660 34428
8923.160 33801
8923.660 34511
8924.161 33506
8924.661 33189
8925.161 33045
8925.661 33306
8926.161 33601
8926.662 34046
8927.162 33597
8927.662 32803
8928.162 34463
8928.663 34009
8929.163 33831
8929.663 33380
8930.164 32924
8930.664 33927
8931.164 33080
8931.665 33818
8932.165 34181
8932.665 33710
8933.166 33346
8933.666 33136
8934.167 33711
8934.667 33952
8935.168 33731
8935.668 32905
8936.169 33877
8936.669 33638
8937.170 35280
8937.670 34004
8938.171 33217
8938.671 34061
8939.172 33240
8939.673 34250
8940.173 32490
8940.674 33992
8941.174 33550
8941.675 33966
8942.176 34005
8942.676 33017
8943.177 34423
8943.678 33293
8944.179 33770
8944.679 33754
8945.180 34618
8945.681 34510
8946.182 33443
8946.682 32561
8947.183 33259
8947.684 33533
8948.185 33714
8948.686 33518
8949.187 33787
8949.688 34141
8950.188 32821
8950.689 33586
8951.190 33390
8951.691 33139
8952.192 34173
8952.693 32776
8953.194 34406
8953.695 34970
8954.196 34046
8954.697 33497
8955.198 32777
8955.699 34050
8956.200 32764
8956.701 34152
8957.202 34199
8957.704 33775
8958.205 34307
8958.706 33441
8959.207 33327
8959.708 34360
8960.209 34073
8960.710 34183
8961.212 33684
8961.713 34505
8962.214 33613
8962.715 33737
8963.217 34091
8963.718 34581
8964.219 33514
8964.720 33885
8965.222 33486
8965.723 34804
8966.224 33991
8966.726 33976
8967.227 33245
8967.729 33312
8968.230 34453
8968.731 33648
8969.233 34654
8969.734 33875
8970.236 33688
8970.737 32990
8971.239 33288
8971.740 33105
8972.242 33987
8972.743 34196
8973.245 33648
8973.746 34347
8974.248 34233
8974.750 34019
8975.251 33265
8975.753 32937
8976.254 34521
8976.756 33342
8977.258 34192
8977.759 33308
8978.261 34263
8978.763 34643
8979.264 33702
8979.766 33024
8980.268 33164
8980.770 33639
8981.271 32976
8981.773 33084
8982.275 33740
8982.777 33507
8983.279 33848
8983.781 33224
8984.282 33155
8984.784 33291
8985.286 33886
8985.788 33671
8986.290 33225
8986.792 32830
8987.294 34294
8987.796 34023
8988.298 33231
8988.800 33497
8989.302 34012
8989.804 33706
8990.306 32225
8990.808 34036
8991.310 33561
8991.812 33683
8992.314 34329
8992.816 33759
8993.318 34257
8993.820 33303
8994.322 33551
8994.825 33171
8995.327 33437
8995.829 33618
8996.331 33750
8996.833 33525
8997.336 32973
8997.838 34027
8998.340 33602
8998.842 33371
8999.345 33318
8999.847 33686
9000.349 32979
9000.851 34149
9001.354 33699
9001.856 33323
9002.359 34297
9002.861 32691
9003.363 33904
9003.866 34449
9004.368 33218
9004.871 33598
9005.373 32887
9005.875 32961
9006.378 32484
9006.880 33048
9007.383 33730
9007.885 34263
9008.388 33747
9008.891 32922
9009.393 33627
9009.896 33035
9010.398 32999
9010.901 32732
9011.403 34100
9011.906 34114
9012.409 33914
9012.911 33366
9013.414 33303
9013.917 33142
9014.419 33115
9014.922 33518
9015.425 33074
9015.928 34821
9016.430 34270
9016.933 33678
9017.436 33951
9017.939 32764
9018.442 33720
9018.944 33309
9019.447 34094
9019.950 33154
9020.453 34109
9020.956 33865
9021.459 33667
9021.962 34140
9022.465 33991
9022.968 33596
9023.471 33136
9023.974 33886
9024.476 33978
9024.979 34214
9025.482 33428
9025.986 32920
9026.489 33221
9026.992 33432
9027.495 34051
9027.998 32839
9028.501 34905
9029.004 33926
9029.507 34130
9030.010 33649
9030.513 33584
9031.017 34967
9031.520 33605
9032.023 33352
9032.526 33354
9033.029 33961
9033.533 33843
9034.036 34185
9034.539 32938
9035.042 32543
9035.546 33803
9036.049 33188
9036.552 34084
9037.056 33659
9037.559 33826
9038.062 33486
9038.566 34031
9039.069 34614
9039.573 33468
9040.076 33850
9040.579 33014
9041.083 34848
9041.586 34808
9042.090 34406
9042.593 34394
9043.097 34099
9043.600 34341
9044.104 33367
9044.607 33246
9045.111 33286
9045.615 34400
9046.118 33798
9046.622 33717
9047.125 32925
9047.629 33292
9048.133 34358
9048.636 33765
9049.140 34540
9049.644 34650
9050.147 33693
9050.651 33726
9051.155 33105
9051.659 33640
9052.162 33380
9052.666 33836
9053.170 33547
9053.674 34054
9054.178 33830
9054.681 33084
9055.185 33491
9055.689 32012
9056.193 32696
9056.697 32131
9057.201 32778
9057.705 34127
9058.209 34628
9058.713 33925
9059.216 33509
9059.720 33677
9060.224 33088
9060.728 33255
9061.232 32702
9061.736 32948
9062.241 32851
9062.745 33206
9063.249 32617
9063.753 32376
9064.257 33069
9064.761 32601
9065.265 32589
9065.769 32176
9066.273 33777
9066.778 33720
9067.282 33699
9067.786 34475
9068.290 33428
9068.794 34003
9069.299 33519
9069.803 33448
9070.307 34427
9070.811 34675
9071.316 33415
9071.820 32740
9072.324 32419
9072.829 31675
9073.333 33722
9073.837 33092
9074.342 33174
9074.846 33746
9075.351 33439
9075.855 32683
9076.359 33669
9076.864 33383
9077.368 33267
9077.873 34227
9078.377 32922
9078.882 33796
9079.386 33342
9079.891 33813
9080.395 33104
9080.900 32254
9081.405 33417
9081.909 32681
9082.414 33489
9082.918 33620
9083.423 33807
9083.928 33918
9084.432 34495
9084.937 33808
9085.442 34375
9085.946 34292
9086.451 33348
9086.956 33385
9087.461 34176
9087.965 33323
9088.470 33508
9088.975 34176
9089.480 32701
9089.985 32695
9090.489 33858
9090.994 32648
9091.499 33682
9092.004 34255
9092.509 33782
9093.014 33549
9093.519 32622
9094.024 33592
9094.529 32399
9095.034 33428
9095.539 33294
9096.044 32970
9096.549 33066
9097.054 33438
9097.559 33375
9098.064 33822
9098.569 33494
9099.074 33553
9099.579 33919
9100.084 33351
9100.589 33595
9101.094 32511
9101.599 32616
9102.105 32807
9102.610 32596
9103.115 34053
9103.620 33102
9104.125 34463
9104.631 33345
9105.136 32690
9105.641 33271
9106.146 33440
9106.652 33781
9107.157 32903
9107.662 33384
9108.168 33095
9108.673 34525
9109.178 34537
9109.684 33757
9110.189 33359
9110.694 33238
9111.200 34141
9111.705 33245
9112.211 33401
9112.716 32959
9113.222 32976
9113.727 33839
9114.233 32171
9114.738 32490
9115.244 32323
9115.749 32959
9116.255 32890
9116.760 34050
9117.266 33452
9117.771 32780
9118.277 33310
9118.783 32790
9119.288 34018
9119.794 33198
9120.300 33571
9120.805 33513
9121.311 33655
9121.817 33951
9122.322 33878
9122.828 33514
9123.334 33178
9123.840 33113
9124.345 32708
9124.851 33878
9125.357 32723
9125.863 33449
9126.369 31979
9126.875 32796
9127.380 33133
9127.886 33605
9128.392 33123
9128.898 32709
9129.404 33972
9129.910 34561
9130.416 33179
9130.922 33755
9131.428 33444
9131.934 33680
9132.440 33957
9132.946 33024
9133.452 33521
9133.958 33491
9134.464 33394
9134.970 32122
9135.476 32992
9135.982 33290
9136.488 33825
9136.995 32472
9137.501 33359
9138.007 33067
9138.513 33636
9139.019 32816
9139.525 33130
9140.032 33545
9140.538 32656
9141.044 33413
9141.550 32077
9142.057 33844
9142.563 33780
9143.069 32099
9143.576 32380
9144.082 32625
9144.588 34153
9145.095 33358
9145.601 32437
9146.107 33835
9146.614 33026
9147.120 33147
9147.627 32175
9148.133 32959
9148.639 33432
9149.146 33151
9149.652 32148
9150.159 33689
9150.665 33429
9151.172 34057
9151.678 33121
9152.185 33995
9152.692 33679
9153.198 33155
9153.705 33199
9154.211 32927
9154.718 34158
9155.225 34569
9155.731 33714
9156.238 33828
9156.745 33052
9157.251 34313
9157.758 32447
9158.265 33615
9158.772 33361
9159.278 33461
9159.785 32852
9160.292 33419
9160.799 33305
9161.305 32968
9161.812 34034
9162.319 32992
9162.826 33296
9163.333 33792
9163.840 33078
9164.347 31938
9164.854 32895
9165.360 32558
9165.867 32200
9166.374 33508
9166.881 32240
9167.388 34292
9167.895 33802
9168.402 33280
9168.909 33393
9169.416 32456
9169.923 33546
9170.430 33006
9170.938 32225
9171.445 33280
9171.952 33328
9172.459 33943
9172.966 33232
9173.473 33358
9173.980 34185
9174.487 33957
9174.995 32477
9175.502 33214
9176.009 32452
9176.516 33230
9177.024 32923
9177.531 33521
9178.038 33484
9178.545 32689
9179.053 33638
9179.560 32295
9180.067 33621
9180.575 34381
9181.082 32638
9181.589 32814
9182.097 32447
9182.604 33132
9183.112 32415
9183.619 33111
9184.127 32632
9184.634 33628
9185.141 32956
9185.649 32748
9186.156 33515
9186.664 32829
9187.171 33219
9187.679 32458
9188.187 33118
9188.694 33454
9189.202 34823
9189.709 33462
9190.217 32527
9190.725 33570
9191.232 33391
9191.740 34642
9192.248 32634
9192.755 34278
9193.263 33198
9193.771 32776
9194.278 33143
9194.786 32360
9195.294 33438
9195.802 33144
9196.309 34184
9196.817 33268
9197.325 33738
9197.833 32983
9198.341 32800
9198.849 32600
9199.356 32623
9199.864 33850
9200.372 32943
9200.880 33306
9201.388 32699
9201.896 33011
9202.404 32899
9202.912 32662
9203.420 34289
9203.928 33992
9204.436 34057
9204.944 32146
9205.452 33912
9205.960 33935
9206.468 32810
9206.976 32980
9207.484 33091
9207.992 33728
9208.500 32548
9209.009 32710
9209.517 33427
9210.025 32830
9210.533 32930
9211.041 33256
9211.550 33124
9212.058 32988
9212.566 33668
9213.074 32541
9213.582 32995
9214.091 33842
9214.599 34122
9215.107 32877
9215.616 33279
9216.124 33768
9216.632 33058
9217.141 34033
9217.649 32907
9218.157 34396
9218.666 33719
9219.174 33572
9219.683 33778
9220.191 32321
9220.700 33994
9221.208 32729
9221.717 33193
9222.225 33665
9222.734 33366
9223.242 33529
9223.751 33369
9224.259 33085
9224.768 32616
9225.276 33728
9225.785 33239
9226.294 33310
9226.802 33063
9227.311 33573
9227.820 32616
9228.328 33571
9228.837 33455
9229.346 33136
9229.854 33766
9230.363 33317
9230.872 33905
9231.381 34069
9231.889 33559
9232.398 33090
9232.907 32752
9233.416 33756
9233.925 33138
9234.433 32023
9234.942 33621
9235.451 33773
9235.960 33247
9236.469 33607
9236.978 33068
9237.487 33735
9237.996 34083
9238.505 33395
9239.014 34048
9239.523 33837
9240.032 33724
9240.541 33017
9241.050 33501
9241.559 33887
9242.068 33226
9242.577 33556
9243.086 33089
9243.595 33803
9244.104 34623
9244.613 33078
9245.122 34490
9245.632 32294
9246.141 33308
9246.650 32783
9247.159 33713
9247.668 33586
9248.178 34185
9248.687 33066
9249.196 33409
9249.705 33884
9250.215 33340
9250.724 34253
9251.233 32831
9251.742 34158
9252.252 33686
9252.761 34139
9253.271 33618
9253.780 33051
9254.289 33388
9254.799 32952
9255.308 33712
9255.818 33865
9256.327 33620
9256.836 33523
9257.346 32561
9257.855 33431
9258.365 33024
9258.874 33713
9259.384 32779
9259.894 33844
9260.403 33319
9260.913 33456
9261.422 33350
9261.932 33592
9262.442 32973
9262.951 34430
9263.461 34072
9263.970 32693
9264.480 34729
9264.990 33895
9265.500 33587
9266.009 33034
9266.519 33510
9267.029 33909
9267.538 33530
9268.048 33867
9268.558 33300
9269.068 35068
9269.578 34504
9270.088 33506
9270.597 34928
9271.107 34131
9271.617 34833
9272.127 34011
9272.637 33135
9273.147 33148
9273.657 34159
9274.167 33396
9274.677 33001
9275.187 33196
9275.697 33494
9276.207 33586
9276.717 33794
9277.227 33764
9277.737 33612
9278.247 34471
9278.757 33987
9279.267 33285
9279.777 33458
9280.287 33257
9280.797 33951
9281.307 33581
9281.818 34128
9282.328 34455
9282.838 33169
9283.348 33423
9283.858 33482
9284.368 34258
9284.879 33851
9285.389 33989
9285.899 33373
9286.410 33515
9286.920 33205
9287.430 32880
9287.940 33407
9288.451 33735
9288.961 33792
9289.472 33514
9289.982 33648
9290.492 34215
9291.003 34736
9291.513 34526
9292.024 33464
9292.534 33758
9293.044 33587
9293.555 34024
9294.065 32903
9294.576 34732
9295.087 34058
9295.597 33624
9296.108 34127
9296.618 33833
9297.129 33521
9297.639 33030
9298.150 32876
9298.661 34036
9299.171 33782
9299.682 33291
9300.193 32855
9300.703 33182
9301.214 32941
9301.725 33437
9302.235 32630
9302.746 33323
9303.257 32932
9303.768 33584
9304.278 32901
9304.789 33806
9305.300 33632
9305.811 32985
9306.322 33971
9306.832 32658
9307.343 33885
9307.854 33397
9308.365 32869
9308.876 33611
9309.387 32614
9309.898 33779
9310.409 32440
9310.920 33413
9311.431 33530
9311.942 33879
9312.453 32663
9312.964 33075
9313.475 33356
9313.986 33852
9314.497 34147
9315.008 33278
9315.519 34253
9316.030 33783
9316.541 34664
9317.052 32978
9317.563 33903
9318.075 32775
9318.586 33587
9319.097 33819
9319.608 32623
9320.119 34329
9320.631 33599
9321.142 32926
9321.653 33322
9322.164 33182
9322.676 34220
9323.187 33086
9323.698 34817
9324.210 33556
9324.721 33402
9325.232 33178
9325.744 32550
9326.255 33880
9326.766 33541
9327.278 33478
9327.789 33395
9328.301 33723
9328.812 33402
9329.324 33457
9329.835 32815
9330.347 33507
9330.858 33366
9331.370 33280
9331.881 34050
9332.393 32715
9332.904 34263
9333.416 34221
9333.928 33518
9334.439 33750
9334.951 33352
9335.462 33716
9335.974 33544
9336.486 33214
9336.997 33911
9337.509 33386
9338.021 33368
9338.533 33858
9339.044 32669
9339.556 33309
9340.068 33829
9340.580 33294
9341.091 34122
9341.603 33642
9342.115 33338
9342.627 33024
9343.139 33247
9343.651 33075
9344.162 33785
9344.674 32845
9345.186 32217
9345.698 33440
9346.210 32956
9346.722 32989
9347.234 32976
9347.746 32510
9348.258 33378
9348.770 33369
9349.282 32907
9349.794 33914
9350.306 33683
9350.818 33249
9351.330 32119
9351.842 33243
9352.354 34361
9352.866 33989
9353.379 33475
9353.891 33822
9354.403 34218
9354.915 33350
9355.427 32072
9355.939 33154
9356.452 33671
9356.964 32899
9357.476 33716
9357.988 33638
9358.501 33527
9359.013 33129
9359.525 33146
9360.038 33054
9360.550 32654
9361.062 33489
9361.575 33060
9362.087 33039
9362.599 33226
9363.112 34037
9363.624 33802
9364.137 33015
9364.649 32979
9365.162 32936
9365.674 33713
9366.186 33064
9366.699 34251
9367.211 34390
9367.724 34132
9368.237 33357
9368.749 33373
9369.262 33363
9369.774 33049
9370.287 33510
9370.799 33029
9371.312 33753
9371.825 34084
9372.337 33896
9372.850 33732
9373.363 32413
9373.875 33411
9374.388 32485
9374.901 32168
9375.414 32587
9375.926 34608
9376.439 33896
9376.952 33196
9377.465 33176
9377.978 33492
9378.490 33711
9379.003 33536
9379.516 33618
9380.029 32965
9380.542 34158
9381.055 33055
9381.568 33002
9382.081 33336
9382.593 33972
9383.106 32762
9383.619 32889
9384.132 33279
9384.645 33180
9385.158 32473
9385.671 32977
9386.184 32791
9386.697 34001
9387.211 33032
9387.724 33397
9388.237 33453
9388.750 33450
9389.263 33058
9389.776 32291
9390.289 33075
9390.802 33603
9391.316 33168
9391.829 34010
9392.342 34028
9392.855 33266
9393.368 34203
9393.882 32275
9394.395 32468
9394.908 33359
9395.421 33109
9395.935 33411
9396.448 32478
9396.961 33733
9397.475 33366
9397.988 34047
9398.501 34301
9399.015 32574
9399.528 33132
9400.042 32734
9400.555 32869
9401.069 33227
9401.582 33232
9402.095 33638
9402.609 32970
9403.122 33007
9403.636 32954
9404.150 33321
9404.663 33435
9405.177 34459
9405.690 33582
9406.204 33579
9406.717 33718
9407.231 33674
9407.745 33498
9408.258 32705
9408.772 33423
9409.286 33158
9409.799 33964
9410.313 33433
9410.827 33626
9411.340 33274
9411.854 32035
9412.368 32865
9412.882 33086
9413.395 33171
9413.909 33747
9414.423 33715
9414.937 33457
9415.451 33385
9415.965 33337
9416.478 33021
9416.992 33642
9417.506 33272
9418.020 34901
9418.534 34097
9419.048 33852
9419.562 33326
9420.076 32688
9420.590 33057
9421.104 33784
9421.618 33748
9422.132 32927
9422.646 33247
9423.160 33699
9423.674 33710
9424.188 33346
9424.702 32869
9425.216 33662
9425.731 32799
9426.245 34027
9426.759 34035
9427.273 34021
9427.787 32927
9428.301 33270
9428.816 32942
9429.330 33482
9429.844 33850
9430.358 33618
9430.873 33895
9431.387 33884
9431.901 34171
9432.415 33031
9432.930 32759
9433.444 33283
9433.958 33097
9434.473 34265
9434.987 33945
9435.502 34089
9436.016 33651
9436.530 32784
9437.045 33782
9437.559 33906
9438.074 34617
9438.588 33458
9439.103 32601
9439.617 34180
9440.132 34045
9440.646 33942
9441.161 33743
9441.675 33688
9442.190 33397
9442.704 33473
9443.219 33841
9443.734 33766
9444.248 34628
9444.763 32884
9445.278 33343
9445.792 33105
9446.307 32948
9446.822 33852
9447.336 33828
9447.851 32375
9448.366 33981
9448.881 33819
9449.395 33663
9449.910 34285
9450.425 32139
9450.940 33485
9451.455 33325
9451.969 33181
9452.484 33946
9452.999 33983
9453.514 34050
9454.029 32711
9454.544 32794
9455.059 34115
9455.574 34657
9456.089 34014
9456.604 34167
9457.119 33933
9457.634 34166
9458.149 33700
9458.664 33149
9459.179 33364
9459.694 33438
9460.209 33934
9460.724 33117
9461.239 34915
9461.754 34243
9462.269 33312
9462.784 33173
9463.300 32565
9463.815 34290
9464.330 33679
9464.845 33814
9465.360 34546
9465.876 33815
9466.391 34004
9466.906 34101
9467.421 33860
9467.937 33911
9468.452 33931
9468.967 33827
9469.482 34330
9469.998 34372
9470.513 34118
9471.029 33154
9471.544 32904
9472.059 33191
9472.575 33481
9473.090 34363
9473.606 32365
9474.121 34049
9474.636 33981
9475.152 33695
9475.667 34077
9476.183 33359
9476.698 34802
9477.214 34180
9477.730 34211
9478.245 34005
9478.761 34088
9479.276 33992
9479.792 33676
9480.308 33694
9480.823 34634
9481.339 34041
9481.854 34403
9482.370 35594
9482.886 34841
9483.402 34532
9483.917 33733
9484.433 33991
9484.949 34805
9485.464 34916
9485.980 35315
9486.496 34009
9487.012 35243
9487.528 35299
9488.043 34336
9488.559 33787
9489.075 32551
9489.591 34245
9490.107 34191
9490.623 34140
9491.139 35266
9491.655 35010
9492.171 34159
9492.687 34562
9493.203 35037
9493.719 34066
9494.235 33970
9494.751 33373
9495.267 34518
9495.783 34137
9496.299 34238
9496.815 33469
9497.331 34273
9497.847 33738
9498.363 34110
9498.879 34519
9499.395 32908
9499.911 34524
9500.428 34179
9500.944 33786
9501.460 34023
9501.976 33688
9502.492 34746
9503.009 34317
9503.525 34433
9504.041 35157
9504.558 34833
9505.074 34164
9505.590 34240
9506.106 34614
9506.623 33841
9507.139 35208
9507.656 34929
9508.172 35307
9508.688 34872
9509.205 36090
9509.721 35080
9510.238 34999
9510.754 35129
9511.270 33810
9511.787 35441
9512.303 34250
9512.820 35443
9513.336 35318
9513.853 35035
9514.370 35602
9514.886 34337
9515.403 36473
9515.919 34967
9516.436 36285
9516.953 35842
9517.469 35622
9517.986 35222
9518.502 34190
9519.019 33945
9519.536 34210
9520.053 35750
9520.569 35062
9521.086 35408
9521.603 35695
9522.120 35296
9522.636 34702
9523.153 35420
9523.670 35139
9524.187 34987
9524.704 35650
9525.220 34207
9525.737 35367
9526.254 35757
9526.771 34651
9527.288 35390
9527.805 35747
9528.322 36435
9528.839 34700
9529.356 35298
9529.873 35363
9530.390 34748
9530.907 35112
9531.424 35902
9531.941 34993
9532.458 34653
9532.975 34771
9533.492 34730
9534.009 34712
9534.526 35337
9535.043 34640
9535.560 33528
9536.077 33867
9536.595 34920
9537.112 34276
9537.629 34037
9538.146 33668
9538.663 35421
9539.181 34086
9539.698 34085
9540.215 34957
9540.732 33781
9541.250 35216
9541.767 33160
9542.284 33836
9542.802 35336
9543.319 34794
9543.836 34862
9544.354 34297
9544.871 33981
9545.388 34791
9545.906 34826
9546.423 34650
9546.941 34577
9547.458 34910
9547.976 34664
9548.493 34732
9549.011 33819
9549.528 35089
9550.046 34113
9550.563 35079
9551.081 33334
9551.598 34793
9552.116 34580
9552.633 34357
9553.151 34287
9553.669 33750
9554.186 35431
9554.704 34810
9555.222 34567
9555.739 34143
9556.257 34890
9556.775 35179
9557.292 34612
9557.810 34534
9558.328 34709
9558.846 34768
9559.363 34383
9559.881 35622
9560.399 35810
9560.917 35237
9561.435 35058
9561.953 34238
9562.470 35542
9562.988 34549
9563.506 35959
9564.024 35335
9564.542 35689
9565.060 35658
9565.578 35095
9566.096 35407
9566.614 34384
9567.132 36964
9567.650 34735
9568.168 34486
9568.686 34502
9569.204 35541
9569.722 34703
9570.240 34676
9570.758 34572
9571.276 35523
9571.794 34995
9572.313 34124
9572.831 35445
9573.349 34907
9573.867 34669
9574.385 34029
9574.903 34527
9575.422 34926
9575.940 33372
9576.458 34184
9576.976 33126
9577.495 34836
9578.013 34289
9578.531 34011
9579.050 34492
9579.568 34305
9580.086 34807
9580.605 33740
9581.123 34557
9581.641 33766
9582.160 34629
9582.678 33658
9583.197 34400
9583.715 33463
9584.233 34834
9584.752 34973
9585.270 33623
9585.789 34912
9586.307 35299
9586.826 35768
9587.344 34219
9587.863 33604
9588.382 33470
9588.900 33488
9589.419 34798
9589.937 34144
9590.456 35116
9590.975 34987
9591.493 34371
9592.012 34890
9592.531 33380
9593.049 34654
9593.568 33679
9594.087 34606
9594.606 35887
9595.124 35522
9595.643 35020
9596.162 34688
9596.681 34609
9597.199 34383
9597.718 35486
9598.237 34983
9598.756 34903
9599.275 35201
9599.794 35250
9600.313 34424
9600.832 35040
9601.350 34780
9601.869 35214
9602.388 35192
9602.907 33645
9603.426 35865
9603.945 35581
9604.464 34598
9604.983 34446
9605.502 35170
9606.021 36728
9606.540 35489
9607.059 35234
9607.579 34485
9608.098 35646
9608.617 35144
9609.136 33971
9609.655 33647
9610.174 34619
9610.693 36253
9611.213 35748
9611.732 35469
9612.251 34349
9612.770 34181
9613.290 33533
9613.809 33839
9614.328 34462
9614.847 34764
9615.367 34573
9615.886 33758
9616.405 35146
9616.925 34772
9617.444 33731
9617.963 34851
9618.483 33809
9619.002 35398
9619.522 34575
9620.041 35111
9620.560 35269
9621.080 34861
9621.599 35473
9622.119 34572
9622.638 34037
9623.158 34958
9623.677 35556
9624.197 34290
9624.717 35182
9625.236 34929
9625.756 34845
9626.275 34732
9626.795 34686
9627.315 35591
9627.834 35552
9628.354 35004
9628.873 34097
9629.393 35772
9629.913 35222
9630.433 34659
9630.952 34823
9631.472 34423
9631.992 35770
9632.512 34563
9633.031 33958
9633.551 35214
9634.071 35315
9634.591 34720
9635.111 34410
9635.630 34464
9636.150 35331
9636.670 35621
9637.190 34275
9637.710 34620
9638.230 34466
9638.750 34242
9639.270 33394
9639.790 33214
9640.310 34612
9640.830 33704
9641.350 34572
9641.870 33717
9642.390 35275
9642.910 34232
9643.430 33722
9643.950 33916
9644.470 34422
9644.990 34601
9645.510 33346
9646.031 33644
9646.551 35014
9647.071 34364
9647.591 33806
9648.111 33633
9648.631 34603
9649.152 34280
9649.672 35095
9650.192 34623
9650.712 34996
9651.233 33900
9651.753 34019
9652.273 34435
9652.794 33887
9653.314 32953
9653.834 33579
9654.355 34564
9654.875 32436
9655.395 35321
9655.916 34916
9656.436 33969
9656.957 34519
9657.477 33675
9657.998 33442
9658.518 33755
9659.039 33818
9659.559 33348
9660.080 34866
9660.600 34483
9661.121 34522
9661.641 34063
9662.162 34372
9662.682 34640
9663.203 34350
9663.724 35098
9664.244 34477
9664.765 34647
9665.285 34684
9665.806 33486
9666.327 34279
9666.848 33235
9667.368 34273
9667.889 33803
9668.410 34366
9668.930 33896
9669.451 33822
9669.972 33703
9670.493 35066
9671.014 34799
9671.534 33978
9672.055 34514
9672.576 34678
9673.097 34088
9673.618 33776
9674.139 33281
9674.660 33917
9675.181 35289
9675.702 35811
9676.223 34531
9676.744 34285
9677.265 34280
9677.786 35046
9678.307 34175
9678.828 33430
9679.349 35277
9679.870 34131
9680.391 34510
9680.912 33476
9681.433 35366
9681.954 34484
9682.475 34277
9682.996 34000
9683.517 34394
9684.039 34242
9684.560 34269
9685.081 34843
9685.602 34342
9686.123 34536
9686.645 35349
9687.166 34682
9687.687 34518
9688.208 33728
9688.730 34463
9689.251 34223
9689.772 34761
9690.294 35531
9690.815 35388
9691.336 35430
9691.858 35009
9692.379 34928
9692.901 34122
9693.422 34502
9693.943 34029
9694.465 36338
9694.986 35731
9695.508 35428
9696.029 35486
9696.551 34115
9697.072 34735
9697.594 34585
9698.115 34593
9698.637 34082
9699.159 35326
9699.680 34560
9700.202 34030
9700.723 34709
9701.245 34694
9701.767 34304
9702.288 33870
9702.810 34470
9703.332 34437
9703.853 34315
9704.375 34000
9704.897 34872
9705.419 34546
9705.940 34390
9706.462 35038
9706.984 33816
9707.506 34281
9708.027 35004
9708.549 34669
9709.071 34478
9709.593 33691
9710.115 35249
9710.637 33755
9711.159 33531
9711.681 34221
9712.203 35197
9712.724 34937
9713.246 34524
9713.768 33779
9714.290 34461
9714.812 34410
9715.334 34366
9715.856 34558
9716.378 34937
9716.901 34243
9717.423 33197
9717.945 33578
9718.467 34461
9718.989 33941
9719.511 34708
9720.033 33159
9720.555 34997
9721.077 35091
9721.600 34018
9722.122 35422
9722.644 34955
9723.166 35780
9723.689 34960
9724.211 34333
9724.733 35917
9725.255 35405
9725.778 34188
9726.300 34430
9726.822 35160
9727.345 35333
9727.867 35297
9728.389 34731
9728.912 35755
9729.434 35716
9729.956 36053
9730.479 34920
9731.001 34054
9731.524 34589
9732.046 35172
9732.569 35184
9733.091 33590
9733.614 35590
9734.136 34879
9734.659 34596
9735.181 34582
9735.704 34273
9736.227 35338
9736.749 33833
9737.272 34441
9737.794 34186
9738.317 35758
9738.840 34719
9739.362 33393
9739.885 34179
9740.408 34377
9740.930 34901
9741.453 34547
9741.976 35654
9742.499 35708
9743.021 34869
9743.544 33406
9744.067 33819
9744.590 33468
9745.112 33907
9745.635 35410
9746.158 34378
9746.681 35722
9747.204 34914
9747.727 34303
9748.250 34450
9748.773 34367
9749.296 35093
9749.818 34219
9750.341 34770
9750.864 34341
9751.387 34704
9751.910 34259
9752.433 34440
9752.956 34073
9753.480 34465
9754.003 34644
9754.526 35265
9755.049 35128
9755.572 35379
9756.095 36318
9756.618 35094
9757.141 35212
9757.664 35112
9758.188 34140
9758.711 35306
9759.234 34413
9759.757 34742
9760.280 34691
9760.804 35295
9761.327 35022
9761.850 35255
9762.373 35916
9762.897 35004
9763.420 34647
9763.943 35190
9764.467 35711
9764.990 34469
9765.513 35073
9766.037 35130
9766.560 35329
9767.084 35616
9767.607 34787
9768.130 34954
9768.654 34617
9769.177 35612
9769.701 35892
9770.224 35020
9770.748 35613
9771.271 35504
9771.795 35153
9772.318 34672
9772.842 36387
9773.366 35608
9773.889 34587
9774.413 34449
9774.936 34714
9775.460 35160
9775.984 34329
9776.507 34333
9777.031 34833
9777.555 34451
9778.078 34879
9778.602 35037
9779.126 34468
9779.650 33505
9780.173 33636
9780.697 33567
9781.221 34702
9781.745 34864
9782.269 34321
9782.792 34149
9783.316 34367
9783.840 34123
9784.364 33522
9784.888 34258
9785.412 34481
9785.936 35139
9786.460 34605
9786.984 34319
9787.508 34265
9788.032 33591
9788.556 34882
9789.080 33807
9789.604 33725
9790.128 34257
9790.652 33740
9791.176 34080
9791.700 33353
9792.224 34059
9792.748 33338
9793.272 33253
9793.796 32550
9794.320 34723
9794.845 33898
9795.369 34548
9795.893 33821
9796.417 32742
9796.941 33788
9797.466 33200
9797.990 33564
9798.514 32390
9799.038 34277
9799.563 34122
9800.087 33768
9800.611 33942
9801.136 33176
9801.660 34058
9802.184 33619
9802.709 33068
9803.233 33754
9803.757 34651
9804.282 34508
9804.806 33629
9805.331 34124
9805.855 33305
9806.380 33250
9806.904 34127
9807.429 34796
9807.953 33869
9808.478 34099
9809.002 33805
9809.527 33905
9810.051 34119
9810.576 33544
9811.101 34462
9811.625 33502
9812.150 33980
9812.674 33808
9813.199 33882
9813.724 34488
9814.248 33151
9814.773 34258
9815.298 33248
9815.823 34178
9816.347 34041
9816.872 34477
9817.397 33747
9817.922 33060
9818.446 33700
9818.971 33575
9819.496 34059
9820.021 33034
9820.546 33511
9821.071 33695
9821.595 33750
9822.120 34166
9822.645 33319
9823.170 33356
9823.695 33046
9824.220 33437
9824.745 33171
9825.270 35081
9825.795 34389
9826.320 33281
9826.845 33943
9827.370 34365
9827.895 34215
9828.420 33427
9828.945 33612
9829.470 33622
9829.995 34189
9830.521 34295
9831.046 33544
9831.571 32563
9832.096 33587
9832.621 34423
9833.146 33408
9833.672 34232
9834.197 34149
9834.722 34235
9835.247 34377
9835.772 34558
9836.298 33886
9836.823 33769
9837.348 34499
9837.874 33249
9838.399 34992
9838.924 34004
9839.450 33606
9839.975 34118
9840.500 33863
9841.026 34189
9841.551 33170
9842.077 33127
9842.602 33693
9843.128 33918
9843.653 34571
9844.179 33958
9844.704 33538
9845.230 34385
9845.755 34420
9846.281 34083
9846.806 33717
9847.332 33998
9847.857 34300
9848.383 33241
9848.909 34170
9849.434 33540
9849.960 34053
9850.485 34135
9851.011 33339
9851.537 34267
9852.063 34281
9852.588 33942
9853.114 35178
9853.640 33242
9854.165 34365
9854.691 33830
9855.217 34059
9855.743 34254
9856.269 34053
9856.794 32967
9857.320 33967
9857.846 33217
9858.372 33314
9858.898 34040
9859.424 33755
9859.950 33669
9860.476 33362
9861.002 33444
9861.528 33153
9862.053 32686
9862.579 32850
9863.105 32359
9863.631 33617
9864.157 33709
9864.684 35238
9865.210 34427
9865.736 34679
9866.262 34181
9866.788 34244
9867.314 35649
9867.840 34389
9868.366 33959
9868.892 33311
9869.418 34157
9869.945 33310
9870.471 33326
9870.997 33214
9871.523 33959
9872.050 34909
9872.576 33595
9873.102 34524
9873.628 34022
9874.155 34653
9874.681 34246
9875.207 33470
9875.734 33811
9876.260 33381
9876.786 33654
9877.313 32655
9877.839 34684
9878.365 34283
9878.892 34016
9879.418 34257
9879.945 33624
9880.471 33925
9880.998 33750
9881.524 33493
9882.051 33986
9882.577 33339
9883.104 33009
9883.630 32929
9884.157 33462
9884.683 33374
9885.210 34416
9885.737 33054
9886.263 34182
9886.790 33567
9887.316 33889
9887.843 33046
9888.370 32989
9888.896 32875
9889.423 32971
9889.950 33102
9890.477 32649
9891.003 33680
9891.530 33710
9892.057 32628
9892.584 33136
9893.110 32658
9893.637 33961
9894.164 33148
9894.691 32560
9895.218 33058
9895.745 33294
9896.272 33207
9896.798 33840
9897.325 33031
9897.852 33578
9898.379 34217
9898.906 33655
9899.433 33878
9899.960 33900
9900.487 33514
9901.014 32587
9901.541 33262
9902.068 33211
9902.595 32918
9903.122 33787
9903.649 32803
9904.177 34113
9904.704 33849
9905.231 32486
9905.758 33042
9906.285 32854
9906.812 33584
9907.339 33620
9907.867 33887
9908.394 33644
9908.921 34297
9909.448 33733
9909.975 33941
9910.503 33011
9911.030 33043
9911.557 33823
9912.085 33156
9912.612 33092
9913.139 33601
9913.667 33936
9914.194 32888
9914.721 33391
9915.249 33806
9915.776 32565
9916.304 33309
9916.831 32062
9917.358 33602
9917.886 33181
9918.413 33008
9918.941 33854
9919.468 33228
9919.996 33961
9920.523 32629
9921.051 33024
9921.579 32717
9922.106 33822
9922.634 33351
9923.161 32874
9923.689 32569
9924.217 32514
9924.744 33617
9925.272 32791
9925.800 32892
9926.327 32630
9926.855 33377
9927.383 32672
9927.910 32390
9928.438 33103
9928.966 33017
9929.494 33436
9930.021 32342
9930.549 33372
9931.077 33279
9931.605 33366
9932.133 33150
9932.661 32842
9933.188 34291
9933.716 32493
9934.244 32563
9934.772 32944
9935.300 33769
9935.828 32705
9936.356 33271
9936.884 33433
9937.412 33395
9937.940 34124
9938.468 33926
9938.996 33932
9939.524 33470
9940.052 34247
9940.580 33227
9941.108 33652
9941.636 33614
9942.164 32430
9942.693 33147
9943.221 32610
9943.749 33839
9944.277 33994
9944.805 33492
9945.333 33827
9945.862 33554
9946.390 34400
9946.918 33129
9947.446 32926
9947.975 33333
9948.503 33952
9949.031 33608
9949.560 33009
9950.088 34085
9950.616 33693
9951.145 34292
9951.673 33754
9952.201 34112
9952.730 34429
9953.258 33775
9953.786 32613
9954.315 33024
9954.843 32586
9955.372 32601
9955.900 33860
9956.429 32739
9956.957 33591
9957.486 33556
9958.014 33840
9958.543 33959
9959.071 33659
9959.600 34039
9960.129 33774
9960.657 33537
9961.186 33272
9961.715 33497
9962.243 33258
9962.772 33240
9963.300 33980
9963.829 33713
9964.358 33664
9964.887 33891
9965.415 33534
9965.944 34044
9966.473 34808
9967.002 34416
9967.530 33916
9968.059 33792
9968.588 33229
9969.117 33848
9969.646 33325
9970.175 35264
9970.703 33753
9971.232 33715
9971.761 33862
9972.290 33768
9972.819 34323
9973.348 33882
9973.877 34062
9974.406 33743
9974.935 34125
9975.464 34060
9975.993 33426
9976.522 34360
9977.051 33480
9977.580 33443
9978.109 33481
9978.638 33783
9979.167 34066
9979.696 34162
9980.226 32516
9980.755 33356
9981.284 33309
9981.813 33777
9982.342 33511
9982.871 33839
9983.401 34329
9983.930 34637
9984.459 33554
9984.988 34628
9985.518 33481
9986.047 33705
9986.576 33397
9987.106 33462
9987.635 33311
9988.164 32934
9988.694 33105
9989.223 32429
9989.752 32393
9990.282 33366
9990.811 33746
9991.341 33975
9991.870 34032
9992.399 34221
9992.929 34162
9993.458 33775
9993.988 33371
9994.517 33899
9995.047 33601
9995.576 34176
9996.106 33536
9996.636 34895
9997.165 35106
9997.695 33514
9998.224 33853
9998.754 33192
9999.284 34349
9999.813 34551
10000.343 33942
10000.873 33757
10001.402 35026
10001.932 35140
10002.462 33788
10002.991 33815
10003.521 34108
10004.051 34535
10004.581 33999
10005.111 34861
10005.640 34090
10006.170 34232
10006.700 33501
10007.230 34020
