# Supplementary material for: The N-terminal PA domains of signal-peptide-peptidase-like 2 (SPPL2) proteases impact on TNFα cleavage
Source: Commun Biol. 2025 Apr 30;8:686. doi: 10.1038/s42003-025-08102-y (PMC12043953; doi:10.1038/s42003-025-08102-y)
Supplement: Supplementary file 4 — Supplementary Data 2 [file 42003_2025_8102_MOESM4_ESM.zip › MALDI-TOF data/C7.4 3I2b_TNFa_0_F8_1.txt]

1997.505 64574
1997.740 65449
1997.975 65520
1998.210 65167
1998.445 66986
1998.679 66499
1998.914 64649
1999.149 65829
1999.384 65172
1999.619 65997
1999.854 65303
2000.089 66010
2000.324 66480
2000.559 65127
2000.794 66768
2001.029 66448
2001.264 65962
2001.499 66046
2001.734 69188
2001.969 67341
2002.204 65677
2002.439 66002
2002.674 66927
2002.909 67638
2003.144 65188
2003.379 64617
2003.614 64992
2003.850 64323
2004.085 65383
2004.320 63292
2004.555 63853
2004.790 63606
2005.026 65484
2005.261 65468
2005.496 63197
2005.731 63876
2005.967 63960
2006.202 63671
2006.437 63853
2006.673 66295
2006.908 66175
2007.143 63563
2007.379 63097
2007.614 64693
2007.850 65550
2008.085 64401
2008.320 65464
2008.556 66080
2008.791 64879
2009.027 66218
2009.262 63579
2009.498 63290
2009.733 63847
2009.969 64605
2010.204 62953
2010.440 64221
2010.675 62169
2010.911 63464
2011.147 64916
2011.382 65169
2011.618 64183
2011.853 64189
2012.089 62460
2012.325 62263
2012.560 62348
2012.796 62663
2013.032 66071
2013.268 63563
2013.503 64241
2013.739 66443
2013.975 65265
2014.211 65326
2014.446 62818
2014.682 64255
2014.918 64935
2015.154 65566
2015.390 63647
2015.626 63079
2015.861 63788
2016.097 64235
2016.333 65439
2016.569 64077
2016.805 65315
2017.041 65469
2017.277 64422
2017.513 65172
2017.749 64641
2017.985 65378
2018.221 61433
2018.457 63558
2018.693 62253
2018.929 64093
2019.165 64961
2019.401 67211
2019.637 65645
2019.873 64547
2020.109 65548
2020.346 63661
2020.582 64469
2020.818 65321
2021.054 64635
2021.290 64883
2021.527 68482
2021.763 64853
2021.999 64323
2022.235 65650
2022.472 66316
2022.708 66049
2022.944 64881
2023.180 66199
2023.417 67072
2023.653 66433
2023.889 67150
2024.126 66532
2024.362 66731
2024.599 63815
2024.835 66530
2025.071 65037
2025.308 68435
2025.544 67653
2025.781 67843
2026.017 65683
2026.254 63965
2026.490 65125
2026.727 64805
2026.963 62119
2027.200 63111
2027.436 65861
2027.673 66438
2027.909 66597
2028.146 63788
2028.383 65230
2028.619 67453
2028.856 65704
2029.093 64877
2029.329 67604
2029.566 67164
2029.803 65935
2030.039 64174
2030.276 64481
2030.513 66540
2030.750 66416
2030.986 61549
2031.223 62796
2031.460 61306
2031.697 63507
2031.934 66537
2032.170 64665
2032.407 66583
2032.644 66335
2032.881 65017
2033.118 65334
2033.355 67517
2033.592 65294
2033.829 65068
2034.066 65903
2034.303 66480
2034.540 66502
2034.777 65199
2035.014 66527
2035.251 69091
2035.488 67787
2035.725 66374
2035.962 66852
2036.199 69357
2036.436 67401
2036.673 67992
2036.910 66564
2037.147 66833
2037.384 65708
2037.622 66555
2037.859 65764
2038.096 64925
2038.333 66396
2038.570 65910
2038.808 66419
2039.045 65733
2039.282 64806
2039.519 65241
2039.757 63264
2039.994 66367
2040.231 63989
2040.469 64322
2040.706 65752
2040.943 64408
2041.181 65081
2041.418 66261
2041.655 63289
2041.893 64752
2042.130 63320
2042.368 65640
2042.605 64645
2042.843 65643
2043.080 67499
2043.318 64305
2043.555 65350
2043.793 66791
2044.030 65760
2044.268 66490
2044.505 66974
2044.743 65285
2044.980 65422
2045.218 65325
2045.456 65145
2045.693 65429
2045.931 65863
2046.169 65346
2046.406 65925
2046.644 66528
2046.882 67630
2047.119 66021
2047.357 65825
2047.595 64381
2047.833 65374
2048.070 65580
2048.308 64461
2048.546 66186
2048.784 66081
2049.022 66526
2049.260 66501
2049.497 64674
2049.735 65051
2049.973 63226
2050.211 63516
2050.449 63404
2050.687 62807
2050.925 63910
2051.163 64420
2051.401 64668
2051.639 63422
2051.877 63716
2052.115 63704
2052.353 66442
2052.591 63047
2052.829 65601
2053.067 63671
2053.305 64889
2053.543 63774
2053.781 62912
2054.019 65008
2054.258 62280
2054.496 63701
2054.734 63137
2054.972 66179
2055.210 66636
2055.448 66752
2055.687 65190
2055.925 62368
2056.163 65964
2056.401 64377
2056.640 64444
2056.878 66322
2057.116 68051
2057.355 66074
2057.593 66564
2057.831 67888
2058.070 66036
2058.308 67730
2058.546 67277
2058.785 66310
2059.023 68347
2059.262 66622
2059.500 65298
2059.739 67841
2059.977 64832
2060.216 66566
2060.454 68053
2060.693 63422
2060.931 63945
2061.170 64557
2061.408 65534
2061.647 65695
2061.885 64900
2062.124 64686
2062.363 64235
2062.601 65997
2062.840 65090
2063.078 66360
2063.317 64374
2063.556 63442
2063.795 63933
2064.033 64543
2064.272 64716
2064.511 63274
2064.749 65374
2064.988 65659
2065.227 66770
2065.466 65526
2065.705 66175
2065.943 66671
2066.182 64797
2066.421 62598
2066.660 62365
2066.899 63436
2067.138 64250
2067.377 66430
2067.616 64566
2067.855 65490
2068.094 65244
2068.332 65666
2068.571 64950
2068.810 64982
2069.049 65909
2069.288 64816
2069.527 65289
2069.767 65251
2070.006 63041
2070.245 66454
2070.484 63577
2070.723 65088
2070.962 65028
2071.201 63737
2071.440 64556
2071.679 66076
2071.919 65442
2072.158 66571
2072.397 67008
2072.636 65791
2072.875 65528
2073.115 64124
2073.354 63505
2073.593 64252
2073.833 64345
2074.072 63597
2074.311 60966
2074.550 60804
2074.790 63263
2075.029 64440
2075.269 63821
2075.508 63302
2075.747 63402
2075.987 64020
2076.226 62832
2076.466 63162
2076.705 65415
2076.944 65955
2077.184 63000
2077.423 61612
2077.663 63560
2077.903 63393
2078.142 64094
2078.382 65072
2078.621 64294
2078.861 63232
2079.100 62545
2079.340 63938
2079.580 63785
2079.819 63524
2080.059 65892
2080.299 61465
2080.538 61771
2080.778 63211
2081.018 64266
2081.257 64636
2081.497 64512
2081.737 64081
2081.977 63010
2082.216 64244
2082.456 62202
2082.696 65517
2082.936 65240
2083.176 64011
2083.415 62733
2083.655 63375
2083.895 63123
2084.135 62252
2084.375 63517
2084.615 60903
2084.855 66642
2085.095 65242
2085.335 61222
2085.575 62136
2085.815 59970
2086.055 63306
2086.295 62669
2086.535 61487
2086.775 62571
2087.015 62553
2087.255 62423
2087.495 62924
2087.735 65242
2087.975 63366
2088.215 65688
2088.455 65010
2088.696 63284
2088.936 63270
2089.176 64572
2089.416 63472
2089.656 62992
2089.897 64005
2090.137 63516
2090.377 64619
2090.617 63824
2090.858 66288
2091.098 63231
2091.338 64199
2091.578 64772
2091.819 61801
2092.059 64414
2092.300 63686
2092.540 65582
2092.780 63249
2093.021 64552
2093.261 65657
2093.502 64766
2093.742 64484
2093.982 63982
2094.223 63674
2094.463 63412
2094.704 65685
2094.944 65117
2095.185 63681
2095.426 65354
2095.666 65375
2095.907 65866
2096.147 61282
2096.388 62630
2096.628 61059
2096.869 63913
2097.110 62536
2097.350 62311
2097.591 63242
2097.832 61467
2098.072 64028
2098.313 63663
2098.554 63747
2098.795 65098
2099.035 63871
2099.276 65665
2099.517 63027
2099.758 62162
2099.999 63211
2100.239 62497
2100.480 62137
2100.721 62935
2100.962 63542
2101.203 63167
2101.444 64463
2101.685 62672
2101.926 63033
2102.166 64725
2102.407 64019
2102.648 63442
2102.889 65752
2103.130 64672
2103.371 64781
2103.612 63700
2103.853 61417
2104.094 63589
2104.335 62011
2104.577 62355
2104.818 64073
2105.059 64757
2105.300 64777
2105.541 64398
2105.782 64648
2106.023 65076
2106.264 62982
2106.506 63498
2106.747 66697
2106.988 64843
2107.229 63717
2107.471 64556
2107.712 63290
2107.953 64208
2108.194 64156
2108.436 64831
2108.677 62513
2108.918 62138
2109.160 65319
2109.401 64328
2109.642 63336
2109.884 63247
2110.125 63453
2110.367 64135
2110.608 62448
2110.849 61454
2111.091 65012
2111.332 63998
2111.574 64848
2111.815 63395
2112.057 63690
2112.298 65397
2112.540 63394
2112.781 62799
2113.023 63976
2113.265 63185
2113.506 62878
2113.748 64671
2113.989 62941
2114.231 62782
2114.473 62910
2114.714 62521
2114.956 62315
2115.198 63150
2115.439 63822
2115.681 64626
2115.923 64257
2116.165 64951
2116.406 62616
2116.648 63067
2116.890 65386
2117.132 65120
2117.374 64884
2117.615 63817
2117.857 61604
2118.099 62313
2118.341 63535
2118.583 63369
2118.825 65545
2119.067 66586
2119.309 63071
2119.551 61555
2119.793 63075
2120.035 62743
2120.277 61218
2120.519 63536
2120.761 63231
2121.003 63785
2121.245 65713
2121.487 65204
2121.729 64509
2121.971 64972
2122.213 62703
2122.455 63875
2122.697 63710
2122.939 63396
2123.181 63401
2123.424 63999
2123.666 62708
2123.908 64739
2124.150 67123
2124.392 66261
2124.635 62594
2124.877 64215
2125.119 64969
2125.361 65969
2125.604 64033
2125.846 62883
2126.088 63132
2126.331 64790
2126.573 64045
2126.815 64093
2127.058 65661
2127.300 63148
2127.543 61696
2127.785 64123
2128.027 63850
2128.270 63274
2128.512 62376
2128.755 63965
2128.997 64305
2129.240 64320
2129.482 65007
2129.725 63445
2129.967 64318
2130.210 64362
2130.453 64049
2130.695 64186
2130.938 63458
2131.180 64849
2131.423 66122
2131.666 65249
2131.908 63391
2132.151 66806
2132.394 63826
2132.636 64356
2132.879 63767
2133.122 64714
2133.365 64196
2133.607 63606
2133.850 64559
2134.093 62868
2134.336 65456
2134.578 64205
2134.821 66544
2135.064 64493
2135.307 65127
2135.550 61514
2135.793 64527
2136.036 64582
2136.279 63560
2136.521 65230
2136.764 63054
2137.007 61035
2137.250 63143
2137.493 63209
2137.736 64224
2137.979 64075
2138.222 64488
2138.465 60922
2138.708 62095
2138.951 61498
2139.195 63967
2139.438 64218
2139.681 62671
2139.924 62389
2140.167 61583
2140.410 62938
2140.653 61788
2140.896 63714
2141.140 64779
2141.383 64705
2141.626 64747
2141.869 62324
2142.113 61555
2142.356 63117
2142.599 63969
2142.842 65840
2143.086 65726
2143.329 61118
2143.572 63401
2143.816 62728
2144.059 64830
2144.302 62482
2144.546 62929
2144.789 64951
2145.033 62604
2145.276 64700
2145.519 64828
2145.763 62648
2146.006 63973
2146.250 64842
2146.493 62806
2146.737 61862
2146.980 62712
2147.224 64476
2147.467 63768
2147.711 64846
2147.955 64635
2148.198 64703
2148.442 63822
2148.685 65405
2148.929 64356
2149.173 63898
2149.416 62916
2149.660 65751
2149.904 64033
2150.147 64695
2150.391 63781
2150.635 63841
2150.879 63712
2151.122 62967
2151.366 63146
2151.610 63605
2151.854 63433
2152.098 63198
2152.341 63075
2152.585 64137
2152.829 63778
2153.073 63352
2153.317 62827
2153.561 62097
2153.805 62756
2154.049 62499
2154.293 64050
2154.537 64145
2154.781 63246
2155.025 63661
2155.269 64798
2155.513 63508
2155.757 62568
2156.001 63870
2156.245 62943
2156.489 63406
2156.733 63885
2156.977 64048
2157.221 61447
2157.465 63107
2157.709 63478
2157.953 63010
2158.198 62512
2158.442 63009
2158.686 65632
2158.930 62754
2159.174 61600
2159.419 62687
2159.663 64447
2159.907 64836
2160.151 66470
2160.396 64429
2160.640 63152
2160.884 64079
2161.129 63621
2161.373 64647
2161.617 65514
2161.862 65884
2162.106 65292
2162.351 62628
2162.595 63422
2162.839 62691
2163.084 64222
2163.328 62429
2163.573 64494
2163.817 63431
2164.062 62992
2164.306 63852
2164.551 65714
2164.795 64486
2165.040 62743
2165.285 62505
2165.529 65517
2165.774 64424
2166.018 65078
2166.263 64466
2166.508 64233
2166.752 62912
2166.997 64962
2167.242 63708
2167.486 64316
2167.731 63849
2167.976 65366
2168.221 63573
2168.465 62803
2168.710 64351
2168.955 61783
2169.200 64569
2169.444 62228
2169.689 63728
2169.934 64000
2170.179 65030
2170.424 65426
2170.669 64724
2170.914 63720
2171.159 62362
2171.403 64089
2171.648 63025
2171.893 64232
2172.138 63169
2172.383 62565
2172.628 62131
2172.873 62001
2173.118 60846
2173.363 60903
2173.608 61991
2173.853 64070
2174.099 64257
2174.344 63526
2174.589 63418
2174.834 64035
2175.079 64012
2175.324 64848
2175.569 63871
2175.814 63131
2176.060 63419
2176.305 63867
2176.550 65265
2176.795 65667
2177.041 65722
2177.286 63258
2177.531 63672
2177.776 66306
2178.022 66309
2178.267 63822
2178.512 63830
2178.758 64891
2179.003 64061
2179.248 65002
2179.494 64666
2179.739 66193
2179.985 64371
2180.230 64351
2180.475 65236
2180.721 64574
2180.966 63526
2181.212 63547
2181.457 65032
2181.703 62746
2181.948 63222
2182.194 62099
2182.440 61536
2182.685 63119
2182.931 63042
2183.176 64470
2183.422 63887
2183.667 62955
2183.913 63427
2184.159 64707
2184.404 64784
2184.650 63479
2184.896 63976
2185.142 63861
2185.387 62880
2185.633 63422
2185.879 65416
2186.124 66252
2186.370 65537
2186.616 65457
2186.862 65322
2187.108 66080
2187.354 65950
2187.599 65405
2187.845 66420
2188.091 67594
2188.337 64812
2188.583 63651
2188.829 65529
2189.075 62776
2189.321 65325
2189.567 62260
2189.813 64548
2190.059 64628
2190.305 65035
2190.551 63979
2190.797 64939
2191.043 66568
2191.289 65760
2191.535 65115
2191.781 63269
2192.027 66254
2192.273 66808
2192.519 65998
2192.765 65854
2193.012 63958
2193.258 64606
2193.504 62830
2193.750 63357
2193.996 63657
2194.243 66427
2194.489 61707
2194.735 64510
2194.981 66984
2195.228 64542
2195.474 66207
2195.720 63191
2195.966 65268
2196.213 63125
2196.459 64176
2196.706 63778
2196.952 65046
2197.198 65276
2197.445 63330
2197.691 64382
2197.938 62740
2198.184 63181
2198.430 63051
2198.677 63481
2198.923 64183
2199.170 62781
2199.416 63259
2199.663 61932
2199.910 62375
2200.156 63240
2200.403 66163
2200.649 62667
2200.896 63277
2201.142 64933
2201.389 63908
2201.636 64025
2201.882 62271
2202.129 62889
2202.376 61461
2202.622 62881
2202.869 63201
2203.116 64522
2203.363 66466
2203.609 64188
2203.856 64543
2204.103 64065
2204.350 63940
2204.597 64003
2204.843 63871
2205.090 63784
2205.337 63814
2205.584 66600
2205.831 65158
2206.078 65146
2206.325 63924
2206.572 66706
2206.819 64270
2207.065 65673
2207.312 65550
2207.559 65385
2207.806 66199
2208.053 66130
2208.300 65524
2208.548 64994
2208.795 64727
2209.042 66540
2209.289 64505
2209.536 64225
2209.783 62664
2210.030 64434
2210.277 62400
2210.524 64828
2210.771 65322
2211.019 64382
2211.266 64905
2211.513 64433
2211.760 67272
2212.007 64212
2212.255 65036
2212.502 62321
2212.749 64613
2212.997 63676
2213.244 63841
2213.491 63092
2213.739 65554
2213.986 67633
2214.233 65723
2214.481 64719
2214.728 64316
2214.975 67249
2215.223 66537
2215.470 64614
2215.718 64988
2215.965 64300
2216.213 64040
2216.460 64568
2216.708 64376
2216.955 65412
2217.203 63269
2217.450 64022
2217.698 66430
2217.945 65670
2218.193 63730
2218.440 66048
2218.688 63814
2218.936 65030
2219.183 64025
2219.431 64761
2219.679 68653
2219.926 65262
2220.174 64631
2220.422 63860
2220.669 63627
2220.917 65670
2221.165 65562
2221.413 63981
2221.660 61639
2221.908 65184
2222.156 65696
2222.404 66170
2222.652 65472
2222.900 63722
2223.147 64303
2223.395 64519
2223.643 67185
2223.891 65082
2224.139 64070
2224.387 65270
2224.635 64520
2224.883 62386
2225.131 63477
2225.379 65385
2225.627 64281
2225.875 62586
2226.123 62792
2226.371 63864
2226.619 65902
2226.867 65983
2227.115 64023
2227.363 64493
2227.611 63968
2227.859 62934
2228.108 65415
2228.356 64904
2228.604 63578
2228.852 63135
2229.100 65358
2229.349 63788
2229.597 64022
2229.845 62595
2230.093 62278
2230.342 62623
2230.590 64005
2230.838 64832
2231.086 63400
2231.335 65165
2231.583 64678
2231.831 63486
2232.080 65242
2232.328 63297
2232.577 65478
2232.825 63960
2233.073 64985
2233.322 64324
2233.570 64008
2233.819 64994
2234.067 64751
2234.316 65213
2234.564 66947
2234.813 67883
2235.061 66098
2235.310 66332
2235.558 65794
2235.807 64446
2236.056 63105
2236.304 63503
2236.553 64609
2236.801 65731
2237.050 65239
2237.299 62208
2237.547 64388
2237.796 65560
2238.045 64494
2238.293 64699
2238.542 64442
2238.791 65739
2239.040 64314
2239.288 63801
2239.537 62363
2239.786 63975
2240.035 63815
2240.284 62100
2240.533 62335
2240.781 63372
2241.030 64125
2241.279 62664
2241.528 64223
2241.777 62836
2242.026 64285
2242.275 62884
2242.524 63009
2242.773 64514
2243.022 63479
2243.271 64691
2243.520 64403
2243.769 65095
2244.018 66633
2244.267 65563
2244.516 61932
2244.765 63339
2245.014 65201
2245.263 62917
2245.512 64122
2245.761 63801
2246.011 64224
2246.260 63872
2246.509 63699
2246.758 64310
2247.007 64424
2247.257 65061
2247.506 63848
2247.755 63749
2248.004 62856
2248.254 62511
2248.503 63146
2248.752 63694
2249.002 65170
2249.251 63138
2249.500 64025
2249.750 64113
2249.999 64455
2250.248 63710
2250.498 63360
2250.747 66412
2250.997 64162
2251.246 64446
2251.495 65781
2251.745 63526
2251.994 62515
2252.244 64939
2252.493 63049
2252.743 63200
2252.993 64472
2253.242 64634
2253.492 64773
2253.741 65021
2253.991 65257
2254.240 63151
2254.490 62869
2254.740 62329
2254.989 63757
2255.239 64858
2255.489 64732
2255.738 63917
2255.988 62604
2256.238 63245
2256.488 62876
2256.737 64093
2256.987 62804
2257.237 63281
2257.487 64110
2257.736 64706
2257.986 64748
2258.236 65171
2258.486 65009
2258.736 62410
2258.986 64472
2259.236 63111
2259.486 63434
2259.735 62864
2259.985 63804
2260.235 63454
2260.485 65464
2260.735 64446
2260.985 65113
2261.235 65386
2261.485 65554
2261.735 65479
2261.985 63787
2262.235 64602
2262.485 66609
2262.736 64841
2262.986 61512
2263.236 62947
2263.486 62329
2263.736 65420
2263.986 64540
2264.236 64663
2264.487 64600
2264.737 63764
2264.987 63499
2265.237 63239
2265.487 61614
2265.738 61593
2265.988 62703
2266.238 63010
2266.489 62997
2266.739 63479
2266.989 64833
2267.240 64392
2267.490 64060
2267.740 64873
2267.991 62567
2268.241 63882
2268.491 63131
2268.742 64674
2268.992 64306
2269.243 63954
2269.493 63691
2269.744 63675
2269.994 64680
2270.245 63646
2270.495 64911
2270.746 63787
2270.996 63588
2271.247 62702
2271.497 62723
2271.748 63651
2271.999 64682
2272.249 62704
2272.500 62430
2272.751 63488
2273.001 63473
2273.252 62579
2273.503 62290
2273.753 62973
2274.004 63892
2274.255 64097
2274.505 63976
2274.756 65330
2275.007 66085
2275.258 63577
2275.509 63035
2275.759 63496
2276.010 61237
2276.261 62337
2276.512 63278
2276.763 63620
2277.014 62665
2277.265 65137
2277.516 63890
2277.766 64327
2278.017 63538
2278.268 63646
2278.519 66350
2278.770 65394
2279.021 63579
2279.272 63577
2279.523 62829
2279.774 63812
2280.025 64269
2280.276 62318
2280.528 62893
2280.779 62262
2281.030 61475
2281.281 64548
2281.532 64031
2281.783 63083
2282.034 62773
2282.286 61531
2282.537 63686
2282.788 60762
2283.039 60847
2283.290 61644
2283.542 64144
2283.793 63096
2284.044 62472
2284.295 63564
2284.547 63317
2284.798 62235
2285.049 61946
2285.301 62409
2285.552 63507
2285.804 63699
2286.055 62075
2286.306 61287
2286.558 62819
2286.809 63093
2287.061 64803
2287.312 63594
2287.564 63615
2287.815 63673
2288.067 63406
2288.318 64840
2288.570 64538
2288.821 66076
2289.073 61463
2289.324 62308
2289.576 63290
2289.827 64658
2290.079 63693
2290.331 62762
2290.582 61101
2290.834 61021
2291.086 62556
2291.337 64306
2291.589 64155
2291.841 64899
2292.092 62716
2292.344 61859
2292.596 65580
2292.848 65390
2293.099 62877
2293.351 64170
2293.603 61540
2293.855 62687
2294.107 62533
2294.359 63587
2294.610 63279
2294.862 62494
2295.114 64127
2295.366 62106
2295.618 65242
2295.870 64729
2296.122 64019
2296.374 63036
2296.626 65052
2296.878 64842
2297.130 62750
2297.382 64703
2297.634 64292
2297.886 62563
2298.138 63517
2298.390 64855
2298.642 64461
2298.894 63999
2299.146 62715
2299.399 63275
2299.651 62962
2299.903 64187
2300.155 63540
2300.407 64794
2300.659 63597
2300.912 63944
2301.164 64115
2301.416 65011
2301.668 63107
2301.921 63029
2302.173 63596
2302.425 62956
2302.678 61080
2302.930 60135
2303.182 60477
2303.435 63245
2303.687 64686
2303.939 62968
2304.192 65133
2304.444 65222
2304.697 65864
2304.949 62460
2305.201 63858
2305.454 63756
2305.706 62268
2305.959 63987
2306.211 62692
2306.464 65549
2306.716 66425
2306.969 63527
2307.222 64519
2307.474 62820
2307.727 62665
2307.979 63324
2308.232 64512
2308.485 65862
2308.737 66153
2308.990 64331
2309.243 63040
2309.495 63423
2309.748 61977
2310.001 60334
2310.253 62385
2310.506 64235
2310.759 63023
2311.012 63020
2311.265 62738
2311.517 63380
2311.770 62287
2312.023 62847
2312.276 62804
2312.529 62543
2312.782 63410
2313.034 65680
2313.287 65627
2313.540 64915
2313.793 63722
2314.046 62008
2314.299 61629
2314.552 64139
2314.805 64493
2315.058 64678
2315.311 64674
2315.564 63108
2315.817 64537
2316.070 62450
2316.323 64397
2316.576 65091
2316.829 63964
2317.083 64563
2317.336 64000
2317.589 61761
2317.842 64151
2318.095 64065
2318.348 61843
2318.602 64607
2318.855 64236
2319.108 66029
2319.361 61914
2319.614 61082
2319.868 62093
2320.121 62410
2320.374 62875
2320.628 60082
2320.881 61658
2321.134 62975
2321.388 62702
2321.641 62705
2321.894 60034
2322.148 60546
2322.401 61077
2322.655 64239
2322.908 60646
2323.161 62777
2323.415 63314
2323.668 62403
2323.922 60675
2324.175 61493
2324.429 62467
2324.682 63027
2324.936 63966
2325.189 60444
2325.443 62867
2325.697 63303
2325.950 62555
2326.204 63563
2326.458 61483
2326.711 61947
2326.965 60629
2327.218 61124
2327.472 61517
2327.726 62730
2327.980 61989
2328.233 62904
2328.487 61239
2328.741 63229
2328.995 61899
2329.248 64718
2329.502 63782
2329.756 64145
2330.010 64192
2330.264 62703
2330.517 62283
2330.771 62541
2331.025 62549
2331.279 64026
2331.533 61934
2331.787 62135
2332.041 64950
2332.295 63203
2332.549 61794
2332.803 61731
2333.057 62996
2333.311 62565
2333.565 62070
2333.819 61966
2334.073 64149
2334.327 63797
2334.581 63974
2334.835 63042
2335.089 62260
2335.343 64530
2335.597 63274
2335.852 62919
2336.106 62397
2336.360 63984
2336.614 61896
2336.868 61922
2337.123 62403
2337.377 62085
2337.631 61919
2337.885 61294
2338.140 65858
2338.394 65291
2338.648 63246
2338.902 64433
2339.157 60760
2339.411 62466
2339.666 61377
2339.920 61443
2340.174 60430
2340.429 62790
2340.683 63123
2340.938 63852
2341.192 64722
2341.446 61828
2341.701 61991
2341.955 62660
2342.210 64277
2342.464 62168
2342.719 65370
2342.973 64444
2343.228 63362
2343.483 65428
2343.737 64534
2343.992 64609
2344.246 63172
2344.501 61084
2344.756 64110
2345.010 65598
2345.265 65029
2345.520 64720
2345.774 62384
2346.029 62958
2346.284 62776
2346.538 61675
2346.793 62190
2347.048 65000
2347.303 62384
2347.558 63248
2347.812 62858
2348.067 63720
2348.322 63980
2348.577 63373
2348.832 61630
2349.087 60972
2349.341 60688
2349.596 63416
2349.851 63947
2350.106 61943
2350.361 63589
2350.616 63163
2350.871 62463
2351.126 61107
2351.381 62445
2351.636 60542
2351.891 61417
2352.146 59489
2352.401 61670
2352.656 59253
2352.911 59240
2353.166 61165
2353.422 63442
2353.677 64255
2353.932 62493
2354.187 62808
2354.442 61091
2354.697 60234
2354.953 61896
2355.208 61609
2355.463 61763
2355.718 62693
2355.974 61916
2356.229 62676
2356.484 63110
2356.739 63436
2356.995 63290
2357.250 63747
2357.505 63636
2357.761 60654
2358.016 61225
2358.271 60048
2358.527 61865
2358.782 61586
2359.038 62302
2359.293 62725
2359.549 62383
2359.804 63167
2360.059 62963
2360.315 62274
2360.570 60477
2360.826 63231
2361.082 62153
2361.337 62680
2361.593 62344
2361.848 62865
2362.104 61742
2362.359 63221
2362.615 62640
2362.871 61542
2363.126 59772
2363.382 60741
2363.638 62429
2363.893 62663
2364.149 63690
2364.405 62251
2364.660 62803
2364.916 62579
2365.172 62591
2365.428 63874
2365.684 61331
2365.939 61795
2366.195 61227
2366.451 61213
2366.707 62631
2366.963 61886
2367.219 58448
2367.474 60995
2367.730 65370
2367.986 62595
2368.242 61943
2368.498 60284
2368.754 63466
2369.010 61075
2369.266 62215
2369.522 61901
2369.778 63052
2370.034 64363
2370.290 60545
2370.546 61365
2370.802 63105
2371.058 61576
2371.314 61536
2371.570 61282
2371.827 62978
2372.083 61900
2372.339 61620
2372.595 63452
2372.851 65441
2373.107 61397
2373.364 63308
2373.620 62223
2373.876 64280
2374.132 62826
2374.389 62972
2374.645 61780
2374.901 62212
2375.157 61456
2375.414 60841
2375.670 62374
2375.926 62719
2376.183 61665
2376.439 63614
2376.696 61411
2376.952 61457
2377.208 62590
2377.465 62859
2377.721 62919
2377.978 61256
2378.234 62679
2378.491 63157
2378.747 61180
2379.004 62692
2379.260 58822
2379.517 59558
2379.773 61147
2380.030 63815
2380.286 60282
2380.543 61514
2380.800 61889
2381.056 62316
2381.313 61780
2381.570 59966
2381.826 59429
2382.083 62046
2382.340 62358
2382.596 60360
2382.853 61667
2383.110 61330
2383.367 60874
2383.623 62990
2383.880 62234
2384.137 62220
2384.394 61908
2384.651 61860
2384.907 62049
2385.164 61034
2385.421 60386
2385.678 62240
2385.935 62815
2386.192 59174
2386.449 59417
2386.706 61495
2386.963 61759
2387.219 62279
2387.476 59325
2387.733 61710
2387.990 60788
2388.247 60889
2388.505 60675
2388.762 62034
2389.019 59851
2389.276 61185
2389.533 63322
2389.790 60373
2390.047 63022
2390.304 63320
2390.561 63254
2390.818 60884
2391.076 61870
2391.333 62246
2391.590 59716
2391.847 60958
2392.104 60157
2392.362 61549
2392.619 61843
2392.876 61213
2393.133 62629
2393.391 63914
2393.648 62855
2393.905 64245
2394.163 60618
2394.420 60614
2394.677 61929
2394.935 59896
2395.192 59865
2395.450 59989
2395.707 61447
2395.965 61984
2396.222 60782
2396.479 62222
2396.737 60537
2396.994 60530
2397.252 60381
2397.509 60277
2397.767 61355
2398.025 62544
2398.282 63110
2398.540 61858
2398.797 60062
2399.055 60449
2399.312 61203
2399.570 60482
2399.828 60225
2400.085 60490
2400.343 62478
2400.601 62352
2400.859 61240
2401.116 62308
2401.374 61747
2401.632 62347
2401.889 62844
2402.147 63095
2402.405 60968
2402.663 60581
2402.921 59934
2403.178 59889
2403.436 61505
2403.694 62623
2403.952 61560
2404.210 60396
2404.468 63069
2404.726 63146
2404.984 61586
2405.242 61587
2405.500 59940
2405.758 59301
2406.016 60665
2406.274 62440
2406.532 60911
2406.790 60688
2407.048 61005
2407.306 60181
2407.564 61343
2407.822 59744
2408.080 59849
2408.338 58314
2408.596 60516
2408.854 60907
2409.112 59295
2409.371 62857
2409.629 61404
2409.887 61096
2410.145 59887
2410.403 60667
2410.662 61019
2410.920 63403
2411.178 60794
2411.436 61124
2411.695 61476
2411.953 59488
2412.211 61598
2412.470 59890
2412.728 63389
2412.986 63876
2413.245 61560
2413.503 60418
2413.762 60539
2414.020 62678
2414.278 61379
2414.537 59745
2414.795 60444
2415.054 62324
2415.312 63775
2415.571 62030
2415.829 62440
2416.088 60740
2416.346 61123
2416.605 60108
2416.864 60289
2417.122 59909
2417.381 60203
2417.639 62388
2417.898 60715
2418.157 63259
2418.415 63439
2418.674 61707
2418.933 62374
2419.191 61666
2419.450 63687
2419.709 60673
2419.967 61247
2420.226 60020
2420.485 61393
2420.744 59994
2421.003 65215
2421.261 63111
2421.520 64498
2421.779 62469
2422.038 61562
2422.297 63497
2422.556 62631
2422.815 64396
2423.073 63568
2423.332 63427
2423.591 62923
2423.850 63665
2424.109 64262
2424.368 62342
2424.627 60930
2424.886 61643
2425.145 61874
2425.404 61767
2425.663 60837
2425.922 63260
2426.181 61037
2426.441 61957
2426.700 61988
2426.959 59953
2427.218 60525
2427.477 63122
2427.736 61497
2427.995 64520
2428.255 62361
2428.514 62392
2428.773 61236
2429.032 58904
2429.291 61177
2429.551 60742
2429.810 60647
2430.069 60761
2430.329 61777
2430.588 60832
2430.847 61212
2431.107 60212
2431.366 60338
2431.625 60264
2431.885 60503
2432.144 59912
2432.403 62849
2432.663 60235
2432.922 60134
2433.182 59538
2433.441 60901
2433.701 59441
2433.960 61104
2434.220 59758
2434.479 61052
2434.739 62559
2434.998 61268
2435.258 60594
2435.518 60356
2435.777 62060
2436.037 59012
2436.296 60184
2436.556 62556
2436.816 61805
2437.075 59298
2437.335 60676
2437.595 63266
2437.854 60485
2438.114 59933
2438.374 60566
2438.634 60180
2438.893 61925
2439.153 61063
2439.413 61106
2439.673 62294
2439.933 60613
2440.192 59960
2440.452 61880
2440.712 61414
2440.972 62462
2441.232 61045
2441.492 59751
2441.752 60263
2442.012 59593
2442.272 60666
2442.531 61170
2442.791 62341
2443.051 61764
2443.311 60714
2443.571 60929
2443.831 59619
2444.092 60359
2444.352 60459
2444.612 61019
2444.872 61664
2445.132 60161
2445.392 60559
2445.652 61502
2445.912 61551
2446.172 59947
2446.433 60811
2446.693 60214
2446.953 60447
2447.213 60797
2447.473 62318
2447.734 59964
2447.994 63095
2448.254 61608
2448.514 61722
2448.775 61925
2449.035 61193
2449.295 60350
2449.556 60964
2449.816 59661
2450.076 58681
2450.337 58422
2450.597 58996
2450.858 58749
2451.118 60119
2451.378 58992
2451.639 62830
2451.899 60759
2452.160 60116
2452.420 59644
2452.681 61261
2452.941 60811
2453.202 59104
2453.462 59631
2453.723 60252
2453.984 62378
2454.244 61534
2454.505 60150
2454.765 59536
2455.026 58727
2455.287 61060
2455.547 59502
2455.808 62104
2456.069 60649
2456.329 61291
2456.590 59852
2456.851 60199
2457.112 58507
2457.372 59486
2457.633 60980
2457.894 59131
2458.155 60318
2458.415 62222
2458.676 61051
2458.937 63187
2459.198 61207
2459.459 60547
2459.720 61572
2459.981 61135
2460.242 59816
2460.502 64975
2460.763 61592
2461.024 61121
2461.285 60697
2461.546 61249
2461.807 61601
2462.068 59221
2462.329 59583
2462.590 61043
2462.851 58862
2463.112 61106
2463.374 59855
2463.635 60602
2463.896 61102
2464.157 62318
2464.418 61655
2464.679 61339
2464.940 61505
2465.202 60856
2465.463 62345
2465.724 59665
2465.985 61770
2466.246 61105
2466.508 61652
2466.769 61725
2467.030 63652
2467.291 62380
2467.553 61951
2467.814 60741
2468.075 59712
2468.337 60469
2468.598 61050
2468.859 61214
2469.121 61192
2469.382 62033
2469.644 61251
2469.905 61047
2470.167 60886
2470.428 61685
2470.689 60934
2470.951 58783
2471.212 59811
2471.474 60612
2471.736 62099
2471.997 61893
2472.259 61120
2472.520 61508
2472.782 59578
2473.043 60673
2473.305 59803
2473.567 61638
2473.828 62060
2474.090 61177
2474.352 61367
2474.613 58205
2474.875 60807
2475.137 60572
2475.398 60004
2475.660 59218
2475.922 62198
2476.184 61236
2476.445 61303
2476.707 62174
2476.969 60605
2477.231 59862
2477.493 58842
2477.755 60047
2478.016 61169
2478.278 61427
2478.540 59068
2478.802 59815
2479.064 61305
2479.326 59641
2479.588 60687
2479.850 59729
2480.112 60950
2480.374 60878
2480.636 59805
2480.898 61218
2481.160 59951
2481.422 62993
2481.684 61054
2481.946 61708
2482.208 60373
2482.470 59378
2482.732 60006
2482.994 58712
2483.257 60169
2483.519 60993
2483.781 60988
2484.043 60745
2484.305 62621
2484.568 62843
2484.830 61303
2485.092 59010
2485.354 59225
2485.617 59089
2485.879 60040
2486.141 60883
2486.403 60260
2486.666 60802
2486.928 61547
2487.190 59836
2487.453 61044
2487.715 60144
2487.978 61801
2488.240 58879
2488.502 59768
2488.765 58707
2489.027 60166
2489.290 61063
2489.552 59886
2489.815 59477
2490.077 59161
2490.340 60163
2490.602 60280
2490.865 59617
2491.127 61199
2491.390 60363
2491.653 61157
2491.915 60078
2492.178 60418
2492.440 60322
2492.703 59310
2492.966 58149
2493.228 61543
2493.491 59591
2493.754 61120
2494.017 60301
2494.279 57988
2494.542 59622
2494.805 62280
2495.068 58843
2495.330 58265
2495.593 59383
2495.856 61717
2496.119 58920
2496.382 59579
2496.644 57543
2496.907 59076
2497.170 60473
2497.433 61187
2497.696 60212
2497.959 60791
2498.222 58682
2498.485 58559
2498.748 58965
2499.011 59622
2499.274 59837
2499.537 57831
2499.800 59898
2500.063 60565
2500.326 59166
2500.589 59539
2500.852 58674
2501.115 60712
2501.378 59978
2501.641 60488
2501.905 59360
2502.168 59892
2502.431 59067
2502.694 60679
2502.957 60404
2503.221 60918
2503.484 58755
2503.747 57994
2504.010 60310
2504.273 59506
2504.537 61669
2504.800 60074
2505.063 58798
2505.327 59667
2505.590 60279
2505.853 58199
2506.117 57554
2506.380 59726
2506.643 61252
2506.907 59986
2507.170 60855
2507.434 61139
2507.697 60155
2507.961 59162
2508.224 60414
2508.488 60503
2508.751 61730
2509.015 61199
2509.278 59656
2509.542 61259
2509.805 60768
2510.069 61344
2510.332 58840
2510.596 60327
2510.860 57988
2511.123 59359
2511.387 61536
2511.651 59816
2511.914 59658
2512.178 58073
2512.442 58440
2512.705 58639
2512.969 63190
2513.233 61206
2513.497 59928
2513.760 59555
2514.024 58468
2514.288 59735
2514.552 58301
2514.816 59404
2515.079 59495
2515.343 61619
2515.607 61027
2515.871 59953
2516.135 61456
2516.399 60382
2516.663 61059
2516.927 59372
2517.191 60888
2517.455 60950
2517.719 59054
2517.983 59041
2518.247 61005
2518.511 62123
2518.775 60233
2519.039 59479
2519.303 56918
2519.567 60772
2519.831 61777
2520.095 58770
2520.359 60130
2520.623 59758
2520.887 58424
2521.152 59444
2521.416 60236
2521.680 59512
2521.944 61842
2522.208 59996
2522.473 60593
2522.737 61260
2523.001 59807
2523.265 60323
2523.530 60338
2523.794 60237
2524.058 60685
2524.323 61108
2524.587 58693
2524.851 59588
2525.116 61789
2525.380 58995
2525.644 60210
2525.909 58504
2526.173 59382
2526.438 58589
2526.702 59800
2526.967 60512
2527.231 59450
2527.496 59988
2527.760 60537
2528.025 61114
2528.289 59383
2528.554 59559
2528.818 61660
2529.083 60381
2529.347 60125
2529.612 60746
2529.877 59373
2530.141 60526
2530.406 60758
2530.671 60024
2530.935 58302
2531.200 58295
2531.465 61073
2531.729 59970
2531.994 61095
2532.259 60356
2532.524 61200
2532.789 60587
2533.053 61606
2533.318 59914
2533.583 60397
2533.848 58463
2534.113 59899
2534.377 58344
2534.642 60157
2534.907 58082
2535.172 59162
2535.437 59975
2535.702 59438
2535.967 57838
2536.232 58053
2536.497 57316
2536.762 58022
2537.027 60292
2537.292 60363
2537.557 60454
2537.822 60217
2538.087 61660
2538.352 60004
2538.617 57911
2538.882 58698
2539.147 58903
2539.413 60293
2539.678 59665
2539.943 58461
2540.208 60274
2540.473 59433
2540.738 62105
2541.004 60164
2541.269 60250
2541.534 60468
2541.799 61455
2542.065 59352
2542.330 59338
2542.595 60711
2542.860 59937
2543.126 60203
2543.391 58777
2543.656 58533
2543.922 59761
2544.187 59638
2544.453 61841
2544.718 59720
2544.983 61108
2545.249 59214
2545.514 58270
2545.780 57686
2546.045 60337
2546.311 58360
2546.576 58537
2546.842 60305
2547.107 60707
2547.373 60543
2547.638 60639
2547.904 61352
2548.170 58623
2548.435 59209
2548.701 59135
2548.966 60114
2549.232 58557
2549.498 60604
2549.763 61006
2550.029 57461
2550.295 60067
2550.561 60321
2550.826 59236
2551.092 59850
2551.358 59911
2551.624 58014
2551.889 58963
2552.155 58223
2552.421 58357
2552.687 60113
2552.953 59466
2553.218 59130
2553.484 57773
2553.750 58742
2554.016 60665
2554.282 57928
2554.548 59082
2554.814 58386
2555.080 57340
2555.346 58163
2555.612 58160
2555.878 57806
2556.144 59332
2556.410 58908
2556.676 60368
2556.942 62677
2557.208 60812
2557.474 60225
2557.740 59530
2558.006 60409
2558.272 58567
2558.539 58594
2558.805 60294
2559.071 58551
2559.337 60191
2559.603 59714
2559.869 59114
2560.136 59337
2560.402 59421
2560.668 60139
2560.934 57496
2561.201 58711
2561.467 59441
2561.733 58253
2562.000 59961
2562.266 59449
2562.532 59246
2562.799 60417
2563.065 59856
2563.331 58688
2563.598 57606
2563.864 59254
2564.131 59701
2564.397 56568
2564.664 56407
2564.930 58817
2565.197 57854
2565.463 59858
2565.730 59435
2565.996 61734
2566.263 59684
2566.529 59202
2566.796 60970
2567.062 59317
2567.329 61034
2567.596 61243
2567.862 61513
2568.129 59544
2568.395 61472
2568.662 60354
2568.929 60828
2569.195 60272
2569.462 57882
2569.729 59708
2569.996 59057
2570.262 60696
2570.529 60731
2570.796 59780
2571.063 61176
2571.330 58914
2571.596 59521
2571.863 59252
2572.130 59310
2572.397 58696
2572.664 59515
2572.931 61548
2573.198 59432
2573.465 59472
2573.731 55649
2573.998 60032
2574.265 58953
2574.532 58636
2574.799 59358
2575.066 60118
2575.333 57481
2575.600 57161
2575.867 59323
2576.135 59894
2576.402 58744
2576.669 60129
2576.936 60040
2577.203 61448
2577.470 59176
2577.737 58077
2578.004 58979
2578.272 59636
2578.539 61407
2578.806 59408
2579.073 59068
2579.340 60062
2579.608 59508
2579.875 59340
2580.142 57437
2580.409 59896
2580.677 60420
2580.944 59510
2581.211 59034
2581.479 59879
2581.746 59978
2582.013 58799
2582.281 59962
2582.548 59412
2582.816 59158
2583.083 59805
2583.350 58237
2583.618 60209
2583.885 60654
2584.153 59976
2584.420 58379
2584.688 59059
2584.955 59414
2585.223 59212
2585.491 57404
2585.758 57827
2586.026 58463
2586.293 59798
2586.561 58171
2586.828 57665
2587.096 59019
2587.364 59891
2587.631 58473
2587.899 58230
2588.167 58673
2588.435 59352
2588.702 59658
2588.970 58724
2589.238 59555
2589.505 58981
2589.773 59198
2590.041 59862
2590.309 58429
2590.577 58602
2590.845 58534
2591.112 60049
2591.380 60155
2591.648 61451
2591.916 60300
2592.184 61865
2592.452 59976
2592.720 58960
2592.988 59820
2593.256 59191
2593.524 59295
2593.792 59136
2594.060 60786
2594.328 59322
2594.596 60430
2594.864 58093
2595.132 58614
2595.400 60686
2595.668 58968
2595.936 59713
2596.204 60144
2596.472 57494
2596.740 57822
2597.009 59369
2597.277 60431
2597.545 60520
2597.813 59293
2598.081 57304
2598.349 59921
2598.618 59007
2598.886 60348
2599.154 58755
2599.423 60908
2599.691 60537
2599.959 59702
2600.227 60245
2600.496 58782
2600.764 58755
2601.033 59618
2601.301 57462
2601.569 57856
2601.838 58728
2602.106 57135
2602.375 57691
2602.643 60026
2602.911 57502
2603.180 60321
2603.448 60721
2603.717 59781
2603.985 60523
2604.254 59779
2604.523 59874
2604.791 59341
2605.060 60812
2605.328 59623
2605.597 60247
2605.865 58101
2606.134 60874
2606.403 59344
2606.671 60013
2606.940 58597
2607.209 58032
2607.477 59826
2607.746 58082
2608.015 57977
2608.284 59627
2608.552 60448
2608.821 59089
2609.090 59784
2609.359 60654
2609.628 59121
2609.896 59094
2610.165 59952
2610.434 60382
2610.703 59390
2610.972 59960
2611.241 60027
2611.510 60273
2611.779 60695
2612.048 59362
2612.316 58541
2612.585 58890
2612.854 60861
2613.123 58871
2613.392 59490
2613.661 59237
2613.930 58839
2614.200 62742
2614.469 61222
2614.738 61858
2615.007 60368
2615.276 60012
2615.545 58697
2615.814 58003
2616.083 58892
2616.352 58924
2616.622 59373
2616.891 59658
2617.160 59010
2617.429 57559
2617.698 59408
2617.968 58269
2618.237 58377
2618.506 59303
2618.776 61713
2619.045 62469
2619.314 61179
2619.584 60232
2619.853 59390
2620.122 58937
2620.392 57849
2620.661 56897
2620.930 58790
2621.200 58615
2621.469 57434
2621.739 60039
2622.008 59802
2622.278 59154
2622.547 60089
2622.817 59005
2623.086 60265
2623.356 59612
2623.625 59226
2623.895 58569
2624.164 57215
2624.434 59383
2624.703 59412
2624.973 59372
2625.243 58309
2625.512 59083
2625.782 58514
2626.052 58143
2626.321 60926
2626.591 59683
2626.861 59574
2627.130 56994
2627.400 56544
2627.670 59373
2627.940 58641
2628.210 58434
2628.479 59390
2628.749 59160
2629.019 58226
2629.289 58470
2629.559 59286
2629.829 57842
2630.098 57913
2630.368 58087
2630.638 58887
2630.908 59104
2631.178 58534
2631.448 58576
2631.718 58583
2631.988 60338
2632.258 59463
2632.528 59740
2632.798 58012
2633.068 59128
2633.338 57474
2633.608 58782
2633.878 59815
2634.148 60193
2634.418 59524
2634.688 58731
2634.959 60267
2635.229 59409
2635.499 59081
2635.769 58376
2636.039 57274
2636.309 58676
2636.580 59122
2636.850 59763
2637.120 60416
2637.390 59933
2637.661 60329
2637.931 60797
2638.201 59187
2638.472 59191
2638.742 58934
2639.012 60958
2639.283 58848
2639.553 58813
2639.823 59767
2640.094 58803
2640.364 59710
2640.635 60985
2640.905 59300
2641.175 60647
2641.446 60063
2641.716 59686
2641.987 59269
2642.257 58916
2642.528 57443
2642.798 58911
2643.069 59750
2643.340 59064
2643.610 59914
2643.881 59207
2644.151 59135
2644.422 58237
2644.693 59363
2644.963 59442
2645.234 58922
2645.505 58470
2645.775 59972
2646.046 60864
2646.317 59550
2646.587 59815
2646.858 58154
2647.129 56818
2647.400 59335
2647.671 57514
2647.941 58986
2648.212 57082
2648.483 58366
2648.754 59280
2649.025 58481
2649.296 57644
2649.566 58514
2649.837 59439
2650.108 60617
2650.379 58862
2650.650 59183
2650.921 58135
2651.192 59467
2651.463 60288
2651.734 60025
2652.005 59185
2652.276 59226
2652.547 58660
2652.818 60184
2653.089 58102
2653.360 60421
2653.631 59448
2653.903 60824
2654.174 59852
2654.445 59668
2654.716 59328
2654.987 59278
2655.258 59561
2655.530 60206
2655.801 58935
2656.072 58132
2656.343 59891
2656.614 58010
2656.886 57970
2657.157 60166
2657.428 60279
2657.700 59576
2657.971 59291
2658.242 59930
2658.514 59520
2658.785 58988
2659.056 59178
2659.328 59227
2659.599 59495
2659.871 59927
2660.142 60308
2660.413 60975
2660.685 60554
2660.956 59491
2661.228 58454
2661.499 61013
2661.771 58796
2662.042 57821
2662.314 59394
2662.586 60118
2662.857 60297
2663.129 57552
2663.400 59479
2663.672 59174
2663.944 58296
2664.215 59595
2664.487 57599
2664.759 59017
2665.030 57855
2665.302 59021
2665.574 60094
2665.845 58569
2666.117 58792
2666.389 61085
2666.661 60759
2666.932 59122
2667.204 58794
2667.476 58111
2667.748 60224
2668.020 60440
2668.292 59570
2668.563 60571
2668.835 59615
2669.107 59144
2669.379 58744
2669.651 59151
2669.923 58637
2670.195 59803
2670.467 58898
2670.739 60173
2671.011 58922
2671.283 58201
2671.555 59654
2671.827 61896
2672.099 59946
2672.371 60156
2672.643 60131
2672.915 60488
2673.187 62664
2673.459 58230
2673.732 59614
2674.004 59328
2674.276 59901
2674.548 60340
2674.820 58897
2675.092 62275
2675.365 59342
2675.637 57307
2675.909 58580
2676.181 58846
2676.454 60287
2676.726 59550
2676.998 60463
2677.271 59285
2677.543 60712
2677.815 61034
2678.088 60901
2678.360 60431
2678.632 59615
2678.905 59869
2679.177 59929
2679.450 59452
2679.722 58262
2679.995 59707
2680.267 59557
2680.539 63543
2680.812 60118
2681.084 59012
2681.357 59580
2681.630 59433
2681.902 58880
2682.175 59007
2682.447 57876
2682.720 59457
2682.992 60775
2683.265 59472
2683.538 58826
2683.810 59788
2684.083 59972
2684.356 60052
2684.628 59848
2684.901 60796
2685.174 60697
2685.447 60652
2685.719 60425
2685.992 60316
2686.265 61211
2686.538 61324
2686.811 60403
2687.083 59525
2687.356 60604
2687.629 60245
2687.902 59882
2688.175 60474
2688.448 60105
2688.721 60624
2688.993 60615
2689.266 61067
2689.539 59370
2689.812 61328
2690.085 60821
2690.358 59978
2690.631 61496
2690.904 60547
2691.177 60047
2691.450 59434
2691.723 62559
2691.997 60736
2692.270 60138
2692.543 58549
2692.816 59352
2693.089 61564
2693.362 60594
2693.635 60749
2693.908 59523
2694.182 60366
2694.455 62251
2694.728 61896
2695.001 61710
2695.274 59048
2695.548 60865
2695.821 59844
2696.094 60645
2696.368 61719
2696.641 60639
2696.914 62912
2697.188 61425
2697.461 59810
2697.734 59473
2698.008 60682
2698.281 59790
2698.554 58594
2698.828 60610
2699.101 61263
2699.375 62411
2699.648 61149
2699.922 60490
2700.195 60112
2700.469 61277
2700.742 59182
2701.016 62389
2701.289 61414
2701.563 61616
2701.837 61030
2702.110 61305
2702.384 62005
2702.657 60095
2702.931 59761
2703.205 61456
2703.478 61245
2703.752 61359
2704.026 59957
2704.299 61700
2704.573 58727
2704.847 60108
2705.121 60341
2705.394 60352
2705.668 61097
2705.942 60405
2706.216 59836
2706.489 60094
2706.763 61603
2707.037 59058
2707.311 60341
2707.585 60591
2707.859 61173
2708.133 60284
2708.407 61085
2708.681 60907
2708.954 59999
2709.228 60898
2709.502 60457
2709.776 59447
2710.050 60158
2710.324 60732
2710.598 60306
2710.872 59614
2711.147 58395
2711.421 59444
2711.695 58551
2711.969 60251
2712.243 60020
2712.517 60205
2712.791 60242
2713.065 59093
2713.339 60146
2713.614 61628
2713.888 59602
2714.162 61413
2714.436 60798
2714.711 62811
2714.985 61573
2715.259 59280
2715.533 62057
2715.808 59447
2716.082 58784
2716.356 58800
2716.631 58091
2716.905 59185
2717.179 60790
2717.454 60869
2717.728 58301
2718.002 58262
2718.277 60170
2718.551 57376
2718.826 58200
2719.100 60463
2719.375 59099
2719.649 60948
2719.924 60726
2720.198 60877
2720.473 60673
2720.747 59567
2721.022 61454
2721.296 59014
2721.571 60594
2721.846 60153
2722.120 59877
2722.395 60320
2722.670 59748
2722.944 60613
2723.219 58952
2723.494 60219
2723.768 61648
2724.043 60090
2724.318 58980
2724.592 59107
2724.867 59387
2725.142 60710
2725.417 60359
2725.692 59408
2725.966 61314
2726.241 60213
2726.516 59164
2726.791 60395
2727.066 60958
2727.341 60444
2727.615 60894
2727.890 61562
2728.165 59753
2728.440 61906
2728.715 60464
2728.990 60294
2729.265 59253
2729.540 59814
2729.815 58477
2730.090 59407
2730.365 59000
2730.640 60189
2730.915 59986
2731.190 59116
2731.466 56530
2731.741 56085
2732.016 57738
2732.291 56944
2732.566 58486
2732.841 59321
2733.116 60477
2733.392 61073
2733.667 60381
2733.942 58801
2734.217 59892
2734.492 61404
2734.768 61779
2735.043 60164
2735.318 57666
2735.594 59050
2735.869 59126
2736.144 57539
2736.420 56041
2736.695 59580
2736.970 59831
2737.246 59255
2737.521 59657
2737.797 60797
2738.072 59428
2738.347 57322
2738.623 58925
2738.898 59813
2739.174 59598
2739.449 59643
2739.725 60929
2740.000 59198
2740.276 59526
2740.551 57859
2740.827 58909
2741.103 58857
2741.378 60347
2741.654 62276
2741.929 58780
2742.205 60956
2742.481 59832
2742.756 61562
2743.032 60589
2743.308 61179
2743.583 60768
2743.859 60237
2744.135 61169
2744.411 59263
2744.686 61424
2744.962 59017
2745.238 58959
2745.514 61037
2745.790 61322
2746.065 60193
2746.341 58268
2746.617 58955
2746.893 59330
2747.169 58290
2747.445 58828
2747.721 57369
2747.997 58567
2748.273 58036
2748.549 59045
2748.825 59418
2749.101 59804
2749.377 58447
2749.653 59149
2749.929 58995
2750.205 57540
2750.481 60442
2750.757 58915
2751.033 60167
2751.309 58948
2751.585 59178
2751.861 58682
2752.137 58823
2752.414 59241
2752.690 59546
2752.966 61022
2753.242 60795
2753.518 60704
2753.795 59747
2754.071 60394
2754.347 60178
2754.623 59043
2754.900 57948
2755.176 58214
2755.452 59547
2755.729 60888
2756.005 59274
2756.281 60435
2756.558 60304
2756.834 60119
2757.110 60322
2757.387 59961
2757.663 60166
2757.940 59772
2758.216 59691
2758.493 58080
2758.769 57342
2759.046 59082
2759.322 58076
2759.599 59795
2759.875 60520
2760.152 58967
2760.428 58988
2760.705 59939
2760.981 60156
2761.258 60249
2761.535 60746
2761.811 60092
2762.088 59513
2762.365 58394
2762.641 57378
2762.918 57380
2763.195 59050
2763.471 58177
2763.748 57936
2764.025 58453
2764.302 58928
2764.578 57648
2764.855 59973
2765.132 59509
2765.409 59298
2765.686 60939
2765.962 61850
2766.239 62251
2766.516 60234
2766.793 60028
2767.070 59406
2767.347 59295
2767.624 61651
2767.901 59894
2768.178 57697
2768.455 59008
2768.732 60599
2769.009 59042
2769.286 59410
2769.563 59182
2769.840 59815
2770.117 58275
2770.394 57899
2770.671 57843
2770.948 59434
2771.225 57718
2771.502 59121
2771.779 59845
2772.057 60201
2772.334 58891
2772.611 59013
2772.888 58837
2773.165 56910
2773.443 59257
2773.720 59172
2773.997 60463
2774.274 61216
2774.552 59980
2774.829 60207
2775.106 59061
2775.384 58619
2775.661 59049
2775.938 58477
2776.216 60434
2776.493 59602
2776.770 59783
2777.048 57672
2777.325 59042
2777.603 59530
2777.880 58519
2778.158 59793
2778.435 58821
2778.713 57975
2778.990 58789
2779.268 59696
2779.545 60135
2779.823 57096
2780.100 56773
2780.378 59227
2780.655 59005
2780.933 60250
2781.211 58539
2781.488 58156
2781.766 59485
2782.043 60450
2782.321 58804
2782.599 60200
2782.877 57406
2783.154 58644
2783.432 56468
2783.710 57928
2783.987 61282
2784.265 59713
2784.543 59987
2784.821 59227
2785.099 60573
2785.376 58418
2785.654 57091
2785.932 58098
2786.210 58799
2786.488 57897
2786.766 58539
2787.044 58501
2787.322 59280
2787.600 59532
2787.878 59677
2788.156 59423
2788.434 58433
2788.712 60283
2788.990 58768
2789.268 57580
2789.546 60913
2789.824 59420
2790.102 61722
2790.380 60514
2790.658 60035
2790.936 57762
2791.214 58752
2791.492 58267
2791.770 58417
2792.049 58482
2792.327 57213
2792.605 59096
2792.883 58676
2793.161 58605
2793.440 59200
2793.718 57955
2793.996 60501
2794.274 59807
2794.553 58899
2794.831 58154
2795.109 56313
2795.388 57170
2795.666 57644
2795.944 58492
2796.223 58062
2796.501 59146
2796.779 57610
2797.058 59954
2797.336 57764
2797.615 61175
2797.893 61666
2798.172 59627
2798.450 60429
2798.729 58339
2799.007 59390
2799.286 59595
2799.564 57862
2799.843 57502
2800.121 58979
2800.400 60205
2800.679 57715
2800.957 60152
2801.236 56319
2801.514 59072
2801.793 60294
2802.072 61157
2802.350 61116
2802.629 61918
2802.908 59446
2803.187 58942
2803.465 59792
2803.744 59018
2804.023 60079
2804.302 56252
2804.580 59014
2804.859 57889
2805.138 58691
2805.417 59054
2805.696 57733
2805.975 58924
2806.253 56844
2806.532 57703
2806.811 59449
2807.090 60571
2807.369 59309
2807.648 59490
2807.927 59373
2808.206 58434
2808.485 58575
2808.764 57281
2809.043 60703
2809.322 59762
2809.601 59843
2809.880 61094
2810.159 61430
2810.438 60808
2810.717 60418
2810.997 59996
2811.276 58667
2811.555 59126
2811.834 59384
2812.113 60535
2812.392 60008
2812.672 60617
2812.951 60859
2813.230 58962
2813.509 61146
2813.788 61325
2814.068 60058
2814.347 59363
2814.626 59896
2814.906 58703
2815.185 57920
2815.464 59979
2815.744 58277
2816.023 60152
2816.302 60400
2816.582 59048
2816.861 59597
2817.141 59996
2817.420 61794
2817.700 59210
2817.979 59623
2818.258 59252
2818.538 60612
2818.817 62372
2819.097 62312
2819.377 59875
2819.656 59543
2819.936 61110
2820.215 58600
2820.495 59208
2820.774 61328
2821.054 60420
2821.334 61447
2821.613 59638
2821.893 60087
2822.173 60591
2822.452 60392
2822.732 58650
2823.012 59608
2823.292 60410
2823.571 61043
2823.851 60591
2824.131 60872
2824.411 60598
2824.690 59810
2824.970 57897
2825.250 57458
2825.530 58950
2825.810 58152
2826.090 58910
2826.370 59566
2826.649 58749
2826.929 58993
2827.209 58259
2827.489 58131
2827.769 58094
2828.049 59181
2828.329 60310
2828.609 59627
2828.889 59018
2829.169 61957
2829.449 61117
2829.729 60499
2830.009 60853
2830.289 59523
2830.570 59715
2830.850 57478
2831.130 58545
2831.410 59087
2831.690 57859
2831.970 58692
2832.250 58078
2832.531 58887
2832.811 59859
2833.091 59126
2833.371 59379
2833.652 59490
2833.932 57523
2834.212 57647
2834.492 58742
2834.773 59552
2835.053 58641
2835.333 57087
2835.614 59143
2835.894 60810
2836.174 60284
2836.455 59004
2836.735 57884
2837.016 61252
2837.296 61260
2837.577 61106
2837.857 60126
2838.137 60940
2838.418 57581
2838.698 58092
2838.979 58414
2839.260 60402
2839.540 60306
2839.821 59204
2840.101 57734
2840.382 58792
2840.662 60167
2840.943 61725
2841.224 60701
2841.504 59529
2841.785 58362
2842.066 59357
2842.346 60531
2842.627 58532
2842.908 58248
2843.188 59542
2843.469 59148
2843.750 59808
2844.031 60629
2844.312 59808
2844.592 58926
2844.873 59534
2845.154 57558
2845.435 59108
2845.716 57943
2845.997 57449
2846.277 56867
2846.558 59154
2846.839 59165
2847.120 57917
2847.401 59560
2847.682 59642
2847.963 59119
2848.244 59237
2848.525 58679
2848.806 60903
2849.087 59363
2849.368 59102
2849.649 56993
2849.930 58346
2850.211 60781
2850.492 59826
2850.773 60409
2851.055 60232
2851.336 59058
2851.617 59392
2851.898 59635
2852.179 58032
2852.460 60662
2852.742 58453
2853.023 59621
2853.304 58782
2853.585 59908
2853.867 61446
2854.148 62684
2854.429 61378
2854.710 61326
2854.992 61814
2855.273 59125
2855.554 59669
2855.836 60182
2856.117 59744
2856.399 59264
2856.680 60863
2856.961 59795
2857.243 59417
2857.524 59839
2857.806 60143
2858.087 60207
2858.369 62062
2858.650 59226
2858.932 59023
2859.213 59207
2859.495 60938
2859.776 60524
2860.058 59386
2860.339 58400
2860.621 59509
2860.903 58966
2861.184 58574
2861.466 59888
2861.748 58923
2862.029 57803
2862.311 57337
2862.593 58733
2862.874 59540
2863.156 61051
2863.438 58682
2863.720 57872
2864.001 60418
2864.283 59261
2864.565 59836
2864.847 60770
2865.129 58384
2865.410 59329
2865.692 57719
2865.974 60131
2866.256 59423
2866.538 59939
2866.820 59159
2867.102 59957
2867.384 58349
2867.666 60375
2867.948 59728
2868.230 59745
2868.512 58909
2868.794 58885
2869.076 59899
2869.358 58638
2869.640 59984
2869.922 59835
2870.204 61475
2870.486 59272
2870.768 59441
2871.050 60778
2871.332 60954
2871.614 61494
2871.897 60448
2872.179 61333
2872.461 62211
2872.743 61411
2873.025 62392
2873.308 61692
2873.590 60676
2873.872 59216
2874.154 60366
2874.437 60471
2874.719 60225
2875.001 59277
2875.284 59956
2875.566 60107
2875.848 59881
2876.131 62005
2876.413 59792
2876.695 61364
2876.978 60459
2877.260 60291
2877.543 61175
2877.825 60795
2878.108 60834
2878.390 58400
2878.673 59575
2878.955 58945
2879.238 59685
2879.520 59244
2879.803 60263
2880.085 61168
2880.368 60828
2880.650 59968
2880.933 59499
2881.216 60201
2881.498 57668
2881.781 61195
2882.064 62020
2882.346 60331
2882.629 57992
2882.912 58080
2883.194 59852
2883.477 60130
2883.760 60031
2884.043 59588
2884.325 60112
2884.608 60102
2884.891 57298
2885.174 60714
2885.457 59190
2885.740 61088
2886.022 60216
2886.305 62872
2886.588 61832
2886.871 59842
2887.154 58678
2887.437 59095
2887.720 59725
2888.003 60610
2888.286 60067
2888.569 60600
2888.852 60961
2889.135 60383
2889.418 58739
2889.701 58618
2889.984 58239
2890.267 59247
2890.550 58360
2890.833 57168
2891.116 58041
2891.399 59818
2891.683 59223
2891.966 60947
2892.249 60710
2892.532 59811
2892.815 59425
2893.098 60279
2893.382 61045
2893.665 59545
2893.948 60071
2894.231 59350
2894.515 59691
2894.798 58985
2895.081 58586
2895.365 59695
2895.648 58125
2895.931 58719
2896.215 59690
2896.498 59023
2896.782 59622
2897.065 58666
2897.348 59774
2897.632 57913
2897.915 57500
2898.199 58829
2898.482 59682
2898.766 60068
2899.049 60281
2899.333 61813
2899.616 60350
2899.900 60390
2900.183 59522
2900.467 59185
2900.751 60414
2901.034 60125
2901.318 59567
2901.601 61115
2901.885 62383
2902.169 61465
2902.452 61900
2902.736 59892
2903.020 60683
2903.303 58521
2903.587 58374
2903.871 58950
2904.155 58004
2904.438 59730
2904.722 58175
2905.006 58795
2905.290 58957
2905.574 60161
2905.858 58383
2906.141 58521
2906.425 59667
2906.709 61159
2906.993 59104
2907.277 60990
2907.561 60937
2907.845 61492
2908.129 61106
2908.413 58964
2908.697 58657
2908.981 59548
2909.265 59401
2909.549 61095
2909.833 59663
2910.117 59688
2910.401 60832
2910.685 59299
2910.969 60624
2911.253 60455
2911.537 61370
2911.821 58341
2912.106 60170
2912.390 60131
2912.674 60273
2912.958 59936
2913.242 59451
2913.527 59338
2913.811 60545
2914.095 60341
2914.379 58203
2914.664 59223
2914.948 60672
2915.232 60509
2915.517 59666
2915.801 58778
2916.085 60113
2916.370 60185
2916.654 60353
2916.938 57950
2917.223 59209
2917.507 59642
2917.792 59287
2918.076 60114
2918.361 59011
2918.645 61005
2918.929 59917
2919.214 60009
2919.498 59692
2919.783 60309
2920.068 58503
2920.352 59292
2920.637 59985
2920.921 59052
2921.206 59054
2921.490 58947
2921.775 58786
2922.060 59101
2922.344 59818
2922.629 58280
2922.914 60668
2923.198 59750
2923.483 60873
2923.768 60285
2924.053 57528
2924.337 59898
2924.622 60401
2924.907 60397
2925.192 59753
2925.477 57361
2925.761 57744
2926.046 56840
2926.331 58379
2926.616 59162
2926.901 59772
2927.186 59880
2927.471 59549
2927.756 61715
2928.040 59755
2928.325 59324
2928.610 58370
2928.895 58998
2929.180 60126
2929.465 58136
2929.750 58796
2930.035 58799
2930.320 60906
2930.606 57435
2930.891 57935
2931.176 56918
2931.461 58605
2931.746 58847
2932.031 57325
2932.316 58906
2932.601 59144
2932.887 59693
2933.172 59602
2933.457 57919
2933.742 60300
2934.027 59989
2934.313 58802
2934.598 59317
2934.883 59970
2935.168 59345
2935.454 58990
2935.739 58634
2936.024 59959
2936.310 57558
2936.595 58275
2936.881 58444
2937.166 58450
2937.451 58586
2937.737 58349
2938.022 59686
2938.308 57085
2938.593 59697
2938.878 60020
2939.164 58632
2939.449 59821
2939.735 57729
2940.021 60043
2940.306 57935
2940.592 58539
2940.877 59093
2941.163 59667
2941.448 60034
2941.734 58771
2942.020 58611
2942.305 60057
2942.591 59062
2942.877 59413
2943.162 58969
2943.448 60803
2943.734 59882
2944.019 59016
2944.305 59851
2944.591 59350
2944.877 57613
2945.162 59093
2945.448 59211
2945.734 59668
2946.020 59244
2946.306 58513
2946.591 58974
2946.877 58421
2947.163 59525
2947.449 57462
2947.735 57375
2948.021 58218
2948.307 58204
2948.593 57346
2948.879 59153
2949.165 57691
2949.451 57256
2949.737 57898
2950.023 57245
2950.309 59219
2950.595 58412
2950.881 58379
2951.167 58807
2951.453 57018
2951.739 59714
2952.025 59869
2952.311 59494
2952.598 59152
2952.884 59516
2953.170 57470
2953.456 57483
2953.742 57965
2954.028 56398
2954.315 58598
2954.601 58295
2954.887 59183
2955.173 59725
2955.460 58810
2955.746 58618
2956.032 56362
2956.319 58598
2956.605 58591
2956.891 59248
2957.178 58321
2957.464 59978
2957.751 58503
2958.037 58946
2958.323 59720
2958.610 58311
2958.896 57575
2959.183 56541
2959.469 58089
2959.756 58177
2960.042 59236
2960.329 58589
2960.615 58301
2960.902 58190
2961.188 57884
2961.475 59598
2961.762 56471
2962.048 58944
2962.335 58695
2962.621 58246
2962.908 57030
2963.195 57845
2963.481 57754
2963.768 57720
2964.055 58857
2964.342 58531
2964.628 58627
2964.915 59188
2965.202 58882
2965.489 58588
2965.775 58206
2966.062 56406
2966.349 56176
2966.636 59156
2966.923 57912
2967.209 58735
2967.496 58126
2967.783 58260
2968.070 58527
2968.357 57789
2968.644 59027
2968.931 57987
2969.218 59479
2969.505 58712
2969.792 57752
2970.079 58347
2970.366 57654
2970.653 58661
2970.940 58668
2971.227 58158
2971.514 58761
2971.801 60393
2972.088 57779
2972.375 59689
2972.662 60990
2972.950 58097
2973.237 58344
2973.524 57831
2973.811 59055
2974.098 58204
2974.386 59298
2974.673 58816
2974.960 57420
2975.247 56641
2975.534 58798
2975.822 59132
2976.109 56488
2976.396 57242
2976.684 57347
2976.971 57100
2977.258 57336
2977.546 56306
2977.833 57623
2978.121 58781
2978.408 59410
2978.695 59930
2978.983 59147
2979.270 58904
2979.558 56404
2979.845 57344
2980.133 59473
2980.420 58638
2980.708 58073
2980.995 56490
2981.283 57897
2981.570 58323
2981.858 58427
2982.145 56204
2982.433 57141
2982.721 57405
2983.008 58071
2983.296 57496
2983.584 58344
2983.871 58263
2984.159 59399
2984.447 59449
2984.734 57812
2985.022 59505
2985.310 58239
2985.598 59317
2985.885 57269
2986.173 58585
2986.461 57530
2986.749 58483
2987.037 58428
2987.324 59237
2987.612 58446
2987.900 56473
2988.188 57133
2988.476 58829
2988.764 59021
2989.052 56479
2989.340 56251
2989.628 56755
2989.916 59572
2990.204 58929
2990.492 57279
2990.780 57218
2991.068 58672
2991.356 58326
2991.644 58380
2991.932 57246
2992.220 58237
2992.508 58603
2992.796 57741
2993.084 58144
2993.372 57122
2993.661 56688
2993.949 57053
2994.237 58116
2994.525 57650
2994.813 57926
2995.101 57802
2995.390 59396
2995.678 57555
2995.966 58798
2996.254 58259
2996.543 57289
2996.831 58744
2997.119 59707
2997.408 60497
2997.696 59158
2997.984 58074
2998.273 58089
2998.561 60456
2998.850 58247
2999.138 58160
2999.426 57462
2999.715 58647
3000.003 59860
3000.292 59583
3000.580 60096
3000.869 58303
3001.157 56374
3001.446 56824
3001.734 57178
3002.023 58384
3002.312 58383
3002.600 56884
3002.889 56385
3003.177 57568
3003.466 57623
3003.755 58269
3004.043 59668
3004.332 58422
3004.621 59474
3004.909 57853
3005.198 58162
3005.487 57384
3005.775 59608
3006.064 58950
3006.353 57598
3006.642 57660
3006.931 57882
3007.219 58295
3007.508 57618
3007.797 57829
3008.086 58217
3008.375 59668
3008.664 59109
3008.953 59363
3009.241 57871
3009.530 57457
3009.819 57872
3010.108 57237
3010.397 59644
3010.686 57240
3010.975 56506
3011.264 58163
3011.553 56381
3011.842 56847
3012.131 58615
3012.420 57988
3012.709 59089
3012.998 58054
3013.288 59085
3013.577 56938
3013.866 59762
3014.155 57546
3014.444 56568
3014.733 57639
3015.023 59326
3015.312 58089
3015.601 59411
3015.890 57376
3016.179 58943
3016.469 57810
3016.758 60108
3017.047 58073
3017.337 56722
3017.626 58608
3017.915 57673
3018.205 57084
3018.494 59324
3018.783 57886
3019.073 58797
3019.362 57597
3019.651 60006
3019.941 59723
3020.230 59208
3020.520 58884
3020.809 58828
3021.099 56806
3021.388 57542
3021.678 58139
3021.967 57467
3022.257 58586
3022.546 57856
3022.836 57619
3023.125 57848
3023.415 57669
3023.705 56634
3023.994 56626
3024.284 57403
3024.574 56749
3024.863 58519
3025.153 58199
3025.443 57763
3025.732 59942
3026.022 58077
3026.312 59374
3026.602 56417
3026.891 57857
3027.181 59674
3027.471 57820
3027.761 57709
3028.050 56850
3028.340 56616
3028.630 56655
3028.920 57664
3029.210 58151
3029.500 58099
3029.790 57853
3030.080 59487
3030.370 58235
3030.659 59044
3030.949 57201
3031.239 58229
3031.529 59416
3031.819 56782
3032.109 58318
3032.399 59186
3032.690 57048
3032.980 56891
3033.270 57200
3033.560 58782
3033.850 57562
3034.140 57894
3034.430 57610
3034.720 57959
3035.010 56796
3035.301 57437
3035.591 57185
3035.881 58532
3036.171 58873
3036.461 58885
3036.752 60653
3037.042 57158
3037.332 59043
3037.622 59471
3037.913 58162
3038.203 58438
3038.493 58312
3038.784 58270
3039.074 57824
3039.364 57648
3039.655 57562
3039.945 55522
3040.236 56141
3040.526 56347
3040.816 56843
3041.107 56104
3041.397 56901
3041.688 55703
3041.978 57849
3042.269 56666
3042.559 57788
3042.850 59315
3043.140 58540
3043.431 56915
3043.722 57077
3044.012 57647
3044.303 58337
3044.593 57586
3044.884 58396
3045.175 57647
3045.465 56551
3045.756 56868
3046.047 58915
3046.337 56599
3046.628 58646
3046.919 58009
3047.210 56690
3047.500 57202
3047.791 57382
3048.082 59676
3048.373 58955
3048.664 59065
3048.954 58584
3049.245 55114
3049.536 56226
3049.827 58220
3050.118 56448
3050.409 56962
3050.700 57390
3050.991 58341
3051.281 58675
3051.572 57600
3051.863 55167
3052.154 56733
3052.445 56698
3052.736 58216
3053.027 57479
3053.318 58595
3053.610 57958
3053.901 57293
3054.192 57425
3054.483 58024
3054.774 57304
3055.065 57094
3055.356 59068
3055.647 58599
3055.938 58364
3056.230 58330
3056.521 57382
3056.812 57598
3057.103 57659
3057.395 56139
3057.686 57935
3057.977 57658
3058.268 57558
3058.560 59361
3058.851 57396
3059.142 57120
3059.434 57023
3059.725 58735
3060.016 58213
3060.308 57095
3060.599 57749
3060.890 56549
3061.182 57787
3061.473 59030
3061.765 58480
3062.056 57077
3062.348 55610
3062.639 58936
3062.931 58248
3063.222 59277
3063.514 60420
3063.805 59438
3064.097 58635
3064.388 59473
3064.680 58348
3064.972 59502
3065.263 58663
3065.555 60509
3065.846 61519
3066.138 61736
3066.430 61755
3066.721 63271
3067.013 64217
3067.305 64955
3067.597 62508
3067.888 63055
3068.180 62933
3068.472 62578
3068.764 63518
3069.055 63600
3069.347 64609
3069.639 64169
3069.931 64271
3070.223 60609
3070.515 61000
3070.807 60421
3071.098 62952
3071.390 62816
3071.682 60545
3071.974 61259
3072.266 61891
3072.558 59594
3072.850 59450
3073.142 59252
3073.434 60662
3073.726 60900
3074.018 58578
3074.310 58032
3074.602 58250
3074.894 57367
3075.186 57376
3075.479 57836
3075.771 58154
3076.063 57006
3076.355 60186
3076.647 59602
3076.939 59494
3077.232 60292
3077.524 56308
3077.816 58474
3078.108 58875
3078.400 59300
3078.693 58650
3078.985 56397
3079.277 58000
3079.570 57770
3079.862 57270
3080.154 58135
3080.447 59175
3080.739 59106
3081.031 57019
3081.324 56481
3081.616 56118
3081.908 57245
3082.201 57797
3082.493 57550
3082.786 58277
3083.078 58454
3083.371 58376
3083.663 58010
3083.956 58160
3084.248 57079
3084.541 58439
3084.833 58012
3085.126 58482
3085.419 58536
3085.711 59610
3086.004 59010
3086.296 59319
3086.589 57889
3086.882 57826
3087.174 57544
3087.467 58108
3087.760 57837
3088.052 59690
3088.345 59929
3088.638 56549
3088.931 55037
3089.223 59062
3089.516 57400
3089.809 57373
3090.102 56225
3090.395 57280
3090.687 57099
3090.980 59046
3091.273 59029
3091.566 57300
3091.859 57257
3092.152 57039
3092.445 56991
3092.738 57118
3093.031 57669
3093.324 58525
3093.617 57005
3093.910 56114
3094.203 56398
3094.496 56131
3094.789 56198
3095.082 57246
3095.375 57982
3095.668 56998
3095.961 57499
3096.254 55108
3096.547 56615
3096.840 56989
3097.133 57936
3097.427 57495
3097.720 58261
3098.013 59278
3098.306 58403
3098.599 56352
3098.893 56109
3099.186 58006
3099.479 56031
3099.772 58702
3100.066 59914
3100.359 58820
3100.652 56951
3100.946 56670
3101.239 58471
3101.532 57537
3101.826 57499
3102.119 58252
3102.412 57343
3102.706 57032
3102.999 58237
3103.293 59113
3103.586 56990
3103.880 57721
3104.173 56190
3104.467 57581
3104.760 56123
3105.054 59427
3105.347 59450
3105.641 57012
3105.934 58991
3106.228 57548
3106.521 57949
3106.815 57410
3107.109 57734
3107.402 57508
3107.696 58776
3107.990 58486
3108.283 58941
3108.577 57148
3108.871 56556
3109.164 57231
3109.458 55585
3109.752 57244
3110.046 56863
3110.339 58541
3110.633 57498
3110.927 57591
3111.221 58499
3111.515 58475
3111.809 57069
3112.102 55856
3112.396 58923
3112.690 58695
3112.984 58578
3113.278 59390
3113.572 58468
3113.866 59446
3114.160 57734
3114.454 56900
3114.748 55981
3115.042 55993
3115.336 56978
3115.630 55992
3115.924 56016
3116.218 55587
3116.512 58917
3116.806 57366
3117.100 57430
3117.394 59278
3117.688 59703
3117.983 56707
3118.277 56446
3118.571 56787
3118.865 55135
3119.159 56603
3119.453 56359
3119.748 58745
3120.042 56767
3120.336 57263
3120.630 58109
3120.925 56573
3121.219 56566
3121.513 55627
3121.808 56024
3122.102 57031
3122.396 58070
3122.691 58641
3122.985 58250
3123.280 56248
3123.574 58268
3123.868 57864
3124.163 57322
3124.457 58280
3124.752 57227
3125.046 57026
3125.341 57491
3125.635 56672
3125.930 56964
3126.224 57060
3126.519 57224
3126.813 57550
3127.108 57048
3127.403 58015
3127.697 58334
3127.992 56672
3128.286 55779
3128.581 58098
3128.876 57857
3129.170 57929
3129.465 56759
3129.760 56658
3130.054 57863
3130.349 55905
3130.644 56424
3130.939 58595
3131.233 58733
3131.528 57408
3131.823 58980
3132.118 58618
3132.413 57250
3132.708 57140
3133.002 56637
3133.297 58566
3133.592 55538
3133.887 57108
3134.182 56108
3134.477 56364
3134.772 57365
3135.067 55850
3135.362 58642
3135.657 57279
3135.952 56606
3136.247 55410
3136.542 57096
3136.837 57000
3137.132 57523
3137.427 57578
3137.722 57274
3138.017 58512
3138.312 58009
3138.607 57882
3138.902 58058
3139.198 58325
3139.493 57825
3139.788 57197
3140.083 58653
3140.378 57712
3140.674 57602
3140.969 55890
3141.264 58350
3141.559 56542
3141.855 58506
3142.150 58483
3142.445 57448
3142.741 58851
3143.036 57920
3143.331 56920
3143.627 56246
3143.922 56080
3144.217 56571
3144.513 58216
3144.808 56494
3145.104 58445
3145.399 58496
3145.695 58106
3145.990 56876
3146.285 56995
3146.581 57204
3146.877 56108
3147.172 55629
3147.468 56784
3147.763 58904
3148.059 58602
3148.354 57659
3148.650 57469
3148.946 55689
3149.241 58885
3149.537 58131
3149.832 57230
3150.128 57418
3150.424 55420
3150.720 57097
3151.015 57210
3151.311 57398
3151.607 55467
3151.902 58480
3152.198 57002
3152.494 56811
3152.790 57864
3153.086 57719
3153.381 55089
3153.677 56167
3153.973 58705
3154.269 56826
3154.565 57293
3154.861 58559
3155.157 56692
3155.453 57194
3155.749 58907
3156.045 60250
3156.340 56305
3156.636 57837
3156.932 58654
3157.228 58437
3157.524 57096
3157.821 55726
3158.117 58331
3158.413 56907
3158.709 55318
3159.005 56018
3159.301 57708
3159.597 58989
3159.893 56923
3160.189 57840
3160.485 58140
3160.782 56548
3161.078 57292
3161.374 56624
3161.670 56138
3161.966 56751
3162.263 57154
3162.559 56665
3162.855 57667
3163.152 57586
3163.448 56784
3163.744 56584
3164.041 58173
3164.337 56584
3164.633 56116
3164.930 58871
3165.226 55786
3165.522 56436
3165.819 54272
3166.115 55342
3166.412 55881
3166.708 57088
3167.005 58055
3167.301 58045
3167.598 57258
3167.894 57596
3168.191 57974
3168.487 57593
3168.784 56486
3169.080 57163
3169.377 56561
3169.673 56626
3169.970 55053
3170.267 56349
3170.563 55480
3170.860 57772
3171.157 56289
3171.453 57888
3171.750 57529
3172.047 56876
3172.343 56744
3172.640 57850
3172.937 56484
3173.234 56477
3173.531 57447
3173.827 57138
3174.124 59154
3174.421 57290
3174.718 56449
3175.015 56600
3175.311 56860
3175.608 57145
3175.905 55727
3176.202 57608
3176.499 57459
3176.796 57240
3177.093 55317
3177.390 55785
3177.687 55414
3177.984 54983
3178.281 57620
3178.578 56622
3178.875 56293
3179.172 55597
3179.469 56012
3179.766 56935
3180.063 57436
3180.360 58632
3180.657 56467
3180.955 56886
3181.252 56327
3181.549 58462
3181.846 58569
3182.143 57452
3182.440 57285
3182.738 55831
3183.035 56085
3183.332 56159
3183.629 56229
3183.927 58159
3184.224 56854
3184.521 55525
3184.819 55572
3185.116 55799
3185.413 54748
3185.711 56498
3186.008 56918
3186.305 57941
3186.603 56211
3186.900 58045
3187.198 56114
3187.495 56283
3187.792 57801
3188.090 55860
3188.387 56588
3188.685 55788
3188.982 55661
3189.280 57925
3189.577 57154
3189.875 56629
3190.173 57067
3190.470 57658
3190.768 55598
3191.065 57006
3191.363 57759
3191.661 57943
3191.958 56741
3192.256 56750
3192.554 57254
3192.851 56174
3193.149 57575
3193.447 57585
3193.744 59317
3194.042 56700
3194.340 54564
3194.638 55009
3194.936 55757
3195.233 57592
3195.531 56140
3195.829 54877
3196.127 56908
3196.425 57895
3196.723 57968
3197.021 57559
3197.318 56596
3197.616 56698
3197.914 55977
3198.212 57855
3198.510 56410
3198.808 58173
3199.106 57656
3199.404 56448
3199.702 56248
3200.000 57089
3200.298 57026
3200.596 55927
3200.894 53161
3201.192 55387
3201.491 55466
3201.789 55380
3202.087 56517
3202.385 56969
3202.683 58713
3202.981 56044
3203.279 56066
3203.578 56125
3203.876 55433
3204.174 56241
3204.472 57105
3204.771 58649
3205.069 55770
3205.367 56400
3205.665 56119
3205.964 56569
3206.262 56564
3206.560 57833
3206.859 55166
3207.157 53863
3207.455 54340
3207.754 55116
3208.052 55382
3208.351 56316
3208.649 57606
3208.948 56205
3209.246 55041
3209.545 58013
3209.843 55569
3210.142 55273
3210.440 55897
3210.739 56129
3211.037 57949
3211.336 58044
3211.634 56333
3211.933 56734
3212.231 56939
3212.530 56309
3212.829 56554
3213.127 56166
3213.426 55871
3213.725 56384
3214.023 55747
3214.322 55818
3214.621 55844
3214.920 54945
3215.218 55870
3215.517 57588
3215.816 56804
3216.115 56419
3216.413 55598
3216.712 55285
3217.011 55810
3217.310 53900
3217.609 56800
3217.908 56006
3218.207 56666
3218.505 55367
3218.804 56126
3219.103 56218
3219.402 54438
3219.701 55825
3220.000 55294
3220.299 56009
3220.598 55328
3220.897 56433
3221.196 58471
3221.495 57375
3221.794 56172
3222.093 56702
3222.392 55527
3222.691 55007
3222.991 55974
3223.290 56289
3223.589 56605
3223.888 56003
3224.187 56457
3224.486 56856
3224.786 55552
3225.085 55141
3225.384 55261
3225.683 56459
3225.982 54790
3226.282 55713
3226.581 56402
3226.880 55694
3227.180 55110
3227.479 55496
3227.778 53823
3228.078 53199
3228.377 54750
3228.676 56749
3228.976 57814
3229.275 56486
3229.575 55172
3229.874 56945
3230.173 55242
3230.473 56232
3230.772 54586
3231.072 55725
3231.371 58103
3231.671 57800
3231.970 57234
3232.270 57091
3232.570 56614
3232.869 55171
3233.169 53129
3233.468 54769
3233.768 56633
3234.068 55179
3234.367 54403
3234.667 55164
3234.967 56773
3235.266 55771
3235.566 55679
3235.866 55897
3236.165 56833
3236.465 56741
3236.765 55476
3237.065 54501
3237.364 56514
3237.664 57037
3237.964 56329
3238.264 55459
3238.564 57429
3238.864 56665
3239.163 56945
3239.463 56945
3239.763 55713
3240.063 56567
3240.363 55266
3240.663 55959
3240.963 55582
3241.263 55795
3241.563 56805
3241.863 54738
3242.163 56877
3242.463 56063
3242.763 56705
3243.063 55940
3243.363 56860
3243.663 56360
3243.963 55964
3244.263 57306
3244.563 55880
3244.864 55636
3245.164 54342
3245.464 55358
3245.764 55638
3246.064 55447
3246.364 55200
3246.665 55851
3246.965 55409
3247.265 54216
3247.565 56871
3247.866 56017
3248.166 55395
3248.466 56145
3248.767 56696
3249.067 55776
3249.367 54278
3249.668 54318
3249.968 54757
3250.268 55357
3250.569 54737
3250.869 56774
3251.170 56100
3251.470 55364
3251.771 55482
3252.071 54770
3252.372 55482
3252.672 55335
3252.973 56628
3253.273 56758
3253.574 56767
3253.874 55486
3254.175 57310
3254.475 57577
3254.776 55423
3255.077 56171
3255.377 52943
3255.678 52977
3255.978 55822
3256.279 56327
3256.580 57615
3256.880 55737
3257.181 56937
3257.482 55376
3257.783 56096
3258.083 55668
3258.384 56382
3258.685 56395
3258.986 56468
3259.287 54790
3259.587 54565
3259.888 55624
3260.189 55727
3260.490 57906
3260.791 55919
3261.092 56996
3261.393 56937
3261.694 56577
3261.994 54812
3262.295 54843
3262.596 56645
3262.897 54012
3263.198 53585
3263.499 56468
3263.800 55089
3264.101 53989
3264.402 54823
3264.704 55698
3265.005 55937
3265.306 56739
3265.607 56855
3265.908 56151
3266.209 56466
3266.510 56628
3266.811 56157
3267.113 55175
3267.414 56486
3267.715 57203
3268.016 56978
3268.317 54514
3268.619 57372
3268.920 57387
3269.221 56951
3269.522 57598
3269.824 56852
3270.125 55237
3270.426 54846
3270.728 54044
3271.029 57648
3271.330 56994
3271.632 56252
3271.933 55073
3272.235 53899
3272.536 54567
3272.838 56444
3273.139 54872
3273.440 54604
3273.742 54881
3274.043 54672
3274.345 55604
3274.646 53739
3274.948 56610
3275.250 55530
3275.551 54816
3275.853 56229
3276.154 57579
3276.456 56663
3276.758 56749
3277.059 56485
3277.361 55985
3277.662 58133
3277.964 55955
3278.266 57408
3278.568 56245
3278.869 53005
3279.171 55790
3279.473 55268
3279.775 55308
3280.076 56750
3280.378 56088
3280.680 55022
3280.982 56062
3281.284 57079
3281.585 55838
3281.887 54616
3282.189 54880
3282.491 55665
3282.793 55358
3283.095 55617
3283.397 55271
3283.699 56525
3284.001 57441
3284.303 56832
3284.605 55330
3284.907 55470
3285.209 58526
3285.511 56290
3285.813 55738
3286.115 55997
3286.417 57408
3286.719 57008
3287.021 55960
3287.323 55423
3287.625 56544
3287.927 58477
3288.230 56260
3288.532 56877
3288.834 56360
3289.136 56441
3289.438 55472
3289.741 56301
3290.043 56132
3290.345 55432
3290.647 55162
3290.950 54782
3291.252 55976
3291.554 54771
3291.857 56013
3292.159 56005
3292.461 55694
3292.764 57518
3293.066 55276
3293.368 55750
3293.671 55905
3293.973 56083
3294.276 55704
3294.578 54249
3294.881 54838
3295.183 55765
3295.486 55636
3295.788 55752
3296.091 55113
3296.393 55814
3296.696 56229
3296.998 57103
3297.301 55580
3297.603 54676
3297.906 55849
3298.209 57181
3298.511 54612
3298.814 54916
3299.117 56866
3299.419 56043
3299.722 56309
3300.025 55713
3300.327 56997
3300.630 55402
3300.933 55297
3301.236 55474
3301.538 56534
3301.841 55154
3302.144 53552
3302.447 55309
3302.750 55814
3303.053 56620
3303.355 56322
3303.658 55936
3303.961 56101
3304.264 56311
3304.567 55475
3304.870 55335
3305.173 55134
3305.476 53633
3305.779 55257
3306.082 55946
3306.385 56832
3306.688 56683
3306.991 56849
3307.294 57706
3307.597 56264
3307.900 57655
3308.203 53781
3308.506 54801
3308.809 56019
3309.112 55786
3309.416 55614
3309.719 54606
3310.022 56525
3310.325 56989
3310.628 56692
3310.931 56114
3311.235 56938
3311.538 56463
3311.841 56713
3312.144 57010
3312.448 55742
3312.751 55475
3313.054 56250
3313.358 56573
3313.661 56907
3313.964 56709
3314.268 56439
3314.571 56095
3314.874 57356
3315.178 55577
3315.481 57049
3315.785 55637
3316.088 55951
3316.392 57987
3316.695 57570
3316.999 56751
3317.302 55653
3317.606 56082
3317.909 55756
3318.213 56189
3318.516 57503
3318.820 58099
3319.123 59382
3319.427 58307
3319.731 56364
3320.034 57391
3320.338 59624
3320.642 57103
3320.945 57239
3321.249 55604
3321.553 57976
3321.856 58391
3322.160 58055
3322.464 57219
3322.768 57137
3323.071 56661
3323.375 55186
3323.679 55104
3323.983 55470
3324.287 56240
3324.590 57343
3324.894 54698
3325.198 56509
3325.502 56234
3325.806 56431
3326.110 55578
3326.414 55570
3326.718 54869
3327.022 55263
3327.326 55500
3327.630 55751
3327.934 56656
3328.238 55474
3328.542 57301
3328.846 56370
3329.150 57967
3329.454 56622
3329.758 57121
3330.062 57482
3330.366 57387
3330.670 57215
3330.974 55712
3331.278 55569
3331.583 57110
3331.887 56248
3332.191 55543
3332.495 56279
3332.799 56570
3333.104 57838
3333.408 55117
3333.712 55435
3334.016 55598
3334.321 56429
3334.625 56022
3334.929 55892
3335.234 54652
3335.538 56302
3335.842 55848
3336.147 56160
3336.451 57180
3336.756 57789
3337.060 56562
3337.364 55517
3337.669 56907
3337.973 56035
3338.278 57127
3338.582 56522
3338.887 57047
3339.191 56951
3339.496 56332
3339.800 57493
3340.105 55163
3340.410 54208
3340.714 56323
3341.019 57553
3341.323 55571
3341.628 55948
3341.933 57517
3342.237 56513
3342.542 54675
3342.847 56292
3343.151 56466
3343.456 55557
3343.761 56732
3344.066 55202
3344.370 56215
3344.675 56307
3344.980 56085
3345.285 56751
3345.589 55810
3345.894 57053
3346.199 54987
3346.504 55060
3346.809 55075
3347.114 56812
3347.419 55706
3347.723 55544
3348.028 57422
3348.333 57182
3348.638 57686
3348.943 57229
3349.248 56732
3349.553 55531
3349.858 55811
3350.163 56111
3350.468 56607
3350.773 56311
3351.078 54075
3351.383 55143
3351.689 53760
3351.994 55415
3352.299 55178
3352.604 55453
3352.909 55300
3353.214 54953
3353.519 56069
3353.825 54587
3354.130 55601
3354.435 55840
3354.740 57820
3355.046 56956
3355.351 54784
3355.656 56701
3355.961 54621
3356.267 54906
3356.572 55290
3356.877 55898
3357.183 57272
3357.488 55938
3357.793 57676
3358.099 56123
3358.404 54400
3358.710 55957
3359.015 55615
3359.320 55446
3359.626 55563
3359.931 54652
3360.237 54566
3360.542 56263
3360.848 54480
3361.153 56587
3361.459 56182
3361.764 56143
3362.070 56393
3362.376 56604
3362.681 54116
3362.987 53462
3363.292 55764
3363.598 55264
3363.904 55108
3364.209 55017
3364.515 56411
3364.821 56545
3365.127 54463
3365.432 54516
3365.738 55804
3366.044 56601
3366.350 54308
3366.655 57083
3366.961 55965
3367.267 55894
3367.573 56476
3367.879 55883
3368.184 55412
3368.490 55304
3368.796 55311
3369.102 54387
3369.408 56173
3369.714 54046
3370.020 56174
3370.326 56626
3370.632 55316
3370.938 55982
3371.244 55034
3371.550 56134
3371.856 56409
3372.162 57747
3372.468 55342
3372.774 55442
3373.080 54810
3373.386 55195
3373.692 56953
3373.998 57446
3374.304 54449
3374.610 54493
3374.917 56934
3375.223 57097
3375.529 57575
3375.835 56135
3376.141 54385
3376.448 55720
3376.754 55674
3377.060 54925
3377.366 55479
3377.673 56578
3377.979 56496
3378.285 54251
3378.592 56232
3378.898 54770
3379.204 55128
3379.511 56768
3379.817 56225
3380.124 56651
3380.430 56936
3380.736 55569
3381.043 56136
3381.349 55241
3381.656 56141
3381.962 55530
3382.269 53093
3382.575 55350
3382.882 54850
3383.188 54077
3383.495 57063
3383.801 55236
3384.108 56316
3384.415 56953
3384.721 55938
3385.028 57565
3385.334 56478
3385.641 56114
3385.948 55971
3386.254 56684
3386.561 54563
3386.868 55947
3387.175 56446
3387.481 55757
3387.788 55556
3388.095 54041
3388.402 55768
3388.708 57695
3389.015 55958
3389.322 55280
3389.629 54924
3389.936 54360
3390.243 56651
3390.549 57055
3390.856 55977
3391.163 55328
3391.470 54520
3391.777 54815
3392.084 53953
3392.391 53813
3392.698 54945
3393.005 57672
3393.312 56754
3393.619 54531
3393.926 55278
3394.233 57322
3394.540 56978
3394.847 54860
3395.154 56376
3395.461 56941
3395.768 57194
3396.076 55547
3396.383 53825
3396.690 55450
3396.997 56150
3397.304 56017
3397.611 55827
3397.919 57872
3398.226 57638
3398.533 55673
3398.840 55582
3399.148 53612
3399.455 55465
3399.762 56260
3400.069 57743
3400.377 56572
3400.684 56826
3400.992 56091
3401.299 55882
3401.606 56723
3401.914 55916
3402.221 55811
3402.528 57703
3402.836 57094
3403.143 56579
3403.451 56791
3403.758 55938
3404.066 55910
3404.373 55496
3404.681 54006
3404.988 55785
3405.296 56080
3405.603 58075
3405.911 57254
3406.219 56526
3406.526 56060
3406.834 54589
3407.142 55786
3407.449 54812
3407.757 56067
3408.064 55127
3408.372 56112
3408.680 54680
3408.988 56560
3409.295 55652
3409.603 54826
3409.911 57571
3410.219 55044
3410.526 57527
3410.834 57239
3411.142 56325
3411.450 55631
3411.758 55311
3412.066 56138
3412.373 57189
3412.681 56507
3412.989 57568
3413.297 57849
3413.605 57978
3413.913 56312
3414.221 57868
3414.529 55228
3414.837 57289
3415.145 55720
3415.453 56429
3415.761 54798
3416.069 57614
3416.377 55857
3416.685 56142
3416.993 56258
3417.301 54783
3417.609 56644
3417.918 55758
3418.226 56683
3418.534 57974
3418.842 55801
3419.150 55704
3419.458 54516
3419.767 54358
3420.075 53778
3420.383 55868
3420.691 55352
3421.000 56426
3421.308 57618
3421.616 54618
3421.924 56122
3422.233 54064
3422.541 56080
3422.849 54723
3423.158 54530
3423.466 56195
3423.775 55794
3424.083 55984
3424.391 55697
3424.700 55283
3425.008 56278
3425.317 56616
3425.625 56542
3425.934 57192
3426.242 57919
3426.551 56210
3426.859 55465
3427.168 54543
3427.476 55536
3427.785 56861
3428.094 57448
3428.402 56044
3428.711 57964
3429.019 57793
3429.328 56696
3429.637 57030
3429.945 56000
3430.254 57137
3430.563 56294
3430.871 56050
3431.180 56254
3431.489 56498
3431.798 56213
3432.106 55564
3432.415 53459
3432.724 55478
3433.033 55966
3433.342 56608
3433.651 56953
3433.959 54603
3434.268 55672
3434.577 55110
3434.886 56661
3435.195 57216
3435.504 55763
3435.813 56480
3436.122 56162
3436.431 56082
3436.740 56615
3437.049 56450
3437.358 57210
3437.667 56074
3437.976 58200
3438.285 57889
3438.594 56413
3438.903 56319
3439.212 54471
3439.521 55124
3439.830 55785
3440.139 56361
3440.449 57863
3440.758 57361
3441.067 55121
3441.376 54899
3441.685 54931
3441.995 56187
3442.304 55640
3442.613 55285
3442.922 56366
3443.232 56145
3443.541 56576
3443.850 55520
3444.160 56458
3444.469 54634
3444.778 55909
3445.088 53699
3445.397 55009
3445.706 56127
3446.016 54907
3446.325 54575
3446.635 56772
3446.944 55805
3447.253 55152
3447.563 53405
3447.872 55744
3448.182 56096
3448.491 55602
3448.801 57523
3449.111 56443
3449.420 56153
3449.730 56900
3450.039 55707
3450.349 55570
3450.658 55918
3450.968 55005
3451.278 56557
3451.587 54695
3451.897 56648
3452.207 55998
3452.516 54447
3452.826 57028
3453.136 55981
3453.446 56543
3453.755 55171
3454.065 55175
3454.375 56075
3454.685 58095
3454.995 56910
3455.304 56610
3455.614 55226
3455.924 55683
3456.234 55986
3456.544 56428
3456.854 55060
3457.164 56430
3457.474 55746
3457.783 55686
3458.093 57017
3458.403 54024
3458.713 55038
3459.023 56069
3459.333 55492
3459.643 56168
3459.953 56269
3460.263 55833
3460.574 56861
3460.884 55162
3461.194 57863
3461.504 56729
3461.814 56677
3462.124 54745
3462.434 54704
3462.744 56474
3463.055 57012
3463.365 57224
3463.675 56945
3463.985 56653
3464.295 56058
3464.606 57542
3464.916 57107
3465.226 56233
3465.536 56591
3465.847 55636
3466.157 54770
3466.467 55835
3466.778 54667
3467.088 56691
3467.398 57989
3467.709 56821
3468.019 55749
3468.330 57585
3468.640 56443
3468.951 57216
3469.261 56291
3469.572 56042
3469.882 56324
3470.192 56372
3470.503 55688
3470.814 55664
3471.124 56040
3471.435 56691
3471.745 56620
3472.056 55949
3472.366 56076
3472.677 56695
3472.988 56731
3473.298 57198
3473.609 55693
3473.920 55592
3474.230 56913
3474.541 57717
3474.852 56526
3475.162 58182
3475.473 58087
3475.784 55772
3476.095 56884
3476.405 55376
3476.716 56208
3477.027 54328
3477.338 55866
3477.649 56806
3477.960 57820
3478.270 54488
3478.581 53811
3478.892 56669
3479.203 55043
3479.514 56416
3479.825 55701
3480.136 55200
3480.447 54732
3480.758 56812
3481.069 57373
3481.380 56444
3481.691 56504
3482.002 56227
3482.313 55868
3482.624 55945
3482.935 56298
3483.246 55935
3483.557 55141
3483.868 55914
3484.179 55557
3484.491 56718
3484.802 55658
3485.113 57006
3485.424 55729
3485.735 55324
3486.047 54932
3486.358 54472
3486.669 55870
3486.980 56325
3487.292 56403
3487.603 55602
3487.914 55802
3488.225 55621
3488.537 55462
3488.848 56855
3489.159 57220
3489.471 55799
3489.782 56628
3490.094 56409
3490.405 55569
3490.716 56609
3491.028 57263
3491.339 57743
3491.651 56447
3491.962 54759
3492.274 56416
3492.585 56418
3492.897 56800
3493.208 56106
3493.520 55381
3493.832 56223
3494.143 56670
3494.455 54206
3494.766 55327
3495.078 56588
3495.390 55368
3495.701 56341
3496.013 57161
3496.325 56218
3496.636 55670
3496.948 56325
3497.260 57544
3497.571 55477
3497.883 55357
3498.195 55295
3498.507 55802
3498.818 57369
3499.130 55278
3499.442 55040
3499.754 55405
3500.066 55711
3500.378 54687
3500.690 55440
3501.001 55903
3501.313 55143
3501.625 57405
3501.937 53532
3502.249 55908
3502.561 56813
3502.873 54494
3503.185 55307
3503.497 54132
3503.809 55129
3504.121 54242
3504.433 54916
3504.745 55681
3505.057 55735
3505.369 54613
3505.681 55560
3505.994 55611
3506.306 55395
3506.618 56323
3506.930 53898
3507.242 56889
3507.554 55216
3507.867 54953
3508.179 55529
3508.491 55774
3508.803 54862
3509.115 55692
3509.428 56626
3509.740 55807
3510.052 56351
3510.365 55902
3510.677 55728
3510.989 53893
3511.302 57634
3511.614 56154
3511.926 57742
3512.239 56843
3512.551 55211
3512.864 55091
3513.176 55485
3513.489 56006
3513.801 55532
3514.113 56070
3514.426 55290
3514.738 53978
3515.051 55473
3515.364 55805
3515.676 54906
3515.989 54512
3516.301 55291
3516.614 54837
3516.926 56103
3517.239 54577
3517.552 55863
3517.864 55584
3518.177 54561
3518.490 55682
3518.802 56576
3519.115 55968
3519.428 56203
3519.741 55487
3520.053 55426
3520.366 55261
3520.679 54310
3520.992 54104
3521.304 55298
3521.617 54851
3521.930 56487
3522.243 56632
3522.556 54910
3522.869 56046
3523.182 54483
3523.494 55336
3523.807 54751
3524.120 55013
3524.433 57208
3524.746 56299
3525.059 55606
3525.372 57015
3525.685 56915
3525.998 55321
3526.311 55058
3526.624 57036
3526.937 55765
3527.250 57384
3527.563 57021
3527.877 56678
3528.190 54849
3528.503 53706
3528.816 55806
3529.129 57029
3529.442 56480
3529.755 55946
3530.069 56157
3530.382 54959
3530.695 57655
3531.008 55337
3531.322 57338
3531.635 55474
3531.948 54847
3532.261 55252
3532.575 55242
3532.888 55922
3533.201 53473
3533.515 54970
3533.828 55039
3534.141 54438
3534.455 54177
3534.768 55788
3535.082 55827
3535.395 56069
3535.709 56111
3536.022 54315
3536.335 56410
3536.649 54205
3536.962 54562
3537.276 54495
3537.590 56520
3537.903 55984
3538.217 55823
3538.530 55398
3538.844 55072
3539.157 56383
3539.471 56319
3539.785 55773
3540.098 56169
3540.412 55400
3540.726 56332
3541.039 56123
3541.353 56991
3541.667 56027
3541.980 56883
3542.294 56270
3542.608 56283
3542.922 57098
3543.236 55046
3543.549 55290
3543.863 55090
3544.177 55748
3544.491 55363
3544.805 54533
3545.119 55075
3545.432 56345
3545.746 55733
3546.060 54719
3546.374 57979
3546.688 56223
3547.002 58134
3547.316 55051
3547.630 55390
3547.944 56895
3548.258 55890
3548.572 55390
3548.886 55619
3549.200 55779
3549.514 54228
3549.828 55756
3550.142 54752
3550.456 56074
3550.771 56082
3551.085 55097
3551.399 54942
3551.713 55581
3552.027 55363
3552.341 53633
3552.656 54782
3552.970 55584
3553.284 56149
3553.598 56012
3553.913 55240
3554.227 57362
3554.541 55493
3554.855 55663
3555.170 56520
3555.484 55992
3555.798 55445
3556.113 55041
3556.427 53000
3556.742 54597
3557.056 55723
3557.370 57190
3557.685 57177
3557.999 55863
3558.314 56652
3558.628 56638
3558.943 56424
3559.257 56495
3559.572 56165
3559.886 56577
3560.201 56444
3560.515 54987
3560.830 55312
3561.145 55356
3561.459 54834
3561.774 55104
3562.088 56851
3562.403 56159
3562.718 56491
3563.032 55742
3563.347 55995
3563.662 56316
3563.976 56862
3564.291 57464
3564.606 55538
3564.921 56352
3565.235 56129
3565.550 55212
3565.865 54473
3566.180 54731
3566.495 56802
3566.810 54788
3567.124 55169
3567.439 54477
3567.754 56530
3568.069 55106
3568.384 54721
3568.699 53804
3569.014 56581
3569.329 55521
3569.644 54841
3569.959 55574
3570.274 54274
3570.589 54529
3570.904 54538
3571.219 56445
3571.534 56337
3571.849 54595
3572.164 54851
3572.479 55520
3572.794 56109
3573.109 55338
3573.424 57650
3573.740 55936
3574.055 56616
3574.370 56903
3574.685 56955
3575.000 55589
3575.316 56646
3575.631 56401
3575.946 55567
3576.261 55121
3576.577 54643
3576.892 55276
3577.207 55928
3577.522 55962
3577.838 55821
3578.153 54770
3578.468 56045
3578.784 55803
3579.099 55685
3579.415 55727
3579.730 56306
3580.046 55147
3580.361 53988
3580.676 53318
3580.992 54235
3581.307 54677
3581.623 56986
3581.938 55013
3582.254 56311
3582.569 55289
3582.885 55641
3583.201 55794
3583.516 55683
3583.832 56333
3584.147 55958
3584.463 54808
3584.779 55719
3585.094 54764
3585.410 54515
3585.726 54733
3586.041 52484
3586.357 53861
3586.673 55046
3586.989 55875
3587.304 55372
3587.620 55678
3587.936 54816
3588.252 53886
3588.567 54435
3588.883 55533
3589.199 54899
3589.515 54276
3589.831 55374
3590.147 55524
3590.463 55754
3590.778 55123
3591.094 56041
3591.410 56335
3591.726 56218
3592.042 58333
3592.358 54399
3592.674 56452
3592.990 55941
3593.306 57550
3593.622 58668
3593.938 55705
3594.254 53883
3594.570 54752
3594.887 55787
3595.203 56841
3595.519 55488
3595.835 56278
3596.151 56278
3596.467 56735
3596.783 56085
3597.100 55185
3597.416 55600
3597.732 55540
3598.048 56923
3598.364 56046
3598.681 55612
3598.997 55639
3599.313 55051
3599.630 55624
3599.946 55980
3600.262 56299
3600.579 58448
3600.895 57390
3601.211 57462
3601.528 55674
3601.844 55154
3602.161 56159
3602.477 55586
3602.793 54161
3603.110 55739
3603.426 55777
3603.743 55379
3604.059 55125
3604.376 56487
3604.692 55871
3605.009 56494
3605.325 56775
3605.642 55052
3605.959 55262
3606.275 55669
3606.592 56812
3606.908 54441
3607.225 55551
3607.542 56539
3607.858 57203
3608.175 54744
3608.492 57235
3608.808 55043
3609.125 54074
3609.442 54637
3609.759 55150
3610.075 55344
3610.392 55141
3610.709 55036
3611.026 55324
3611.343 54845
3611.659 54714
3611.976 52932
3612.293 53591
3612.610 53857
3612.927 54061
3613.244 55548
3613.561 55298
3613.878 55983
3614.195 55616
3614.512 54199
3614.829 54723
3615.146 56312
3615.463 55795
3615.780 55156
3616.097 54970
3616.414 56836
3616.731 54324
3617.048 54824
3617.365 55254
3617.682 55408
3617.999 56244
3618.316 55391
3618.633 56353
3618.951 55875
3619.268 56891
3619.585 55864
3619.902 55524
3620.219 54301
3620.537 54567
3620.854 56092
3621.171 55640
3621.488 55985
3621.806 56714
3622.123 57831
3622.440 55466
3622.758 56163
3623.075 54760
3623.392 54012
3623.710 55200
3624.027 54463
3624.344 55652
3624.662 53958
3624.979 54904
3625.297 56861
3625.614 53753
3625.932 54374
3626.249 53762
3626.567 53619
3626.884 54661
3627.202 56112
3627.519 53115
3627.837 53707
3628.154 53727
3628.472 53800
3628.789 55233
3629.107 54801
3629.425 55092
3629.742 53021
3630.060 54723
3630.378 55954
3630.695 56482
3631.013 56284
3631.331 54907
3631.648 56607
3631.966 55792
3632.284 54889
3632.602 55105
3632.919 55440
3633.237 56573
3633.555 55724
3633.873 56567
3634.191 54561
3634.509 53705
3634.826 54919
3635.144 55578
3635.462 54649
3635.780 54662
3636.098 56165
3636.416 54493
3636.734 53573
3637.052 54307
3637.370 54965
3637.688 55792
3638.006 56350
3638.324 57121
3638.642 55623
3638.960 57162
3639.278 55199
3639.596 56257
3639.914 55858
3640.232 57084
3640.550 56277
3640.868 56357
3641.187 55515
3641.505 54584
3641.823 56052
3642.141 54931
3642.459 56646
3642.777 55318
3643.096 57052
3643.414 54909
3643.732 55192
3644.050 54915
3644.369 53945
3644.687 54502
3645.005 55380
3645.324 54553
3645.642 54088
3645.960 55943
3646.279 55291
3646.597 55215
3646.916 54155
3647.234 57329
3647.552 57020
3647.871 55605
3648.189 56959
3648.508 54604
3648.826 55116
3649.145 56057
3649.463 56487
3649.782 54880
3650.100 54295
3650.419 55160
3650.737 54887
3651.056 53648
3651.375 54643
3651.693 54295
3652.012 55348
3652.330 54841
3652.649 57037
3652.968 54252
3653.286 56203
3653.605 55986
3653.924 56138
3654.243 56289
3654.561 56444
3654.880 56190
3655.199 55554
3655.518 54571
3655.836 54984
3656.155 57509
3656.474 56509
3656.793 55911
3657.112 54687
3657.430 54606
3657.749 53680
3658.068 56197
3658.387 55813
3658.706 55706
3659.025 55432
3659.344 54431
3659.663 56123
3659.982 56056
3660.301 56363
3660.620 55742
3660.939 53931
3661.258 56608
3661.577 56289
3661.896 55790
3662.215 56597
3662.534 55501
3662.853 55299
3663.172 54344
3663.491 55825
3663.811 54018
3664.130 55272
3664.449 56818
3664.768 55074
3665.087 54983
3665.406 53501
3665.726 55538
3666.045 54754
3666.364 55488
3666.683 55296
3667.003 56278
3667.322 56908
3667.641 56157
3667.961 55301
3668.280 55319
3668.599 55689
3668.919 55352
3669.238 52590
3669.558 54650
3669.877 54008
3670.196 53679
3670.516 55073
3670.835 56464
3671.155 55211
3671.474 56175
3671.794 53575
3672.113 55008
3672.433 55541
3672.752 54397
3673.072 55782
3673.391 54600
3673.711 54710
3674.030 54080
3674.350 54933
3674.670 55553
3674.989 56675
3675.309 56853
3675.629 56041
3675.948 56166
3676.268 54476
3676.588 56722
3676.907 55617
3677.227 55134
3677.547 54298
3677.867 55686
3678.186 52216
3678.506 52535
3678.826 54634
3679.146 55064
3679.466 56207
3679.785 53255
3680.105 54870
3680.425 54786
3680.745 54275
3681.065 55986
3681.385 53989
3681.705 55322
3682.025 54889
3682.345 55408
3682.665 55196
3682.985 54625
3683.305 55296
3683.625 54644
3683.945 55316
3684.265 54076
3684.585 55262
3684.905 55512
3685.225 55949
3685.545 54291
3685.865 55264
3686.185 53794
3686.505 52640
3686.826 53430
3687.146 54809
3687.466 55682
3687.786 53820
3688.106 55184
3688.427 54462
3688.747 54283
3689.067 54117
3689.387 53709
3689.708 56454
3690.028 54940
3690.348 55133
3690.668 55472
3690.989 56050
3691.309 54209
3691.630 54796
3691.950 56284
3692.270 55355
3692.591 53871
3692.911 55089
3693.232 54804
3693.552 54456
3693.872 55857
3694.193 54621
3694.513 55662
3694.834 54917
3695.154 55401
3695.475 52933
3695.796 54294
3696.116 55823
3696.437 54786
3696.757 55700
3697.078 54790
3697.398 53769
3697.719 55399
3698.040 54147
3698.360 53410
3698.681 53129
3699.002 54425
3699.322 54336
3699.643 52755
3699.964 52626
3700.285 53115
3700.605 54559
3700.926 54872
3701.247 55454
3701.568 57427
3701.889 55317
3702.209 56216
3702.530 53686
3702.851 55884
3703.172 55782
3703.493 55201
3703.814 53519
3704.135 55542
3704.456 56384
3704.777 54596
3705.097 56179
3705.418 54637
3705.739 56816
3706.060 55881
3706.381 55741
3706.702 55315
3707.023 55577
3707.345 55324
3707.666 54698
3707.987 55678
3708.308 55524
3708.629 53526
3708.950 54271
3709.271 56395
3709.592 54731
3709.913 54949
3710.235 53919
3710.556 54018
3710.877 53581
3711.198 55689
3711.519 56491
3711.841 53460
3712.162 56140
3712.483 56537
3712.805 56324
3713.126 55476
3713.447 54763
3713.768 53047
3714.090 53152
3714.411 53697
3714.733 53931
3715.054 55229
3715.375 54562
3715.697 54651
3716.018 55012
3716.340 54130
3716.661 54407
3716.983 54094
3717.304 55820
3717.626 56480
3717.947 55561
3718.269 54382
3718.590 54844
3718.912 55116
3719.233 54459
3719.555 54644
3719.876 53727
3720.198 54368
3720.520 55104
3720.841 54000
3721.163 54663
3721.485 53082
3721.806 53760
3722.128 53617
3722.450 55568
3722.772 55053
3723.093 56570
3723.415 55145
3723.737 54292
3724.059 54523
3724.380 55975
3724.702 56151
3725.024 55338
3725.346 55165
3725.668 54583
3725.990 54512
3726.311 54235
3726.633 54326
3726.955 55002
3727.277 54992
3727.599 56414
3727.921 54436
3728.243 55044
3728.565 55523
3728.887 55289
3729.209 55304
3729.531 55085
3729.853 55169
3730.175 54909
3730.497 55032
3730.819 55290
3731.141 53246
3731.463 54398
3731.786 55144
3732.108 54865
3732.430 55449
3732.752 55421
3733.074 54772
3733.396 54844
3733.719 55008
3734.041 53538
3734.363 54099
3734.685 54342
3735.007 55390
3735.330 53690
3735.652 52460
3735.974 53918
3736.297 54868
3736.619 56116
3736.941 55410
3737.264 55392
3737.586 52822
3737.908 56188
3738.231 52979
3738.553 54287
3738.876 55046
3739.198 56533
3739.521 56466
3739.843 56591
3740.166 55568
3740.488 56003
3740.811 54137
3741.133 53878
3741.456 53832
3741.778 53958
3742.101 54678
3742.423 52436
3742.746 53870
3743.069 54596
3743.391 54811
3743.714 53541
3744.036 55010
3744.359 55594
3744.682 56030
3745.005 55220
3745.327 55492
3745.650 54129
3745.973 54465
3746.295 52464
3746.618 53655
3746.941 54041
3747.264 54443
3747.587 53715
3747.909 53670
3748.232 55395
3748.555 54980
3748.878 53635
3749.201 54091
3749.524 54079
3749.847 54769
3750.170 53155
3750.492 51449
3750.815 53857
3751.138 55204
3751.461 53905
3751.784 55024
3752.107 53825
3752.430 55700
3752.753 55784
3753.076 53297
3753.400 53934
3753.723 55697
3754.046 55069
3754.369 53935
3754.692 54287
3755.015 54623
3755.338 54608
3755.661 56721
3755.985 55312
3756.308 55116
3756.631 53331
3756.954 54952
3757.277 54819
3757.601 54916
3757.924 55445
3758.247 54559
3758.570 53984
3758.894 53509
3759.217 54876
3759.540 53648
3759.864 55745
3760.187 53972
3760.510 53827
3760.834 55182
3761.157 55444
3761.481 54569
3761.804 55286
3762.128 56516
3762.451 54921
3762.774 55625
3763.098 56640
3763.421 54989
3763.745 55841
3764.068 54181
3764.392 54729
3764.716 55600
3765.039 56393
3765.363 54920
3765.686 53696
3766.010 54048
3766.334 54678
3766.657 54932
3766.981 53804
3767.304 54459
3767.628 53285
3767.952 54704
3768.276 54093
3768.599 56057
3768.923 55603
3769.247 55681
3769.571 54728
3769.894 54663
3770.218 55726
3770.542 56422
3770.866 53911
3771.190 54329
3771.513 53881
3771.837 54764
3772.161 54433
3772.485 55397
3772.809 54695
3773.133 54837
3773.457 55045
3773.781 57166
3774.105 55762
3774.429 55362
3774.753 54273
3775.077 55015
3775.401 54968
3775.725 54374
3776.049 54627
3776.373 53399
3776.697 55305
3777.021 54640
3777.345 55299
3777.669 56555
3777.993 54276
3778.317 54967
3778.642 56468
3778.966 55879
3779.290 56940
3779.614 55565
3779.938 55366
3780.263 54174
3780.587 54807
3780.911 56324
3781.235 54983
3781.560 54277
3781.884 55319
3782.208 55102
3782.533 55459
3782.857 57316
3783.181 53671
3783.506 53565
3783.830 55561
3784.154 56451
3784.479 54844
3784.803 56153
3785.128 57453
3785.452 57395
3785.777 56592
3786.101 55013
3786.426 57016
3786.750 54988
3787.075 55570
3787.399 55823
3787.724 55859
3788.048 56107
3788.373 56686
3788.697 55922
3789.022 55494
3789.347 55964
3789.671 55568
3789.996 57718
3790.321 56852
3790.645 56685
3790.970 54473
3791.295 55741
3791.619 55548
3791.944 54917
3792.269 55680
3792.594 56090
3792.918 56414
3793.243 54621
3793.568 55721
3793.893 56668
3794.218 55499
3794.543 55301
3794.867 54649
3795.192 56900
3795.517 57395
3795.842 55138
3796.167 55163
3796.492 55349
3796.817 54180
3797.142 56563
3797.467 56634
3797.792 57324
3798.117 56529
3798.442 55571
3798.767 56390
3799.092 53658
3799.417 55267
3799.742 57331
3800.067 55898
3800.392 56469
3800.717 55815
3801.042 57455
3801.368 56544
3801.693 54836
3802.018 55472
3802.343 56249
3802.668 56314
3802.993 54836
3803.319 55404
3803.644 58365
3803.969 56190
3804.294 57944
3804.620 55632
3804.945 57351
3805.270 57666
3805.596 56791
3805.921 55262
3806.246 53826
3806.572 54980
3806.897 55808
3807.222 57080
3807.548 57062
3807.873 57160
3808.199 55952
3808.524 55290
3808.850 57111
3809.175 58934
3809.501 57487
3809.826 57072
3810.152 56237
3810.477 57002
3810.803 57643
3811.128 56289
3811.454 56081
3811.779 57446
3812.105 57041
3812.431 58221
3812.756 57175
3813.082 57444
3813.408 57228
3813.733 58826
3814.059 56814
3814.385 59444
3814.710 57804
3815.036 57530
3815.362 58593
3815.688 59426
3816.013 57989
3816.339 59400
3816.665 59486
3816.991 60071
3817.317 61023
3817.643 60840
3817.968 60404
3818.294 60510
3818.620 59872
3818.946 60669
3819.272 60066
3819.598 60758
3819.924 61520
3820.250 60405
3820.576 61544
3820.902 60436
3821.228 58796
3821.554 58744
3821.880 58658
3822.206 56823
3822.532 59521
3822.858 60961
3823.184 60904
3823.510 58182
3823.836 58734
3824.162 58364
3824.489 58414
3824.815 58382
3825.141 56405
3825.467 57462
3825.793 57973
3826.119 56708
3826.446 58364
3826.772 55349
3827.098 57846
3827.424 58607
3827.751 57630
3828.077 58086
3828.403 56731
3828.730 57192
3829.056 56105
3829.382 56113
3829.709 56909
3830.035 59172
3830.361 57175
3830.688 58215
3831.014 59112
3831.341 57940
3831.667 56925
3831.994 56226
3832.320 56509
3832.647 55503
3832.973 56222
3833.300 57525
3833.626 58716
3833.953 57708
3834.279 58468
3834.606 58921
3834.932 57831
3835.259 57864
3835.586 58034
3835.912 57702
3836.239 57685
3836.566 57978
3836.892 57320
3837.219 58119
3837.546 58828
3837.872 57094
3838.199 58497
3838.526 58667
3838.853 58693
3839.179 57398
3839.506 58036
3839.833 57395
3840.160 58435
3840.487 59028
3840.813 56631
3841.140 57445
3841.467 56601
3841.794 58912
3842.121 58693
3842.448 58079
3842.775 57230
3843.102 56056
3843.429 58814
3843.756 56418
3844.083 57115
3844.410 59725
3844.737 59589
3845.064 56421
3845.391 56115
3845.718 55857
3846.045 57262
3846.372 56402
3846.699 56473
3847.026 57924
3847.353 58488
3847.680 58152
3848.007 56596
3848.335 56970
3848.662 56837
3848.989 55490
3849.316 56918
3849.643 56807
3849.971 58069
3850.298 57543
3850.625 56647
3850.952 57088
3851.280 56077
3851.607 56337
3851.934 56739
3852.262 57931
3852.589 58028
3852.916 58177
3853.244 57007
3853.571 57144
3853.899 58767
3854.226 58102
3854.553 57315
3854.881 57301
3855.208 59322
3855.536 57708
3855.863 59802
3856.191 59348
3856.518 58709
3856.846 58304
3857.173 59094
3857.501 59160
3857.829 57709
3858.156 60343
3858.484 60151
3858.811 63306
3859.139 62098
3859.467 61216
3859.794 61054
3860.122 60870
3860.450 61736
3860.777 63052
3861.105 63044
3861.433 64145
3861.761 62803
3862.088 63033
3862.416 62261
3862.744 64038
3863.072 60512
3863.399 61346
3863.727 61069
3864.055 62201
3864.383 60567
3864.711 58917
3865.039 59990
3865.367 60188
3865.695 59942
3866.022 59604
3866.350 60356
3866.678 58019
3867.006 57193
3867.334 56194
3867.662 56015
3867.990 55823
3868.318 55020
3868.646 58055
3868.974 57246
3869.302 57614
3869.631 57872
3869.959 56101
3870.287 56152
3870.615 57556
3870.943 57023
3871.271 56837
3871.599 56444
3871.928 55629
3872.256 57569
3872.584 57586
3872.912 56124
3873.240 56446
3873.569 56510
3873.897 57537
3874.225 55231
3874.553 57987
3874.882 56884
3875.210 55547
3875.538 55699
3875.867 55109
3876.195 57459
3876.523 55114
3876.852 56483
3877.180 56578
3877.509 56794
3877.837 56883
3878.166 57737
3878.494 58331
3878.823 57912
3879.151 57179
3879.479 56246
3879.808 57091
3880.137 57709
3880.465 57467
3880.794 57487
3881.122 56289
3881.451 56979
3881.779 56822
3882.108 56962
3882.437 56659
3882.765 58272
3883.094 57230
3883.423 55684
3883.751 57685
3884.080 56428
3884.409 58941
3884.737 55588
3885.066 55600
3885.395 56280
3885.724 56301
3886.052 56027
3886.381 57518
3886.710 57685
3887.039 56474
3887.368 56569
3887.697 56325
3888.025 56813
3888.354 58510
3888.683 57420
3889.012 57063
3889.341 57325
3889.670 56993
3889.999 54823
3890.328 55419
3890.657 57091
3890.986 56612
3891.315 57041
3891.644 55240
3891.973 55112
3892.302 55586
3892.631 56816
3892.960 54390
3893.289 55033
3893.618 55596
3893.947 57160
3894.277 54766
3894.606 55830
3894.935 55753
3895.264 55619
3895.593 55127
3895.922 55758
3896.252 56024
3896.581 58196
3896.910 55482
3897.239 55768
3897.569 55323
3897.898 55442
3898.227 55412
3898.557 55351
3898.886 54396
3899.215 57305
3899.545 56455
3899.874 56138
3900.203 56849
3900.533 53881
3900.862 56390
3901.192 55931
3901.521 55527
3901.851 55983
3902.180 56062
3902.510 56335
3902.839 57839
3903.169 56390
3903.498 55534
3903.828 56321
3904.157 55705
3904.487 55573
3904.816 57693
3905.146 56231
3905.476 55887
3905.805 56953
3906.135 55997
3906.464 56211
3906.794 55099
3907.124 56214
3907.453 58599
3907.783 56677
3908.113 56455
3908.443 57686
3908.772 58226
3909.102 56155
3909.432 54761
3909.762 58690
3910.092 57656
3910.421 57168
3910.751 56812
3911.081 56781
3911.411 57168
3911.741 56332
3912.071 57500
3912.401 55280
3912.731 56990
3913.060 56193
3913.390 57616
3913.720 55292
3914.050 55113
3914.380 55555
3914.710 53487
3915.040 56521
3915.370 54660
3915.700 56795
3916.031 56115
3916.361 56909
3916.691 56993
3917.021 57153
3917.351 57145
3917.681 55382
3918.011 55414
3918.341 56655
3918.672 56101
3919.002 55022
3919.332 55505
3919.662 55012
3919.992 55461
3920.323 55125
3920.653 55145
3920.983 56671
3921.313 56498
3921.644 56608
3921.974 55669
3922.304 57095
3922.635 56688
3922.965 55851
3923.295 56058
3923.626 54852
3923.956 58551
3924.287 57669
3924.617 56864
3924.948 57429
3925.278 55891
3925.608 56971
3925.939 55426
3926.269 55940
3926.600 56007
3926.930 57482
3927.261 57068
3927.592 56717
3927.922 56022
3928.253 57361
3928.583 57981
3928.914 54929
3929.245 56473
3929.575 56684
3929.906 56681
3930.236 56122
3930.567 57252
3930.898 57645
3931.229 56024
3931.559 56168
3931.890 55795
3932.221 56039
3932.552 55798
3932.882 55483
3933.213 55736
3933.544 55489
3933.875 56856
3934.206 57130
3934.536 55417
3934.867 57455
3935.198 58655
3935.529 57989
3935.860 57380
3936.191 56212
3936.522 55962
3936.853 55958
3937.184 56920
3937.515 56456
3937.846 55839
3938.177 55461
3938.508 55607
3938.839 57161
3939.170 57062
3939.501 55001
3939.832 56743
3940.163 57647
3940.494 56940
3940.825 57494
3941.156 57167
3941.488 56098
3941.819 56232
3942.150 57272
3942.481 56910
3942.812 56135
3943.143 58255
3943.475 57718
3943.806 56169
3944.137 56577
3944.468 56153
3944.800 55966
3945.131 56770
3945.462 54239
3945.794 57947
3946.125 58119
3946.456 58088
3946.788 57042
3947.119 57684
3947.451 55379
3947.782 54283
3948.113 55074
3948.445 54531
3948.776 56923
3949.108 55343
3949.439 56531
3949.771 56343
3950.102 56375
3950.434 58656
3950.765 55983
3951.097 55389
3951.428 56660
3951.760 56422
3952.092 55087
3952.423 56519
3952.755 57138
3953.086 55658
3953.418 56249
3953.750 56655
3954.081 56259
3954.413 55404
3954.745 56150
3955.077 53938
3955.408 55736
3955.740 55913
3956.072 54821
3956.404 56600
3956.735 55308
3957.067 56101
3957.399 57025
3957.731 56124
3958.063 55801
3958.395 53841
3958.726 54849
3959.058 54141
3959.390 55488
3959.722 55643
3960.054 56795
3960.386 54561
3960.718 55747
3961.050 57482
3961.382 57708
3961.714 56522
3962.046 55523
3962.378 57202
3962.710 57736
3963.042 56867
3963.374 55894
3963.706 56354
3964.038 57103
3964.370 56768
3964.703 56977
3965.035 56647
3965.367 56915
3965.699 55216
3966.031 55431
3966.363 56994
3966.696 56472
3967.028 57213
3967.360 56196
3967.692 56516
3968.025 57129
3968.357 57078
3968.689 56274
3969.022 55756
3969.354 56479
3969.686 57169
3970.019 56975
3970.351 56362
3970.683 55746
3971.016 57035
3971.348 56683
3971.681 56128
3972.013 56556
3972.345 55920
3972.678 56742
3973.010 56827
3973.343 55720
3973.675 58264
3974.008 57074
3974.340 57924
3974.673 57624
3975.006 56788
3975.338 56352
3975.671 57635
3976.003 56147
3976.336 56792
3976.669 57236
3977.001 58015
3977.334 56634
3977.667 55432
3977.999 55414
3978.332 55677
3978.665 55180
3978.997 56982
3979.330 58367
3979.663 58014
3979.996 56602
3980.328 56276
3980.661 57145
3980.994 56362
3981.327 57939
3981.660 55920
3981.993 58958
3982.326 57056
3982.658 57826
3982.991 58420
3983.324 57090
3983.657 56527
3983.990 57011
3984.323 57112
3984.656 57437
3984.989 56116
3985.322 56517
3985.655 56864
3985.988 56850
3986.321 57132
3986.654 58751
3986.987 57543
3987.320 59250
3987.653 58406
3987.987 58249
3988.320 58209
3988.653 57206
3988.986 57727
3989.319 57768
3989.652 58618
3989.986 56981
3990.319 58597
3990.652 57787
3990.985 57327
3991.318 57635
3991.652 57088
3991.985 57791
3992.318 57301
3992.652 56017
3992.985 56906
3993.318 59414
3993.652 59131
3993.985 56057
3994.318 57135
3994.652 57704
3994.985 57270
3995.319 56321
3995.652 58397
3995.985 58767
3996.319 58657
3996.652 57227
3996.986 57901
3997.319 57719
3997.653 58694
3997.986 59918
3998.320 57269
3998.654 59736
3998.987 58960
3999.321 58055
3999.654 59086
3999.988 58611
4000.322 58509
4000.655 57272
4000.989 60536
4001.323 58008
4001.656 60827
4001.990 59512
4002.324 60136
4002.657 58679
4002.991 59603
4003.325 59890
4003.659 57834
4003.992 59317
4004.326 59439
4004.660 59553
4004.994 60132
4005.328 59043
4005.662 59014
4005.996 58876
4006.329 60474
4006.663 58342
4006.997 59230
4007.331 60310
4007.665 59233
4007.999 58022
4008.333 57943
4008.667 60481
4009.001 60164
4009.335 61850
4009.669 62129
4010.003 62722
4010.337 60293
4010.671 60148
4011.005 59957
4011.339 60814
4011.674 60538
4012.008 60015
4012.342 60611
4012.676 60681
4013.010 61303
4013.344 59507
4013.678 61792
4014.013 62088
4014.347 61719
4014.681 62640
4015.015 60085
4015.350 62742
4015.684 63118
4016.018 62099
4016.353 62734
4016.687 61841
4017.021 62648
4017.356 61473
4017.690 62440
4018.024 62545
4018.359 60742
4018.693 60703
4019.028 61315
4019.362 62397
4019.696 61650
4020.031 62300
4020.365 63112
4020.700 61810
4021.034 61965
4021.369 59556
4021.703 60275
4022.038 60479
4022.372 61492
4022.707 61912
4023.042 62234
4023.376 62409
4023.711 64536
4024.046 62980
4024.380 62908
4024.715 63477
4025.049 62239
4025.384 62616
4025.719 63054
4026.054 62656
4026.388 63511
4026.723 62963
4027.058 64413
4027.393 64251
4027.727 64314
4028.062 65946
4028.397 66988
4028.732 65376
4029.067 64932
4029.402 65332
4029.736 66577
4030.071 63972
4030.406 64822
4030.741 65204
4031.076 64592
4031.411 66157
4031.746 63762
4032.081 64360
4032.416 66419
4032.751 63754
4033.086 64368
4033.421 64973
4033.756 65806
4034.091 64339
4034.426 66367
4034.761 65516
4035.096 66193
4035.431 66937
4035.766 67618
4036.102 66444
4036.437 65702
4036.772 66506
4037.107 66633
4037.442 68101
4037.778 67055
4038.113 68650
4038.448 67957
4038.783 68543
4039.119 69449
4039.454 68084
4039.789 69860
4040.124 67578
4040.460 67922
4040.795 68318
4041.130 69105
4041.466 69559
4041.801 66701
4042.137 70096
4042.472 70439
4042.807 69726
4043.143 69341
4043.478 68317
4043.814 68979
4044.149 69658
4044.485 70131
4044.820 70636
4045.156 69164
4045.491 70003
4045.827 71327
4046.162 72169
4046.498 72717
4046.833 72602
4047.169 73836
4047.505 74754
4047.840 72452
4048.176 73071
4048.512 72464
4048.847 76178
4049.183 74771
4049.519 76804
4049.854 76997
4050.190 76960
4050.526 82282
4050.862 82220
4051.197 83182
4051.533 87005
4051.869 91022
4052.205 94266
4052.541 94285
4052.876 97797
4053.212 100814
4053.548 103590
4053.884 106245
4054.220 111196
4054.556 114759
4054.892 115656
4055.228 113398
4055.564 120727
4055.900 122594
4056.236 123549
4056.572 123393
4056.908 124565
4057.244 127109
4057.580 126000
4057.916 126020
4058.252 123718
4058.588 119690
4058.924 119647
4059.260 115091
4059.596 113707
4059.932 111065
4060.269 111360
4060.605 108417
4060.941 104294
4061.277 101249
4061.613 100022
4061.950 97160
4062.286 92033
4062.622 92328
4062.958 90333
4063.295 88018
4063.631 85368
4063.967 85210
4064.303 84585
4064.640 81718
4064.976 81767
4065.312 81390
4065.649 81658
4065.985 78008
4066.322 77771
4066.658 78333
4066.995 77192
4067.331 79610
4067.667 76469
4068.004 78272
4068.340 76997
4068.677 79092
4069.013 76091
4069.350 77271
4069.686 78034
4070.023 77660
4070.360 75540
4070.696 77903
4071.033 78693
4071.369 79216
4071.706 79515
4072.043 80575
4072.379 80366
4072.716 78962
4073.053 77225
4073.389 78446
4073.726 77555
4074.063 80415
4074.400 79569
4074.736 80264
4075.073 79379
4075.410 78481
4075.747 79198
4076.083 78131
4076.420 79601
4076.757 78539
4077.094 80029
4077.431 81495
4077.768 80308
4078.105 80257
4078.442 79206
4078.778 82299
4079.115 81267
4079.452 81497
4079.789 81037
4080.126 82684
4080.463 79281
4080.800 80536
4081.137 80121
4081.474 79972
4081.811 82702
4082.149 81477
4082.486 81284
4082.823 79545
4083.160 79660
4083.497 80447
4083.834 79719
4084.171 80222
4084.508 77580
4084.846 77720
4085.183 77146
4085.520 76058
4085.857 77974
4086.194 76401
4086.532 75143
4086.869 75789
4087.206 77665
4087.543 77815
4087.881 78052
4088.218 78779
4088.555 78143
4088.893 76684
4089.230 78507
4089.567 75727
4089.905 75808
4090.242 76394
4090.580 77018
4090.917 79014
4091.255 82222
4091.592 81295
4091.930 85204
4092.267 86868
4092.604 87684
4092.942 87624
4093.280 93675
4093.617 99075
4093.955 103520
4094.292 102994
4094.630 106204
4094.967 107206
4095.305 113306
4095.643 116401
4095.980 113235
4096.318 120295
4096.656 124291
4096.993 125115
4097.331 130313
4097.669 134794
4098.006 132790
4098.344 131826
4098.682 133264
4099.020 131121
4099.357 135214
4099.695 131859
4100.033 129932
4100.371 127981
4100.709 126993
4101.047 123737
4101.384 120661
4101.722 118239
4102.060 116531
4102.398 113128
4102.736 108929
4103.074 107486
4103.412 103692
4103.750 99617
4104.088 97376
4104.426 92930
4104.764 90097
4105.102 88903
4105.440 86727
4105.778 83703
4106.116 84730
4106.454 82339
4106.792 78784
4107.130 77894
4107.468 77292
4107.807 79689
4108.145 76563
4108.483 73546
4108.821 73341
4109.159 72953
4109.497 73863
4109.836 73168
4110.174 73795
4110.512 73359
4110.850 73555
4111.189 72612
4111.527 72469
4111.865 73417
4112.204 75250
4112.542 75360
4112.880 73862
4113.219 74201
4113.557 76112
4113.895 76428
4114.234 74589
4114.572 75394
4114.911 75274
4115.249 74187
4115.588 76180
4115.926 76245
4116.265 75767
4116.603 74085
4116.942 73621
4117.280 76622
4117.619 74049
4117.957 75288
4118.296 75753
4118.634 73900
4118.973 75145
4119.312 76119
4119.650 76689
4119.989 75292
4120.327 75635
4120.666 74836
4121.005 74943
4121.343 74171
4121.682 75648
4122.021 73794
4122.360 76824
4122.698 74942
4123.037 74023
4123.376 73305
4123.715 72257
4124.054 71051
4124.392 71530
4124.731 72783
4125.070 70315
4125.409 70710
4125.748 69400
4126.087 67148
4126.426 68113
4126.765 66159
4127.103 67704
4127.442 68938
4127.781 69284
4128.120 69246
4128.459 67313
4128.798 66541
4129.137 64249
4129.476 64410
4129.815 64312
4130.155 65463
4130.494 64828
4130.833 64192
4131.172 63617
4131.511 62616
4131.850 62753
4132.189 62371
4132.528 62920
4132.868 63190
4133.207 63478
4133.546 62651
4133.885 62602
4134.224 61973
4134.564 60998
4134.903 63389
4135.242 60544
4135.581 60896
4135.921 60088
4136.260 60999
4136.599 61988
4136.939 61437
4137.278 61734
4137.617 63194
4137.957 62604
4138.296 64308
4138.636 63411
4138.975 64193
4139.315 64525
4139.654 63328
4139.993 63149
4140.333 63167
4140.672 63256
4141.012 63975
4141.351 60672
4141.691 63406
4142.031 64587
4142.370 63018
4142.710 64792
4143.049 62969
4143.389 63343
4143.729 61580
4144.068 63771
4144.408 63560
4144.748 62003
4145.087 60770
4145.427 60051
4145.767 59899
4146.106 60346
4146.446 62202
4146.786 61243
4147.126 61912
4147.465 61878
4147.805 61170
4148.145 58602
4148.485 59015
4148.825 60851
4149.164 60061
4149.504 60618
4149.844 59642
4150.184 60517
4150.524 58923
4150.864 59117
4151.204 57400
4151.544 57019
4151.884 57505
4152.224 58248
4152.564 58290
4152.904 59386
4153.244 59172
4153.584 58158
4153.924 57724
4154.264 58333
4154.604 55791
4154.944 59252
4155.284 59475
4155.624 59460
4155.964 58910
4156.305 58611
4156.645 56436
4156.985 58031
4157.325 58803
4157.665 58188
4158.005 59140
4158.346 58076
4158.686 60052
4159.026 61211
4159.366 59844
4159.707 59091
4160.047 58670
4160.387 60080
4160.728 58863
4161.068 58503
4161.408 59371
4161.749 59328
4162.089 58606
4162.430 57945
4162.770 58904
4163.110 60901
4163.451 60341
4163.791 59383
4164.132 58378
4164.472 58736
4164.813 57958
4165.153 59203
4165.494 60402
4165.834 60664
4166.175 59119
4166.515 59350
4166.856 59616
4167.197 59935
4167.537 59476
4167.878 59503
4168.219 59327
4168.559 58473
4168.900 58409
4169.241 57642
4169.581 57454
4169.922 57826
4170.263 58139
4170.603 57049
4170.944 56268
4171.285 56988
4171.626 57821
4171.966 57933
4172.307 56861
4172.648 58084
4172.989 59039
4173.330 58808
4173.671 58944
4174.011 57491
4174.352 57774
4174.693 56732
4175.034 57234
4175.375 55143
4175.716 56378
4176.057 57721
4176.398 56202
4176.739 57510
4177.080 57203
4177.421 58558
4177.762 55734
4178.103 55518
4178.444 57262
4178.785 57110
4179.126 58091
4179.467 55827
4179.809 55400
4180.150 56775
4180.491 57462
4180.832 55980
4181.173 58317
4181.514 59370
4181.856 56403
4182.197 55095
4182.538 56018
4182.879 56706
4183.220 56215
4183.562 55280
4183.903 54515
4184.244 57290
4184.586 55877
4184.927 55835
4185.268 57554
4185.610 56481
4185.951 56935
4186.292 55762
4186.634 55352
4186.975 56397
4187.317 56464
4187.658 56137
4188.000 55255
4188.341 57632
4188.683 57348
4189.024 56410
4189.366 56547
4189.707 56443
4190.049 55786
4190.390 56767
4190.732 55868
4191.073 54428
4191.415 55863
4191.756 56693
4192.098 56271
4192.440 55893
4192.781 56805
4193.123 57075
4193.465 54996
4193.806 55821
4194.148 55761
4194.490 54676
4194.832 55294
4195.173 56687
4195.515 55809
4195.857 55899
4196.199 55652
4196.540 54661
4196.882 54437
4197.224 55698
4197.566 55485
4197.908 54855
4198.250 55818
4198.592 56659
4198.933 55672
4199.275 56038
4199.617 55811
4199.959 54566
4200.301 54531
4200.643 56380
4200.985 54798
4201.327 57329
4201.669 57215
4202.011 55030
4202.353 56953
4202.695 55787
4203.037 57349
4203.380 55623
4203.722 56420
4204.064 55348
4204.406 56851
4204.748 58098
4205.090 55985
4205.432 55927
4205.775 56311
4206.117 56946
4206.459 54235
4206.801 56568
4207.143 56243
4207.486 58512
4207.828 58054
4208.170 56678
4208.513 56565
4208.855 56446
4209.197 57730
4209.539 56342
4209.882 58067
4210.224 57286
4210.567 57277
4210.909 58990
4211.251 55661
4211.594 55951
4211.936 54552
4212.279 56272
4212.621 57487
4212.964 56756
4213.306 56863
4213.649 55664
4213.991 54304
4214.334 56579
4214.676 56885
4215.019 53730
4215.361 55740
4215.704 55179
4216.047 54991
4216.389 54771
4216.732 53897
4217.075 55213
4217.417 54960
4217.760 55778
4218.103 54261
4218.445 55052
4218.788 56761
4219.131 55037
4219.473 55241
4219.816 54725
4220.159 53844
4220.502 52905
4220.845 54235
4221.187 54665
4221.530 56101
4221.873 55102
4222.216 55278
4222.559 55961
4222.902 55538
4223.245 54075
4223.588 51502
4223.930 54821
4224.273 54670
4224.616 54775
4224.959 56290
4225.302 56227
4225.645 55664
4225.988 53678
4226.331 55296
4226.674 53572
4227.017 56058
4227.361 56150
4227.704 54461
4228.047 55883
4228.390 53861
4228.733 55434
4229.076 54551
4229.419 54415
4229.762 52858
4230.106 52573
4230.449 53231
4230.792 51600
4231.135 53756
4231.478 54914
4231.822 54472
4232.165 53193
4232.508 54522
4232.852 54196
4233.195 55003
4233.538 55625
4233.882 54506
4234.225 53932
4234.568 53478
4234.912 53479
4235.255 51527
4235.598 54100
4235.942 55164
4236.285 54337
4236.629 53973
4236.972 53833
4237.316 56314
4237.659 53427
4238.003 52943
4238.346 52797
4238.690 53708
4239.033 53557
4239.377 54020
4239.720 53783
4240.064 52669
4240.408 52785
4240.751 51876
4241.095 55261
4241.439 55037
4241.782 53230
4242.126 54144
4242.470 54131
4242.813 52312
4243.157 52064
4243.501 52594
4243.845 52095
4244.188 53683
4244.532 53358
4244.876 54520
4245.220 54754
4245.563 52483
4245.907 54400
4246.251 52083
4246.595 53931
4246.939 55024
4247.283 54572
4247.627 54061
4247.971 52150
4248.314 53672
4248.658 52181
4249.002 53651
4249.346 53161
4249.690 55301
4250.034 54658
4250.378 53958
4250.722 52665
4251.066 53351
4251.410 52613
4251.755 52160
4252.099 52935
4252.443 53282
4252.787 54293
4253.131 54532
4253.475 53672
4253.819 53064
4254.163 52694
4254.508 53474
4254.852 52605
4255.196 53757
4255.540 54616
4255.885 53949
4256.229 53241
4256.573 53792
4256.917 53531
4257.262 53634
4257.606 52049
4257.950 53339
4258.295 53612
4258.639 52795
4258.983 53937
4259.328 52536
4259.672 52222
4260.016 52322
4260.361 51356
4260.705 52289
4261.050 51601
4261.394 53882
4261.739 54128
4262.083 53690
4262.428 53486
4262.772 51591
4263.117 53095
4263.461 51511
4263.806 51264
4264.150 52761
4264.495 53522
4264.840 53004
4265.184 53044
4265.529 53761
4265.874 53029
4266.218 52820
4266.563 52628
4266.908 54523
4267.252 53680
4267.597 51961
4267.942 52607
4268.286 52922
4268.631 52813
4268.976 52258
4269.321 52625
4269.666 53217
4270.010 53563
4270.355 52467
4270.700 53146
4271.045 54174
4271.390 51272
4271.735 53054
4272.080 52602
4272.425 52661
4272.769 53865
4273.114 51632
4273.459 51766
4273.804 52425
4274.149 52338
4274.494 51883
4274.839 52641
4275.184 52275
4275.529 52169
4275.874 52315
4276.220 53260
4276.565 52487
4276.910 52444
4277.255 52825
4277.600 51603
4277.945 51172
4278.290 49409
4278.635 52119
4278.981 52088
4279.326 52197
4279.671 52391
4280.016 51775
4280.361 50592
4280.707 51089
4281.052 52196
4281.397 50862
4281.743 52846
4282.088 51709
4282.433 50939
4282.778 52131
4283.124 52113
4283.469 52136
4283.815 51061
4284.160 52385
4284.505 54022
4284.851 53633
4285.196 51956
4285.542 52079
4285.887 51781
4286.233 51039
4286.578 52940
4286.924 51498
4287.269 51888
4287.615 52297
4287.960 53141
4288.306 52667
4288.651 49576
4288.997 50675
4289.343 50172
4289.688 50231
4290.034 52834
4290.379 54105
4290.725 53158
4291.071 53225
4291.416 51937
4291.762 52181
4292.108 53120
4292.454 52403
4292.799 52792
4293.145 52519
4293.491 52181
4293.837 51827
4294.182 51316
4294.528 53015
4294.874 51451
4295.220 52473
4295.566 50717
4295.912 51933
4296.258 52069
4296.603 51299
4296.949 51771
4297.295 52386
4297.641 52709
4297.987 50873
4298.333 52405
4298.679 53227
4299.025 53368
4299.371 51059
4299.717 50261
4300.063 48955
4300.409 51014
4300.755 51420
4301.101 52078
4301.448 52483
4301.794 52410
4302.140 53203
4302.486 52990
4302.832 51009
4303.178 50340
4303.524 50895
4303.871 51956
4304.217 51878
4304.563 52162
4304.909 50961
4305.256 51058
4305.602 52297
4305.948 52146
4306.294 52296
4306.641 52478
4306.987 52589
4307.333 52308
4307.680 52855
4308.026 51932
4308.372 51623
4308.719 52302
4309.065 51142
4309.412 52281
4309.758 52343
4310.105 53590
4310.451 52414
4310.797 53765
4311.144 52508
4311.490 52276
4311.837 52254
4312.184 51326
4312.530 53067
4312.877 53931
4313.223 54042
4313.570 52092
4313.916 51383
4314.263 52832
4314.610 50602
4314.956 53610
4315.303 51051
4315.650 51245
4315.996 51185
4316.343 52006
4316.690 52188
4317.036 52415
4317.383 52071
4317.730 50905
4318.077 51311
4318.424 51513
4318.770 52407
4319.117 52345
4319.464 52638
4319.811 51192
4320.158 50970
4320.505 52066
4320.851 51385
4321.198 52089
4321.545 50546
4321.892 53300
4322.239 51957
4322.586 51290
4322.933 52047
4323.280 50729
4323.627 53632
4323.974 50795
4324.321 51225
4324.668 50173
4325.015 51883
4325.362 50429
4325.709 49875
4326.056 50692
4326.403 51953
4326.751 51495
4327.098 51554
4327.445 52299
4327.792 51083
4328.139 52190
4328.486 50769
4328.834 49574
4329.181 49554
4329.528 51022
4329.875 50772
4330.223 49815
4330.570 52207
4330.917 51577
4331.264 51937
4331.612 50974
4331.959 50789
4332.306 51156
4332.654 49242
4333.001 52078
4333.349 52415
4333.696 51175
4334.043 49783
4334.391 50440
4334.738 50587
4335.086 51926
4335.433 51083
4335.781 50726
4336.128 52958
4336.476 50624
4336.823 50984
4337.171 49939
4337.518 50744
4337.866 51752
4338.214 50698
4338.561 51594
4338.909 50435
4339.256 52759
4339.604 51176
4339.952 51425
4340.299 51614
4340.647 51722
4340.995 51464
4341.342 50677
4341.690 51352
4342.038 51972
4342.386 51374
4342.733 49829
4343.081 49650
4343.429 50264
4343.777 50617
4344.125 51685
4344.473 51750
4344.820 53230
4345.168 53471
4345.516 53176
4345.864 49811
4346.212 50583
4346.560 52948
4346.908 50640
4347.256 51642
4347.604 51302
4347.952 53061
4348.300 52261
4348.648 50943
4348.996 52166
4349.344 51981
4349.692 52074
4350.040 50784
4350.388 50247
4350.736 50313
4351.084 51395
4351.432 51271
4351.780 50976
4352.129 50573
4352.477 51553
4352.825 51359
4353.173 51221
4353.521 51276
4353.870 51458
4354.218 50046
4354.566 51965
4354.914 53196
4355.263 50939
4355.611 51747
4355.959 51706
4356.308 49773
4356.656 51961
4357.004 51580
4357.353 50385
4357.701 51016
4358.049 50482
4358.398 51609
4358.746 50199
4359.095 49328
4359.443 51014
4359.791 51266
4360.140 51964
4360.488 50940
4360.837 50950
4361.185 49220
4361.534 51775
4361.883 52523
4362.231 51430
4362.580 50436
4362.928 51550
4363.277 50159
4363.625 49282
4363.974 51885
4364.323 50138
4364.671 52218
4365.020 51002
4365.369 52224
4365.717 51400
4366.066 51790
4366.415 52082
4366.764 51726
4367.112 52475
4367.461 50835
4367.810 51564
4368.159 51354
4368.508 53455
4368.856 53385
4369.205 53611
4369.554 52394
4369.903 50694
4370.252 51073
4370.601 51667
4370.950 51934
4371.299 52374
4371.647 53179
4371.996 51964
4372.345 53595
4372.694 53203
4373.043 52404
4373.392 51791
4373.741 50572
4374.090 52187
4374.439 53510
4374.789 51330
4375.138 52063
4375.487 51417
4375.836 51832
4376.185 50428
4376.534 51576
4376.883 50765
4377.232 52217
4377.582 51428
4377.931 51697
4378.280 51381
4378.629 51842
4378.978 50823
4379.328 51616
4379.677 50890
4380.026 51773
4380.376 51330
4380.725 51103
4381.074 50579
4381.423 51613
4381.773 50044
4382.122 50263
4382.472 48731
4382.821 51659
4383.170 51910
4383.520 50772
4383.869 50190
4384.219 49830
4384.568 50947
4384.918 51508
4385.267 51116
4385.617 50470
4385.966 50914
4386.316 51491
4386.665 51600
4387.015 52424
4387.364 51664
4387.714 53022
4388.063 51342
4388.413 51291
4388.763 51353
4389.112 50300
4389.462 51119
4389.812 49698
4390.161 48992
4390.511 50646
4390.861 50951
4391.211 50345
4391.560 50956
4391.910 52804
4392.260 50599
4392.610 50930
4392.959 50121
4393.309 51138
4393.659 48973
4394.009 51066
4394.359 50619
4394.709 51211
4395.058 51670
4395.408 49524
4395.758 49324
4396.108 50549
4396.458 49568
4396.808 50319
4397.158 49841
4397.508 51100
4397.858 50673
4398.208 50891
4398.558 51512
4398.908 50988
4399.258 49282
4399.608 51344
4399.958 50445
4400.308 51276
4400.658 51236
4401.009 50857
4401.359 51124
4401.709 49902
4402.059 50365
4402.409 49318
4402.759 51045
4403.110 51630
4403.460 51202
4403.810 50388
4404.160 49234
4404.511 48755
4404.861 50366
4405.211 50125
4405.561 49656
4405.912 52181
4406.262 50522
4406.612 51075
4406.963 48685
4407.313 49834
4407.664 50315
4408.014 49245
4408.364 51013
4408.715 50363
4409.065 51252
4409.416 50989
4409.766 50687
4410.117 51573
4410.467 49010
4410.818 50498
4411.168 49944
4411.519 50315
4411.869 50511
4412.220 51894
4412.570 51572
4412.921 50934
4413.272 50943
4413.622 50506
4413.973 52273
4414.324 50805
4414.674 51542
4415.025 49995
4415.376 51043
4415.726 50183
4416.077 51133
4416.428 49781
4416.779 49771
4417.129 50363
4417.480 51377
4417.831 52737
4418.182 51229
4418.533 50084
4418.883 51220
4419.234 50909
4419.585 52036
4419.936 49047
4420.287 49096
4420.638 49498
4420.989 50847
4421.340 49192
4421.691 50276
4422.042 49905
4422.393 51546
4422.744 52093
4423.095 50201
4423.446 50897
4423.797 51168
4424.148 50866
4424.499 50308
4424.850 51197
4425.201 50831
4425.552 50985
4425.903 50686
4426.254 48650
4426.605 51261
4426.957 50717
4427.308 50124
4427.659 50324
4428.010 50022
4428.361 52115
4428.713 49953
4429.064 49614
4429.415 49913
4429.766 50493
4430.118 50425
4430.469 49859
4430.820 50333
4431.172 51294
4431.523 51553
4431.874 50333
4432.226 51358
4432.577 52420
4432.928 51714
4433.280 51310
4433.631 50049
4433.983 49982
4434.334 49800
4434.686 49799
4435.037 50932
4435.389 50821
4435.740 51829
4436.092 50109
4436.443 50996
4436.795 49367
4437.146 50540
4437.498 48846
4437.850 49962
4438.201 49272
4438.553 50697
4438.904 52176
4439.256 50782
4439.608 50845
4439.959 50851
4440.311 50704
4440.663 49403
4441.015 52079
4441.366 51605
4441.718 50664
4442.070 50743
4442.422 51356
4442.773 49787
4443.125 49674
4443.477 50848
4443.829 49761
4444.181 50993
4444.533 50669
4444.884 50952
4445.236 51498
4445.588 47867
4445.940 50457
4446.292 49879
4446.644 49637
4446.996 50769
4447.348 51536
4447.700 49023
4448.052 48909
4448.404 48120
4448.756 50291
4449.108 50354
4449.460 49579
4449.812 49978
4450.164 50727
4450.516 50614
4450.869 48343
4451.221 50020
4451.573 50585
4451.925 48431
4452.277 48462
4452.629 48574
4452.982 49933
4453.334 50670
4453.686 48956
4454.038 49540
4454.391 49171
4454.743 51548
4455.095 49824
4455.447 50300
4455.800 52372
4456.152 50822
4456.504 49118
4456.857 49799
4457.209 49069
4457.561 50588
4457.914 48948
4458.266 48522
4458.619 48991
4458.971 50799
4459.324 50648
4459.676 50549
4460.029 49726
4460.381 50447
4460.734 49445
4461.086 49311
4461.439 48832
4461.791 50582
4462.144 49869
4462.496 50733
4462.849 50312
4463.202 48734
4463.554 50824
4463.907 49288
4464.260 49958
4464.612 49003
4464.965 49960
4465.318 50784
4465.670 50050
4466.023 50155
4466.376 50005
4466.728 49448
4467.081 49793
4467.434 50073
4467.787 51457
4468.140 51173
4468.492 48278
4468.845 49034
4469.198 50776
4469.551 50069
4469.904 50832
4470.257 49699
4470.610 50132
4470.963 49604
4471.316 47966
4471.668 50369
4472.021 50246
4472.374 50396
4472.727 49716
4473.080 49226
4473.433 48328
4473.786 51113
4474.140 49649
4474.493 49674
4474.846 50599
4475.199 49022
4475.552 51751
4475.905 50748
4476.258 50921
4476.611 52155
4476.964 49895
4477.318 50839
4477.671 50831
4478.024 50905
4478.377 49706
4478.730 50947
4479.084 50582
4479.437 51740
4479.790 51374
4480.143 48861
4480.497 49199
4480.850 50905
4481.203 50228
4481.557 49555
4481.910 50899
4482.264 50784
4482.617 50937
4482.970 50471
4483.324 49168
4483.677 51113
4484.031 51388
4484.384 50262
4484.738 50111
4485.091 50650
4485.444 51866
4485.798 52110
4486.152 51001
4486.505 50563
4486.859 51372
4487.212 50860
4487.566 50597
4487.919 48705
4488.273 49753
4488.627 50378
4488.980 50118
4489.334 50356
4489.688 48984
4490.041 49837
4490.395 48994
4490.749 49909
4491.102 50140
4491.456 49622
4491.810 50116
4492.164 48957
4492.517 49379
4492.871 49350
4493.225 50187
4493.579 50003
4493.933 51062
4494.287 51012
4494.640 49667
4494.994 49056
4495.348 50572
4495.702 51081
4496.056 49449
4496.410 49702
4496.764 48213
4497.118 51397
4497.472 50343
4497.826 49832
4498.180 48870
4498.534 50515
4498.888 50348
4499.242 49022
4499.596 49808
4499.950 50032
4500.304 49436
4500.658 49018
4501.012 48819
4501.366 48731
4501.721 49528
4502.075 49735
4502.429 48517
4502.783 50555
4503.137 49526
4503.492 49391
4503.846 49591
4504.200 50893
4504.554 48239
4504.909 49695
4505.263 50637
4505.617 50521
4505.971 50710
4506.326 50747
4506.680 50460
4507.034 49123
4507.389 48510
4507.743 50070
4508.098 49160
4508.452 48517
4508.806 49168
4509.161 50079
4509.515 50692
4509.870 49253
4510.224 49766
4510.579 51048
4510.933 48826
4511.288 48997
4511.642 49435
4511.997 49428
4512.352 49165
4512.706 48939
4513.061 51189
4513.415 49275
4513.770 49649
4514.125 49238
4514.479 47902
4514.834 49879
4515.189 49095
4515.543 49552
4515.898 50518
4516.253 50391
4516.607 48945
4516.962 50324
4517.317 49173
4517.672 49930
4518.027 50328
4518.381 49570
4518.736 49604
4519.091 50366
4519.446 50047
4519.801 50281
4520.156 50265
4520.510 49853
4520.865 49019
4521.220 49307
4521.575 49288
4521.930 49975
4522.285 48504
4522.640 49120
4522.995 49450
4523.350 47917
4523.705 51171
4524.060 49600
4524.415 50426
4524.770 48953
4525.125 48008
4525.480 48319
4525.836 47712
4526.191 49513
4526.546 49788
4526.901 49820
4527.256 49768
4527.611 49103
4527.966 48050
4528.322 47916
4528.677 49646
4529.032 48133
4529.387 48903
4529.743 49669
4530.098 51170
4530.453 50713
4530.808 49006
4531.164 48342
4531.519 49673
4531.874 49765
4532.230 50389
4532.585 50481
4532.941 50580
4533.296 51103
4533.651 50469
4534.007 49346
4534.362 50696
4534.718 49647
4535.073 50435
4535.429 49209
4535.784 50190
4536.140 50272
4536.495 50543
4536.851 49472
4537.206 49004
4537.562 49083
4537.917 48822
4538.273 49796
4538.629 50557
4538.984 49709
4539.340 48341
4539.696 49487
4540.051 49381
4540.407 49518
4540.763 48164
4541.118 47866
4541.474 49540
4541.830 48278
4542.185 48324
4542.541 49110
4542.897 49180
4543.253 49975
4543.609 49490
4543.964 49050
4544.320 49901
4544.676 51220
4545.032 49553
4545.388 49199
4545.744 49525
4546.100 49384
4546.456 51180
4546.812 49328
4547.167 49781
4547.523 51414
4547.879 49909
4548.235 49606
4548.591 49026
4548.947 48432
4549.303 49313
4549.659 49559
4550.016 50035
4550.372 51806
4550.728 51942
4551.084 49535
4551.440 48471
4551.796 48714
4552.152 49943
4552.508 50291
4552.865 49248
4553.221 51190
4553.577 50028
4553.933 50642
4554.289 49200
4554.646 50325
4555.002 49736
4555.358 49859
4555.714 48998
4556.071 49956
4556.427 50275
4556.783 50297
4557.140 48373
4557.496 49587
4557.852 47802
4558.209 48643
4558.565 49394
4558.922 47665
4559.278 50499
4559.634 50032
4559.991 49802
4560.347 49495
4560.704 48569
4561.060 51126
4561.417 48867
4561.773 49572
4562.130 49260
4562.487 48622
4562.843 48953
4563.200 49986
4563.556 48441
4563.913 48468
4564.269 50128
4564.626 49213
4564.983 48946
4565.339 49078
4565.696 49637
4566.053 49381
4566.410 49462
4566.766 48542
4567.123 49077
4567.480 49861
4567.836 49700
4568.193 53041
4568.550 49859
4568.907 49058
4569.264 49012
4569.621 48233
4569.977 50324
4570.334 50087
4570.691 49143
4571.048 49242
4571.405 49989
4571.762 49968
4572.119 50423
4572.476 49246
4572.833 48869
4573.190 48072
4573.547 49096
4573.904 49261
4574.261 49721
4574.618 49150
4574.975 49875
4575.332 49732
4575.689 48531
4576.046 50108
4576.403 49206
4576.760 49312
4577.117 49879
4577.474 49445
4577.832 50614
4578.189 49418
4578.546 48895
4578.903 50510
4579.260 50206
4579.618 49179
4579.975 50923
4580.332 52847
4580.689 51051
4581.047 49286
4581.404 50228
4581.761 49586
4582.119 51648
4582.476 49155
4582.833 49956
4583.191 50233
4583.548 49892
4583.905 49366
4584.263 50971
4584.620 49054
4584.978 50553
4585.335 50083
4585.693 50492
4586.050 49720
4586.408 50540
4586.765 49693
4587.123 50565
4587.480 49219
4587.838 49575
4588.195 49404
4588.553 50043
4588.910 49755
4589.268 50552
4589.626 50936
4589.983 49658
4590.341 49717
4590.699 48946
4591.056 49352
4591.414 48695
4591.772 49695
4592.129 50193
4592.487 49234
4592.845 48682
4593.203 48489
4593.560 49318
4593.918 48971
4594.276 48329
4594.634 48442
4594.992 50000
4595.350 48833
4595.707 48964
4596.065 49064
4596.423 50534
4596.781 49571
4597.139 48417
4597.497 49231
4597.855 48675
4598.213 49813
4598.571 50660
4598.929 48515
4599.287 48445
4599.645 48653
4600.003 50452
4600.361 47972
4600.719 49440
4601.077 49281
4601.435 49292
4601.793 48453
4602.151 50169
4602.509 50142
4602.868 49713
4603.226 49250
4603.584 47990
4603.942 50737
4604.300 49136
4604.659 49044
4605.017 47887
4605.375 48560
4605.733 50684
4606.092 49248
4606.450 49513
4606.808 48725
4607.166 49393
4607.525 49844
4607.883 48714
4608.241 48961
4608.600 47818
4608.958 47760
4609.317 47052
4609.675 48160
4610.033 48832
4610.392 49660
4610.750 49443
4611.109 48970
4611.467 48754
4611.826 46975
4612.184 50037
4612.543 49300
4612.901 48514
4613.260 49430
4613.618 48075
4613.977 49269
4614.336 48614
4614.694 49436
4615.053 46767
4615.411 49705
4615.770 48708
4616.129 49759
4616.487 50360
4616.846 49207
4617.205 48768
4617.564 49679
4617.922 49888
4618.281 48824
4618.640 49206
4618.999 50277
4619.357 50262
4619.716 50017
4620.075 49528
4620.434 50092
4620.793 49877
4621.152 50125
4621.510 49289
4621.869 51468
4622.228 49596
4622.587 47402
4622.946 48538
4623.305 47457
4623.664 49078
4624.023 47952
4624.382 49042
4624.741 48838
4625.100 48634
4625.459 49008
4625.818 49613
4626.177 49331
4626.536 50168
4626.895 50097
4627.254 47979
4627.613 50190
4627.973 48885
4628.332 49730
4628.691 48370
4629.050 47151
4629.409 48950
4629.768 48679
4630.128 49342
4630.487 47030
4630.846 49600
4631.205 49355
4631.565 47829
4631.924 49177
4632.283 48921
4632.643 49594
4633.002 48389
4633.361 49099
4633.721 51295
4634.080 49939
4634.439 49648
4634.799 47764
4635.158 47437
4635.518 46796
4635.877 48853
4636.236 50661
4636.596 49830
4636.955 48962
4637.315 49201
4637.674 49177
4638.034 49411
4638.393 48193
4638.753 48397
4639.113 49332
4639.472 48519
4639.832 50158
4640.191 49164
4640.551 46852
4640.911 48813
4641.270 48495
4641.630 49734
4641.990 48620
4642.349 50046
4642.709 49748
4643.069 49180
4643.428 49791
4643.788 49662
4644.148 48357
4644.508 48167
4644.868 48513
4645.227 48763
4645.587 50964
4645.947 50847
4646.307 48672
4646.667 48663
4647.027 49434
4647.386 48871
4647.746 48734
4648.106 49201
4648.466 49106
4648.826 50259
4649.186 50569
4649.546 50624
4649.906 50603
4650.266 48599
4650.626 49907
4650.986 49787
4651.346 50683
4651.706 49558
4652.066 50382
4652.426 49429
4652.786 48723
4653.147 49778
4653.507 49576
4653.867 49345
4654.227 47880
4654.587 48090
4654.947 49332
4655.308 49326
4655.668 48983
4656.028 50070
4656.388 49598
4656.749 49966
4657.109 49830
4657.469 48200
4657.829 49434
4658.190 50074
4658.550 51287
4658.910 50161
4659.271 48909
4659.631 49569
4659.991 48471
4660.352 47602
4660.712 48037
4661.073 50708
4661.433 49697
4661.794 49774
4662.154 49959
4662.515 48564
4662.875 49924
4663.236 49493
4663.596 50024
4663.957 49322
4664.317 49672
4664.678 49393
4665.038 50065
4665.399 50153
4665.759 49092
4666.120 49306
4666.481 48503
4666.841 50023
4667.202 49721
4667.563 48643
4667.923 50001
4668.284 48231
4668.645 49881
4669.006 48990
4669.366 49697
4669.727 50808
4670.088 49924
4670.449 50224
4670.809 49223
4671.170 49046
4671.531 50195
4671.892 50354
4672.253 51105
4672.614 50636
4672.975 49673
4673.335 50287
4673.696 50196
4674.057 48771
4674.418 48126
4674.779 49488
4675.140 49640
4675.501 48204
4675.862 49549
4676.223 50899
4676.584 49510
4676.945 49453
4677.306 49515
4677.667 49679
4678.028 49573
4678.390 50010
4678.751 48941
4679.112 49337
4679.473 48751
4679.834 49270
4680.195 49310
4680.556 48647
4680.918 48546
4681.279 48335
4681.640 49665
4682.001 48775
4682.363 49244
4682.724 49599
4683.085 47848
4683.446 48546
4683.808 48414
4684.169 49963
4684.530 47620
4684.892 48190
4685.253 50850
4685.615 49661
4685.976 50477
4686.337 49728
4686.699 50006
4687.060 48008
4687.422 48766
4687.783 48759
4688.145 49488
4688.506 50111
4688.868 49886
4689.229 48499
4689.591 48132
4689.952 49578
4690.314 47589
4690.675 48961
4691.037 48825
4691.399 48513
4691.760 48325
4692.122 48666
4692.483 48510
4692.845 48664
4693.207 48781
4693.568 48186
4693.930 49677
4694.292 48768
4694.654 48510
4695.015 48633
4695.377 48626
4695.739 49826
4696.101 49711
4696.462 48017
4696.824 47075
4697.186 49062
4697.548 48961
4697.910 49078
4698.272 49271
4698.634 48739
4698.996 49428
4699.357 48955
4699.719 49346
4700.081 50117
4700.443 48649
4700.805 49334
4701.167 49003
4701.529 48990
4701.891 48459
4702.253 49085
4702.615 48810
4702.977 48995
4703.339 48961
4703.702 49026
4704.064 48459
4704.426 47827
4704.788 52340
4705.150 49077
4705.512 49857
4705.874 48834
4706.236 48919
4706.599 49011
4706.961 47788
4707.323 49589
4707.685 49756
4708.048 48582
4708.410 48505
4708.772 48440
4709.134 48845
4709.497 50172
4709.859 48034
4710.221 48642
4710.584 48192
4710.946 48785
4711.309 50619
4711.671 48270
4712.033 50790
4712.396 50668
4712.758 48468
4713.121 49584
4713.483 48339
4713.846 48890
4714.208 49436
4714.571 49340
4714.933 48637
4715.296 48941
4715.658 49015
4716.021 49296
4716.383 50668
4716.746 48766
4717.109 48171
4717.471 47138
4717.834 48021
4718.196 49101
4718.559 49154
4718.922 48542
4719.284 48903
4719.647 49636
4720.010 47717
4720.373 48195
4720.735 47399
4721.098 50166
4721.461 48847
4721.824 48596
4722.187 49286
4722.549 47718
4722.912 49622
4723.275 48940
4723.638 50084
4724.001 49479
4724.364 49426
4724.727 48736
4725.089 49796
4725.452 49233
4725.815 48751
4726.178 49080
4726.541 48596
4726.904 49431
4727.267 48915
4727.630 49093
4727.993 48322
4728.356 48691
4728.719 49072
4729.082 50241
4729.446 49582
4729.809 47943
4730.172 48655
4730.535 48779
4730.898 49149
4731.261 48089
4731.624 48585
4731.988 48464
4732.351 48071
4732.714 48617
4733.077 48795
4733.440 48854
4733.804 49368
4734.167 50065
4734.530 49040
4734.893 48791
4735.257 48475
4735.620 48075
4735.983 49069
4736.347 51104
4736.710 51328
4737.074 49341
4737.437 48945
4737.800 48899
4738.164 47514
4738.527 49536
4738.891 49800
4739.254 50491
4739.618 49148
4739.981 48179
4740.345 48678
4740.708 49459
4741.072 50251
4741.435 48958
4741.799 49634
4742.162 49018
4742.526 50552
4742.890 49797
4743.253 49406
4743.617 50485
4743.980 48547
4744.344 49490
4744.708 49236
4745.071 51132
4745.435 49752
4745.799 49697
4746.163 50347
4746.526 48937
4746.890 49543
4747.254 47129
4747.618 50187
4747.982 48123
4748.345 51074
4748.709 50383
4749.073 48892
4749.437 49155
4749.801 47681
4750.165 49173
4750.529 48747
4750.892 50177
4751.256 49519
4751.620 51051
4751.984 49545
4752.348 49492
4752.712 49227
4753.076 49357
4753.440 48669
4753.804 47767
4754.168 49908
4754.532 50426
4754.896 50960
4755.261 49136
4755.625 48031
4755.989 48330
4756.353 49535
4756.717 49165
4757.081 47776
4757.445 48913
4757.810 49177
4758.174 49305
4758.538 49005
4758.902 47583
4759.266 49616
4759.631 49193
4759.995 49740
4760.359 50103
4760.723 49945
4761.088 50063
4761.452 49905
4761.816 49340
4762.181 51206
4762.545 51010
4762.910 50067
4763.274 51638
4763.638 51503
4764.003 51935
4764.367 51564
4764.732 50249
4765.096 50955
4765.461 50074
4765.825 49946
4766.190 47732
4766.554 50495
4766.919 51941
4767.283 50029
4767.648 49935
4768.012 49059
4768.377 49302
4768.742 50041
4769.106 50059
4769.471 48958
4769.835 49506
4770.200 49964
4770.565 50778
4770.929 49798
4771.294 49603
4771.659 50800
4772.024 49702
4772.388 51062
4772.753 51016
4773.118 51879
4773.483 50496
4773.847 49711
4774.212 50124
4774.577 50906
4774.942 49418
4775.307 49453
4775.672 50563
4776.037 50894
4776.401 50704
4776.766 49721
4777.131 49765
4777.496 49975
4777.861 50079
4778.226 49962
4778.591 49551
4778.956 50284
4779.321 50814
4779.686 51203
4780.051 52714
4780.416 50214
4780.781 49859
4781.146 49243
4781.512 50761
4781.877 51549
4782.242 51260
4782.607 49802
4782.972 50463
4783.337 51343
4783.702 49443
4784.068 49642
4784.433 49476
4784.798 50206
4785.163 48378
4785.529 48325
4785.894 49611
4786.259 49278
4786.624 49063
4786.990 48623
4787.355 48045
4787.720 49023
4788.086 50057
4788.451 50593
4788.817 48931
4789.182 48332
4789.547 48982
4789.913 49410
4790.278 49171
4790.644 50233
4791.009 50281
4791.375 50173
4791.740 49532
4792.106 49644
4792.471 48114
4792.837 48292
4793.202 49667
4793.568 48994
4793.933 49684
4794.299 48728
4794.664 49015
4795.030 49984
4795.396 49722
4795.761 50151
4796.127 49848
4796.493 48750
4796.858 49337
4797.224 49002
4797.590 48373
4797.956 48193
4798.321 49266
4798.687 48433
4799.053 48037
4799.419 48172
4799.784 49266
4800.150 48900
4800.516 47721
4800.882 47589
4801.248 48987
4801.614 49772
4801.980 49395
4802.345 49486
4802.711 48562
4803.077 50890
4803.443 50218
4803.809 50112
4804.175 49040
4804.541 48844
4804.907 49243
4805.273 48230
4805.639 48796
4806.005 49440
4806.371 50184
4806.737 48677
4807.103 49187
4807.470 48135
4807.836 50603
4808.202 49492
4808.568 48974
4808.934 49957
4809.300 48979
4809.666 50845
4810.033 49517
4810.399 48754
4810.765 48921
4811.131 48273
4811.498 47916
4811.864 48771
4812.230 50386
4812.596 49701
4812.963 49335
4813.329 49675
4813.695 47442
4814.062 48306
4814.428 48874
4814.794 49128
4815.161 48154
4815.527 48630
4815.894 49474
4816.260 49218
4816.627 48722
4816.993 48579
4817.360 49683
4817.726 48653
4818.093 48956
4818.459 47998
4818.826 49034
4819.192 49179
4819.559 48508
4819.925 49520
4820.292 48192
4820.658 47979
4821.025 47846
4821.392 50087
4821.758 48786
4822.125 49238
4822.492 48745
4822.858 48325
4823.225 50514
4823.592 49132
4823.959 49896
4824.325 49847
4824.692 49404
4825.059 50506
4825.426 49205
4825.792 48471
4826.159 49391
4826.526 48353
4826.893 48836
4827.260 48664
4827.627 49673
4827.993 49247
4828.360 49186
4828.727 48789
4829.094 49657
4829.461 48431
4829.828 48252
4830.195 47750
4830.562 48390
4830.929 48187
4831.296 49257
4831.663 49207
4832.030 48882
4832.397 49131
4832.764 48842
4833.131 49977
4833.498 49601
4833.866 49227
4834.233 48333
4834.600 47993
4834.967 48229
4835.334 48887
4835.701 48965
4836.069 48274
4836.436 49263
4836.803 50993
4837.170 50144
4837.537 47976
4837.905 47462
4838.272 47571
4838.639 47838
4839.007 49482
4839.374 48404
4839.741 50946
4840.109 50198
4840.476 48198
4840.843 47660
4841.211 48271
4841.578 47685
4841.946 48556
4842.313 45842
4842.680 48893
4843.048 50263
4843.415 49541
4843.783 48988
4844.150 49241
4844.518 50753
4844.885 50090
4845.253 49197
4845.621 49535
4845.988 46751
4846.356 47829
4846.723 47579
4847.091 47775
4847.459 48001
4847.826 48354
4848.194 48973
4848.562 47393
4848.929 48933
4849.297 48329
4849.665 47579
4850.032 49046
4850.400 49467
4850.768 49485
4851.136 48815
4851.504 48290
4851.871 47389
4852.239 47746
4852.607 48673
4852.975 48725
4853.343 48993
4853.711 48427
4854.078 48085
4854.446 47883
4854.814 46914
4855.182 47855
4855.550 48259
4855.918 47066
4856.286 47515
4856.654 48023
4857.022 49071
4857.390 48514
4857.758 48297
4858.126 49460
4858.494 49972
4858.862 49242
4859.230 49750
4859.598 47681
4859.967 48486
4860.335 47820
4860.703 46919
4861.071 47913
4861.439 47173
4861.807 47546
4862.175 46510
4862.544 47163
4862.912 47782
4863.280 48118
4863.648 48513
4864.017 48236
4864.385 48083
4864.753 48982
4865.122 47677
4865.490 47899
4865.858 48270
4866.227 47452
4866.595 50656
4866.963 47084
4867.332 49611
4867.700 48551
4868.069 47857
4868.437 47505
4868.805 48276
4869.174 49757
4869.542 47661
4869.911 50136
4870.279 47997
4870.648 49277
4871.016 48021
4871.385 47322
4871.754 48397
4872.122 48284
4872.491 48496
4872.859 47697
4873.228 48297
4873.597 48453
4873.965 48334
4874.334 46831
4874.703 47509
4875.071 46889
4875.440 46972
4875.809 48364
4876.177 48641
4876.546 48730
4876.915 48930
4877.284 48186
4877.652 48030
4878.021 47643
4878.390 49354
4878.759 47951
4879.128 48692
4879.497 47553
4879.865 48134
4880.234 48217
4880.603 47707
4880.972 49120
4881.341 48550
4881.710 49917
4882.079 48128
4882.448 47448
4882.817 48428
4883.186 49651
4883.555 48298
4883.924 48094
4884.293 48566
4884.662 48205
4885.031 47660
4885.400 48522
4885.769 49729
4886.138 49470
4886.508 49102
4886.877 48820
4887.246 49836
4887.615 50605
4887.984 49204
4888.353 47918
4888.723 47654
4889.092 48658
4889.461 47710
4889.830 49058
4890.200 49340
4890.569 48741
4890.938 47926
4891.307 48736
4891.677 49728
4892.046 49022
4892.415 49523
4892.785 48425
4893.154 48484
4893.524 48988
4893.893 48842
4894.262 49224
4894.632 48149
4895.001 50839
4895.371 50593
4895.740 47741
4896.110 49281
4896.479 48440
4896.849 49506
4897.218 49292
4897.588 47670
4897.957 48563
4898.327 49003
4898.697 48370
4899.066 49886
4899.436 50935
4899.805 48465
4900.175 48809
4900.545 48481
4900.914 48786
4901.284 49292
4901.654 48761
4902.024 49759
4902.393 48230
4902.763 47432
4903.133 47474
4903.503 49424
4903.872 48576
4904.242 49060
4904.612 48492
4904.982 48529
4905.352 48938
4905.721 48183
4906.091 49063
4906.461 48209
4906.831 48749
4907.201 49171
4907.571 47493
4907.941 47899
4908.311 47672
4908.681 48647
4909.051 47487
4909.421 48854
4909.791 48083
4910.161 48463
4910.531 49038
4910.901 47943
4911.271 48148
4911.641 49357
4912.011 48907
4912.381 47992
4912.751 49054
4913.122 48360
4913.492 49342
4913.862 48847
4914.232 48473
4914.602 49987
4914.972 48153
4915.343 49071
4915.713 47361
4916.083 46944
4916.453 46895
4916.824 47170
4917.194 48224
4917.564 47457
4917.935 47117
4918.305 48496
4918.675 48430
4919.046 47270
4919.416 48017
4919.786 48441
4920.157 48125
4920.527 47082
4920.898 46870
4921.268 48519
4921.639 48022
4922.009 48600
4922.380 47185
4922.750 48105
4923.121 49491
4923.491 48505
4923.862 49397
4924.232 47916
4924.603 49789
4924.973 48868
4925.344 47291
4925.715 48391
4926.085 48409
4926.456 48158
4926.827 48560
4927.197 48722
4927.568 48890
4927.939 49212
4928.309 48527
4928.680 48122
4929.051 48058
4929.422 48043
4929.792 46276
4930.163 46879
4930.534 47972
4930.905 46971
4931.276 48615
4931.647 47863
4932.017 49838
4932.388 48607
4932.759 47749
4933.130 47335
4933.501 48336
4933.872 50002
4934.243 47552
4934.614 47832
4934.985 46404
4935.356 49001
4935.727 48287
4936.098 47622
4936.469 48866
4936.840 48868
4937.211 48703
4937.582 48848
4937.953 47938
4938.324 48641
4938.695 48315
4939.066 48431
4939.437 48076
4939.809 48689
4940.180 47048
4940.551 48004
4940.922 47124
4941.293 48155
4941.665 48315
4942.036 48331
4942.407 49305
4942.778 47816
4943.150 48620
4943.521 47864
4943.892 47399
4944.264 46665
4944.635 46696
4945.006 48051
4945.378 46841
4945.749 47997
4946.120 48326
4946.492 47961
4946.863 46645
4947.235 46272
4947.606 46888
4947.978 48596
4948.349 47105
4948.721 47003
4949.092 45819
4949.464 45178
4949.835 46828
4950.207 46237
4950.578 47417
4950.950 48078
4951.321 46864
4951.693 48738
4952.065 46716
4952.436 47501
4952.808 46810
4953.180 47069
4953.551 46416
4953.923 48199
4954.295 49098
4954.666 48870
4955.038 48458
4955.410 49184
4955.782 49498
4956.153 46952
4956.525 47187
4956.897 48196
4957.269 47541
4957.641 45444
4958.012 47554
4958.384 48872
4958.756 47268
4959.128 49298
4959.500 47656
4959.872 49302
4960.244 46834
4960.616 47554
4960.988 47187
4961.360 47564
4961.732 48540
4962.104 47209
4962.476 48918
4962.848 47790
4963.220 47991
4963.592 47318
4963.964 47417
4964.336 48820
4964.708 47761
4965.080 48312
4965.452 46027
4965.824 47108
4966.197 47212
4966.569 48470
4966.941 49035
4967.313 48102
4967.685 48286
4968.057 47067
4968.430 46941
4968.802 46284
4969.174 47889
4969.547 48077
4969.919 47188
4970.291 46313
4970.663 46725
4971.036 48533
4971.408 47342
4971.780 47202
4972.153 46945
4972.525 48680
4972.898 47613
4973.270 47391
4973.643 47312
4974.015 46533
4974.387 47384
4974.760 46722
4975.132 48818
4975.505 48316
4975.877 48125
4976.250 46612
4976.623 46543
4976.995 47761
4977.368 47914
4977.740 46499
4978.113 45518
4978.485 46525
4978.858 46660
4979.231 47337
4979.603 46717
4979.976 46293
4980.349 48015
4980.721 47332
4981.094 47699
4981.467 47136
4981.840 48556
4982.212 47501
4982.585 47173
4982.958 46815
4983.331 46316
4983.704 47219
4984.076 46236
4984.449 46498
4984.822 47969
4985.195 48634
4985.568 47742
4985.941 46376
4986.314 47103
4986.687 47209
4987.060 46943
4987.433 46767
4987.805 48836
4988.178 47984
4988.551 47360
4988.924 47261
4989.298 46553
4989.671 47298
4990.044 46478
4990.417 48359
4990.790 47724
4991.163 47848
4991.536 47310
4991.909 48333
4992.282 46293
4992.655 45266
4993.029 47021
4993.402 46566
4993.775 45882
4994.148 47834
4994.521 46702
4994.895 46518
4995.268 47185
4995.641 48100
4996.014 47284
4996.388 47226
4996.761 46492
4997.134 48315
4997.508 47272
4997.881 47024
4998.254 47747
4998.628 46897
4999.001 48088
4999.375 47874
4999.748 47987
5000.121 47630
5000.495 48537
5000.868 47767
5001.242 47878
5001.615 47248
5001.989 45235
5002.362 45774
5002.736 46435
5003.109 47251
5003.483 46586
5003.857 47432
5004.230 46744
5004.604 47179
5004.977 47405
5005.351 48070
5005.725 48895
5006.098 47647
5006.472 49015
5006.846 48015
5007.219 47474
5007.593 47918
5007.967 46904
5008.341 48820
5008.714 45872
5009.088 47404
5009.462 47598
5009.836 47448
5010.209 46714
5010.583 45775
5010.957 46317
5011.331 47439
5011.705 47781
5012.079 46365
5012.453 47202
5012.827 47820
5013.201 47387
5013.574 47388
5013.948 47287
5014.322 47005
5014.696 46596
5015.070 47764
5015.444 46535
5015.818 48897
5016.192 49238
5016.567 46895
5016.941 47608
5017.315 46605
5017.689 47700
5018.063 46621
5018.437 48023
5018.811 47664
5019.185 47726
5019.559 46975
5019.934 46382
5020.308 47178
5020.682 46682
5021.056 48960
5021.430 48880
5021.805 48392
5022.179 47894
5022.553 46753
5022.928 46929
5023.302 46632
5023.676 48177
5024.051 47258
5024.425 47127
5024.799 46435
5025.174 47603
5025.548 46913
5025.922 46214
5026.297 48062
5026.671 47963
5027.046 48618
5027.420 46326
5027.795 46625
5028.169 47550
5028.544 47900
5028.918 48452
5029.293 47379
5029.667 48050
5030.042 47705
5030.416 48254
5030.791 47520
5031.166 47805
5031.540 48364
5031.915 48174
5032.290 47652
5032.664 47832
5033.039 48026
5033.414 47134
5033.788 49428
5034.163 47554
5034.538 48270
5034.912 46764
5035.287 47141
5035.662 47279
5036.037 47350
5036.412 48157
5036.786 47268
5037.161 47807
5037.536 48692
5037.911 48258
5038.286 46688
5038.661 46484
5039.036 47487
5039.410 47645
5039.785 46124
5040.160 47118
5040.535 47650
5040.910 48065
5041.285 48352
5041.660 47461
5042.035 47526
5042.410 46475
5042.785 46040
5043.160 48268
5043.535 48030
5043.911 48261
5044.286 47834
5044.661 45311
5045.036 47181
5045.411 46552
5045.786 46543
5046.161 47505
5046.537 47550
5046.912 46478
5047.287 47286
5047.662 47190
5048.037 47125
5048.413 46786
5048.788 47278
5049.163 47071
5049.538 46353
5049.914 47619
5050.289 48136
5050.664 47399
5051.040 47671
5051.415 47356
5051.791 46960
5052.166 46338
5052.541 47419
5052.917 47565
5053.292 47902
5053.668 47832
5054.043 47465
5054.419 47801
5054.794 46960
5055.170 47349
5055.545 44990
5055.921 45535
5056.296 46256
5056.672 47278
5057.047 45817
5057.423 46601
5057.799 47632
5058.174 45246
5058.550 46773
5058.925 47446
5059.301 47980
5059.677 46958
5060.052 47372
5060.428 45699
5060.804 47037
5061.180 47280
5061.555 46923
5061.931 47974
5062.307 45214
5062.683 47486
5063.058 46930
5063.434 47113
5063.810 46195
5064.186 46663
5064.562 46562
5064.938 44566
5065.314 45806
5065.689 46728
5066.065 47807
5066.441 46183
5066.817 46198
5067.193 47661
5067.569 48212
5067.945 47920
5068.321 47906
5068.697 47621
5069.073 47311
5069.449 47059
5069.825 45540
5070.201 46781
5070.577 46458
5070.954 47597
5071.330 46890
5071.706 46313
5072.082 47825
5072.458 46328
5072.834 46972
5073.210 46992
5073.587 45768
5073.963 48284
5074.339 46337
5074.715 46388
5075.092 46117
5075.468 46258
5075.844 46898
5076.220 46657
5076.597 46361
5076.973 46754
5077.349 47120
5077.726 46268
5078.102 46669
5078.478 46037
5078.855 46972
5079.231 47106
5079.608 47639
5079.984 46847
5080.361 47085
5080.737 47494
5081.113 46679
5081.490 47111
5081.866 46959
5082.243 47263
5082.620 47471
5082.996 46327
5083.373 48069
5083.749 46422
5084.126 47505
5084.502 47151
5084.879 48481
5085.256 47764
5085.632 47064
5086.009 47041
5086.386 46958
5086.762 48469
5087.139 47544
5087.516 47724
5087.892 47140
5088.269 46660
5088.646 45414
5089.023 46325
5089.400 47496
5089.776 47489
5090.153 47171
5090.530 47487
5090.907 48614
5091.284 48106
5091.661 48220
5092.037 47392
5092.414 46125
5092.791 47560
5093.168 46725
5093.545 46813
5093.922 48191
5094.299 48270
5094.676 47951
5095.053 47457
5095.430 47935
5095.807 48132
5096.184 46409
5096.561 46429
5096.938 47951
5097.315 48155
5097.692 48048
5098.070 47169
5098.447 46839
5098.824 47434
5099.201 46164
5099.578 46979
5099.955 47078
5100.333 48472
5100.710 46778
5101.087 46081
5101.464 46130
5101.841 46635
5102.219 48125
5102.596 47408
5102.973 46964
5103.351 47556
5103.728 49105
5104.105 47922
5104.483 48339
5104.860 48315
5105.237 47185
5105.615 48344
5105.992 47317
5106.370 47117
5106.747 47938
5107.124 47953
5107.502 46684
5107.879 46897
5108.257 47480
5108.634 46382
5109.012 46429
5109.389 46433
5109.767 48152
5110.145 47708
5110.522 46732
5110.900 46625
5111.277 46531
5111.655 47117
5112.033 45824
5112.410 45953
5112.788 47514
5113.166 47115
5113.543 46616
5113.921 46582
5114.299 46520
5114.676 46472
5115.054 46798
5115.432 47198
5115.810 46933
5116.187 47570
5116.565 46813
5116.943 47430
5117.321 48197
5117.699 48196
5118.077 47065
5118.454 47400
5118.832 45639
5119.210 47545
5119.588 45602
5119.966 46139
5120.344 48500
5120.722 47255
5121.100 48778
5121.478 47446
5121.856 46743
5122.234 47036
5122.612 48248
5122.990 48744
5123.368 46151
5123.746 48274
5124.124 47976
5124.502 47214
5124.880 47446
5125.259 47930
5125.637 48344
5126.015 48130
5126.393 47064
5126.771 47331
5127.149 46584
5127.528 47061
5127.906 49155
5128.284 47808
5128.662 48760
5129.041 48004
5129.419 46689
5129.797 47293
5130.175 46518
5130.554 47342
5130.932 47030
5131.311 47667
5131.689 48580
5132.067 48831
5132.446 48358
5132.824 47533
5133.202 47093
5133.581 46370
5133.959 46337
5134.338 46807
5134.716 47632
5135.095 47697
5135.473 47416
5135.852 46358
5136.230 45592
5136.609 46797
5136.987 45500
5137.366 47690
5137.745 46935
5138.123 47875
5138.502 47631
5138.880 46137
5139.259 47222
5139.638 46116
5140.016 48295
5140.395 47092
5140.774 46699
5141.153 47353
5141.531 46583
5141.910 46858
5142.289 46768
5142.668 46798
5143.046 47343
5143.425 47111
5143.804 46842
5144.183 47768
5144.562 47563
5144.941 47731
5145.319 46412
5145.698 45944
5146.077 46309
5146.456 46588
5146.835 47143
5147.214 46261
5147.593 47091
5147.972 46917
5148.351 45062
5148.730 46054
5149.109 45535
5149.488 47599
5149.867 47109
5150.246 47188
5150.625 47913
5151.004 48037
5151.383 46169
5151.762 46582
5152.142 46518
5152.521 48314
5152.900 46773
5153.279 47246
5153.658 47590
5154.037 46692
5154.417 47418
5154.796 45362
5155.175 45960
5155.554 46822
5155.934 45715
5156.313 48337
5156.692 46866
5157.071 47355
5157.451 48188
5157.830 46714
5158.209 47707
5158.589 45595
5158.968 46750
5159.348 45458
5159.727 46364
5160.106 46378
5160.486 48037
5160.865 46970
5161.245 45685
5161.624 47344
5162.004 47573
5162.383 47700
5162.763 46826
5163.142 46434
5163.522 46050
5163.901 46040
5164.281 46053
5164.661 46203
5165.040 47371
5165.420 47570
5165.799 47301
5166.179 46968
5166.559 48418
5166.938 46043
5167.318 46979
5167.698 47124
5168.078 45332
5168.457 46893
5168.837 44568
5169.217 46122
5169.597 47282
5169.976 46484
5170.356 46737
5170.736 46144
5171.116 46800
5171.496 46519
5171.875 45984
5172.255 46082
5172.635 46890
5173.015 47220
5173.395 47431
5173.775 45396
5174.155 46248
5174.535 47102
5174.915 46105
5175.295 45945
5175.675 46454
5176.055 46648
5176.435 45600
5176.815 46131
5177.195 45680
5177.575 46313
5177.955 46231
5178.335 45500
5178.715 46608
5179.095 47851
5179.476 46985
5179.856 46744
5180.236 45764
5180.616 46190
5180.996 46804
5181.376 47585
5181.757 45995
5182.137 46984
5182.517 45744
5182.897 46811
5183.278 46595
5183.658 46470
5184.038 47034
5184.419 45859
5184.799 46263
5185.179 45689
5185.560 47469
5185.940 46844
5186.321 46313
5186.701 46353
5187.081 45886
5187.462 47480
5187.842 46653
5188.223 45857
5188.603 45857
5188.984 46258
5189.364 46165
5189.745 45788
5190.125 46085
5190.506 46170
5190.886 46171
5191.267 46690
5191.648 46600
5192.028 46743
5192.409 46400
5192.789 46755
5193.170 46200
5193.551 45326
5193.931 45074
5194.312 45842
5194.693 45989
5195.073 47141
5195.454 46684
5195.835 45870
5196.216 45697
5196.596 45583
5196.977 46901
5197.358 44671
5197.739 45860
5198.120 46346
5198.501 46847
5198.881 46767
5199.262 45882
5199.643 44979
5200.024 45915
5200.405 44899
5200.786 46258
5201.167 46388
5201.548 46265
5201.929 46434
5202.310 45787
5202.691 44547
5203.072 45868
5203.453 45616
5203.834 47549
5204.215 44924
5204.596 46873
5204.977 47107
5205.358 46253
5205.739 47447
5206.120 46051
5206.502 47285
5206.883 46049
5207.264 44306
5207.645 45972
5208.026 46116
5208.407 46451
5208.789 46653
5209.170 45714
5209.551 45405
5209.932 46234
5210.314 46366
5210.695 46595
5211.076 46650
5211.458 47262
5211.839 45803
5212.220 46705
5212.602 46107
5212.983 46151
5213.364 45635
5213.746 45029
5214.127 47345
5214.509 46836
5214.890 44997
5215.272 45837
5215.653 45890
5216.035 44471
5216.416 46208
5216.798 46004
5217.179 45757
5217.561 46524
5217.942 46748
5218.324 45555
5218.705 45886
5219.087 45875
5219.469 45536
5219.850 45321
5220.232 45992
5220.614 46086
5220.995 46668
5221.377 46309
5221.759 46302
5222.140 45778
5222.522 45741
5222.904 46172
5223.286 44635
5223.667 45863
5224.049 44484
5224.431 45096
5224.813 45795
5225.195 44919
5225.577 46001
5225.958 44836
5226.340 46826
5226.722 46165
5227.104 47276
5227.486 47031
5227.868 46735
5228.250 46740
5228.632 46573
5229.014 47238
5229.396 45843
5229.778 45727
5230.160 47048
5230.542 47035
5230.924 44420
5231.306 44444
5231.688 45070
5232.070 44988
5232.452 46424
5232.834 47346
5233.216 46545
5233.599 46635
5233.981 46842
5234.363 46734
5234.745 46270
5235.127 47889
5235.509 46385
5235.892 46116
5236.274 45976
5236.656 47457
5237.038 47995
5237.421 46317
5237.803 46589
5238.185 45027
5238.568 45123
5238.950 45169
5239.332 46196
5239.715 46750
5240.097 46352
5240.479 46106
5240.862 46231
5241.244 46956
5241.627 46739
5242.009 49464
5242.392 45261
5242.774 46356
5243.157 45883
5243.539 46899
5243.922 46703
5244.304 45960
5244.687 46577
5245.069 46688
5245.452 46108
5245.834 46563
5246.217 47137
5246.600 46962
5246.982 46898
5247.365 47338
5247.748 47634
5248.130 45301
5248.513 45720
5248.896 48480
5249.278 47014
5249.661 45500
5250.044 45343
5250.427 45435
5250.809 45388
5251.192 45801
5251.575 46227
5251.958 46206
5252.341 47362
5252.724 46368
5253.106 45910
5253.489 45042
5253.872 46622
5254.255 47485
5254.638 46733
5255.021 46249
5255.404 46305
5255.787 47104
5256.170 47678
5256.553 47019
5256.936 46697
5257.319 45926
5257.702 45325
5258.085 45671
5258.468 46587
5258.851 44828
5259.234 46735
5259.617 46380
5260.000 46233
5260.383 45964
5260.767 46786
5261.150 46395
5261.533 45311
5261.916 44894
5262.299 45982
5262.682 46092
5263.066 45173
5263.449 44900
5263.832 45828
5264.215 46025
5264.599 45751
5264.982 45909
5265.365 46264
5265.749 46119
5266.132 45793
5266.515 46764
5266.899 46135
5267.282 48060
5267.665 47125
5268.049 47729
5268.432 47273
5268.816 46643
5269.199 46818
5269.583 47065
5269.966 47330
5270.350 47176
5270.733 47108
5271.117 46684
5271.500 46704
5271.884 47738
5272.267 45351
5272.651 46455
5273.034 46086
5273.418 47655
5273.802 44922
5274.185 46244
5274.569 45930
5274.953 47096
5275.336 46537
5275.720 46311
5276.104 47245
5276.487 47279
5276.871 46975
5277.255 46238
5277.639 46806
5278.022 47130
5278.406 46502
5278.790 45352
5279.174 45384
5279.558 45030
5279.942 46411
5280.325 45692
5280.709 46296
5281.093 46813
5281.477 48105
5281.861 46247
5282.245 45698
5282.629 46680
5283.013 47248
5283.397 47403
5283.781 47179
5284.165 46069
5284.549 47255
5284.933 47263
5285.317 47465
5285.701 47376
5286.085 46627
5286.469 46482
5286.853 46454
5287.237 47685
5287.621 47156
5288.006 47938
5288.390 47931
5288.774 45997
5289.158 45164
5289.542 45529
5289.926 46266
5290.311 46342
5290.695 46628
5291.079 46510
5291.463 46190
5291.848 46681
5292.232 46062
5292.616 47338
5293.001 46229
5293.385 46111
5293.769 46652
5294.154 47325
5294.538 46551
5294.922 45808
5295.307 46047
5295.691 45579
5296.076 46202
5296.460 45374
5296.845 48201
5297.229 48002
5297.614 47085
5297.998 47020
5298.383 48201
5298.767 46996
5299.152 46354
5299.536 46597
5299.921 47253
5300.305 46619
5300.690 47738
5301.075 47205
5301.459 46820
5301.844 45856
5302.229 47181
5302.613 44961
5302.998 46082
5303.383 47004
5303.767 45819
5304.152 46208
5304.537 45237
5304.922 45828
5305.306 47346
5305.691 46628
5306.076 46738
5306.461 47606
5306.846 46668
5307.231 46556
5307.615 46049
5308.000 46902
5308.385 46224
5308.770 47147
5309.155 47632
5309.540 46002
5309.925 46582
5310.310 47657
5310.695 46226
5311.080 47974
5311.465 47774
5311.850 47902
5312.235 47367
5312.620 46117
5313.005 46791
5313.390 47067
5313.775 47355
5314.160 45806
5314.545 46114
5314.930 47960
5315.316 46883
5315.701 46453
5316.086 47106
5316.471 46264
5316.856 46963
5317.241 45641
5317.627 44958
5318.012 46741
5318.397 45591
5318.782 46848
5319.168 46553
5319.553 47348
5319.938 47365
5320.324 46947
5320.709 47451
5321.094 46289
5321.480 46983
5321.865 45716
5322.251 45095
5322.636 46912
5323.021 46109
5323.407 47056
5323.792 47060
5324.178 47304
5324.563 45562
5324.949 45866
5325.334 46464
5325.720 47004
5326.105 47764
5326.491 47943
5326.876 46962
5327.262 46996
5327.648 47270
5328.033 45455
5328.419 47823
5328.804 46992
5329.190 47772
5329.576 48153
5329.961 46991
5330.347 47175
5330.733 47539
5331.119 47217
5331.504 46746
5331.890 47103
5332.276 49054
5332.662 48685
5333.047 48118
5333.433 48882
5333.819 48631
5334.205 48481
5334.591 48192
5334.976 46792
5335.362 47124
5335.748 46787
5336.134 49322
5336.520 47403
5336.906 46864
5337.292 47212
5337.678 47100
5338.064 47809
5338.450 47381
5338.836 49979
5339.222 49263
5339.608 48084
5339.994 48541
5340.380 48514
5340.766 48277
5341.152 48357
5341.538 48974
5341.924 49535
5342.311 48783
5342.697 47414
5343.083 48412
5343.469 48669
5343.855 49315
5344.241 49346
5344.628 49135
5345.014 50223
5345.400 49602
5345.786 48316
5346.173 49296
5346.559 49163
5346.945 48853
5347.331 48245
5347.718 49833
5348.104 49926
5348.490 50212
5348.877 49914
5349.263 50322
5349.650 50417
5350.036 47890
5350.422 48648
5350.809 47263
5351.195 49550
5351.582 50138
5351.968 49440
5352.355 47482
5352.741 48110
5353.128 49973
5353.514 49394
5353.901 49493
5354.287 49721
5354.674 49397
5355.061 49697
5355.447 50318
5355.834 49571
5356.221 49005
5356.607 49205
5356.994 47852
5357.380 50088
5357.767 48485
5358.154 50995
5358.541 50349
5358.927 49062
5359.314 49451
5359.701 49037
5360.088 49687
5360.474 49241
5360.861 50316
5361.248 51506
5361.635 50905
5362.022 50526
5362.409 49837
5362.795 48794
5363.182 49020
5363.569 49690
5363.956 51170
5364.343 51806
5364.730 51966
5365.117 49897
5365.504 50346
5365.891 50696
5366.278 49540
5366.665 48890
5367.052 49931
5367.439 48942
5367.826 50823
5368.213 50198
5368.600 49921
5368.987 50583
5369.374 49257
5369.762 50008
5370.149 49140
5370.536 51026
5370.923 50360
5371.310 50640
5371.697 52399
5372.085 51471
5372.472 52663
5372.859 50879
5373.246 49913
5373.634 49122
5374.021 49455
5374.408 49855
5374.796 51781
5375.183 51005
5375.570 50665
5375.958 51011
5376.345 52483
5376.732 51282
5377.120 49763
5377.507 51006
5377.895 51170
5378.282 50028
5378.669 51129
5379.057 50859
5379.444 51201
5379.832 52512
5380.219 52505
5380.607 53405
5380.994 53142
5381.382 53214
5381.770 52647
5382.157 52578
5382.545 52887
5382.932 55680
5383.320 55461
5383.708 56364
5384.095 57043
5384.483 56530
5384.871 55695
5385.258 57443
5385.646 57559
5386.034 56757
5386.421 56739
5386.809 56502
5387.197 58062
5387.585 56494
5387.973 57550
5388.360 56627
5388.748 56543
5389.136 57096
5389.524 55490
5389.912 54871
5390.300 54454
5390.687 55221
5391.075 53986
5391.463 55259
5391.851 53572
5392.239 54463
5392.627 55021
5393.015 53513
5393.403 53183
5393.791 52979
5394.179 52088
5394.567 50055
5394.955 51038
5395.343 50144
5395.731 50584
5396.119 50561
5396.508 49172
5396.896 51083
5397.284 50844
5397.672 50620
5398.060 50838
5398.448 49112
5398.836 49355
5399.225 48414
5399.613 49873
5400.001 50424
5400.389 50869
5400.778 50329
5401.166 49749
5401.554 49740
5401.942 49400
5402.331 49786
5402.719 50199
5403.107 51099
5403.496 50471
5403.884 49697
5404.272 49353
5404.661 49391
5405.049 50933
5405.438 48758
5405.826 50494
5406.215 48901
5406.603 50281
5406.992 50203
5407.380 50552
5407.769 49099
5408.157 48949
5408.546 49622
5408.934 47998
5409.323 49749
5409.711 49631
5410.100 50018
5410.489 49495
5410.877 49138
5411.266 49204
5411.654 48802
5412.043 48885
5412.432 49442
5412.820 48800
5413.209 48674
5413.598 47993
5413.987 47388
5414.375 48033
5414.764 46898
5415.153 47021
5415.542 48039
5415.931 48912
5416.319 49612
5416.708 49744
5417.097 48894
5417.486 47698
5417.875 47315
5418.264 48621
5418.653 48651
5419.041 48777
5419.430 49183
5419.819 47811
5420.208 46507
5420.597 47094
5420.986 47392
5421.375 46394
5421.764 47629
5422.153 48472
5422.542 49522
5422.931 49077
5423.320 47889
5423.710 47342
5424.099 47788
5424.488 47968
5424.877 47241
5425.266 47876
5425.655 46601
5426.044 47356
5426.434 49254
5426.823 49604
5427.212 49391
5427.601 48278
5427.990 49844
5428.380 48241
5428.769 48684
5429.158 49167
5429.548 47965
5429.937 47070
5430.326 46135
5430.716 47676
5431.105 48101
5431.494 49900
5431.884 49134
5432.273 49735
5432.662 48575
5433.052 48070
5433.441 48735
5433.831 48769
5434.220 47873
5434.610 47006
5434.999 48815
5435.389 47288
5435.778 49522
5436.168 47593
5436.557 46883
5436.947 47341
5437.337 46615
5437.726 48736
5438.116 47368
5438.505 47434
5438.895 48739
5439.285 48827
5439.674 49040
5440.064 48725
5440.454 48445
5440.843 46404
5441.233 46362
5441.623 46312
5442.013 46280
5442.402 46464
5442.792 47259
5443.182 46973
5443.572 46968
5443.962 48304
5444.351 45917
5444.741 46340
5445.131 46521
5445.521 47729
5445.911 46944
5446.301 46667
5446.691 47192
5447.081 45877
5447.471 47213
5447.861 45548
5448.250 46810
5448.640 47210
5449.030 46962
5449.420 47590
5449.811 46785
5450.201 46432
5450.591 47308
5450.981 48538
5451.371 47446
5451.761 47717
5452.151 47884
5452.541 48650
5452.931 47680
5453.321 47782
5453.712 47330
5454.102 47408
5454.492 48003
5454.882 47915
5455.272 47969
5455.663 49092
5456.053 47132
5456.443 48021
5456.834 46925
5457.224 47186
5457.614 47323
5458.004 47083
5458.395 47039
5458.785 47442
5459.176 46681
5459.566 47520
5459.956 47593
5460.347 47184
5460.737 47724
5461.128 45670
5461.518 47219
5461.908 47606
5462.299 48867
5462.689 47684
5463.080 47041
5463.471 48480
5463.861 47448
5464.252 48933
5464.642 48417
5465.033 48509
5465.423 47886
5465.814 48297
5466.205 47511
5466.595 46747
5466.986 48518
5467.377 47504
5467.767 46068
5468.158 47454
5468.549 47622
5468.939 47758
5469.330 47560
5469.721 47212
5470.112 48239
5470.502 47841
5470.893 47941
5471.284 48195
5471.675 47315
5472.066 48591
5472.456 47681
5472.847 47375
5473.238 47246
5473.629 47257
5474.020 46865
5474.411 46431
5474.802 49177
5475.193 47386
5475.584 46883
5475.975 46862
5476.366 45836
5476.757 46512
5477.148 46541
5477.539 46588
5477.930 46334
5478.321 47345
5478.712 46619
5479.103 45679
5479.494 47090
5479.885 46752
5480.276 46976
5480.668 46476
5481.059 49706
5481.450 47050
5481.841 47926
5482.232 47751
5482.623 46762
5483.015 47255
5483.406 47327
5483.797 47396
5484.188 46915
5484.580 47801
5484.971 47837
5485.362 47679
5485.754 47979
5486.145 45291
5486.536 46234
5486.928 47184
5487.319 45604
5487.711 46349
5488.102 46770
5488.493 45485
5488.885 46072
5489.276 46288
5489.668 46898
5490.059 46954
5490.451 46116
5490.842 47433
5491.234 48139
5491.625 47297
5492.017 46273
5492.408 46972
5492.800 47120
5493.192 46913
5493.583 46081
5493.975 45307
5494.366 48421
5494.758 47837
5495.150 47381
5495.541 47316
5495.933 46585
5496.325 47784
5496.717 46636
5497.108 47609
5497.500 46963
5497.892 46611
5498.284 46388
5498.675 46764
5499.067 47292
5499.459 46790
5499.851 47743
5500.243 46292
5500.635 45178
5501.026 46574
5501.418 47317
5501.810 47093
5502.202 47603
5502.594 46873
5502.986 48421
5503.378 47242
5503.770 46092
5504.162 48762
5504.554 47558
5504.946 46853
5505.338 46846
5505.730 46151
5506.122 47533
5506.514 46197
5506.906 48267
5507.298 48094
5507.691 46647
5508.083 46092
5508.475 45815
5508.867 45310
5509.259 44976
5509.651 45976
5510.044 46120
5510.436 48367
5510.828 47670
5511.220 48362
5511.613 47847
5512.005 47460
5512.397 46280
5512.789 46360
5513.182 46702
5513.574 46354
5513.966 47980
5514.359 48171
5514.751 48905
5515.143 48768
5515.536 47574
5515.928 46674
5516.321 46595
5516.713 47322
5517.106 46743
5517.498 47229
5517.891 47468
5518.283 46740
5518.676 47204
5519.068 47080
5519.461 48125
5519.853 47852
5520.246 46265
5520.638 48329
5521.031 48449
5521.424 47682
5521.816 48537
5522.209 48358
5522.601 46485
5522.994 48440
5523.387 47307
5523.779 49560
5524.172 48520
5524.565 45791
5524.958 46868
5525.350 46443
5525.743 46486
5526.136 46314
5526.529 47687
5526.922 46007
5527.314 47025
5527.707 47041
5528.100 47380
5528.493 47470
5528.886 47449
5529.279 47949
5529.672 47959
5530.065 49027
5530.457 48179
5530.850 48514
5531.243 48013
5531.636 47765
5532.029 48463
5532.422 47539
5532.815 47632
5533.208 46752
5533.601 48091
5533.995 48023
5534.388 47281
5534.781 47214
5535.174 46937
5535.567 48841
5535.960 48732
5536.353 46686
5536.746 48049
5537.140 47733
5537.533 47108
5537.926 47708
5538.319 47080
5538.712 48456
5539.106 47891
5539.499 46761
5539.892 46684
5540.285 46890
5540.679 46538
5541.072 46549
5541.465 46593
5541.859 45654
5542.252 46064
5542.645 47698
5543.039 48274
5543.432 48828
5543.826 49308
5544.219 46872
5544.612 47069
5545.006 46290
5545.399 45649
5545.793 45374
5546.186 46696
5546.580 47161
5546.973 47492
5547.367 46681
5547.761 46784
5548.154 45697
5548.548 47664
5548.941 48191
5549.335 48664
5549.729 46962
5550.122 47772
5550.516 47851
5550.909 46717
5551.303 46102
5551.697 45995
5552.091 48213
5552.484 47580
5552.878 45311
5553.272 47672
5553.666 47784
5554.059 47200
5554.453 46734
5554.847 46788
5555.241 47764
5555.635 48364
5556.028 46233
5556.422 48278
5556.816 47911
5557.210 48535
5557.604 47431
5557.998 47716
5558.392 48162
5558.786 47939
5559.180 47186
5559.574 48199
5559.968 48181
5560.362 48680
5560.756 47352
5561.150 45787
5561.544 48606
5561.938 45436
5562.332 47072
5562.726 46009
5563.120 48385
5563.514 48670
5563.908 47447
5564.303 48151
5564.697 47936
5565.091 46341
5565.485 47182
5565.879 48374
5566.273 47859
5566.668 46751
5567.062 45688
5567.456 45869
5567.851 46668
5568.245 47653
5568.639 48471
5569.033 47938
5569.428 48060
5569.822 47317
5570.216 49644
5570.611 48007
5571.005 47319
5571.400 47622
5571.794 46905
5572.188 48799
5572.583 48673
5572.977 48661
5573.372 48591
5573.766 47862
5574.161 48073
5574.555 47381
5574.950 47751
5575.344 47189
5575.739 47245
5576.134 46920
5576.528 48108
5576.923 48574
5577.317 48191
5577.712 48303
5578.107 48297
5578.501 48355
5578.896 48778
5579.291 48297
5579.685 49418
5580.080 49478
5580.475 47748
5580.869 49169
5581.264 48404
5581.659 46747
5582.054 48647
5582.449 48369
5582.843 49627
5583.238 49057
5583.633 48930
5584.028 48859
5584.423 48084
5584.818 49261
5585.212 49178
5585.607 49513
5586.002 49363
5586.397 50661
5586.792 50672
5587.187 51262
5587.582 51230
5587.977 50941
5588.372 50952
5588.767 51847
5589.162 50735
5589.557 51185
5589.952 51243
5590.347 50643
5590.742 51727
5591.138 50729
5591.533 50424
5591.928 52684
5592.323 50837
5592.718 52071
5593.113 51181
5593.509 51160
5593.904 51395
5594.299 49682
5594.694 50703
5595.089 49026
5595.485 50234
5595.880 50499
5596.275 50602
5596.671 49735
5597.066 49945
5597.461 50815
5597.857 51479
5598.252 49941
5598.647 48704
5599.043 49416
5599.438 50043
5599.833 50244
5600.229 50205
5600.624 50867
5601.020 52069
5601.415 50533
5601.811 52146
5602.206 48809
5602.602 52244
5602.997 51305
5603.393 50483
5603.788 49809
5604.184 49985
5604.580 52035
5604.975 50512
5605.371 51357
5605.766 51429
5606.162 51072
5606.558 51524
5606.953 50896
5607.349 51556
5607.745 51944
5608.140 50416
5608.536 50742
5608.932 51461
5609.328 50083
5609.723 52273
5610.119 52055
5610.515 51182
5610.911 50591
5611.307 50135
5611.702 50544
5612.098 48895
5612.494 50830
5612.890 51549
5613.286 51497
5613.682 50718
5614.078 51220
5614.474 52463
5614.870 50703
5615.266 52734
5615.662 52760
5616.058 53714
5616.454 54633
5616.850 51890
5617.246 53673
5617.642 52709
5618.038 54449
5618.434 53734
5618.830 53968
5619.226 54908
5619.622 56067
5620.018 56171
5620.414 56732
5620.811 57992
5621.207 57575
5621.603 57711
5621.999 56596
5622.395 57872
5622.792 59893
5623.188 60550
5623.584 60028
5623.980 60059
5624.377 60056
5624.773 58888
5625.169 59088
5625.566 58687
5625.962 60241
5626.358 60580
5626.755 58415
5627.151 58582
5627.548 58783
5627.944 57701
5628.340 57731
5628.737 57307
5629.133 56946
5629.530 54999
5629.926 54974
5630.323 54276
5630.719 54138
5631.116 53320
5631.512 53366
5631.909 53473
5632.305 54125
5632.702 52431
5633.099 52345
5633.495 51768
5633.892 50830
5634.289 52678
5634.685 52133
5635.082 51547
5635.479 52454
5635.875 51538
5636.272 51501
5636.669 50094
5637.065 50276
5637.462 50239
5637.859 51343
5638.256 50127
5638.653 51657
5639.049 51291
5639.446 50941
5639.843 51108
5640.240 50746
5640.637 50558
5641.034 51017
5641.430 51654
5641.827 49538
5642.224 49670
5642.621 51075
5643.018 50478
5643.415 49746
5643.812 50288
5644.209 50911
5644.606 49872
5645.003 50316
5645.400 50230
5645.797 50510
5646.194 50708
5646.591 48785
5646.988 49519
5647.386 50255
5647.783 51420
5648.180 49256
5648.577 51337
5648.974 49195
5649.371 50854
5649.769 49106
5650.166 48787
5650.563 49767
5650.960 48201
5651.357 48758
5651.755 48458
5652.152 49081
5652.549 48567
5652.947 49295
5653.344 49910
5653.741 47613
5654.139 49196
5654.536 48909
5654.933 49408
5655.331 49021
5655.728 48767
5656.126 49071
5656.523 48184
5656.920 48258
5657.318 47853
5657.715 47766
5658.113 47682
5658.510 46890
5658.908 49112
5659.305 48371
5659.703 45674
5660.100 45482
5660.498 46395
5660.896 47762
5661.293 47775
5661.691 45289
5662.088 46013
5662.486 47228
5662.884 47695
5663.281 47720
5663.679 45798
5664.077 45891
5664.475 46346
5664.872 47200
5665.270 46913
5665.668 46382
5666.066 48027
5666.463 47113
5666.861 46329
5667.259 46082
5667.657 48080
5668.055 47399
5668.452 46125
5668.850 46326
5669.248 47029
5669.646 46192
5670.044 46625
5670.442 47075
5670.840 45647
5671.238 47760
5671.636 47317
5672.034 49415
5672.432 47272
5672.830 45709
5673.228 47204
5673.626 45780
5674.024 46281
5674.422 46554
5674.820 47057
5675.218 48225
5675.616 46432
5676.014 46783
5676.412 47727
5676.811 46239
5677.209 45847
5677.607 47703
5678.005 46932
5678.403 47054
5678.802 47308
5679.200 46643
5679.598 46240
5679.996 45948
5680.395 46586
5680.793 46782
5681.191 47036
5681.589 46577
5681.988 46288
5682.386 46816
5682.785 46314
5683.183 46373
5683.581 45994
5683.980 46744
5684.378 46693
5684.777 46768
5685.175 47218
5685.573 48689
5685.972 47708
5686.370 46554
5686.769 46495
5687.167 45801
5687.566 46993
5687.965 45897
5688.363 45631
5688.762 46230
5689.160 46290
5689.559 46197
5689.957 45678
5690.356 46078
5690.755 46530
5691.153 48772
5691.552 46732
5691.951 47410
5692.349 46670
5692.748 46738
5693.147 46624
5693.546 46591
5693.944 46851
5694.343 46105
5694.742 46480
5695.141 46161
5695.540 47311
5695.938 45730
5696.337 46132
5696.736 46170
5697.135 46855
5697.534 46255
5697.933 44972
5698.332 46436
5698.731 46040
5699.129 46786
5699.528 47469
5699.927 45173
5700.326 47445
5700.725 46410
5701.124 46268
5701.523 46023
5701.922 46126
5702.321 47778
5702.721 48103
5703.120 47907
5703.519 47057
5703.918 48314
5704.317 46025
5704.716 45718
5705.115 46367
5705.514 47155
5705.914 46390
5706.313 46493
5706.712 46828
5707.111 47056
5707.510 46642
5707.910 45328
5708.309 47393
5708.708 46437
5709.108 45675
5709.507 45618
5709.906 45666
5710.305 46608
5710.705 46065
5711.104 44884
5711.504 45154
5711.903 47371
5712.302 44795
5712.702 45723
5713.101 46313
5713.501 46789
5713.900 46284
5714.300 45461
5714.699 45630
5715.099 46253
5715.498 47098
5715.898 46229
5716.297 44088
5716.697 44795
5717.096 45859
5717.496 47195
5717.895 45828
5718.295 46077
5718.695 44810
5719.094 44642
5719.494 44789
5719.894 44792
5720.293 45483
5720.693 44635
5721.093 44968
5721.493 45254
5721.892 45350
5722.292 44253
5722.692 45318
5723.092 45202
5723.491 45267
5723.891 46686
5724.291 46241
5724.691 45284
5725.091 46899
5725.491 46300
5725.890 45628
5726.290 45042
5726.690 45800
5727.090 45988
5727.490 45697
5727.890 45378
5728.290 46508
5728.690 47163
5729.090 46100
5729.490 46252
5729.890 44891
5730.290 45052
5730.690 46271
5731.090 47127
5731.490 44340
5731.890 45804
5732.291 46258
5732.691 46810
5733.091 45588
5733.491 44584
5733.891 46295
5734.291 45013
5734.691 44275
5735.092 44531
5735.492 46304
5735.892 44592
5736.292 44471
5736.693 44863
5737.093 45505
5737.493 44363
5737.894 45000
5738.294 46790
5738.694 45188
5739.095 45200
5739.495 44603
5739.895 44607
5740.296 45070
5740.696 44000
5741.096 44148
5741.497 43022
5741.897 45600
5742.298 45008
5742.698 44443
5743.099 44077
5743.499 43827
5743.900 45499
5744.300 44468
5744.701 44620
5745.101 45707
5745.502 45872
5745.903 45930
5746.303 43827
5746.704 44886
5747.104 44679
5747.505 45306
5747.906 44977
5748.306 45138
5748.707 44133
5749.108 45363
5749.509 43560
5749.909 44513
5750.310 43737
5750.711 44570
5751.112 44518
5751.512 43214
5751.913 44668
5752.314 44184
5752.715 42937
5753.116 43881
5753.516 42292
5753.917 45370
5754.318 43769
5754.719 44583
5755.120 45062
5755.521 44638
5755.922 45099
5756.323 44453
5756.724 45369
5757.125 44293
5757.526 44365
5757.927 44296
5758.328 44908
5758.729 44771
5759.130 46149
5759.531 43970
5759.932 44314
5760.333 44806
5760.734 43909
5761.135 44267
5761.537 43048
5761.938 46420
5762.339 44306
5762.740 44267
5763.141 44962
5763.542 43208
5763.944 44161
5764.345 44668
5764.746 43484
5765.147 44310
5765.549 44992
5765.950 45183
5766.351 43691
5766.753 44987
5767.154 44191
5767.555 44487
5767.957 44114
5768.358 43549
5768.759 43839
5769.161 45127
5769.562 43779
5769.964 43253
5770.365 44262
5770.767 45293
5771.168 45099
5771.570 43789
5771.971 46435
5772.373 44913
5772.774 43982
5773.176 45167
5773.577 45108
5773.979 45417
5774.380 45681
5774.782 45226
5775.184 43721
5775.585 44768
5775.987 44511
5776.389 44005
5776.790 43459
5777.192 44504
5777.594 45029
5777.995 44139
5778.397 45815
5778.799 44232
5779.201 44609
5779.602 43984
5780.004 43381
5780.406 44154
5780.808 43758
5781.210 44316
5781.611 43429
5782.013 44840
5782.415 44013
5782.817 43524
5783.219 43383
5783.621 42970
5784.023 44841
5784.425 43714
5784.827 44230
5785.229 44315
5785.631 43552
5786.033 43170
5786.435 44196
5786.837 43967
5787.239 44483
5787.641 44970
5788.043 43653
5788.445 44500
5788.847 44797
5789.249 44496
5789.651 44375
5790.053 43869
5790.456 44747
5790.858 44488
5791.260 45110
5791.662 43763
5792.064 43695
5792.467 45038
5792.869 43855
5793.271 45436
5793.673 42878
5794.076 45247
5794.478 43418
5794.880 44248
5795.282 43964
5795.685 44689
5796.087 43974
5796.490 43396
5796.892 43167
5797.294 43418
5797.697 44652
5798.099 43429
5798.502 44869
5798.904 43671
5799.306 44386
5799.709 42721
5800.111 42418
5800.514 44087
5800.916 43798
5801.319 44165
5801.722 43701
5802.124 45047
5802.527 45976
5802.929 44760
5803.332 44717
5803.734 43233
5804.137 43664
5804.540 42948
5804.942 43302
5805.345 43701
5805.748 44750
5806.150 43628
5806.553 42875
5806.956 44504
5807.359 43256
5807.761 44368
5808.164 44080
5808.567 43940
5808.970 45014
5809.373 44481
5809.775 43963
5810.178 43279
5810.581 43922
5810.984 45151
5811.387 44489
5811.790 43178
5812.193 45022
5812.596 44156
5812.999 42274
5813.402 44002
5813.805 43349
5814.207 44082
5814.610 42726
5815.014 43352
5815.417 43418
5815.820 43096
5816.223 42748
5816.626 44112
5817.029 43844
5817.432 43367
5817.835 43818
5818.238 43923
5818.641 43424
5819.044 44872
5819.448 45124
5819.851 43188
5820.254 43799
5820.657 43737
5821.060 43351
5821.464 42873
5821.867 42236
5822.270 43965
5822.673 43512
5823.077 43256
5823.480 44782
5823.883 42378
5824.287 44311
5824.690 44124
5825.093 42937
5825.497 43041
5825.900 43090
5826.304 42484
5826.707 42451
5827.110 43162
5827.514 42218
5827.917 43387
5828.321 42209
5828.724 44057
5829.128 43845
5829.531 44121
5829.935 42849
5830.338 42921
5830.742 44504
5831.146 42800
5831.549 45580
5831.953 43787
5832.356 44464
5832.760 44055
5833.164 44133
5833.567 43046
5833.971 43250
5834.375 44090
5834.778 42539
5835.182 44562
5835.586 44410
5835.990 44970
5836.393 43924
5836.797 43496
5837.201 42880
5837.605 42241
5838.009 43238
5838.412 43189
5838.816 44534
5839.220 43903
5839.624 43510
5840.028 43001
5840.432 44407
5840.836 44498
5841.240 43174
5841.644 42989
5842.047 42195
5842.451 43861
5842.855 42705
5843.259 42913
5843.663 43418
5844.067 42104
5844.472 43992
5844.876 41870
5845.280 44261
5845.684 44073
5846.088 44157
5846.492 43871
5846.896 43110
5847.300 43138
5847.704 44067
5848.109 42953
5848.513 42761
5848.917 43461
5849.321 43732
5849.725 44127
5850.130 43530
5850.534 42463
5850.938 41762
5851.342 42153
5851.747 43821
5852.151 43847
5852.555 44049
5852.960 44620
5853.364 43404
5853.768 43554
5854.173 43569
5854.577 44403
5854.982 43199
5855.386 43381
5855.790 42607
5856.195 43530
5856.599 43369
5857.004 44195
5857.408 43300
5857.813 42594
5858.217 43272
5858.622 42458
5859.026 42572
5859.431 43590
5859.836 44177
5860.240 44466
5860.645 41987
5861.049 41527
5861.454 42747
5861.859 44663
5862.263 42637
5862.668 43516
5863.073 42334
5863.477 42316
5863.882 43475
5864.287 42160
5864.692 42787
5865.096 41476
5865.501 42720
5865.906 43491
5866.311 44011
5866.716 43385
5867.120 43824
5867.525 43630
5867.930 43336
5868.335 43242
5868.740 43111
5869.145 44146
5869.550 43163
5869.955 43571
5870.360 42917
5870.764 41631
5871.169 41354
5871.574 41229
5871.979 42489
5872.384 42008
5872.789 44301
5873.195 43103
5873.600 42826
5874.005 41719
5874.410 42572
5874.815 42934
5875.220 42051
5875.625 43153
5876.030 42820
5876.435 42621
5876.841 43458
5877.246 43619
5877.651 42856
5878.056 42527
5878.461 42930
5878.867 41670
5879.272 42251
5879.677 43470
5880.082 42778
5880.488 42551
5880.893 42673
5881.298 42419
5881.704 42068
5882.109 43661
5882.514 43246
5882.920 43568
5883.325 42770
5883.731 41883
5884.136 42481
5884.541 40236
5884.947 41405
5885.352 42390
5885.758 41615
5886.163 42329
5886.569 42827
5886.974 42727
5887.380 42724
5887.785 42176
5888.191 42751
5888.597 41797
5889.002 41314
5889.408 42350
5889.813 43144
5890.219 42724
5890.625 41882
5891.030 42322
5891.436 41419
5891.842 41445
5892.247 42342
5892.653 42266
5893.059 43759
5893.465 44168
5893.870 41837
5894.276 43280
5894.682 42442
5895.088 43455
5895.494 41910
5895.899 42051
5896.305 42755
5896.711 42778
5897.117 43140
5897.523 42397
5897.929 43191
5898.335 42849
5898.741 42563
5899.147 42914
5899.553 43300
5899.959 42571
5900.365 43920
5900.771 43497
5901.177 42600
5901.583 42104
5901.989 42466
5902.395 42873
5902.801 41817
5903.207 42522
5903.613 42516
5904.019 41045
5904.425 41979
5904.831 41919
5905.237 42297
5905.644 42779
5906.050 42410
5906.456 42675
5906.862 42209
5907.268 41572
5907.675 41193
5908.081 42535
5908.487 42095
5908.894 41770
5909.300 41542
5909.706 43548
5910.112 42099
5910.519 41454
5910.925 40584
5911.332 41442
5911.738 41381
5912.144 41289
5912.551 43161
5912.957 41748
5913.364 42814
5913.770 43450
5914.176 43717
5914.583 42745
5914.989 42544
5915.396 43932
5915.803 42422
5916.209 42222
5916.616 43228
5917.022 42221
5917.429 41957
5917.835 41930
5918.242 42214
5918.649 42275
5919.055 41856
5919.462 42528
5919.869 42950
5920.275 43038
5920.682 42515
5921.089 42351
5921.495 43134
5921.902 42952
5922.309 42926
5922.716 42525
5923.122 41743
5923.529 42485
5923.936 41232
5924.343 40827
5924.750 41558
5925.156 41376
5925.563 42962
5925.970 42138
5926.377 42204
5926.784 41946
5927.191 42261
5927.598 41883
5928.005 42192
5928.412 42013
5928.819 43145
5929.226 42889
5929.633 42132
5930.040 42409
5930.447 43435
5930.854 42316
5931.261 42844
5931.668 42321
5932.075 43361
5932.482 42337
5932.889 42957
5933.296 41765
5933.703 42459
5934.111 43264
5934.518 42094
5934.925 42528
5935.332 41947
5935.739 42972
5936.147 42005
5936.554 41913
5936.961 42714
5937.368 43273
5937.776 43028
5938.183 43359
5938.590 43243
5938.998 42901
5939.405 43078
5939.812 42842
5940.220 42801
5940.627 43491
5941.034 43335
5941.442 42274
5941.849 42792
5942.257 42193
5942.664 42569
5943.072 42717
5943.479 42538
5943.887 42708
5944.294 42661
5944.702 43338
5945.109 43558
5945.517 41532
5945.924 42468
5946.332 42473
5946.740 42496
5947.147 42505
5947.555 42330
5947.962 43631
5948.370 43741
5948.778 43215
5949.185 42181
5949.593 42696
5950.001 40898
5950.409 42759
5950.816 42718
5951.224 42997
5951.632 41907
5952.040 42624
5952.447 42589
5952.855 41436
5953.263 41885
5953.671 41764
5954.079 43109
5954.487 43580
5954.894 42531
5955.302 41614
5955.710 42184
5956.118 42824
5956.526 40673
5956.934 42946
5957.342 42505
5957.750 43377
5958.158 41834
5958.566 41830
5958.974 42331
5959.382 42477
5959.790 43488
5960.198 42962
5960.606 42973
5961.014 43101
5961.422 44026
5961.830 42047
5962.239 41611
5962.647 42332
5963.055 42249
5963.463 42234
5963.871 42087
5964.279 42621
5964.688 43273
5965.096 41871
5965.504 41818
5965.912 41157
5966.321 42718
5966.729 41314
5967.137 41534
5967.546 41850
5967.954 42180
5968.362 42711
5968.771 42102
5969.179 42054
5969.587 41502
5969.996 41712
5970.404 41174
5970.813 43171
5971.221 42840
5971.629 43823
5972.038 41600
5972.446 41427
5972.855 41443
5973.263 42127
5973.672 42887
5974.080 41055
5974.489 42447
5974.898 42882
5975.306 42630
5975.715 42308
5976.123 41775
5976.532 44062
5976.941 40727
5977.349 41321
5977.758 42373
5978.167 43117
5978.575 42859
5978.984 42415
5979.393 42382
5979.802 42620
5980.210 41492
5980.619 41510
5981.028 43010
5981.437 42202
5981.845 41781
5982.254 42992
5982.663 41172
5983.072 42118
5983.481 40857
5983.890 42810
5984.299 40870
5984.707 42971
5985.116 43302
5985.525 41694
5985.934 40525
5986.343 41379
5986.752 40754
5987.161 41006
5987.570 41764
5987.979 41599
5988.388 41805
5988.797 41823
5989.206 42044
5989.615 40986
5990.025 41985
5990.434 42253
5990.843 42378
5991.252 43180
5991.661 42239
5992.070 43033
5992.479 42079
5992.889 41775
5993.298 42006
5993.707 41860
5994.116 41809
5994.525 41091
5994.935 42394
5995.344 43323
5995.753 42610
5996.163 41460
5996.572 41133
5996.981 42959
5997.391 42489
5997.800 43061
5998.209 41541
5998.619 42373
5999.028 41319
5999.437 41858
5999.847 41942
6000.256 41380
6000.666 41643
6001.075 41484
6001.485 42120
6001.894 41905
6002.304 41775
6002.713 42396
6003.123 42295
6003.532 42319
6003.942 42291
6004.352 40375
6004.761 40351
6005.171 42646
6005.580 41627
6005.990 41263
6006.400 42168
6006.809 41736
6007.219 42846
6007.629 41223
6008.038 42485
6008.448 42018
6008.858 40809
6009.268 41971
6009.677 39826
6010.087 40820
6010.497 41004
6010.907 41792
6011.317 41072
6011.726 41737
6012.136 42610
6012.546 41817
6012.956 41648
6013.366 42158
6013.776 42284
6014.186 40723
6014.596 41072
6015.006 41746
6015.416 43298
6015.826 41416
6016.236 41907
6016.646 41623
6017.056 42375
6017.466 42312
6017.876 42645
6018.286 42499
6018.696 41363
6019.106 42397
6019.516 42215
6019.926 41778
6020.336 42249
6020.746 42977
6021.157 43177
6021.567 42299
6021.977 42153
6022.387 41914
6022.797 42831
6023.208 40927
6023.618 41711
6024.028 42314
6024.438 42194
6024.849 42917
6025.259 41781
6025.669 42339
6026.080 43242
6026.490 41817
6026.900 42384
6027.311 41751
6027.721 42204
6028.131 41613
6028.542 42353
6028.952 42624
6029.363 43260
6029.773 41852
6030.184 42516
6030.594 43161
6031.005 42582
6031.415 42557
6031.826 42052
6032.236 42346
6032.647 42354
6033.057 41740
6033.468 41942
6033.879 41032
6034.289 41214
6034.700 42111
6035.110 42885
6035.521 43022
6035.932 42583
6036.342 42256
6036.753 41719
6037.164 41442
6037.575 43272
6037.985 43348
6038.396 41745
6038.807 41835
6039.218 42515
6039.628 43507
6040.039 43738
6040.450 42477
6040.861 42200
6041.272 42389
6041.683 42984
6042.093 41983
6042.504 44216
6042.915 43352
6043.326 43415
6043.737 42581
6044.148 42490
6044.559 42530
6044.970 41932
6045.381 42311
6045.792 41376
6046.203 43856
6046.614 43204
6047.025 42016
6047.436 42501
6047.847 41750
6048.258 45056
6048.669 43281
6049.081 43344
6049.492 43256
6049.903 42837
6050.314 41564
6050.725 41112
6051.136 41609
6051.548 42920
6051.959 44537
6052.370 42665
6052.781 43222
6053.193 43317
6053.604 42746
6054.015 42589
6054.426 42695
6054.838 42710
6055.249 42102
6055.660 42248
6056.072 42547
6056.483 43730
6056.895 43304
6057.306 42474
6057.717 43194
6058.129 42399
6058.540 44710
6058.952 44487
6059.363 43908
6059.775 43998
6060.186 43494
6060.598 42827
6061.009 43448
6061.421 42836
6061.832 43540
6062.244 44581
6062.655 44772
6063.067 44372
6063.479 45357
6063.890 44177
6064.302 43776
6064.714 43876
6065.125 44765
6065.537 43361
6065.949 44085
6066.360 43683
6066.772 43430
6067.184 43845
6067.596 42678
6068.007 44063
6068.419 44111
6068.831 45571
6069.243 42675
6069.655 44096
6070.066 44501
6070.478 44433
6070.890 42554
6071.302 42931
6071.714 45360
6072.126 44713
6072.538 44362
6072.950 43804
6073.362 44310
6073.774 43671
6074.186 44269
6074.598 43005
6075.010 43780
6075.422 45461
6075.834 44832
6076.246 44440
6076.658 43644
6077.070 44930
6077.482 45196
6077.894 46399
6078.306 45485
6078.718 43177
6079.130 44825
6079.543 44182
6079.955 44681
6080.367 44476
6080.779 45033
6081.191 45456
6081.604 44666
6082.016 44358
6082.428 44648
6082.840 45279
6083.253 45236
6083.665 45909
6084.077 44660
6084.490 44058
6084.902 43188
6085.314 43662
6085.727 43759
6086.139 42495
6086.552 43804
6086.964 42608
6087.376 45091
6087.789 44489
6088.201 44004
6088.614 44336
6089.026 43061
6089.439 43804
6089.851 43930
6090.264 44028
6090.676 44092
6091.089 45169
6091.501 43368
6091.914 43378
6092.327 43368
6092.739 44473
6093.152 44149
6093.565 43241
6093.977 44183
6094.390 45083
6094.803 45670
6095.215 43710
6095.628 43376
6096.041 45557
6096.453 43809
6096.866 46298
6097.279 44845
6097.692 45990
6098.105 46453
6098.517 45509
6098.930 46291
6099.343 43858
6099.756 45177
6100.169 45107
6100.582 45426
6100.995 45579
6101.407 44533
6101.820 45828
6102.233 45337
6102.646 44932
6103.059 45603
6103.472 44804
6103.885 44310
6104.298 44251
6104.711 46199
6105.124 47314
6105.537 46269
6105.950 45867
6106.363 45230
6106.777 45319
6107.190 46045
6107.603 44713
6108.016 46419
6108.429 46095
6108.842 45576
6109.255 46106
6109.669 45546
6110.082 45123
6110.495 45332
6110.908 45564
6111.322 46762
6111.735 46147
6112.148 46306
6112.561 47175
6112.975 45787
6113.388 45251
6113.801 47004
6114.215 47443
6114.628 47909
6115.041 46527
6115.455 46200
6115.868 46317
6116.282 49121
6116.695 48562
6117.108 47683
6117.522 48180
6117.935 47829
6118.349 48991
6118.762 49414
6119.176 47898
6119.589 50042
6120.003 48505
6120.417 49511
6120.830 48558
6121.244 49057
6121.657 49407
6122.071 49847
6122.485 48079
6122.898 47915
6123.312 47865
6123.726 47008
6124.139 46532
6124.553 45919
6124.967 46383
6125.380 46643
6125.794 45257
6126.208 44905
6126.622 43654
6127.035 45272
6127.449 44844
6127.863 44632
6128.277 45047
6128.691 44964
6129.105 43514
6129.518 43581
6129.932 44763
6130.346 43932
6130.760 45147
6131.174 44387
6131.588 43435
6132.002 43790
6132.416 44676
6132.830 44715
6133.244 43005
6133.658 44382
6134.072 43326
6134.486 43023
6134.900 43537
6135.314 44600
6135.728 43375
6136.142 44035
6136.556 43533
6136.970 42968
6137.385 43734
6137.799 44850
6138.213 44928
6138.627 43580
6139.041 45767
6139.456 44914
6139.870 44448
6140.284 45276
6140.698 43930
6141.112 44273
6141.527 41622
6141.941 43506
6142.355 43732
6142.770 44212
6143.184 43308
6143.598 43490
6144.013 43641
6144.427 44245
6144.842 43839
6145.256 42400
6145.670 42458
6146.085 43983
6146.499 43390
6146.914 42153
6147.328 43267
6147.743 43042
6148.157 42480
6148.572 43499
6148.986 43134
6149.401 44161
6149.815 43446
6150.230 43079
6150.644 42299
6151.059 41704
6151.474 43299
6151.888 42615
6152.303 43029
6152.718 42386
6153.132 43270
6153.547 41944
6153.962 41463
6154.376 41828
6154.791 42324
6155.206 42773
6155.621 42290
6156.035 43942
6156.450 43651
6156.865 43071
6157.280 41705
6157.695 41906
6158.109 42438
6158.524 43265
6158.939 43709
6159.354 41568
6159.769 44318
6160.184 42990
6160.599 42755
6161.014 42756
6161.429 42593
6161.844 43177
6162.259 41288
6162.674 42022
6163.089 43236
6163.504 43900
6163.919 43619
6164.334 42038
6164.749 42765
6165.164 42169
6165.579 41420
6165.994 40971
6166.409 43296
6166.824 41665
6167.240 41921
6167.655 42095
6168.070 42024
6168.485 42288
6168.900 42231
6169.316 41236
6169.731 40908
6170.146 42016
6170.561 41821
6170.977 42505
6171.392 41587
6171.807 41955
6172.223 41588
6172.638 40308
6173.053 40955
6173.469 41323
6173.884 41933
6174.299 42038
6174.715 40615
6175.130 41871
6175.546 41793
6175.961 41768
6176.376 43078
6176.792 42056
6177.207 42449
6177.623 42420
6178.038 41305
6178.454 42475
6178.870 42490
6179.285 42807
6179.701 42465
6180.116 41567
6180.532 42462
6180.948 41719
6181.363 41361
6181.779 41788
6182.194 40560
6182.610 41745
6183.026 41497
6183.442 42598
6183.857 41898
6184.273 43254
6184.689 41638
6185.104 41941
6185.520 42002
6185.936 42964
6186.352 41787
6186.768 41234
6187.183 42219
6187.599 42542
6188.015 42818
6188.431 41531
6188.847 41229
6189.263 41601
6189.679 41054
6190.095 42063
6190.511 40818
6190.927 42161
6191.343 40060
6191.759 41143
6192.175 42203
6192.591 41578
6193.007 42322
6193.423 41600
6193.839 41813
6194.255 42157
6194.671 43004
6195.087 41907
6195.503 41913
6195.919 42165
6196.335 41475
6196.751 42330
6197.168 41324
6197.584 41767
6198.000 41341
6198.416 43176
6198.832 42978
6199.249 41358
6199.665 41474
6200.081 41178
6200.497 41268
6200.914 41775
6201.330 42528
6201.746 41583
6202.163 41472
6202.579 41250
6202.995 41598
6203.412 41979
6203.828 41934
6204.245 41164
6204.661 41787
6205.077 41359
6205.494 42049
6205.910 41943
6206.327 41519
6206.743 40826
6207.160 41122
6207.576 41293
6207.993 43069
6208.409 41583
6208.826 42373
6209.243 40552
6209.659 41917
6210.076 41795
6210.492 41221
6210.909 42244
6211.326 40274
6211.742 42975
6212.159 41339
6212.576 40947
6212.992 41045
6213.409 40699
6213.826 42821
6214.243 42005
6214.659 41190
6215.076 41466
6215.493 42464
6215.910 42055
6216.327 42696
6216.743 41603
6217.160 41858
6217.577 42455
6217.994 41577
6218.411 42376
6218.828 42527
6219.245 41905
6219.662 41403
6220.079 42020
6220.496 42095
6220.913 41267
6221.330 41735
6221.747 40831
6222.164 42637
6222.581 42457
6222.998 42487
6223.415 42151
6223.832 41050
6224.249 42361
6224.666 41765
6225.083 43059
6225.500 42226
6225.917 42551
6226.334 41785
6226.752 41025
6227.169 41705
6227.586 41152
6228.003 41788
6228.420 40167
6228.838 41175
6229.255 41375
6229.672 42597
6230.089 40827
6230.507 41795
6230.924 42361
6231.341 41941
6231.759 42367
6232.176 41337
6232.593 42018
6233.011 42193
6233.428 41458
6233.846 42302
6234.263 41425
6234.680 42982
6235.098 41892
6235.515 41313
6235.933 41832
6236.350 42161
6236.768 42155
6237.185 42270
6237.603 42869
6238.021 42412
6238.438 42501
6238.856 42536
6239.273 41854
6239.691 42117
6240.108 42387
6240.526 42157
6240.944 41630
6241.361 43161
6241.779 41987
6242.197 41380
6242.614 41501
6243.032 42295
6243.450 42732
6243.868 42065
6244.285 43094
6244.703 41797
6245.121 42488
6245.539 41278
6245.957 42227
6246.374 43412
6246.792 42583
6247.210 42855
6247.628 43505
6248.046 43032
6248.464 42085
6248.882 42343
6249.300 42577
6249.718 42563
6250.136 42417
6250.554 41654
6250.972 41651
6251.390 41970
6251.808 42292
6252.226 40195
6252.644 41798
6253.062 42646
6253.480 43251
6253.898 42509
6254.316 41487
6254.734 42462
6255.152 40748
6255.570 42239
6255.988 42028
6256.407 41623
6256.825 43210
6257.243 42764
6257.661 41213
6258.079 40469
6258.498 41452
6258.916 41045
6259.334 42435
6259.753 42213
6260.171 43289
6260.589 42950
6261.007 42394
6261.426 41824
6261.844 41434
6262.263 41539
6262.681 41172
6263.099 41434
6263.518 41740
6263.936 43242
6264.355 42029
6264.773 41833
6265.192 41797
6265.610 41287
6266.028 41998
6266.447 41122
6266.866 41764
6267.284 41687
6267.703 42752
6268.121 42178
6268.540 41659
6268.958 41727
6269.377 42442
6269.796 42332
6270.214 42177
6270.633 44011
6271.052 42728
6271.470 41498
6271.889 41201
6272.308 42009
6272.726 42363
6273.145 42452
6273.564 42185
6273.983 41157
6274.401 42990
6274.820 42200
6275.239 41359
6275.658 42818
6276.077 41476
6276.495 42435
6276.914 42666
6277.333 42939
6277.752 42011
6278.171 41856
6278.590 41769
6279.009 41793
6279.428 41159
6279.847 41304
6280.266 42048
6280.685 41741
6281.104 43120
6281.523 43344
6281.942 41962
6282.361 40617
6282.780 41575
6283.199 41897
6283.618 41984
6284.037 41170
6284.456 40618
6284.875 41894
6285.294 41567
6285.714 41319
6286.133 41581
6286.552 41328
6286.971 40465
6287.390 40193
6287.810 40652
6288.229 41307
6288.648 41253
6289.067 41073
6289.487 41539
6289.906 41444
6290.325 41798
6290.745 42453
6291.164 40945
6291.583 40886
6292.003 41556
6292.422 41541
6292.841 40513
6293.261 41080
6293.680 41235
6294.100 41617
6294.519 40313
6294.939 40102
6295.358 41348
6295.778 41187
6296.197 41440
6296.617 41577
6297.036 40741
6297.456 41648
6297.875 40856
6298.295 40794
6298.715 40171
6299.134 41413
6299.554 40634
6299.973 41342
6300.393 41539
6300.813 43128
6301.232 42463
6301.652 42044
6302.072 41996
6302.492 41766
6302.911 42296
6303.331 42012
6303.751 41094
6304.171 40424
6304.590 39730
6305.010 40516
6305.430 39612
6305.850 41279
6306.270 40955
6306.690 42156
6307.109 43651
6307.529 41256
6307.949 41967
6308.369 41726
6308.789 41430
6309.209 41673
6309.629 42026
6310.049 41651
6310.469 41405
6310.889 41510
6311.309 40681
6311.729 41172
6312.149 41678
6312.569 42142
6312.989 41539
6313.409 41310
6313.829 39963
6314.249 40137
6314.670 41160
6315.090 41112
6315.510 40718
6315.930 40490
6316.350 41552
6316.770 42164
6317.191 42206
6317.611 42931
6318.031 41705
6318.451 42294
6318.872 41043
6319.292 39727
6319.712 40628
6320.133 40937
6320.553 41753
6320.973 40778
6321.394 40724
6321.814 41496
6322.234 41222
6322.655 41300
6323.075 41948
6323.496 42787
6323.916 42905
6324.337 42574
6324.757 40414
6325.177 40351
6325.598 40389
6326.018 41001
6326.439 42203
6326.860 44128
6327.280 43507
6327.701 43025
6328.121 43041
6328.542 41966
6328.962 42726
6329.383 41274
6329.804 42140
6330.224 42350
6330.645 43275
6331.066 43924
6331.486 41564
6331.907 42468
6332.328 42746
6332.749 42136
6333.169 41356
6333.590 41982
6334.011 41468
6334.432 42774
6334.852 42048
6335.273 42305
6335.694 41611
6336.115 40770
6336.536 42223
6336.957 41965
6337.378 41750
6337.799 41370
6338.219 40861
6338.640 41503
6339.061 40837
6339.482 40529
6339.903 40181
6340.324 40901
6340.745 41582
6341.166 42665
6341.587 41454
6342.008 41572
6342.429 39866
6342.851 39271
6343.272 40965
6343.693 40913
6344.114 41469
6344.535 40483
6344.956 41376
6345.377 40742
6345.798 40782
6346.220 41702
6346.641 40596
6347.062 40744
6347.483 40169
6347.905 41416
6348.326 41316
6348.747 40663
6349.168 41079
6349.590 40325
6350.011 42254
6350.432 40088
6350.854 41437
6351.275 41045
6351.696 41979
6352.118 40621
6352.539 41116
6352.961 40745
6353.382 41983
6353.803 40441
6354.225 40047
6354.646 40732
6355.068 40366
6355.489 42076
6355.911 41057
6356.332 40833
6356.754 42745
6357.175 40530
6357.597 40684
6358.019 39334
6358.440 41685
6358.862 41600
6359.283 40557
6359.705 41072
6360.127 40303
6360.548 40996
6360.970 40637
6361.392 40571
6361.814 40724
6362.235 40413
6362.657 40308
6363.079 40354
6363.500 41954
6363.922 41224
6364.344 41256
6364.766 40318
6365.188 41419
6365.610 41606
6366.031 42219
6366.453 40836
6366.875 40667
6367.297 41431
6367.719 40915
6368.141 41960
6368.563 39854
6368.985 40757
6369.407 41407
6369.829 40784
6370.251 40841
6370.673 39798
6371.095 41179
6371.517 41017
6371.939 40024
6372.361 40554
6372.783 40177
6373.205 40834
6373.627 41155
6374.049 41281
6374.471 41130
6374.894 40685
6375.316 40459
6375.738 41886
6376.160 40272
6376.582 40773
6377.004 41487
6377.427 39543
6377.849 41402
6378.271 39977
6378.694 40693
6379.116 40109
6379.538 40258
6379.960 39451
6380.383 39708
6380.805 40362
6381.227 39778
6381.650 40116
6382.072 39594
6382.495 41010
6382.917 40274
6383.339 41506
6383.762 40947
6384.184 40138
6384.607 40520
6385.029 39909
6385.452 40499
6385.874 41494
6386.297 41824
6386.719 40142
6387.142 41493
6387.565 40709
6387.987 40392
6388.410 40043
6388.832 39753
6389.255 40992
6389.678 40018
6390.100 40960
6390.523 40079
6390.946 40151
6391.368 40682
6391.791 39492
6392.214 40000
6392.636 40394
6393.059 40908
6393.482 40333
6393.905 40559
6394.328 40153
6394.750 40168
6395.173 40329
6395.596 40179
6396.019 41072
6396.442 40532
6396.865 41609
6397.288 40802
6397.710 40488
6398.133 40767
6398.556 39830
6398.979 39658
6399.402 39427
6399.825 40433
6400.248 39393
6400.671 40866
6401.094 40655
6401.517 40463
6401.940 40894
6402.363 39466
6402.786 40683
6403.210 40355
6403.633 41847
6404.056 40839
6404.479 40762
6404.902 39854
6405.325 39547
6405.748 39031
6406.172 38945
6406.595 40425
6407.018 40352
6407.441 40214
6407.865 40124
6408.288 39920
6408.711 39268
6409.134 39742
6409.558 39048
6409.981 39805
6410.404 41378
6410.828 39273
6411.251 40837
6411.674 42216
6412.098 39687
6412.521 39798
6412.945 39075
6413.368 39614
6413.791 38976
6414.215 39201
6414.638 38972
6415.062 40016
6415.485 40386
6415.909 39321
6416.332 40117
6416.756 39640
6417.180 40980
6417.603 40441
6418.027 40634
6418.450 41220
6418.874 40616
6419.298 39707
6419.721 40054
6420.145 39553
6420.569 38958
6420.992 39497
6421.416 40391
6421.840 41418
6422.263 39707
6422.687 38689
6423.111 39928
6423.535 40108
6423.958 40628
6424.382 39544
6424.806 39747
6425.230 39982
6425.654 41248
6426.078 40646
6426.501 40863
6426.925 39704
6427.349 39643
6427.773 40935
6428.197 39789
6428.621 41053
6429.045 41700
6429.469 41161
6429.893 40193
6430.317 38862
6430.741 38685
6431.165 38966
6431.589 39217
6432.013 38889
6432.437 40867
6432.861 39719
6433.285 37972
6433.709 38965
6434.133 38933
6434.558 40567
6434.982 40458
6435.406 40628
6435.830 40331
6436.254 40799
6436.678 40228
6437.103 39088
6437.527 39511
6437.951 40164
6438.375 39749
6438.800 40110
6439.224 40368
6439.648 40743
6440.073 40653
6440.497 38859
6440.921 39160
6441.346 39524
6441.770 39706
6442.194 39797
6442.619 38957
6443.043 40127
6443.468 40398
6443.892 40174
6444.317 39925
6444.741 38910
6445.166 41484
6445.590 41035
6446.015 39914
6446.439 40050
6446.864 40280
6447.288 39964
6447.713 40157
6448.137 41263
6448.562 41192
6448.987 41916
6449.411 40193
6449.836 40723
6450.261 38711
6450.685 39524
6451.110 39970
6451.535 40056
6451.959 39112
6452.384 39495
6452.809 40904
6453.234 39892
6453.658 40832
6454.083 40434
6454.508 40850
6454.933 40256
6455.358 39997
6455.782 41751
6456.207 39423
6456.632 39650
6457.057 40053
6457.482 40779
6457.907 39369
6458.332 38132
6458.757 39455
6459.182 39454
6459.607 40294
6460.032 40010
6460.457 40052
6460.882 40488
6461.307 41324
6461.732 39978
6462.157 39867
6462.582 39776
6463.007 39770
6463.432 40649
6463.857 39374
6464.282 39980
6464.707 40289
6465.132 39579
6465.558 39952
6465.983 39160
6466.408 40248
6466.833 39621
6467.258 40198
6467.684 39566
6468.109 40661
6468.534 40650
6468.959 40646
6469.385 41293
6469.810 41404
6470.235 40241
6470.661 40836
6471.086 40501
6471.511 40843
6471.937 40862
6472.362 39753
6472.788 39338
6473.213 40017
6473.638 38768
6474.064 39546
6474.489 38984
6474.915 40921
6475.340 40380
6475.766 40292
6476.191 40067
6476.617 39031
6477.042 39920
6477.468 39706
6477.894 39489
6478.319 39807
6478.745 39657
6479.170 40187
6479.596 39396
6480.022 39277
6480.447 40055
6480.873 40821
6481.299 39318
6481.724 40023
6482.150 39458
6482.576 40029
6483.002 39618
6483.427 40385
6483.853 40215
6484.279 40225
6484.705 38940
6485.131 40369
6485.556 40861
6485.982 40751
6486.408 39674
6486.834 38721
6487.260 39040
6487.686 39226
6488.112 38680
6488.538 38420
6488.963 38717
6489.389 40691
6489.815 39093
6490.241 39209
6490.667 40383
6491.093 39591
6491.519 39288
6491.945 38589
6492.372 39971
6492.798 38932
6493.224 39569
6493.650 39416
6494.076 39851
6494.502 39240
6494.928 39917
6495.354 40325
6495.780 40260
6496.207 41363
6496.633 41130
6497.059 39798
6497.485 39165
6497.912 39420
6498.338 41135
6498.764 40139
6499.190 39452
6499.617 40155
6500.043 41046
6500.469 40643
6500.896 39819
6501.322 40124
6501.748 39699
6502.175 40823
6502.601 40630
6503.027 40083
6503.454 40347
6503.880 39003
6504.307 40624
6504.733 41148
6505.160 40580
6505.586 39827
6506.013 40209
6506.439 39279
6506.866 41115
6507.292 40666
6507.719 39986
6508.145 40931
6508.572 39572
6508.999 40673
6509.425 39471
6509.852 39397
6510.279 40011
6510.705 40770
6511.132 39211
6511.559 38931
6511.985 39729
6512.412 40062
6512.839 39587
6513.265 38989
6513.692 39448
6514.119 39993
6514.546 40499
6514.973 40690
6515.399 39331
6515.826 40666
6516.253 39839
6516.680 39826
6517.107 39860
6517.534 40570
6517.961 40459
6518.388 39388
6518.814 40515
6519.241 39632
6519.668 41105
6520.095 39175
6520.522 39863
6520.949 39630
6521.376 39915
6521.803 39895
6522.230 38548
6522.657 39434
6523.085 39943
6523.512 40297
6523.939 39153
6524.366 39968
6524.793 40177
6525.220 39973
6525.647 39258
6526.074 39496
6526.502 39119
6526.929 38967
6527.356 39428
6527.783 39854
6528.210 40347
6528.638 39575
6529.065 39012
6529.492 40544
6529.920 38702
6530.347 40743
6530.774 39284
6531.202 39954
6531.629 40794
6532.056 40750
6532.484 41383
6532.911 40449
6533.338 38741
6533.766 40237
6534.193 40832
6534.621 39755
6535.048 40246
6535.476 40241
6535.903 40213
6536.331 40308
6536.758 39557
6537.186 39703
6537.613 40384
6538.041 40330
6538.468 39214
6538.896 39419
6539.324 39323
6539.751 39670
6540.179 40682
6540.607 39045
6541.034 40693
6541.462 39669
6541.890 40099
6542.317 39077
6542.745 39503
6543.173 39665
6543.601 39940
6544.028 40834
6544.456 39103
6544.884 39963
6545.312 39499
6545.739 40085
6546.167 38535
6546.595 39155
6547.023 39234
6547.451 38858
6547.879 39302
6548.307 38320
6548.735 39864
6549.163 38593
6549.590 40183
6550.018 39374
6550.446 39244
6550.874 39340
6551.302 38964
6551.730 39909
6552.158 39211
6552.586 39355
6553.015 39050
6553.443 38098
6553.871 38628
6554.299 39480
6554.727 39153
6555.155 39756
6555.583 39609
6556.011 39577
6556.439 38786
6556.868 39258
6557.296 40052
6557.724 39325
6558.152 41064
6558.581 40344
6559.009 39714
6559.437 40256
6559.865 39639
6560.294 39834
6560.722 39190
6561.150 39755
6561.579 39442
6562.007 39504
6562.435 40650
6562.864 38696
6563.292 38757
6563.721 38983
6564.149 40248
6564.577 39111
6565.006 39590
6565.434 40026
6565.863 40221
6566.291 39881
6566.720 39835
6567.148 40363
6567.577 39665
6568.005 39903
6568.434 39046
6568.863 39312
6569.291 39462
6569.720 39680
6570.148 39599
6570.577 38717
6571.006 40978
6571.434 40284
6571.863 39850
6572.292 40773
6572.720 39759
6573.149 40287
6573.578 38864
6574.007 39860
6574.435 40501
6574.864 40474
6575.293 39731
6575.722 38702
6576.151 39208
6576.579 38538
6577.008 38927
6577.437 39184
6577.866 41071
6578.295 39719
6578.724 39634
6579.153 38192
6579.582 38971
6580.011 39775
6580.440 39854
6580.869 40168
6581.298 39074
6581.727 40290
6582.156 38845
6582.585 39554
6583.014 39810
6583.443 38848
6583.872 40094
6584.301 39405
6584.730 40165
6585.159 41246
6585.588 40307
6586.017 39481
6586.446 37999
6586.876 38745
6587.305 39305
6587.734 40101
6588.163 39408
6588.592 40501
6589.022 40092
6589.451 40139
6589.880 39394
6590.310 39808
6590.739 39518
6591.168 38386
6591.597 40311
6592.027 39380
6592.456 40239
6592.886 40111
6593.315 39120
6593.744 39538
6594.174 38595
6594.603 38491
6595.033 38526
6595.462 39251
6595.892 40135
6596.321 40428
6596.751 39842
6597.180 40166
6597.610 40590
6598.039 39932
6598.469 39784
6598.898 38675
6599.328 39287
6599.757 39924
6600.187 40583
6600.617 39085
6601.046 39268
6601.476 39911
6601.906 39094
6602.335 40126
6602.765 39170
6603.195 41084
6603.624 40280
6604.054 39916
6604.484 39746
6604.914 39818
6605.343 40760
6605.773 40274
6606.203 39238
6606.633 39264
6607.063 40274
6607.493 40927
6607.922 39588
6608.352 40613
6608.782 40300
6609.212 39661
6609.642 39377
6610.072 39922
6610.502 40139
6610.932 38401
6611.362 38923
6611.792 39038
6612.222 39776
6612.652 39977
6613.082 40876
6613.512 38807
6613.942 39824
6614.372 40863
6614.802 40864
6615.232 40834
6615.662 39049
6616.092 41058
6616.523 38882
6616.953 39742
6617.383 40214
6617.813 40745
6618.243 39105
6618.674 38641
6619.104 39493
6619.534 38130
6619.964 38843
6620.395 38319
6620.825 40520
6621.255 39276
6621.685 38865
6622.116 38502
6622.546 38032
6622.976 38274
6623.407 38414
6623.837 40382
6624.268 39275
6624.698 40566
6625.128 40420
6625.559 39931
6625.989 41309
6626.420 39720
6626.850 40419
6627.281 40314
6627.711 39767
6628.142 39515
6628.572 40163
6629.003 40068
6629.434 39416
6629.864 39570
6630.295 39475
6630.725 40288
6631.156 39237
6631.587 41374
6632.017 40267
6632.448 40301
6632.879 39703
6633.309 38681
6633.740 39400
6634.171 39716
6634.601 39129
6635.032 39105
6635.463 41198
6635.894 40750
6636.325 40354
6636.755 39593
6637.186 38565
6637.617 39357
6638.048 39740
6638.479 39594
6638.910 40941
6639.340 39907
6639.771 39967
6640.202 39172
6640.633 40747
6641.064 41304
6641.495 41090
6641.926 41171
6642.357 40613
6642.788 40186
6643.219 41294
6643.650 40362
6644.081 39870
6644.512 40859
6644.943 42017
6645.374 41973
6645.806 40511
6646.237 41533
6646.668 41588
6647.099 40568
6647.530 40726
6647.961 39273
6648.393 40443
6648.824 40770
6649.255 40812
6649.686 40825
6650.117 41656
6650.549 41623
6650.980 40290
6651.411 41022
6651.843 39699
6652.274 41797
6652.705 40830
6653.137 41561
6653.568 41219
6653.999 41089
6654.431 40930
6654.862 40779
6655.293 39015
6655.725 39907
6656.156 40793
6656.588 40268
6657.019 40789
6657.451 41509
6657.882 39905
6658.314 40158
6658.745 40443
6659.177 40588
6659.608 39118
6660.040 38949
6660.472 40518
6660.903 40543
6661.335 40806
6661.766 40031
6662.198 39343
6662.630 39742
6663.061 39750
6663.493 39550
6663.925 39852
6664.356 41003
6664.788 40141
6665.220 39869
6665.652 38661
6666.083 39529
6666.515 40079
6666.947 40624
6667.379 40219
6667.811 40951
6668.242 41485
6668.674 41130
6669.106 40070
6669.538 39358
6669.970 40054
6670.402 39535
6670.834 40208
6671.266 40285
6671.698 40254
6672.130 39739
6672.562 40998
6672.994 40687
6673.426 40497
6673.858 39570
6674.290 40150
6674.722 40549
6675.154 39907
6675.586 40373
6676.018 39517
6676.450 39173
6676.882 39616
6677.314 40036
6677.746 40320
6678.179 40732
6678.611 40761
6679.043 39477
6679.475 39854
6679.907 40275
6680.340 38972
6680.772 40208
6681.204 38877
6681.636 39740
6682.069 39411
6682.501 40365
6682.933 39742
6683.366 39414
6683.798 39865
6684.230 40186
6684.663 40576
6685.095 39994
6685.528 40121
6685.960 39387
6686.392 39827
6686.825 40087
6687.257 39392
6687.690 38628
6688.122 38305
6688.555 39768
6688.987 39710
6689.420 41146
6689.852 41308
6690.285 40167
6690.717 41134
6691.150 39054
6691.583 40409
6692.015 41225
6692.448 38905
6692.881 39867
6693.313 40202
6693.746 40417
6694.179 40739
6694.611 39962
6695.044 40009
6695.477 40362
6695.909 39257
6696.342 40422
6696.775 41167
6697.208 40330
6697.641 39641
6698.073 39583
6698.506 39832
6698.939 40070
6699.372 39513
6699.805 39031
6700.238 39992
6700.671 39231
6701.103 39533
6701.536 39208
6701.969 39173
6702.402 39868
6702.835 39067
6703.268 38544
6703.701 39279
6704.134 40359
6704.567 39209
6705.000 39188
6705.433 39865
6705.866 39894
6706.299 40690
6706.733 39738
6707.166 39973
6707.599 40013
6708.032 39596
6708.465 38135
6708.898 38107
6709.331 39146
6709.765 38988
6710.198 39087
6710.631 39567
6711.064 40871
6711.498 40573
6711.931 39941
6712.364 39923
6712.797 39245
6713.231 40269
6713.664 39239
6714.097 39635
6714.531 40454
6714.964 41380
6715.397 41132
6715.831 39095
6716.264 39168
6716.698 39206
6717.131 39792
6717.564 39678
6717.998 39128
6718.431 38768
6718.865 39530
6719.298 39326
6719.732 39823
6720.165 38987
6720.599 37854
6721.033 39332
6721.466 40349
6721.900 39711
6722.333 39735
6722.767 39652
6723.201 39063
6723.634 39041
6724.068 39738
6724.502 39192
6724.935 39751
6725.369 40298
6725.803 40430
6726.236 39712
6726.670 39889
6727.104 38230
6727.538 39105
6727.971 40586
6728.405 38964
6728.839 38388
6729.273 39446
6729.707 39167
6730.141 38999
6730.574 38402
6731.008 39734
6731.442 39326
6731.876 40575
6732.310 38634
6732.744 39685
6733.178 39037
6733.612 39169
6734.046 38868
6734.480 38617
6734.914 39846
6735.348 39118
6735.782 38577
6736.216 39646
6736.650 39078
6737.084 40063
6737.518 39137
6737.952 40226
6738.387 39149
6738.821 39470
6739.255 38945
6739.689 39233
6740.123 39451
6740.557 39168
6740.992 39354
6741.426 40026
6741.860 39804
6742.294 38582
6742.729 39444
6743.163 38797
6743.597 40735
6744.031 40319
6744.466 39275
6744.900 38305
6745.334 37936
6745.769 39917
6746.203 38415
6746.638 38947
6747.072 38413
6747.506 40113
6747.941 39829
6748.375 38642
6748.810 38826
6749.244 37908
6749.679 38885
6750.113 39312
6750.548 40507
6750.982 40473
6751.417 40239
6751.851 39440
6752.286 39093
6752.721 39503
6753.155 39203
6753.590 40328
6754.024 38972
6754.459 39415
6754.894 40127
6755.328 39550
6755.763 39491
6756.198 38117
6756.632 40448
6757.067 39791
6757.502 40455
6757.937 39573
6758.371 40763
6758.806 40077
6759.241 39886
6759.676 40727
6760.111 40727
6760.546 40818
6760.980 39280
6761.415 40307
6761.850 40768
6762.285 39972
6762.720 38559
6763.155 39145
6763.590 39458
6764.025 40695
6764.460 41781
6764.895 39724
6765.330 40121
6765.765 40274
6766.200 39510
6766.635 39200
6767.070 39405
6767.505 40560
6767.940 40643
6768.375 40092
6768.810 39261
6769.245 38434
6769.680 40519
6770.116 39674
6770.551 40200
6770.986 39746
6771.421 40578
6771.856 39882
6772.292 40122
6772.727 40245
6773.162 40748
6773.597 38967
6774.033 39668
6774.468 40147
6774.903 39782
6775.339 40657
6775.774 39998
6776.209 40493
6776.645 40030
6777.080 39913
6777.515 39980
6777.951 38807
6778.386 40297
6778.822 39617
6779.257 39957
6779.693 39395
6780.128 40753
6780.564 39581
6780.999 39390
6781.435 39101
6781.870 39029
6782.306 39697
6782.741 39170
6783.177 40035
6783.612 40018
6784.048 40150
6784.484 40447
6784.919 39004
6785.355 38934
6785.791 39112
6786.226 40247
6786.662 38632
6787.098 39599
6787.533 39778
6787.969 39128
6788.405 39221
6788.841 37811
6789.276 39301
6789.712 38357
6790.148 38519
6790.584 38531
6791.020 38975
6791.455 39554
6791.891 38818
6792.327 39023
6792.763 37867
6793.199 39192
6793.635 39203
6794.071 40434
6794.507 40402
6794.943 40120
6795.379 39581
6795.815 38452
6796.251 38851
6796.687 38352
6797.123 39364
6797.559 39292
6797.995 40383
6798.431 40718
6798.867 39398
6799.303 39403
6799.739 39256
6800.175 40536
6800.611 38878
6801.048 38231
6801.484 39674
6801.920 39945
6802.356 39238
6802.792 38562
6803.229 39196
6803.665 39372
6804.101 38950
6804.537 38949
6804.974 39373
6805.410 39266
6805.846 40327
6806.283 39954
6806.719 39065
6807.155 39996
6807.592 38974
6808.028 39934
6808.464 38219
6808.901 40119
6809.337 40146
6809.774 38957
6810.210 39763
6810.647 39435
6811.083 39907
6811.520 40003
6811.956 39525
6812.393 39440
6812.829 39946
6813.266 39433
6813.702 39322
6814.139 38873
6814.575 38942
6815.012 39989
6815.449 39716
6815.885 40407
6816.322 39378
6816.759 40476
6817.195 38898
6817.632 39701
6818.069 38762
6818.505 38763
6818.942 38774
6819.379 38778
6819.816 40467
6820.252 39673
6820.689 39929
6821.126 39846
6821.563 38153
6822.000 38941
6822.436 38862
6822.873 39299
6823.310 39013
6823.747 39048
6824.184 38471
6824.621 39640
6825.058 40358
6825.495 38949
6825.932 38402
6826.369 39708
6826.806 39308
6827.243 39376
6827.680 39543
6828.117 39619
6828.554 39334
6828.991 38451
6829.428 38356
6829.865 39866
6830.302 37875
6830.739 38782
6831.176 40131
6831.614 38722
6832.051 39258
6832.488 37613
6832.925 38639
6833.362 38179
6833.799 37927
6834.237 38244
6834.674 38836
6835.111 39203
6835.548 39152
6835.986 39390
6836.423 39551
6836.860 38585
6837.298 38064
6837.735 39175
6838.172 39668
6838.610 39744
6839.047 39101
6839.484 39310
6839.922 39148
6840.359 39453
6840.797 38276
6841.234 38731
6841.672 39913
6842.109 38636
6842.547 38156
6842.984 38589
6843.422 37738
6843.859 39038
6844.297 38530
6844.734 39320
6845.172 39629
6845.610 40450
6846.047 39027
6846.485 39136
6846.922 39286
6847.360 38505
6847.798 38888
6848.235 38550
6848.673 40102
6849.111 39968
6849.549 39904
6849.986 38359
6850.424 38543
6850.862 38700
6851.300 39275
6851.737 39303
6852.175 38077
6852.613 39748
6853.051 39753
6853.489 39570
6853.927 38545
6854.364 37876
6854.802 38931
6855.240 38353
6855.678 38329
6856.116 39567
6856.554 39352
6856.992 38472
6857.430 39197
6857.868 38655
6858.306 39735
6858.744 40368
6859.182 38758
6859.620 39597
6860.058 39562
6860.496 40348
6860.934 39571
6861.372 39576
6861.810 39356
6862.249 37515
6862.687 38771
6863.125 38143
6863.563 40041
6864.001 38957
6864.439 39616
6864.878 38841
6865.316 38953
6865.754 39491
6866.192 38828
6866.631 38576
6867.069 38543
6867.507 39471
6867.946 40201
6868.384 38740
6868.822 38293
6869.261 38286
6869.699 38378
6870.137 38461
6870.576 38664
6871.014 39162
6871.453 39571
6871.891 37976
6872.329 39120
6872.768 38620
6873.206 38095
6873.645 39630
6874.083 38680
6874.522 39981
6874.960 39507
6875.399 38898
6875.838 39142
6876.276 38387
6876.715 38774
6877.153 38684
6877.592 39767
6878.031 39237
6878.469 38935
6878.908 38634
6879.347 38796
6879.785 38216
6880.224 37667
6880.663 38053
6881.102 38336
6881.540 38618
6881.979 39117
6882.418 40057
6882.857 39251
6883.295 38992
6883.734 39949
6884.173 38661
6884.612 39439
6885.051 39373
6885.490 40065
6885.929 39538
6886.367 39225
6886.806 39248
6887.245 38842
6887.684 39570
6888.123 38588
6888.562 38126
6889.001 39417
6889.440 39368
6889.879 39174
6890.318 38275
6890.757 38698
6891.196 38814
6891.635 38306
6892.075 38675
6892.514 39948
6892.953 39834
6893.392 39501
6893.831 39372
6894.270 38805
6894.709 39108
6895.149 39222
6895.588 38512
6896.027 37908
6896.466 39913
6896.905 39640
6897.345 39148
6897.784 38624
6898.223 38084
6898.663 38822
6899.102 38715
6899.541 38974
6899.981 38663
6900.420 39706
6900.859 39131
6901.299 38132
6901.738 37799
6902.177 38603
6902.617 38548
6903.056 38868
6903.496 38602
6903.935 39495
6904.375 38978
6904.814 39654
6905.254 38625
6905.693 39114
6906.133 38011
6906.572 38213
6907.012 38090
6907.452 39743
6907.891 40362
6908.331 38600
6908.770 39119
6909.210 38871
6909.650 39075
6910.089 38168
6910.529 39415
6910.969 39026
6911.408 39328
6911.848 38136
6912.288 39867
6912.728 38542
6913.167 37364
6913.607 38037
6914.047 38339
6914.487 39399
6914.927 38211
6915.366 38458
6915.806 37565
6916.246 38054
6916.686 37238
6917.126 37749
6917.566 38981
6918.006 38248
6918.446 39226
6918.886 38875
6919.326 38254
6919.766 37842
6920.206 36292
6920.646 38367
6921.086 38743
6921.526 37994
6921.966 39250
6922.406 38441
6922.846 37588
6923.286 38038
6923.726 37759
6924.166 38462
6924.606 38956
6925.046 37857
6925.487 37846
6925.927 37098
6926.367 39111
6926.807 38408
6927.247 39329
6927.688 38488
6928.128 38935
6928.568 37897
6929.008 38047
6929.449 40035
6929.889 38791
6930.329 38574
6930.770 38867
6931.210 38663
6931.650 39045
6932.091 38631
6932.531 38909
6932.972 38983
6933.412 38221
6933.852 37866
6934.293 37362
6934.733 38333
6935.174 38855
6935.614 39294
6936.055 38930
6936.495 39127
6936.936 39339
6937.376 39080
6937.817 38000
6938.257 38300
6938.698 38068
6939.139 37331
6939.579 37585
6940.020 36785
6940.461 39601
6940.901 38540
6941.342 38946
6941.783 38708
6942.223 38035
6942.664 38717
6943.105 38982
6943.545 39445
6943.986 39014
6944.427 38536
6944.868 38244
6945.309 38604
6945.749 37989
6946.190 37989
6946.631 38561
6947.072 37493
6947.513 38118
6947.954 38136
6948.394 38204
6948.835 37647
6949.276 37061
6949.717 38198
6950.158 38087
6950.599 39910
6951.040 37929
6951.481 40215
6951.922 39265
6952.363 38184
6952.804 38602
6953.245 38593
6953.686 39247
6954.127 37841
6954.569 38615
6955.010 38204
6955.451 37740
6955.892 37057
6956.333 37739
6956.774 37707
6957.215 38341
6957.657 38893
6958.098 38006
6958.539 37975
6958.980 36934
6959.421 38855
6959.863 37683
6960.304 37741
6960.745 38089
6961.187 38587
6961.628 39207
6962.069 38165
6962.511 39342
6962.952 39392
6963.393 39396
6963.835 38333
6964.276 38695
6964.718 39110
6965.159 38165
6965.600 38867
6966.042 38673
6966.483 38935
6966.925 38904
6967.366 38198
6967.808 39049
6968.249 38943
6968.691 38177
6969.132 38068
6969.574 38699
6970.016 39475
6970.457 37392
6970.899 37820
6971.341 38242
6971.782 38913
6972.224 38641
6972.665 38602
6973.107 37851
6973.549 39914
6973.991 38912
6974.432 38863
6974.874 39002
6975.316 37577
6975.758 38759
6976.199 37438
6976.641 37760
6977.083 38212
6977.525 39667
6977.967 38471
6978.408 38631
6978.850 38896
6979.292 38417
6979.734 37601
6980.176 38088
6980.618 38675
6981.060 39604
6981.502 39163
6981.944 38049
6982.386 36790
6982.828 38929
6983.270 38453
6983.712 38872
6984.154 37641
6984.596 39090
6985.038 38783
6985.480 37921
6985.922 37745
6986.364 38076
6986.806 38908
6987.249 39200
6987.691 38626
6988.133 38144
6988.575 38423
6989.017 38248
6989.459 38764
6989.902 38215
6990.344 38310
6990.786 38086
6991.228 37697
6991.671 38141
6992.113 38778
6992.555 38661
6992.998 38280
6993.440 37002
6993.882 38557
6994.325 38249
6994.767 38386
6995.209 37353
6995.652 38820
6996.094 39653
6996.537 38131
6996.979 38759
6997.422 37351
6997.864 39683
6998.307 37633
6998.749 38601
6999.192 38717
6999.634 39667
7000.077 38377
7000.519 36978
7000.962 38530
7001.404 38551
7001.847 38011
7002.290 37033
7002.732 38529
7003.175 38182
7003.618 37957
7004.060 37769
7004.503 38411
7004.946 37994
7005.388 38441
7005.831 38746
7006.274 36651
7006.717 38512
7007.159 38615
7007.602 38507
7008.045 37943
7008.488 37138
7008.931 38028
7009.373 37203
7009.816 37658
7010.259 38834
7010.702 39370
7011.145 39202
7011.588 37816
7012.031 37991
7012.474 38863
7012.917 37598
7013.360 37208
7013.803 37793
7014.246 37482
7014.689 37916
7015.132 36770
7015.575 37029
7016.018 37625
7016.461 36935
7016.904 38344
7017.347 36156
7017.790 37763
7018.233 38019
7018.676 38159
7019.120 37706
7019.563 37844
7020.006 39610
7020.449 37880
7020.892 38551
7021.335 37534
7021.779 38970
7022.222 38858
7022.665 37489
7023.109 37825
7023.552 38274
7023.995 39409
7024.438 38202
7024.882 38697
7025.325 37852
7025.769 37156
7026.212 37235
7026.655 37649
7027.099 37123
7027.542 37846
7027.986 37848
7028.429 37226
7028.872 38319
7029.316 38379
7029.759 37730
7030.203 38084
7030.646 38304
7031.090 39032
7031.534 37428
7031.977 37964
7032.421 37459
7032.864 37839
7033.308 37250
7033.751 37599
7034.195 38337
7034.639 38350
7035.082 37787
7035.526 37765
7035.970 38489
7036.413 38186
7036.857 38528
7037.301 38072
7037.745 38674
7038.188 38992
7038.632 38599
7039.076 38859
7039.520 37685
7039.964 39630
7040.407 38976
7040.851 38141
7041.295 38427
7041.739 38133
7042.183 39337
7042.627 37483
7043.071 37374
7043.515 39267
7043.959 38544
7044.403 38245
7044.847 37524
7045.291 37712
7045.735 38322
7046.179 38633
7046.623 38384
7047.067 38282
7047.511 38007
7047.955 38079
7048.399 38721
7048.843 36944
7049.287 38233
7049.731 38284
7050.175 38814
7050.619 37560
7051.064 39565
7051.508 39765
7051.952 39035
7052.396 39247
7052.840 38338
7053.285 39230
7053.729 38541
7054.173 38186
7054.617 38826
7055.062 39329
7055.506 38664
7055.950 38166
7056.395 38231
7056.839 37847
7057.283 37722
7057.728 38035
7058.172 38085
7058.617 38102
7059.061 38550
7059.506 38081
7059.950 38009
7060.394 37840
7060.839 38143
7061.283 37915
7061.728 36718
7062.172 38792
7062.617 38063
7063.062 37045
7063.506 38476
7063.951 38664
7064.395 38642
7064.840 36851
7065.284 38394
7065.729 38113
7066.174 38703
7066.618 38263
7067.063 38821
7067.508 39355
7067.952 38842
7068.397 38491
7068.842 37849
7069.287 38667
7069.731 37223
7070.176 37919
7070.621 37259
7071.066 38662
7071.511 37711
7071.955 37777
7072.400 38246
7072.845 36995
7073.290 39906
7073.735 39174
7074.180 37557
7074.625 37631
7075.070 37619
7075.515 37562
7075.960 37727
7076.405 37423
7076.850 37467
7077.295 37842
7077.740 39103
7078.185 38175
7078.630 37234
7079.075 38254
7079.520 39757
7079.965 38709
7080.410 39017
7080.855 39072
7081.300 39129
7081.745 38159
7082.191 38594
7082.636 38658
7083.081 39705
7083.526 39452
7083.971 37620
7084.417 39327
7084.862 38106
7085.307 39017
7085.752 39473
7086.198 38519
7086.643 39046
7087.088 37934
7087.533 38526
7087.979 37909
7088.424 39461
7088.870 38390
7089.315 38172
7089.760 38403
7090.206 38594
7090.651 38963
7091.097 38286
7091.542 37926
7091.988 39326
7092.433 38758
7092.879 39657
7093.324 38784
7093.770 39672
7094.215 39682
7094.661 39738
7095.106 38205
7095.552 40002
7095.997 39254
7096.443 39004
7096.889 39430
7097.334 38711
7097.780 39700
7098.226 39440
7098.671 40274
7099.117 40375
7099.563 39806
7100.008 39288
7100.454 39010
7100.900 39007
7101.346 38817
7101.791 39149
7102.237 37979
7102.683 39545
7103.129 39513
7103.575 39325
7104.020 37482
7104.466 38086
7104.912 38418
7105.358 38402
7105.804 38236
7106.250 37990
7106.696 39472
7107.142 40153
7107.588 39236
7108.034 38476
7108.480 37761
7108.926 39610
7109.372 38843
7109.818 39568
7110.264 38781
7110.710 39726
7111.156 39121
7111.602 39130
7112.048 38437
7112.494 38876
7112.940 39799
7113.387 38964
7113.833 38833
7114.279 38704
7114.725 38875
7115.171 37915
7115.617 38684
7116.064 38930
7116.510 38921
7116.956 39471
7117.402 38523
7117.849 40531
7118.295 39294
7118.741 39042
7119.188 39804
7119.634 38421
7120.080 39941
7120.527 39328
7120.973 38529
7121.420 38547
7121.866 38469
7122.312 38164
7122.759 38976
7123.205 38281
7123.652 38138
7124.098 39203
7124.545 38913
7124.991 38994
7125.438 39504
7125.884 39026
7126.331 38559
7126.777 38669
7127.224 37875
7127.671 38188
7128.117 38710
7128.564 39228
7129.010 40870
7129.457 39555
7129.904 37953
7130.350 37718
7130.797 38346
7131.244 37912
7131.691 37518
7132.137 38283
7132.584 39252
7133.031 39604
7133.478 38062
7133.924 38794
7134.371 38943
7134.818 39392
7135.265 38513
7135.712 39000
7136.159 39132
7136.606 38813
7137.052 38880
7137.499 38783
7137.946 38852
7138.393 39062
7138.840 38497
7139.287 38570
7139.734 38307
7140.181 38670
7140.628 38595
7141.075 39133
7141.522 39228
7141.969 37887
7142.416 39945
7142.863 38287
7143.310 39870
7143.757 39904
7144.205 41030
7144.652 39522
7145.099 38691
7145.546 39859
7145.993 39273
7146.440 39902
7146.888 38967
7147.335 39258
7147.782 39528
7148.229 40112
7148.677 38862
7149.124 39151
7149.571 40885
7150.018 39083
7150.466 40420
7150.913 39228
7151.360 41033
7151.808 40912
7152.255 40348
7152.703 39296
7153.150 39314
7153.597 40566
7154.045 38849
7154.492 39787
7154.940 39981
7155.387 39540
7155.835 39930
7156.282 39374
7156.730 39602
7157.177 38465
7157.625 39030
7158.072 39808
7158.520 39092
7158.967 38974
7159.415 40244
7159.863 39047
7160.310 38645
7160.758 39501
7161.206 37575
7161.653 38699
7162.101 38074
7162.549 40011
7162.996 40526
7163.444 38933
7163.892 38937
7164.340 37118
7164.787 39015
7165.235 39279
7165.683 38954
7166.131 38835
7166.578 40627
7167.026 39948
7167.474 40322
7167.922 40739
7168.370 40414
7168.818 40116
7169.266 40423
7169.714 39092
7170.162 40870
7170.610 40415
7171.058 39906
7171.505 40380
7171.953 39742
7172.401 38628
7172.850 39431
7173.298 38761
7173.746 39494
7174.194 41565
7174.642 40340
7175.090 41597
7175.538 39834
7175.986 40872
7176.434 39981
7176.882 39589
7177.330 41062
7177.779 41160
7178.227 40323
7178.675 39488
7179.123 39373
7179.572 38762
7180.020 38712
7180.468 39831
7180.916 40002
7181.365 41481
7181.813 40893
7182.261 39743
7182.710 39598
7183.158 39424
7183.606 38751
7184.055 39386
7184.503 38592
7184.951 39483
7185.400 39356
7185.848 39036
7186.297 39444
7186.745 40128
7187.194 39477
7187.642 38873
7188.091 39418
7188.539 38701
7188.988 39316
7189.436 38857
7189.885 39028
7190.333 39189
7190.782 39882
7191.231 39630
7191.679 38740
7192.128 39481
7192.576 39421
7193.025 38697
7193.474 38881
7193.922 40100
7194.371 40786
7194.820 39917
7195.269 40341
7195.717 38766
7196.166 40098
7196.615 39573
7197.064 38987
7197.512 40409
7197.961 39405
7198.410 39907
7198.859 39733
7199.308 39532
7199.757 40336
7200.205 40215
7200.654 40071
7201.103 39325
7201.552 39792
7202.001 39728
7202.450 39864
7202.899 39056
7203.348 39128
7203.797 39585
7204.246 39041
7204.695 39602
7205.144 38782
7205.593 38313
7206.042 38142
7206.491 39039
7206.940 38603
7207.390 40098
7207.839 40657
7208.288 41127
7208.737 40146
7209.186 38419
7209.635 39661
7210.084 39359
7210.534 39626
7210.983 39019
7211.432 38787
7211.881 38035
7212.331 38535
7212.780 39178
7213.229 39346
7213.678 40479
7214.128 39598
7214.577 39561
7215.026 39615
7215.476 39938
7215.925 40140
7216.375 40275
7216.824 40724
7217.273 39438
7217.723 40038
7218.172 39343
7218.622 40200
7219.071 39656
7219.521 39404
7219.970 39158
7220.420 38964
7220.869 40100
7221.319 38492
7221.768 38533
7222.218 39782
7222.668 39733
7223.117 39856
7223.567 39284
7224.016 39121
7224.466 39002
7224.916 39244
7225.365 38966
7225.815 39727
7226.265 39885
7226.714 38781
7227.164 38924
7227.614 38808
7228.064 39009
7228.513 40039
7228.963 39270
7229.413 40083
7229.863 40202
7230.313 39928
7230.763 39636
7231.212 40441
7231.662 38763
7232.112 40086
7232.562 40465
7233.012 39249
7233.462 40081
7233.912 39614
7234.362 39502
7234.812 38200
7235.262 38767
7235.712 39678
7236.162 39414
7236.612 37874
7237.062 38618
7237.512 38972
7237.962 39031
7238.412 38012
7238.862 38385
7239.312 38499
7239.762 38316
7240.212 38746
7240.663 38432
7241.113 39323
7241.563 39015
7242.013 38036
7242.463 37798
7242.914 37491
7243.364 38415
7243.814 38170
7244.264 38489
7244.715 39577
7245.165 39450
7245.615 38852
7246.066 39110
7246.516 37814
7246.966 38698
7247.417 38501
7247.867 37260
7248.317 37540
7248.768 38352
7249.218 38443
7249.669 38319
7250.119 38027
7250.570 38610
7251.020 38479
7251.471 38470
7251.921 38003
7252.372 39637
7252.822 39845
7253.273 38400
7253.723 38476
7254.174 38931
7254.624 38448
7255.075 37554
7255.526 38326
7255.976 39218
7256.427 38979
7256.878 38118
7257.328 37877
7257.779 39419
7258.230 39170
7258.680 39650
7259.131 38709
7259.582 38825
7260.033 38595
7260.483 39705
7260.934 38799
7261.385 38838
7261.836 38871
7262.287 38570
7262.737 39012
7263.188 37712
7263.639 39381
7264.090 39285
7264.541 38861
7264.992 38847
7265.443 37543
7265.894 39715
7266.345 38959
7266.796 38257
7267.247 39330
7267.698 38854
7268.149 38997
7268.600 39066
7269.051 39287
7269.502 39189
7269.953 39887
7270.404 38348
7270.855 39012
7271.306 39429
7271.757 38382
7272.208 37583
7272.659 37986
7273.111 38902
7273.562 38426
7274.013 39827
7274.464 37918
7274.915 39707
7275.367 39075
7275.818 39538
7276.269 38382
7276.721 37368
7277.172 38277
7277.623 37795
7278.074 37387
7278.526 37973
7278.977 38733
7279.428 38116
7279.880 38613
7280.331 38548
7280.783 38268
7281.234 37201
7281.686 37412
7282.137 37870
7282.588 38216
7283.040 39599
7283.491 38640
7283.943 37526
7284.394 37157
7284.846 37391
7285.298 38311
7285.749 37151
7286.201 38382
7286.652 37921
7287.104 37648
7287.555 38367
7288.007 37827
7288.459 38381
7288.910 38159
7289.362 37233
7289.814 37769
7290.265 38538
7290.717 37585
7291.169 37049
7291.621 36991
7292.072 37376
7292.524 38532
7292.976 36886
7293.428 38586
7293.880 38301
7294.331 38533
7294.783 38530
7295.235 38525
7295.687 38800
7296.139 37943
7296.591 37460
7297.043 36845
7297.495 38371
7297.947 38826
7298.399 38603
7298.851 38617
7299.303 37673
7299.755 38426
7300.207 37816
7300.659 37622
7301.111 38523
7301.563 39064
7302.015 37988
7302.467 38014
7302.919 37966
7303.371 37422
7303.823 39077
7304.275 38471
7304.727 38119
7305.180 39310
7305.632 39173
7306.084 37937
7306.536 38446
7306.988 37996
7307.441 38056
7307.893 39221
7308.345 37920
7308.798 38728
7309.250 39150
7309.702 38337
7310.154 38386
7310.607 37487
7311.059 39067
7311.512 38754
7311.964 37733
7312.416 38115
7312.869 37963
7313.321 38097
7313.774 38341
7314.226 38204
7314.678 37614
7315.131 38659
7315.583 38444
7316.036 37887
7316.488 37969
7316.941 38301
7317.394 38663
7317.846 37366
7318.299 37440
7318.751 38233
7319.204 37762
7319.657 37650
7320.109 39407
7320.562 39170
7321.014 37758
7321.467 38209
7321.920 38110
7322.373 38431
7322.825 38194
7323.278 38519
7323.731 38002
7324.184 39156
7324.636 38460
7325.089 39231
7325.542 39745
7325.995 38856
7326.448 39111
7326.900 39627
7327.353 39414
7327.806 38830
7328.259 39414
7328.712 39143
7329.165 39354
7329.618 39406
7330.071 38527
7330.524 40189
7330.977 39053
7331.430 39942
7331.883 39089
7332.336 39432
7332.789 38700
7333.242 37488
7333.695 38937
7334.148 38578
7334.601 39542
7335.054 39595
7335.507 39342
7335.960 38278
7336.413 38529
7336.867 38125
7337.320 38515
7337.773 39203
7338.226 38898
7338.679 40057
7339.133 40067
7339.586 39174
7340.039 38110
7340.492 39197
7340.946 38430
7341.399 38650
7341.852 38258
7342.306 38030
7342.759 38689
7343.212 37675
7343.666 38679
7344.119 38663
7344.572 37451
7345.026 39019
7345.479 38140
7345.933 38176
7346.386 38829
7346.840 39665
7347.293 38594
7347.747 38516
7348.200 38431
7348.654 38384
7349.107 38606
7349.561 37474
7350.014 38426
7350.468 38909
7350.922 38548
7351.375 37820
7351.829 37588
7352.282 37952
7352.736 37957
7353.190 38073
7353.643 37531
7354.097 38826
7354.551 38773
7355.004 37605
7355.458 37343
7355.912 37810
7356.366 39299
7356.820 38203
7357.273 38253
7357.727 37892
7358.181 38904
7358.635 37892
7359.089 37087
7359.542 37566
7359.996 37767
7360.450 38349
7360.904 38113
7361.358 37716
7361.812 37897
7362.266 38417
7362.720 37885
7363.174 38240
7363.628 38247
7364.082 37976
7364.536 38630
7364.990 36338
7365.444 39302
7365.898 38073
7366.352 37892
7366.806 37431
7367.260 37527
7367.714 37759
7368.169 37566
7368.623 36760
7369.077 37980
7369.531 38598
7369.985 38590
7370.439 37908
7370.894 38701
7371.348 37118
7371.802 38477
7372.256 36938
7372.711 39249
7373.165 38936
7373.619 38224
7374.074 37912
7374.528 38399
7374.982 38296
7375.437 38343
7375.891 39260
7376.345 38905
7376.800 40198
7377.254 39814
7377.709 38544
7378.163 39321
7378.617 37951
7379.072 38419
7379.526 38288
7379.981 39281
7380.435 38945
7380.890 38773
7381.345 38623
7381.799 38060
7382.254 38040
7382.708 38223
7383.163 38829
7383.617 38925
7384.072 38623
7384.527 38109
7384.981 38239
7385.436 38197
7385.891 38652
7386.345 38882
7386.800 38608
7387.255 39725
7387.710 37904
7388.164 38550
7388.619 38669
7389.074 38245
7389.529 38360
7389.983 38673
7390.438 38281
7390.893 38331
7391.348 37828
7391.803 38253
7392.258 38893
7392.713 38179
7393.168 37224
7393.622 37990
7394.077 38435
7394.532 38498
7394.987 38147
7395.442 38841
7395.897 38913
7396.352 40511
7396.807 39204
7397.262 39427
7397.717 39497
7398.172 39157
7398.628 38562
7399.083 37992
7399.538 39282
7399.993 40078
7400.448 39232
7400.903 39704
7401.358 38836
7401.813 39066
7402.269 38749
7402.724 38436
7403.179 39002
7403.634 38524
7404.090 38264
7404.545 38591
7405.000 38640
7405.455 39148
7405.911 37833
7406.366 38131
7406.821 39574
7407.277 39339
7407.732 39152
7408.187 39237
7408.643 39021
7409.098 40007
7409.554 39021
7410.009 39857
7410.464 38694
7410.920 39805
7411.375 39606
7411.831 39726
7412.286 40308
7412.742 38696
7413.197 39185
7413.653 38593
7414.109 39401
7414.564 40151
7415.020 39868
7415.475 38443
7415.931 39173
7416.387 39541
7416.842 39214
7417.298 39764
7417.754 39918
7418.209 40685
7418.665 40261
7419.121 40512
7419.576 39763
7420.032 39061
7420.488 39802
7420.944 40760
7421.399 40404
7421.855 40387
7422.311 42121
7422.767 40990
7423.223 41014
7423.678 40936
7424.134 41002
7424.590 41700
7425.046 41853
7425.502 41298
7425.958 42360
7426.414 41811
7426.870 42401
7427.326 42634
7427.782 43422
7428.238 43465
7428.694 43506
7429.150 42902
7429.606 42837
7430.062 43676
7430.518 42784
7430.974 44424
7431.430 43907
7431.886 44368
7432.342 43774
7432.799 44973
7433.255 42911
7433.711 46283
7434.167 46087
7434.623 45676
7435.079 47541
7435.536 45572
7435.992 46638
7436.448 46071
7436.904 47133
7437.361 47219
7437.817 45434
7438.273 45046
7438.730 45165
7439.186 44443
7439.642 45470
7440.099 46708
7440.555 44751
7441.011 44132
7441.468 42402
7441.924 43107
7442.381 41618
7442.837 42587
7443.294 43192
7443.750 41954
7444.206 42177
7444.663 41208
7445.120 43635
7445.576 42049
7446.033 41769
7446.489 41995
7446.946 41354
7447.402 41553
7447.859 40427
7448.316 40234
7448.772 40006
7449.229 40731
7449.685 40372
7450.142 39868
7450.599 39826
7451.056 39365
7451.512 40279
7451.969 39362
7452.426 39619
7452.882 40063
7453.339 39947
7453.796 39342
7454.253 38651
7454.710 39531
7455.166 39325
7455.623 40274
7456.080 38115
7456.537 39756
7456.994 38810
7457.451 38972
7457.908 39938
7458.365 39177
7458.822 40482
7459.279 38762
7459.735 39661
7460.192 39924
7460.649 39046
7461.106 39113
7461.563 38551
7462.021 38550
7462.478 38561
7462.935 39038
7463.392 38903
7463.849 39239
7464.306 39603
7464.763 40167
7465.220 38955
7465.677 37734
7466.135 37493
7466.592 39051
7467.049 38628
7467.506 37954
7467.963 39557
7468.421 38768
7468.878 38347
7469.335 39012
7469.792 38748
7470.250 39134
7470.707 38712
7471.164 39232
7471.622 39172
7472.079 39180
7472.536 39193
7472.994 38883
7473.451 39236
7473.908 38986
7474.366 38891
7474.823 38103
7475.281 39177
7475.738 39131
7476.196 38592
7476.653 37746
7477.111 37820
7477.568 38451
7478.026 38372
7478.483 38397
7478.941 38308
7479.398 39367
7479.856 39010
7480.314 38985
7480.771 39803
7481.229 38223
7481.687 38365
7482.144 37392
7482.602 38755
7483.060 38573
7483.517 38704
7483.975 38533
7484.433 37761
7484.890 37907
7485.348 38567
7485.806 40186
7486.264 38911
7486.722 39222
7487.179 38816
7487.637 38446
7488.095 38435
7488.553 38163
7489.011 38797
7489.469 38443
7489.927 39136
7490.384 38416
7490.842 39636
7491.300 38538
7491.758 37979
7492.216 38607
7492.674 37169
7493.132 37736
7493.590 37402
7494.048 38305
7494.506 38301
7494.964 39034
7495.422 38283
7495.881 38408
7496.339 38882
7496.797 38936
7497.255 38764
7497.713 38076
7498.171 38511
7498.629 38766
7499.088 38602
7499.546 38300
7500.004 39406
7500.462 38032
7500.920 38037
7501.379 38900
7501.837 37328
7502.295 38995
7502.753 38417
7503.212 37726
7503.670 38408
7504.128 37246
7504.587 38208
7505.045 38028
7505.504 38678
7505.962 38579
7506.420 38717
7506.879 38456
7507.337 37492
7507.796 38388
7508.254 38913
7508.713 39304
7509.171 38073
7509.630 39092
7510.088 39777
7510.547 39194
7511.005 38071
7511.464 36970
7511.922 36717
7512.381 36343
7512.840 37899
7513.298 37544
7513.757 39029
7514.215 38128
7514.674 39092
7515.133 39064
7515.591 37808
7516.050 38292
7516.509 36622
7516.968 37859
7517.426 37600
7517.885 38127
7518.344 37818
7518.803 36385
7519.261 36665
7519.720 37289
7520.179 37920
7520.638 37534
7521.097 37469
7521.556 36935
7522.015 38101
7522.474 37298
7522.932 38516
7523.391 38268
7523.850 37992
7524.309 38583
7524.768 38012
7525.227 39366
7525.686 38174
7526.145 37203
7526.604 38235
7527.063 37839
7527.522 38147
7527.981 36778
7528.441 37670
7528.900 38411
7529.359 39267
7529.818 39248
7530.277 38883
7530.736 37603
7531.195 36681
7531.654 37524
7532.114 36634
7532.573 38322
7533.032 38288
7533.491 38207
7533.951 37491
7534.410 37888
7534.869 37898
7535.328 37130
7535.788 37181
7536.247 36477
7536.706 38352
7537.166 37818
7537.625 37157
7538.085 36843
7538.544 36572
7539.003 38616
7539.463 36877
7539.922 36805
7540.382 37079
7540.841 37100
7541.301 37739
7541.760 37409
7542.220 38205
7542.679 37173
7543.139 37437
7543.598 37207
7544.058 36963
7544.517 37300
7544.977 37251
7545.437 37205
7545.896 37525
7546.356 37326
7546.815 37091
7547.275 37818
7547.735 35723
7548.195 37887
7548.654 38036
7549.114 38232
7549.574 37772
7550.033 36429
7550.493 37105
7550.953 37049
7551.413 37807
7551.873 37573
7552.332 37512
7552.792 37301
7553.252 35988
7553.712 37540
7554.172 37937
7554.632 37642
7555.092 36743
7555.551 38445
7556.011 37499
7556.471 37724
7556.931 37831
7557.391 37829
7557.851 37106
7558.311 37886
7558.771 37960
7559.231 36729
7559.691 38074
7560.151 37052
7560.612 37051
7561.072 37143
7561.532 35924
7561.992 37020
7562.452 37775
7562.912 37609
7563.372 37271
7563.832 38333
7564.293 38060
7564.753 36617
7565.213 37025
7565.673 36885
7566.133 36997
7566.594 37569
7567.054 38040
7567.514 37670
7567.975 38164
7568.435 37345
7568.895 37198
7569.356 36559
7569.816 37292
7570.276 38146
7570.737 36948
7571.197 38516
7571.657 37732
7572.118 36715
7572.578 37365
7573.039 36417
7573.499 37900
7573.960 37323
7574.420 37064
7574.881 37333
7575.341 37446
7575.802 37469
7576.262 37285
7576.723 37347
7577.184 36147
7577.644 38041
7578.105 37169
7578.565 37302
7579.026 37958
7579.487 38411
7579.947 37797
7580.408 37025
7580.869 37528
7581.329 36731
7581.790 37633
7582.251 36991
7582.712 38041
7583.172 37826
7583.633 37496
7584.094 37472
7584.555 36834
7585.016 38003
7585.476 37009
7585.937 37596
7586.398 38031
7586.859 37795
7587.320 37862
7587.781 36495
7588.242 37014
7588.703 37337
7589.164 37783
7589.625 38204
7590.086 38238
7590.547 37684
7591.008 37690
7591.469 37049
7591.930 37384
7592.391 36842
7592.852 36680
7593.313 36603
7593.774 37087
7594.235 37698
7594.696 37773
7595.157 37614
7595.618 36533
7596.080 36211
7596.541 37330
7597.002 36789
7597.463 36103
7597.924 36649
7598.386 36446
7598.847 37586
7599.308 38004
7599.769 36941
7600.231 37362
7600.692 37489
7601.153 36733
7601.615 38505
7602.076 37478
7602.537 38332
7602.999 37477
7603.460 37653
7603.921 37509
7604.383 37004
7604.844 37475
7605.306 36219
7605.767 37746
7606.229 37762
7606.690 37001
7607.152 37650
7607.613 36572
7608.075 37629
7608.536 36502
7608.998 37004
7609.459 37405
7609.921 37757
7610.382 37748
7610.844 36935
7611.306 36815
7611.767 37131
7612.229 38303
7612.691 37975
7613.152 37686
7613.614 38180
7614.076 38287
7614.537 37419
7614.999 36755
7615.461 37525
7615.923 37350
7616.384 37162
7616.846 37324
7617.308 38631
7617.770 37311
7618.232 36455
7618.694 37256
7619.155 37339
7619.617 37988
7620.079 37140
7620.541 36774
7621.003 36964
7621.465 37128
7621.927 36882
7622.389 37527
7622.851 36775
7623.313 37518
7623.775 38216
7624.237 37080
7624.699 38306
7625.161 37523
7625.623 38911
7626.085 37053
7626.547 38103
7627.009 37365
7627.471 36731
7627.934 38662
7628.396 37287
7628.858 38410
7629.320 38480
7629.782 37894
7630.244 37585
7630.707 37104
7631.169 37072
7631.631 37782
7632.093 37857
7632.556 37909
7633.018 38234
7633.480 38327
7633.943 37753
7634.405 37426
7634.867 37692
7635.330 37283
7635.792 37399
7636.254 38630
7636.717 38171
7637.179 38757
7637.642 38338
7638.104 37311
7638.567 38383
7639.029 38629
7639.492 39702
7639.954 38611
7640.417 39420
7640.879 39474
7641.342 40395
7641.804 39508
7642.267 38619
7642.729 40122
7643.192 39280
7643.655 39827
7644.117 39676
7644.580 39933
7645.042 39240
7645.505 40468
7645.968 40959
7646.431 39419
7646.893 40476
7647.356 39523
7647.819 40515
7648.281 41836
7648.744 41233
7649.207 39713
7649.670 40696
7650.133 40022
7650.595 40093
7651.058 40499
7651.521 39210
7651.984 40462
7652.447 39967
7652.910 40329
7653.373 40208
7653.836 39366
7654.299 40093
7654.761 39991
7655.224 38849
7655.687 39534
7656.150 39390
7656.613 38331
7657.076 37869
7657.539 38388
7658.003 37427
7658.466 38665
7658.929 37645
7659.392 38539
7659.855 38787
7660.318 38373
7660.781 38171
7661.244 38126
7661.707 37155
7662.171 37800
7662.634 39158
7663.097 37877
7663.560 38965
7664.023 38525
7664.487 38277
7664.950 39428
7665.413 38409
7665.877 39233
7666.340 36716
7666.803 37261
7667.267 37524
7667.730 38813
7668.193 37937
7668.657 37155
7669.120 38038
7669.583 38007
7670.047 37602
7670.510 36720
7670.974 37771
7671.437 37806
7671.901 36933
7672.364 37750
7672.828 38300
7673.291 38027
7673.755 36846
7674.218 37647
7674.682 36439
7675.145 38217
7675.609 38109
7676.073 37414
7676.536 36973
7677.000 35744
7677.463 37238
7677.927 37198
7678.391 37799
7678.854 37065
7679.318 37137
7679.782 37162
7680.246 37318
7680.709 37263
7681.173 36140
7681.637 37748
7682.101 36810
7682.564 37373
7683.028 38620
7683.492 38506
7683.956 37290
7684.420 37408
7684.884 37549
7685.348 37547
7685.811 37508
7686.275 36220
7686.739 38685
7687.203 37523
7687.667 35842
7688.131 36987
7688.595 36723
7689.059 36919
7689.523 36362
7689.987 36744
7690.451 37028
7690.915 36624
7691.379 36360
7691.843 36881
7692.307 36854
7692.772 37542
7693.236 37468
7693.700 36798
7694.164 37232
7694.628 37380
7695.092 37669
7695.557 37051
7696.021 37764
7696.485 36883
7696.949 35886
7697.413 36506
7697.878 36278
7698.342 37074
7698.806 37064
7699.271 36868
7699.735 37031
7700.199 36557
7700.664 36380
7701.128 36131
7701.592 36425
7702.057 37096
7702.521 37191
7702.986 36679
7703.450 37129
7703.914 36243
7704.379 36781
7704.843 37285
7705.308 35972
7705.772 37221
7706.237 37559
7706.701 37301
7707.166 36539
7707.631 36386
7708.095 36190
7708.560 35231
7709.024 35875
7709.489 35326
7709.954 37349
7710.418 37905
7710.883 36716
7711.348 37143
7711.812 35678
7712.277 36750
7712.742 37287
7713.206 36361
7713.671 36935
7714.136 38177
7714.601 36738
7715.065 37312
7715.530 37245
7715.995 36197
7716.460 37353
7716.925 36970
7717.390 36768
7717.854 37769
7718.319 36329
7718.784 36756
7719.249 36123
7719.714 36880
7720.179 36403
7720.644 37094
7721.109 36046
7721.574 38070
7722.039 37383
7722.504 36984
7722.969 37455
7723.434 36137
7723.899 37284
7724.364 36334
7724.829 36064
7725.294 36221
7725.759 36594
7726.225 36304
7726.690 36585
7727.155 36089
7727.620 36260
7728.085 37052
7728.550 36488
7729.016 37722
7729.481 37857
7729.946 38639
7730.411 37111
7730.877 36425
7731.342 36306
7731.807 35876
7732.272 35795
7732.738 35291
7733.203 36643
7733.668 36335
7734.134 36190
7734.599 37079
7735.065 36103
7735.530 36959
7735.995 37212
7736.461 36468
7736.926 37290
7737.392 37438
7737.857 36372
7738.323 36310
7738.788 36415
7739.254 36923
7739.719 36384
7740.185 36026
7740.650 36829
7741.116 36859
7741.582 37770
7742.047 36962
7742.513 35493
7742.978 36546
7743.444 36485
7743.910 35327
7744.375 34582
7744.841 37187
7745.307 36555
7745.773 36521
7746.238 36132
7746.704 35914
7747.170 37626
7747.636 36320
7748.101 37043
7748.567 36191
7749.033 36841
7749.499 36559
7749.965 35974
7750.430 36468
7750.896 36478
7751.362 37039
7751.828 35180
7752.294 36642
7752.760 36877
7753.226 36944
7753.692 36383
7754.158 37098
7754.624 37135
7755.090 36434
7755.556 36769
7756.022 35794
7756.488 37168
7756.954 36577
7757.420 36490
7757.886 37035
7758.352 37320
7758.818 37712
7759.284 36239
7759.751 36615
7760.217 37116
7760.683 37080
7761.149 37007
7761.615 36520
7762.082 36480
7762.548 36151
7763.014 37145
7763.480 35910
7763.947 36400
7764.413 36164
7764.879 37175
7765.345 37449
7765.812 36290
7766.278 36379
7766.744 36513
7767.211 37326
7767.677 36724
7768.144 37104
7768.610 37142
7769.076 36932
7769.543 36983
7770.009 36416
7770.476 37013
7770.942 36492
7771.409 36893
7771.875 37283
7772.342 36680
7772.808 36974
7773.275 36132
7773.741 36927
7774.208 37757
7774.675 37631
7775.141 37010
7775.608 37338
7776.074 37005
7776.541 37879
7777.008 36644
7777.474 37144
7777.941 37032
7778.408 36935
7778.875 37163
7779.341 37557
7779.808 37665
7780.275 38779
7780.742 36388
7781.208 37041
7781.675 36077
7782.142 37203
7782.609 36180
7783.076 36816
7783.543 36938
7784.009 37787
7784.476 37360
7784.943 36975
7785.410 37477
7785.877 36781
7786.344 37193
7786.811 37132
7787.278 38334
7787.745 37696
7788.212 37663
7788.679 37198
7789.146 36716
7789.613 37327
7790.080 35623
7790.547 36650
7791.014 37077
7791.481 37471
7791.948 36776
7792.416 36789
7792.883 37586
7793.350 37884
7793.817 38080
7794.284 36945
7794.751 37262
7795.219 36982
7795.686 36119
7796.153 36444
7796.620 37614
7797.088 37814
7797.555 37808
7798.022 37777
7798.490 37319
7798.957 37383
7799.424 37813
7799.892 39267
7800.359 37241
7800.826 37293
7801.294 36850
7801.761 36777
7802.229 37227
7802.696 36317
7803.164 38412
7803.631 36906
7804.098 37286
7804.566 37577
7805.033 37038
7805.501 37495
7805.969 36818
7806.436 36821
7806.904 36147
7807.371 37267
7807.839 36599
7808.306 35224
7808.774 36039
7809.242 36933
7809.709 37434
7810.177 37163
7810.645 37738
7811.112 36941
7811.580 36162
7812.048 37109
7812.516 36774
7812.983 37127
7813.451 37045
7813.919 37684
7814.387 37332
7814.854 37073
7815.322 37512
7815.790 36184
7816.258 37427
7816.726 37276
7817.194 37059
7817.662 35681
7818.129 36078
7818.597 36430
7819.065 37058
7819.533 36394
7820.001 36838
7820.469 37093
7820.937 37199
7821.405 37917
7821.873 37586
7822.341 37836
7822.809 36993
7823.277 36974
7823.745 36012
7824.214 37123
7824.682 37545
7825.150 37013
7825.618 37765
7826.086 36216
7826.554 37387
7827.022 36732
7827.491 36704
7827.959 36410
7828.427 36250
7828.895 36419
7829.363 35933
7829.832 36649
7830.300 36206
7830.768 37553
7831.237 36362
7831.705 36016
7832.173 35623
7832.642 36728
7833.110 36370
7833.578 35900
7834.047 36396
7834.515 36348
7834.984 36460
7835.452 35997
7835.920 35467
7836.389 36582
7836.857 35978
7837.326 36889
7837.794 36196
7838.263 37504
7838.731 37866
7839.200 36193
7839.668 37097
7840.137 36216
7840.606 37301
7841.074 35603
7841.543 37356
7842.011 36745
7842.480 37189
7842.949 36392
7843.417 35196
7843.886 36288
7844.355 36226
7844.823 36611
7845.292 36692
7845.761 38188
7846.230 36672
7846.698 36421
7847.167 35234
7847.636 35631
7848.105 36057
7848.574 35320
7849.042 36605
7849.511 35755
7849.980 37249
7850.449 36318
7850.918 37069
7851.387 36843
7851.856 36233
7852.325 36226
7852.794 36235
7853.263 36694
7853.732 35996
7854.201 37804
7854.670 36655
7855.139 36673
7855.608 36492
7856.077 36211
7856.546 36985
7857.015 36480
7857.484 37193
7857.953 36918
7858.422 37151
7858.891 35546
7859.360 36115
7859.830 36277
7860.299 36485
7860.768 36836
7861.237 35933
7861.706 37503
7862.176 36995
7862.645 36345
7863.114 36510
7863.583 34162
7864.053 36951
7864.522 36152
7864.991 36087
7865.461 37733
7865.930 37581
7866.399 37063
7866.869 36366
7867.338 36743
7867.808 36447
7868.277 36197
7868.746 35904
7869.216 37135
7869.685 37135
7870.155 37093
7870.624 35762
7871.094 35414
7871.563 35437
7872.033 35220
7872.502 35771
7872.972 35182
7873.441 37132
7873.911 36707
7874.381 35411
7874.850 36092
7875.320 35559
7875.790 37673
7876.259 35916
7876.729 36240
7877.199 35540
7877.668 36060
7878.138 35795
7878.608 35323
7879.077 35789
7879.547 35680
7880.017 36601
7880.487 36047
7880.957 36144
7881.426 36425
7881.896 36976
7882.366 35639
7882.836 35645
7883.306 35660
7883.776 36265
7884.246 37885
7884.715 36851
7885.185 37589
7885.655 36766
7886.125 36514
7886.595 37111
7887.065 36185
7887.535 36502
7888.005 36744
7888.475 36524
7888.945 35601
7889.415 36347
7889.885 35779
7890.355 35629
7890.826 36670
7891.296 36262
7891.766 36131
7892.236 35571
7892.706 36224
7893.176 36382
7893.646 36702
7894.117 35986
7894.587 36581
7895.057 36524
7895.527 35277
7895.998 36420
7896.468 36013
7896.938 38101
7897.408 36304
7897.879 37232
7898.349 37440
7898.819 35283
7899.290 36407
7899.760 35798
7900.230 36033
7900.701 36097
7901.171 37372
7901.642 36441
7902.112 36251
7902.582 37344
7903.053 36804
7903.523 36762
7903.994 37044
7904.464 37464
7904.935 36553
7905.405 36696
7905.876 35821
7906.347 35868
7906.817 36164
7907.288 36269
7907.758 36632
7908.229 36748
7908.700 38193
7909.170 38323
7909.641 36574
7910.112 37000
7910.582 36610
7911.053 37239
7911.524 36650
7911.994 36124
7912.465 36485
7912.936 37290
7913.407 36744
7913.877 36246
7914.348 37150
7914.819 36516
7915.290 37102
7915.761 36539
7916.232 37540
7916.702 37182
7917.173 37064
7917.644 35617
7918.115 35437
7918.586 36691
7919.057 36941
7919.528 37103
7919.999 35248
7920.470 37399
7920.941 36449
7921.412 36790
7921.883 36456
7922.354 36682
7922.825 36635
7923.296 35972
7923.767 36072
7924.238 37070
7924.709 37414
7925.181 37027
7925.652 37457
7926.123 36819
7926.594 36453
7927.065 37028
7927.536 35449
7928.008 38038
7928.479 36987
7928.950 37253
7929.421 36468
7929.893 37096
7930.364 37218
7930.835 36897
7931.306 37383
7931.778 35962
7932.249 37149
7932.720 37254
7933.192 36231
7933.663 37247
7934.135 36345
7934.606 36949
7935.077 37219
7935.549 37002
7936.020 36082
7936.492 36507
7936.963 36600
7937.435 37181
7937.906 36871
7938.378 36713
7938.849 37006
7939.321 36011
7939.792 37499
7940.264 37493
7940.736 37462
7941.207 36799
7941.679 36447
7942.150 36800
7942.622 36421
7943.094 37410
7943.565 36480
7944.037 37343
7944.509 37059
7944.980 36706
7945.452 36045
7945.924 35912
7946.396 38216
7946.867 36331
7947.339 37039
7947.811 36781
7948.283 36311
7948.755 36513
7949.227 36419
7949.698 36104
7950.170 36719
7950.642 36880
7951.114 37054
7951.586 37383
7952.058 36435
7952.530 37453
7953.002 36514
7953.474 37323
7953.946 36883
7954.418 36904
7954.890 37117
7955.362 36405
7955.834 37287
7956.306 36444
7956.778 36680
7957.250 36541
7957.722 37283
7958.194 37939
7958.666 36650
7959.139 36216
7959.611 37516
7960.083 37328
7960.555 36542
7961.027 35966
7961.499 37000
7961.972 37105
7962.444 36635
7962.916 36486
7963.388 37560
7963.861 36655
7964.333 36465
7964.805 35898
7965.278 35878
7965.750 36945
7966.222 35853
7966.695 37948
7967.167 36341
7967.639 36798
7968.112 37186
7968.584 36102
7969.057 36949
7969.529 36878
7970.002 37533
7970.474 37607
7970.947 37753
7971.419 36310
7971.892 37876
7972.364 36657
7972.837 36090
7973.309 36399
7973.782 37089
7974.254 36974
7974.727 35704
7975.200 36383
7975.672 37376
7976.145 38209
7976.618 36891
7977.090 37514
7977.563 38068
7978.036 36918
7978.508 37408
7978.981 37073
7979.454 37913
7979.927 37831
7980.399 37047
7980.872 38057
7981.345 36926
7981.818 36855
7982.291 36278
7982.764 37823
7983.236 37239
7983.709 37782
7984.182 37183
7984.655 36975
7985.128 36864
7985.601 36873
7986.074 36952
7986.547 36741
7987.020 38098
7987.493 38003
7987.966 37360
7988.439 36751
7988.912 36853
7989.385 38273
7989.858 37655
7990.331 38293
7990.804 37250
7991.277 38581
7991.750 38604
7992.223 37713
7992.697 36997
7993.170 36940
7993.643 37922
7994.116 37468
7994.589 36749
7995.062 37294
7995.536 37510
7996.009 37243
7996.482 37243
7996.955 37755
7997.429 38065
7997.902 38663
7998.375 36977
7998.849 37284
7999.322 38388
7999.795 38044
8000.269 37221
8000.742 37987
8001.216 38278
8001.689 38212
8002.162 38229
8002.636 36534
8003.109 38569
8003.583 37792
8004.056 37218
8004.530 38743
8005.003 37619
8005.477 38568
8005.950 38287
8006.424 38069
8006.897 37440
8007.371 38207
8007.845 38391
8008.318 37625
8008.792 38688
8009.265 38789
8009.739 38316
8010.213 37324
8010.686 39062
8011.160 38923
8011.634 39867
8012.108 38904
8012.581 39344
8013.055 37601
8013.529 38548
8014.003 38791
8014.476 38235
8014.950 39501
8015.424 39118
8015.898 38682
8016.372 39714
8016.846 38705
8017.319 39343
8017.793 37893
8018.267 38906
8018.741 38990
8019.215 38891
8019.689 38679
8020.163 38140
8020.637 37866
8021.111 38080
8021.585 38164
8022.059 37976
8022.533 39834
8023.007 39587
8023.481 38617
8023.955 38450
8024.429 39639
8024.903 38796
8025.377 38388
8025.852 38976
8026.326 38957
8026.800 40370
8027.274 40489
8027.748 40222
8028.222 40544
8028.697 38899
8029.171 39832
8029.645 38634
8030.119 39611
8030.594 39490
8031.068 40050
8031.542 39685
8032.017 38775
8032.491 40305
8032.965 40666
8033.440 41621
8033.914 41139
8034.388 40268
8034.863 39112
8035.337 39662
8035.812 39317
8036.286 39910
8036.761 40889
8037.235 40570
8037.709 41205
8038.184 40185
8038.658 41696
8039.133 41995
8039.608 41160
8040.082 40644
8040.557 40571
8041.031 41258
8041.506 41596
8041.980 40248
8042.455 41240
8042.930 41072
8043.404 42621
8043.879 41755
8044.354 40591
8044.828 40495
8045.303 42206
8045.778 41493
8046.253 41567
8046.727 42174
8047.202 41842
8047.677 41393
8048.152 42640
8048.626 43529
8049.101 43607
8049.576 43936
8050.051 42568
8050.526 44613
8051.001 43935
8051.476 43714
8051.951 44226
8052.425 43019
8052.900 44963
8053.375 44692
8053.850 43694
8054.325 43609
8054.800 43553
8055.275 43063
8055.750 42489
8056.225 44312
8056.700 43770
8057.175 43896
8057.651 43032
8058.126 44230
8058.601 43606
8059.076 44896
8059.551 44144
8060.026 43928
8060.501 44771
8060.976 43602
8061.452 44671
8061.927 43931
8062.402 44846
8062.877 45407
8063.353 45361
8063.828 45050
8064.303 43638
8064.778 46077
8065.254 44856
8065.729 44053
8066.204 44919
8066.680 44146
8067.155 43990
8067.630 44480
8068.106 45521
8068.581 46015
8069.057 46376
8069.532 44816
8070.007 45968
8070.483 46181
8070.958 47069
8071.434 47545
8071.909 46977
8072.385 47415
8072.860 45840
8073.336 46869
8073.812 47389
8074.287 48322
8074.763 49066
8075.238 48721
8075.714 48435
8076.189 48030
8076.665 50748
8077.141 48160
8077.616 49434
8078.092 49137
8078.568 50108
8079.044 49996
8079.519 49727
8079.995 50056
8080.471 50326
8080.947 48875
8081.422 49148
8081.898 48810
8082.374 47854
8082.850 47491
8083.326 47381
8083.801 47072
8084.277 47325
8084.753 47401
8085.229 48798
8085.705 47706
8086.181 47514
8086.657 48755
8087.133 48872
8087.609 48488
8088.085 48074
8088.561 48995
8089.037 47298
8089.513 47365
8089.989 47775
8090.465 48404
8090.941 47488
8091.417 45634
8091.893 45401
8092.369 46111
8092.845 47540
8093.321 46541
8093.798 47103
8094.274 46480
8094.750 46912
8095.226 46281
8095.702 45745
8096.179 45386
8096.655 44236
8097.131 44762
8097.607 45132
8098.084 46130
8098.560 45529
8099.036 45388
8099.512 45840
8099.989 45344
8100.465 46631
8100.942 44587
8101.418 44119
8101.894 44860
8102.371 45756
8102.847 44640
8103.324 44377
8103.800 44779
8104.276 45762
8104.753 45135
8105.229 45261
8105.706 45931
8106.182 46395
8106.659 45948
8107.136 45041
8107.612 45977
8108.089 45172
8108.565 44519
8109.042 45195
8109.518 44303
8109.995 47217
8110.472 46515
8110.948 46805
8111.425 45833
8111.902 44454
8112.378 46271
8112.855 45230
8113.332 46416
8113.809 46653
8114.285 48276
8114.762 48756
8115.239 46738
8115.716 46936
8116.193 47748
8116.669 46890
8117.146 46735
8117.623 47077
8118.100 48338
8118.577 48259
8119.054 46607
8119.531 47458
8120.008 47945
8120.484 46693
8120.961 47730
8121.438 47265
8121.915 49736
8122.392 48690
8122.869 47532
8123.346 49321
8123.823 48735
8124.301 50448
8124.778 48027
8125.255 48616
8125.732 49520
8126.209 50125
8126.686 49604
8127.163 49873
8127.640 50409
8128.117 50950
8128.595 50668
8129.072 49059
8129.549 50474
8130.026 49313
8130.503 50094
8130.981 49904
8131.458 49817
8131.935 51118
8132.413 49890
8132.890 50733
8133.367 49969
8133.845 50698
8134.322 50085
8134.799 49828
8135.277 50172
8135.754 49389
8136.231 50498
8136.709 49254
8137.186 49546
8137.664 51787
8138.141 50109
8138.619 48114
8139.096 48224
8139.574 47632
8140.051 47901
8140.529 49013
8141.006 46574
8141.484 47416
8141.961 46760
8142.439 47970
8142.917 45563
8143.394 45695
8143.872 45468
8144.349 44760
8144.827 45854
8145.305 43341
8145.782 44530
8146.260 44498
8146.738 44111
8147.216 44281
8147.693 43397
8148.171 43350
8148.649 43569
8149.127 44716
8149.604 43842
8150.082 42431
8150.560 42863
8151.038 42528
8151.516 42857
8151.994 43304
8152.472 43245
8152.949 41787
8153.427 43139
8153.905 42190
8154.383 42044
8154.861 41012
8155.339 41170
8155.817 42719
8156.295 41248
8156.773 41574
8157.251 40117
8157.729 42168
8158.207 41355
8158.685 40732
8159.163 41149
8159.642 40699
8160.120 41271
8160.598 40238
8161.076 42582
8161.554 41930
8162.032 40740
8162.510 40738
8162.989 40274
8163.467 41545
8163.945 41943
8164.423 42280
8164.902 40136
8165.380 40733
8165.858 40771
8166.336 40993
8166.815 40538
8167.293 40595
8167.771 41547
8168.250 40731
8168.728 42026
8169.206 41467
8169.685 41323
8170.163 40205
8170.642 41457
8171.120 42814
8171.599 41949
8172.077 41770
8172.555 40961
8173.034 41107
8173.512 41728
8173.991 42419
8174.470 40649
8174.948 41303
8175.427 41749
8175.905 40246
8176.384 42634
8176.862 41117
8177.341 41637
8177.820 42432
8178.298 43356
8178.777 41465
8179.256 41044
8179.734 41986
8180.213 41451
8180.692 41846
8181.171 40605
8181.649 42609
8182.128 40078
8182.607 41273
8183.086 42312
8183.564 41296
8184.043 42442
8184.522 41342
8185.001 41038
8185.480 40146
8185.959 40823
8186.437 40972
8186.916 40439
8187.395 40900
8187.874 40445
8188.353 40491
8188.832 40125
8189.311 40739
8189.790 39216
8190.269 40259
8190.748 40489
8191.227 40497
8191.706 39243
8192.185 38478
8192.664 40095
8193.143 38963
8193.623 40451
8194.102 39375
8194.581 39133
8195.060 39952
8195.539 38626
8196.018 38506
8196.497 38532
8196.977 39233
8197.456 39181
8197.935 39980
8198.414 38311
8198.894 38098
8199.373 38595
8199.852 39213
8200.331 40715
8200.811 39031
8201.290 38908
8201.769 37974
8202.249 38332
8202.728 37136
8203.207 38164
8203.687 37935
8204.166 37658
8204.646 38384
8205.125 37465
8205.605 38702
8206.084 38840
8206.564 37255
8207.043 37657
8207.523 38257
8208.002 38571
8208.482 37180
8208.961 36673
8209.441 36746
8209.920 38278
8210.400 37934
8210.879 37099
8211.359 37850
8211.839 37992
8212.318 37330
8212.798 35967
8213.278 37945
8213.757 36817
8214.237 37351
8214.717 37577
8215.197 37607
8215.676 36172
8216.156 36700
8216.636 36328
8217.116 36411
8217.595 36855
8218.075 36517
8218.555 37077
8219.035 37598
8219.515 35935
8219.995 37551
8220.475 37543
8220.954 37552
8221.434 37632
8221.914 37432
8222.394 37987
8222.874 37207
8223.354 36993
8223.834 37343
8224.314 37442
8224.794 37208
8225.274 37367
8225.754 38468
8226.234 37594
8226.714 36936
8227.195 36836
8227.675 36736
8228.155 35837
8228.635 36737
8229.115 36364
8229.595 38136
8230.075 36543
8230.556 36452
8231.036 36829
8231.516 35738
8231.996 37318
8232.476 36893
8232.957 37365
8233.437 37260
8233.917 37453
8234.398 36975
8234.878 35822
8235.358 36257
8235.838 36009
8236.319 37000
8236.799 36569
8237.280 37982
8237.760 37928
8238.240 36563
8238.721 36576
8239.201 36664
8239.682 36398
8240.162 35751
8240.643 37040
8241.123 35786
8241.604 38312
8242.084 37039
8242.565 37093
8243.045 37456
8243.526 36332
8244.006 36721
8244.487 36636
8244.968 36528
8245.448 36325
8245.929 37726
8246.410 36294
8246.890 35942
8247.371 35838
8247.852 37048
8248.332 36207
8248.813 36126
8249.294 36034
8249.775 37162
8250.255 36554
8250.736 36506
8251.217 36022
8251.698 36846
8252.179 36523
8252.659 36991
8253.140 35596
8253.621 36856
8254.102 35897
8254.583 36314
8255.064 36408
8255.545 35627
8256.026 36310
8256.507 35615
8256.987 36110
8257.468 35758
8257.949 36057
8258.430 35255
8258.911 34839
8259.393 35573
8259.874 35220
8260.355 36261
8260.836 35602
8261.317 35781
8261.798 36417
8262.279 36417
8262.760 36473
8263.241 35869
8263.722 35369
8264.204 34883
8264.685 36360
8265.166 34935
8265.647 36520
8266.128 35734
8266.610 35574
8267.091 35802
8267.572 35027
8268.054 36120
8268.535 35365
8269.016 35258
8269.497 35586
8269.979 35983
8270.460 35756
8270.942 35785
8271.423 35356
8271.904 36642
8272.386 37229
8272.867 35683
8273.349 36539
8273.830 36547
8274.312 37299
8274.793 34829
8275.275 35272
8275.756 35770
8276.238 34728
8276.719 35056
8277.201 34476
8277.682 36254
8278.164 35902
8278.645 35869
8279.127 36674
8279.609 36049
8280.090 35626
8280.572 35214
8281.054 36130
8281.535 35254
8282.017 35879
8282.499 35451
8282.980 34687
8283.462 35408
8283.944 35667
8284.426 35738
8284.907 36179
8285.389 35677
8285.871 36270
8286.353 36141
8286.835 35053
8287.317 35668
8287.798 35896
8288.280 35628
8288.762 36609
8289.244 35490
8289.726 35804
8290.208 36483
8290.690 36280
8291.172 35185
8291.654 35041
8292.136 35584
8292.618 34567
8293.100 35793
8293.582 35290
8294.064 36422
8294.546 35486
8295.028 35276
8295.510 34796
8295.992 36474
8296.474 36204
8296.957 35677
8297.439 36407
8297.921 35369
8298.403 35854
8298.885 35276
8299.367 35634
8299.850 35404
8300.332 35785
8300.814 35382
8301.296 34278
8301.779 35730
8302.261 36158
8302.743 35447
8303.226 35972
8303.708 35066
8304.190 35963
8304.673 34990
8305.155 35522
8305.637 35948
8306.120 35597
8306.602 36405
8307.085 35406
8307.567 35504
8308.050 35471
8308.532 36849
8309.015 35804
8309.497 36753
8309.980 36992
8310.462 36630
8310.945 35884
8311.427 35184
8311.910 36074
8312.392 35565
8312.875 35598
8313.358 34447
8313.840 37292
8314.323 36793
8314.805 35843
8315.288 36032
8315.771 36165
8316.254 36089
8316.736 34004
8317.219 35907
8317.702 35337
8318.184 36055
8318.667 35007
8319.150 35316
8319.633 34473
8320.116 35454
8320.598 36334
8321.081 35009
8321.564 35979
8322.047 35339
8322.530 35232
8323.013 34635
8323.496 35443
8323.979 36036
8324.462 35785
8324.944 36549
8325.427 35850
8325.910 36409
8326.393 36167
8326.876 35110
8327.359 35028
8327.843 34223
8328.326 36182
8328.809 34390
8329.292 35165
8329.775 35190
8330.258 35086
8330.741 34673
8331.224 35791
8331.707 36594
8332.190 35615
8332.674 35676
8333.157 35602
8333.640 35794
8334.123 35825
8334.607 35633
8335.090 34768
8335.573 35683
8336.056 36220
8336.540 35550
8337.023 36378
8337.506 34764
8337.990 35967
8338.473 36248
8338.956 35376
8339.440 35446
8339.923 35701
8340.406 36106
8340.890 33949
8341.373 33945
8341.857 35493
8342.340 35597
8342.824 35617
8343.307 34911
8343.791 34900
8344.274 35214
8344.758 35932
8345.241 35474
8345.725 36504
8346.208 36068
8346.692 36429
8347.176 35840
8347.659 35998
8348.143 36226
8348.626 35785
8349.110 36390
8349.594 35532
8350.077 36671
8350.561 36025
8351.045 35529
8351.529 35723
8352.012 34621
8352.496 36451
8352.980 35481
8353.464 35913
8353.947 35713
8354.431 36083
8354.915 36208
8355.399 35032
8355.883 35263
8356.367 36072
8356.851 35423
8357.334 34731
8357.818 35711
8358.302 36000
8358.786 35762
8359.270 35854
8359.754 35824
8360.238 34701
8360.722 35531
8361.206 35811
8361.690 35012
8362.174 36661
8362.658 36454
8363.142 36061
8363.626 35705
8364.111 35051
8364.595 36594
8365.079 35486
8365.563 35861
8366.047 35482
8366.531 36125
8367.015 35506
8367.500 35289
8367.984 34897
8368.468 36288
8368.952 35484
8369.437 35549
8369.921 36257
8370.405 35688
8370.889 35905
8371.374 36558
8371.858 35739
8372.342 35409
8372.827 34747
8373.311 35913
8373.795 35201
8374.280 35530
8374.764 36257
8375.249 35362
8375.733 36280
8376.218 36115
8376.702 36499
8377.186 35785
8377.671 35380
8378.155 35408
8378.640 35158
8379.125 34751
8379.609 35248
8380.094 35946
8380.578 36397
8381.063 35919
8381.547 34991
8382.032 37655
8382.517 35999
8383.001 36253
8383.486 35968
8383.971 35961
8384.455 35356
8384.940 35518
8385.425 37261
8385.909 35233
8386.394 35913
8386.879 36211
8387.364 37078
8387.849 36351
8388.333 35553
8388.818 37349
8389.303 35453
8389.788 35612
8390.273 36488
8390.758 36220
8391.242 36310
8391.727 35119
8392.212 36902
8392.697 36103
8393.182 36788
8393.667 35969
8394.152 37237
8394.637 36384
8395.122 35775
8395.607 35660
8396.092 36216
8396.577 36956
8397.062 36550
8397.547 37084
8398.032 35297
8398.517 38721
8399.003 37052
8399.488 36937
8399.973 36675
8400.458 36179
8400.943 37465
8401.428 35535
8401.914 36548
8402.399 36031
8402.884 37130
8403.369 37026
8403.854 36539
8404.340 36719
8404.825 36454
8405.310 36967
8405.796 37008
8406.281 36832
8406.766 37890
8407.252 37535
8407.737 36820
8408.222 36452
8408.708 37720
8409.193 36718
8409.679 37623
8410.164 37372
8410.649 38254
8411.135 36649
8411.620 37539
8412.106 38096
8412.591 37077
8413.077 37376
8413.562 36022
8414.048 36736
8414.534 36724
8415.019 37013
8415.505 35561
8415.990 35795
8416.476 35610
8416.962 36770
8417.447 36880
8417.933 35792
8418.419 36580
8418.904 35765
8419.390 36659
8419.876 35339
8420.361 36236
8420.847 35799
8421.333 36219
8421.819 37289
8422.305 35077
8422.790 37045
8423.276 36277
8423.762 35855
8424.248 35707
8424.734 35166
8425.220 35400
8425.705 33875
8426.191 34247
8426.677 35229
8427.163 36689
8427.649 35602
8428.135 35620
8428.621 35566
8429.107 34733
8429.593 35078
8430.079 35648
8430.565 35516
8431.051 37165
8431.537 36651
8432.023 35264
8432.509 35143
8432.996 34926
8433.482 34450
8433.968 35571
8434.454 34905
8434.940 36126
8435.426 36169
8435.912 35345
8436.399 35088
8436.885 34602
8437.371 36634
8437.857 34860
8438.344 35063
8438.830 36298
8439.316 35010
8439.802 36417
8440.289 35811
8440.775 36581
8441.261 35281
8441.748 36036
8442.234 35337
8442.720 36256
8443.207 35923
8443.693 35553
8444.180 35831
8444.666 36232
8445.153 35451
8445.639 34297
8446.126 34853
8446.612 34162
8447.099 36221
8447.585 34748
8448.072 35181
8448.558 35407
8449.045 34518
8449.531 35005
8450.018 35526
8450.505 35048
8450.991 35430
8451.478 36172
8451.964 35607
8452.451 34953
8452.938 35068
8453.424 34160
8453.911 35752
8454.398 34946
8454.885 35511
8455.371 35948
8455.858 35880
8456.345 34727
8456.832 36123
8457.319 35858
8457.805 34989
8458.292 35615
8458.779 35058
8459.266 36339
8459.753 35949
8460.240 35048
8460.727 36190
8461.213 35074
8461.700 35513
8462.187 34673
8462.674 34734
8463.161 35325
8463.648 35944
8464.135 35502
8464.622 35247
8465.109 35336
8465.596 35187
8466.083 36793
8466.571 35419
8467.058 35930
8467.545 35244
8468.032 36059
8468.519 35204
8469.006 34734
8469.493 34894
8469.980 35375
8470.468 36611
8470.955 35069
8471.442 36718
8471.929 35768
8472.417 35865
8472.904 35150
8473.391 35432
8473.878 34981
8474.366 35349
8474.853 35160
8475.340 35340
8475.828 36073
8476.315 35167
8476.802 34983
8477.290 34985
8477.777 35431
8478.265 35708
8478.752 35274
8479.239 35880
8479.727 36021
8480.214 35974
8480.702 34871
8481.189 35595
8481.677 35885
8482.164 36704
8482.652 35855
8483.139 35875
8483.627 35724
8484.115 35315
8484.602 36198
8485.090 35965
8485.577 35551
8486.065 35650
8486.553 35252
8487.040 35711
8487.528 36379
8488.016 37093
8488.504 36401
8488.991 35835
8489.479 36985
8489.967 36602
8490.454 36075
8490.942 35135
8491.430 34823
8491.918 35931
8492.406 36254
8492.894 35028
8493.381 35534
8493.869 34713
8494.357 34924
8494.845 37181
8495.333 34962
8495.821 36036
8496.309 35651
8496.797 35585
8497.285 34552
8497.773 34122
8498.261 35035
8498.749 35149
8499.237 35034
8499.725 35283
8500.213 36197
8500.701 35542
8501.189 34932
8501.677 35523
8502.165 35087
8502.653 35448
8503.141 35067
8503.630 34566
8504.118 34703
8504.606 35799
8505.094 33826
8505.582 34430
8506.070 36608
8506.559 34287
8507.047 35646
8507.535 35062
8508.023 36417
8508.512 35542
8509.000 34692
8509.488 34585
8509.977 34168
8510.465 35719
8510.953 35411
8511.442 35779
8511.930 35398
8512.419 36192
8512.907 35275
8513.395 34692
8513.884 34888
8514.372 34679
8514.861 35213
8515.349 35344
8515.838 35548
8516.326 35461
8516.815 35215
8517.303 34297
8517.792 34793
8518.281 35149
8518.769 35374
8519.258 35157
8519.746 34460
8520.235 36105
8520.724 33969
8521.212 34422
8521.701 35367
8522.190 35275
8522.678 35384
8523.167 33789
8523.656 33741
8524.144 33637
8524.633 34397
8525.122 34872
8525.611 35155
8526.100 34433
8526.588 33951
8527.077 34715
8527.566 34269
8528.055 35393
8528.544 35015
8529.033 35739
8529.522 35298
8530.010 35105
8530.499 34983
8530.988 35411
8531.477 34390
8531.966 34560
8532.455 35507
8532.944 35152
8533.433 34341
8533.922 35241
8534.411 34720
8534.900 35778
8535.389 34666
8535.878 35295
8536.368 35193
8536.857 35538
8537.346 35988
8537.835 34021
8538.324 35061
8538.813 34685
8539.302 35547
8539.792 34197
8540.281 36018
8540.770 35558
8541.259 35712
8541.749 35102
8542.238 35300
8542.727 34521
8543.216 33756
8543.706 34793
8544.195 33890
8544.684 35415
8545.174 35399
8545.663 34954
8546.152 34797
8546.642 34486
8547.131 34532
8547.621 34021
8548.110 35764
8548.599 35285
8549.089 36004
8549.578 35212
8550.068 35018
8550.557 34744
8551.047 34509
8551.536 35353
8552.026 34669
8552.516 34975
8553.005 34364
8553.495 34806
8553.984 34135
8554.474 34255
8554.964 34601
8555.453 34343
8555.943 35288
8556.433 34367
8556.922 36558
8557.412 35505
8557.902 34527
8558.391 35030
8558.881 34512
8559.371 35251
8559.861 35036
8560.350 35080
8560.840 34480
8561.330 35066
8561.820 35088
8562.310 35152
8562.800 34504
8563.289 34331
8563.779 34557
8564.269 34266
8564.759 35320
8565.249 35733
8565.739 35772
8566.229 34574
8566.719 33931
8567.209 35003
8567.699 34637
8568.189 34442
8568.679 33599
8569.169 35395
8569.659 35279
8570.149 35094
8570.639 35266
8571.129 33915
8571.619 35717
8572.109 33917
8572.600 35169
8573.090 34612
8573.580 35132
8574.070 34761
8574.560 34763
8575.051 34988
8575.541 34297
8576.031 34876
8576.521 34091
8577.011 34919
8577.502 35964
8577.992 35018
8578.482 34738
8578.973 34549
8579.463 34598
8579.953 34129
8580.444 34964
8580.934 33553
8581.425 35714
8581.915 33837
8582.405 34926
8582.896 35060
8583.386 34194
8583.877 35061
8584.367 33994
8584.858 34236
8585.348 35150
8585.839 35063
8586.329 35284
8586.820 33968
8587.310 34319
8587.801 33800
8588.291 34336
8588.782 33849
8589.273 35071
8589.763 34271
8590.254 34960
8590.745 34396
8591.235 34061
8591.726 35095
8592.217 34459
8592.707 33867
8593.198 34871
8593.689 36726
8594.180 35808
8594.670 35166
8595.161 34295
8595.652 33939
8596.143 35263
8596.634 35154
8597.125 34298
8597.615 34943
8598.106 34455
8598.597 34567
8599.088 34953
8599.579 35416
8600.070 34735
8600.561 34996
8601.052 34851
8601.543 35398
8602.034 34400
8602.525 34323
8603.016 33928
8603.507 34819
8603.998 34160
8604.489 34610
8604.980 34951
8605.471 33747
8605.962 34385
8606.453 34929
8606.944 34823
8607.435 35290
8607.927 34260
8608.418 34389
8608.909 34187
8609.400 34292
8609.891 34996
8610.383 35201
8610.874 34277
8611.365 34454
8611.856 34524
8612.348 33830
8612.839 34621
8613.330 34120
8613.822 36099
8614.313 34654
8614.804 35121
8615.296 33678
8615.787 34483
8616.278 34922
8616.770 33645
8617.261 35653
8617.753 34061
8618.244 35283
8618.736 35564
8619.227 34521
8619.719 34829
8620.210 34084
8620.702 34534
8621.193 35079
8621.685 34278
8622.176 34935
8622.668 35259
8623.159 35021
8623.651 35589
8624.143 35527
8624.634 35159
8625.126 35181
8625.618 34744
8626.109 35185
8626.601 34478
8627.093 35028
8627.584 34854
8628.076 34724
8628.568 35441
8629.060 34214
8629.551 35134
8630.043 35024
8630.535 35516
8631.027 34986
8631.519 35145
8632.010 35225
8632.502 35364
8632.994 35552
8633.486 35070
8633.978 35343
8634.470 35654
8634.962 35702
8635.454 36074
8635.946 34753
8636.438 34294
8636.930 34843
8637.422 35660
8637.914 34333
8638.406 36327
8638.898 35419
8639.390 35936
8639.882 35053
8640.374 35436
8640.866 35344
8641.358 35119
8641.850 35555
8642.343 34695
8642.835 36054
8643.327 35991
8643.819 35466
8644.311 35943
8644.803 34779
8645.296 35716
8645.788 34011
8646.280 35233
8646.772 35503
8647.265 36222
8647.757 35789
8648.249 34075
8648.742 34141
8649.234 34759
8649.726 34886
8650.219 34286
8650.711 35560
8651.203 35797
8651.696 35311
8652.188 33849
8652.681 34908
8653.173 34880
8653.666 34661
8654.158 35283
8654.651 33840
8655.143 35067
8655.636 35342
8656.128 34031
8656.621 34568
8657.113 33490
8657.606 34419
8658.099 33819
8658.591 34111
8659.084 34108
8659.576 34802
8660.069 34675
8660.562 34020
8661.054 34697
8661.547 34776
8662.040 34384
8662.533 34207
8663.025 34678
8663.518 34937
8664.011 35231
8664.504 34002
8664.996 33790
8665.489 35221
8665.982 33997
8666.475 35110
8666.968 34117
8667.461 35245
8667.953 34893
8668.446 34618
8668.939 34560
8669.432 34686
8669.925 35306
8670.418 34233
8670.911 34082
8671.404 35108
8671.897 35519
8672.390 34550
8672.883 34739
8673.376 34770
8673.869 35221
8674.362 35575
8674.855 34625
8675.348 35472
8675.841 35189
8676.334 35146
8676.828 34887
8677.321 34412
8677.814 34695
8678.307 34614
8678.800 34231
8679.293 33684
8679.787 35935
8680.280 35535
8680.773 33940
8681.266 35052
8681.760 34093
8682.253 35545
8682.746 34960
8683.240 34369
8683.733 35756
8684.226 36761
8684.720 35313
8685.213 34350
8685.706 35140
8686.200 35228
8686.693 35037
8687.187 34623
8687.680 35697
8688.173 35332
8688.667 34798
8689.160 35254
8689.654 34987
8690.147 35313
8690.641 34680
8691.134 35211
8691.628 34176
8692.122 36021
8692.615 35010
8693.109 34461
8693.602 34980
8694.096 34763
8694.590 35097
8695.083 34519
8695.577 35725
8696.071 35648
8696.564 35750
8697.058 35435
8697.552 34673
8698.046 35212
8698.539 35198
8699.033 35307
8699.527 35795
8700.021 35688
8700.514 36512
8701.008 36711
8701.502 35938
8701.996 36373
8702.490 36260
8702.984 35424
8703.478 36066
8703.971 35964
8704.465 36706
8704.959 35501
8705.453 35545
8705.947 36622
8706.441 35535
8706.935 37260
8707.429 36014
8707.923 36518
8708.417 36622
8708.911 37009
8709.405 36816
8709.899 36925
8710.394 36765
8710.888 35999
8711.382 36088
8711.876 35797
8712.370 35748
8712.864 36306
8713.358 36793
8713.853 37504
8714.347 36642
8714.841 36645
8715.335 36204
8715.829 36287
8716.324 35252
8716.818 38445
8717.312 37297
8717.807 37132
8718.301 35966
8718.795 36563
8719.290 36464
8719.784 36028
8720.278 36842
8720.773 37410
8721.267 37366
8721.762 37421
8722.256 37866
8722.750 37766
8723.245 36810
8723.739 36254
8724.234 36850
8724.728 38043
8725.223 38132
8725.717 37588
8726.212 37138
8726.706 37415
8727.201 37578
8727.696 37285
8728.190 38424
8728.685 36795
8729.179 38665
8729.674 37256
8730.169 36605
8730.663 38163
8731.158 36874
8731.653 37392
8732.148 36305
8732.642 35885
8733.137 35904
8733.632 36513
8734.127 36486
8734.621 36282
8735.116 36101
8735.611 35851
8736.106 35401
8736.601 35417
8737.095 36112
8737.590 36266
8738.085 35804
8738.580 34959
8739.075 35286
8739.570 34828
8740.065 34209
8740.560 35312
8741.055 34445
8741.550 36321
8742.045 35073
8742.540 35186
8743.035 34428
8743.530 34103
8744.025 34569
8744.520 34397
8745.015 34578
8745.510 35101
8746.005 36019
8746.500 36110
8746.995 34973
8747.491 34965
8747.986 34783
8748.481 34947
8748.976 34472
8749.471 36167
8749.967 35665
8750.462 35828
8750.957 34707
8751.452 34640
8751.948 34506
8752.443 34426
8752.938 34245
8753.433 33642
8753.929 35359
8754.424 35225
8754.920 34050
8755.415 34666
8755.910 34620
8756.406 34920
8756.901 33658
8757.397 33699
8757.892 33626
8758.387 35223
8758.883 34931
8759.378 34847
8759.874 32948
8760.369 34887
8760.865 34720
8761.360 33327
8761.856 34175
8762.352 34235
8762.847 34469
8763.343 34638
8763.838 34191
8764.334 34085
8764.830 34592
8765.325 34708
8765.821 34427
8766.317 35674
8766.812 34751
8767.308 33974
8767.804 34297
8768.300 33478
8768.795 34414
8769.291 33544
8769.787 34050
8770.283 34286
8770.779 34933
8771.274 34623
8771.770 33701
8772.266 34438
8772.762 34470
8773.258 34460
8773.754 33569
8774.250 34271
8774.746 34371
8775.241 34677
8775.737 34528
8776.233 34031
8776.729 34585
8777.225 33872
8777.721 33966
8778.217 32198
8778.713 33822
8779.209 33864
8779.706 33054
8780.202 34695
8780.698 34158
8781.194 33281
8781.690 33784
8782.186 34347
8782.682 34743
8783.178 34370
8783.675 33657
8784.171 33129
8784.667 34270
8785.163 33585
8785.659 34356
8786.156 33829
8786.652 34322
8787.148 33438
8787.645 33345
8788.141 34041
8788.637 34036
8789.134 34091
8789.630 33788
8790.126 33612
8790.623 33714
8791.119 33966
8791.615 34567
8792.112 33480
8792.608 34527
8793.105 33487
8793.601 34901
8794.098 33219
8794.594 33595
8795.091 33870
8795.587 34404
8796.084 34352
8796.580 32765
8797.077 33181
8797.573 33515
8798.070 34389
8798.567 33404
8799.063 34101
8799.560 34224
8800.056 35369
8800.553 33108
8801.050 33744
8801.546 33932
8802.043 32886
8802.540 34524
8803.037 33153
8803.533 35170
8804.030 34364
8804.527 33568
8805.024 33742
8805.520 33255
8806.017 34548
8806.514 34202
8807.011 34117
8807.508 34386
8808.005 35165
8808.502 35465
8808.998 34602
8809.495 34092
8809.992 33558
8810.489 33864
8810.986 33885
8811.483 34356
8811.980 34485
8812.477 34782
8812.974 34255
8813.471 33701
8813.968 34532
8814.465 34066
8814.962 33622
8815.459 32624
8815.957 33599
8816.454 33677
8816.951 33134
8817.448 33111
8817.945 32868
8818.442 33372
8818.939 33394
8819.437 34258
8819.934 33613
8820.431 33089
8820.928 33229
8821.426 33466
8821.923 33972
8822.420 33811
8822.917 33736
8823.415 33551
8823.912 33440
8824.409 33958
8824.907 34185
8825.404 32897
8825.901 33236
8826.399 33216
8826.896 32866
8827.394 33867
8827.891 33281
8828.389 34285
8828.886 33989
8829.384 32461
8829.881 32836
8830.379 32858
8830.876 34528
8831.374 33745
8831.871 33914
8832.369 33982
8832.866 33884
8833.364 33919
8833.861 33494
8834.359 33564
8834.857 33435
8835.354 34077
8835.852 33866
8836.350 34642
8836.847 34507
8837.345 34008
8837.843 33674
8838.341 33815
8838.838 33758
8839.336 32884
8839.834 32536
8840.332 32544
8840.829 33113
8841.327 33194
8841.825 33757
8842.323 33204
8842.821 32851
8843.319 34444
8843.817 31952
8844.314 33153
8844.812 33365
8845.310 33916
8845.808 33408
8846.306 33277
8846.804 32543
8847.302 33212
8847.800 33668
8848.298 33249
8848.796 33940
8849.294 33369
8849.792 33568
8850.290 32829
8850.788 32229
8851.287 32596
8851.785 33167
8852.283 33290
8852.781 32775
8853.279 34820
8853.777 33685
8854.275 32554
8854.774 33246
8855.272 33123
8855.770 34377
8856.268 32823
8856.767 33072
8857.265 33597
8857.763 33120
8858.261 32590
8858.760 33164
8859.258 33211
8859.756 33161
8860.255 32969
8860.753 32705
8861.252 32964
8861.750 32990
8862.248 34394
8862.747 32251
8863.245 33051
8863.744 33106
8864.242 32570
8864.741 33141
8865.239 33104
8865.738 33993
8866.236 33500
8866.735 32633
8867.233 32794
8867.732 33327
8868.230 34441
8868.729 32973
8869.228 33262
8869.726 32801
8870.225 33047
8870.723 34063
8871.222 33986
8871.721 32624
8872.219 32811
8872.718 33810
8873.217 33139
8873.716 32712
8874.214 32798
8874.713 33223
8875.212 33168
8875.711 33254
8876.210 33103
8876.708 32194
8877.207 33394
8877.706 32245
8878.205 33959
8878.704 33591
8879.203 32688
8879.702 33147
8880.200 33216
8880.699 33124
8881.198 31938
8881.697 32280
8882.196 32548
8882.695 33359
8883.194 33770
8883.693 33546
8884.192 33639
8884.691 33268
8885.190 33313
8885.690 32206
8886.189 32889
8886.688 34022
8887.187 33773
8887.686 32970
8888.185 33446
8888.684 33680
8889.183 32631
8889.683 32376
8890.182 32039
8890.681 33789
8891.180 34076
8891.680 33339
8892.179 33126
8892.678 32512
8893.177 33275
8893.677 32526
8894.176 33334
8894.675 33232
8895.175 33215
8895.674 33460
8896.173 32946
8896.673 33649
8897.172 33544
8897.672 33018
8898.171 32706
8898.670 34072
8899.170 33271
8899.669 33322
8900.169 32818
8900.668 32054
8901.168 33562
8901.667 32549
8902.167 33293
8902.666 32852
8903.166 34534
8903.666 34238
8904.165 33648
8904.665 32619
8905.164 32689
8905.664 33568
8906.164 32673
8906.663 32828
8907.163 32823
8907.663 33657
8908.162 33273
8908.662 32298
8909.162 33349
8909.662 33528
8910.161 33153
8910.661 32521
8911.161 32613
8911.661 32392
8912.161 33468
8912.660 32028
8913.160 32426
8913.660 33332
8914.160 32675
8914.660 34018
8915.160 32368
8915.660 33423
8916.160 32814
8916.660 32994
8917.160 33320
8917.660 31821
8918.160 32638
8918.660 32418
8919.160 33126
8919.660 33266
8920.160 33775
8920.660 33334
8921.160 33401
8921.660 32026
8922.160 32800
8922.660 33080
8923.160 32579
8923.660 32944
8924.161 32867
8924.661 33144
8925.161 32505
8925.661 32876
8926.161 32755
8926.662 33198
8927.162 32442
8927.662 31848
8928.162 33501
8928.663 32470
8929.163 32393
8929.663 33441
8930.164 32146
8930.664 33191
8931.164 31702
8931.665 32513
8932.165 32285
8932.665 33885
8933.166 33195
8933.666 32052
8934.167 32807
8934.667 33294
8935.168 33655
8935.668 33013
8936.169 33747
8936.669 33920
8937.170 33485
8937.670 32840
8938.171 32380
8938.671 33104
8939.172 33046
8939.673 33885
8940.173 31848
8940.674 33704
8941.174 33354
8941.675 33246
8942.176 33045
8942.676 32380
8943.177 33580
8943.678 32912
8944.179 33205
8944.679 32846
8945.180 33548
8945.681 33067
8946.182 32168
8946.682 33021
8947.183 32907
8947.684 33335
8948.185 33107
8948.686 33661
8949.187 33404
8949.688 33431
8950.188 33147
8950.689 33492
8951.190 33541
8951.691 32376
8952.192 33622
8952.693 32914
8953.194 34369
8953.695 34227
8954.196 33069
8954.697 33494
8955.198 33670
8955.699 33435
8956.200 32647
8956.701 33150
8957.202 33822
8957.704 33891
8958.205 34083
8958.706 33586
8959.207 33716
8959.708 33564
8960.209 34013
8960.710 33236
8961.212 34047
8961.713 33514
8962.214 33484
8962.715 33448
8963.217 32994
8963.718 33472
8964.219 32394
8964.720 34321
8965.222 32757
8965.723 33861
8966.224 33739
8966.726 33052
8967.227 33477
8967.729 32788
8968.230 33810
8968.731 32568
8969.233 32880
8969.734 32535
8970.236 34628
8970.737 32271
8971.239 31774
8971.740 33619
8972.242 33177
8972.743 33256
8973.245 32658
8973.746 33289
8974.248 32584
8974.750 32289
8975.251 31523
8975.753 32580
8976.254 32248
8976.756 32141
8977.258 33886
8977.759 32724
8978.261 33748
8978.763 32974
8979.264 32974
8979.766 32940
8980.268 31338
8980.770 32506
8981.271 32314
8981.773 32475
8982.275 32822
8982.777 33656
8983.279 33372
8983.781 33185
8984.282 33345
8984.784 33228
8985.286 32982
8985.788 32186
8986.290 32872
8986.792 33244
8987.294 32978
8987.796 32492
8988.298 32818
8988.800 32772
8989.302 33573
8989.804 33311
8990.306 32051
8990.808 33934
8991.310 33176
8991.812 32909
8992.314 32902
8992.816 32615
8993.318 33178
8993.820 31854
8994.322 32235
8994.825 32337
8995.327 32808
8995.829 33150
8996.331 31667
8996.833 32685
8997.336 33233
8997.838 33748
8998.340 32023
8998.842 32784
8999.345 33474
8999.847 33280
9000.349 32865
9000.851 32868
9001.354 33042
9001.856 32342
9002.359 32933
9002.861 32208
9003.363 33262
9003.866 33124
9004.368 32461
9004.871 32170
9005.373 32110
9005.875 32326
9006.378 32501
9006.880 32816
9007.383 32073
9007.885 33098
9008.388 32626
9008.891 32139
9009.393 32526
9009.896 32775
9010.398 32729
9010.901 33428
9011.403 33469
9011.906 32464
9012.409 33056
9012.911 33051
9013.414 33257
9013.917 33291
9014.419 32130
9014.922 32624
9015.425 32807
9015.928 34385
9016.430 33643
9016.933 33136
9017.436 33296
9017.939 32027
9018.442 32527
9018.944 32559
9019.447 32558
9019.950 32724
9020.453 33514
9020.956 32735
9021.459 32749
9021.962 32239
9022.465 32515
9022.968 32596
9023.471 32732
9023.974 33233
9024.476 33382
9024.979 33592
9025.482 32429
9025.986 33183
9026.489 32503
9026.992 32421
9027.495 33199
9027.998 32154
9028.501 33139
9029.004 33090
9029.507 32499
9030.010 33090
9030.513 32008
9031.017 33035
9031.520 32058
9032.023 33089
9032.526 32818
9033.029 33194
9033.533 33008
9034.036 32407
9034.539 32649
9035.042 32991
9035.546 33698
9036.049 33004
9036.552 33595
9037.056 34421
9037.559 34115
9038.062 33697
9038.566 32836
9039.069 32808
9039.573 32708
9040.076 33026
9040.579 32368
9041.083 34013
9041.586 32578
9042.090 32686
9042.593 33648
9043.097 32937
9043.600 33805
9044.104 32673
9044.607 33458
9045.111 33257
9045.615 33420
9046.118 33401
9046.622 32747
9047.125 32508
9047.629 32792
9048.133 33643
9048.636 32315
9049.140 33313
9049.644 32545
9050.147 32883
9050.651 32124
9051.155 32756
9051.659 32296
9052.162 31970
9052.666 32480
9053.170 31703
9053.674 32360
9054.178 32054
9054.681 32338
9055.185 33052
9055.689 32739
9056.193 32936
9056.697 32326
9057.201 32577
9057.705 32270
9058.209 33503
9058.713 32762
9059.216 33168
9059.720 32526
9060.224 32955
9060.728 32374
9061.232 32910
9061.736 33513
9062.241 33200
9062.745 33287
9063.249 31729
9063.753 31590
9064.257 31540
9064.761 32272
9065.265 33106
9065.769 31456
9066.273 32543
9066.778 32834
9067.282 32637
9067.786 33199
9068.290 32603
9068.794 32924
9069.299 32367
9069.803 32800
9070.307 33099
9070.811 33053
9071.316 32951
9071.820 32177
9072.324 32581
9072.829 33059
9073.333 32898
9073.837 32466
9074.342 32834
9074.846 32769
9075.351 32832
9075.855 32284
9076.359 32617
9076.864 32531
9077.368 32701
9077.873 32795
9078.377 33005
9078.882 32528
9079.386 32247
9079.891 31389
9080.395 32472
9080.900 32465
9081.405 33602
9081.909 31604
9082.414 32328
9082.918 33059
9083.423 32819
9083.928 32686
9084.432 32213
9084.937 33064
9085.442 32440
9085.946 32709
9086.451 32506
9086.956 32623
9087.461 33281
9087.965 33009
9088.470 33265
9088.975 32422
9089.480 32751
9089.985 31681
9090.489 32270
9090.994 31684
9091.499 32448
9092.004 32448
9092.509 32087
9093.014 32042
9093.519 31929
9094.024 32436
9094.529 31350
9095.034 31871
9095.539 32092
9096.044 32505
9096.549 32604
9097.054 32352
9097.559 32152
9098.064 32189
9098.569 32436
9099.074 32042
9099.579 32986
9100.084 32333
9100.589 32182
9101.094 32517
9101.599 32618
9102.105 32147
9102.610 31563
9103.115 32900
9103.620 31714
9104.125 32656
9104.631 33538
9105.136 31741
9105.641 32243
9106.146 32061
9106.652 32800
9107.157 32214
9107.662 32094
9108.168 32858
9108.673 32621
9109.178 33000
9109.684 32345
9110.189 32885
9110.694 32540
9111.200 32713
9111.705 31915
9112.211 33363
9112.716 33151
9113.222 33716
9113.727 32587
9114.233 32949
9114.738 32243
9115.244 32680
9115.749 34122
9116.255 32595
9116.760 33455
9117.266 33879
9117.771 32806
9118.277 32434
9118.783 32749
9119.288 33407
9119.794 32427
9120.300 32244
9120.805 32130
9121.311 32267
9121.817 32323
9122.322 31875
9122.828 31939
9123.334 32322
9123.840 32827
9124.345 31495
9124.851 32867
9125.357 32471
9125.863 32954
9126.369 31932
9126.875 31892
9127.380 31776
9127.886 30724
9128.392 31872
9128.898 31811
9129.404 33302
9129.910 33241
9130.416 32682
9130.922 32501
9131.428 32494
9131.934 32901
9132.440 32334
9132.946 33368
9133.452 32767
9133.958 33237
9134.464 32104
9134.970 32048
9135.476 32595
9135.982 31891
9136.488 33248
9136.995 32343
9137.501 32570
9138.007 32822
9138.513 33667
9139.019 32469
9139.525 31904
9140.032 32758
9140.538 32539
9141.044 32549
9141.550 32477
9142.057 33782
9142.563 33373
9143.069 32800
9143.576 32865
9144.082 31701
9144.588 32828
9145.095 32682
9145.601 32212
9146.107 32103
9146.614 32823
9147.120 32991
9147.627 33417
9148.133 33241
9148.639 32115
9149.146 32812
9149.652 33163
9150.159 34000
9150.665 32339
9151.172 33013
9151.678 32234
9152.185 32052
9152.692 32089
9153.198 33483
9153.705 33049
9154.211 31901
9154.718 33008
9155.225 32464
9155.731 31745
9156.238 32548
9156.745 32359
9157.251 32597
9157.758 31930
9158.265 32142
9158.772 32353
9159.278 33064
9159.785 32603
9160.292 33200
9160.799 33002
9161.305 33381
9161.812 33574
9162.319 32464
9162.826 32801
9163.333 33413
9163.840 33035
9164.347 33158
9164.854 32434
9165.360 32538
9165.867 31846
9166.374 32014
9166.881 31130
9167.388 33788
9167.895 32961
9168.402 32669
9168.909 33333
9169.416 32265
9169.923 33048
9170.430 32012
9170.938 31986
9171.445 32546
9171.952 32299
9172.459 31691
9172.966 31203
9173.473 31852
9173.980 31858
9174.487 32686
9174.995 31748
9175.502 32313
9176.009 33833
9176.516 33761
9177.024 32773
9177.531 32699
9178.038 32376
9178.545 32379
9179.053 33004
9179.560 32128
9180.067 33374
9180.575 32997
9181.082 32499
9181.589 32129
9182.097 31882
9182.604 32525
9183.112 32171
9183.619 32580
9184.127 32550
9184.634 33354
9185.141 32184
9185.649 32399
9186.156 32357
9186.664 31929
9187.171 32696
9187.679 32245
9188.187 33506
9188.694 32956
9189.202 32964
9189.709 31984
9190.217 32433
9190.725 31799
9191.232 32164
9191.740 32965
9192.248 31908
9192.755 33650
9193.263 33066
9193.771 32703
9194.278 33039
9194.786 33097
9195.294 33827
9195.802 32490
9196.309 32260
9196.817 32369
9197.325 32774
9197.833 33443
9198.341 32690
9198.849 32535
9199.356 33348
9199.864 33091
9200.372 31780
9200.880 32902
9201.388 32981
9201.896 33936
9202.404 32704
9202.912 32432
9203.420 32702
9203.928 32537
9204.436 33053
9204.944 32219
9205.452 33528
9205.960 32573
9206.468 33361
9206.976 33096
9207.484 32572
9207.992 33449
9208.500 32449
9209.009 32146
9209.517 33070
9210.025 33448
9210.533 32342
9211.041 32146
9211.550 32842
9212.058 32911
9212.566 32971
9213.074 32558
9213.582 32939
9214.091 33481
9214.599 33207
9215.107 33325
9215.616 32656
9216.124 32760
9216.632 32365
9217.141 32733
9217.649 32970
9218.157 34361
9218.666 33748
9219.174 32988
9219.683 32867
9220.191 32052
9220.700 32587
9221.208 32666
9221.717 33098
9222.225 33236
9222.734 33380
9223.242 33460
9223.751 33616
9224.259 32782
9224.768 32302
9225.276 33059
9225.785 32797
9226.294 34172
9226.802 32825
9227.311 33204
9227.820 32776
9228.328 33295
9228.837 31949
9229.346 32551
9229.854 34055
9230.363 32534
9230.872 34263
9231.381 33046
9231.889 32515
9232.398 32906
9232.907 31653
9233.416 33036
9233.925 33457
9234.433 33619
9234.942 33246
9235.451 33282
9235.960 32213
9236.469 32363
9236.978 32490
9237.487 33184
9237.996 33922
9238.505 32653
9239.014 33196
9239.523 34121
9240.032 32965
9240.541 33204
9241.050 33392
9241.559 33237
9242.068 31789
9242.577 34508
9243.086 32886
9243.595 33829
9244.104 33509
9244.613 32576
9245.122 32709
9245.632 32482
9246.141 33229
9246.650 32917
9247.159 32484
9247.668 32451
9248.178 32894
9248.687 33320
9249.196 32885
9249.705 33065
9250.215 32644
9250.724 33255
9251.233 33011
9251.742 33547
9252.252 32684
9252.761 32933
9253.271 33133
9253.780 33823
9254.289 33189
9254.799 32549
9255.308 33050
9255.818 32391
9256.327 33323
9256.836 33969
9257.346 32503
9257.855 33166
9258.365 33033
9258.874 34992
9259.384 34003
9259.894 32752
9260.403 33719
9260.913 33151
9261.422 33570
9261.932 33672
9262.442 33354
9262.951 33845
9263.461 33160
9263.970 33750
9264.480 34174
9264.990 33410
9265.500 34035
9266.009 32357
9266.519 32509
9267.029 32757
9267.538 32657
9268.048 34792
9268.558 32814
9269.068 34136
9269.578 33743
9270.088 33956
9270.597 34252
9271.107 32916
9271.617 33384
9272.127 33474
9272.637 34095
9273.147 33371
9273.657 33004
9274.167 33069
9274.677 33457
9275.187 33320
9275.697 33171
9276.207 33801
9276.717 33519
9277.227 33609
9277.737 33265
9278.247 33250
9278.757 34444
9279.267 33101
9279.777 33422
9280.287 34077
9280.797 34338
9281.307 32222
9281.818 33867
9282.328 34543
9282.838 33722
9283.348 34214
9283.858 32947
9284.368 33711
9284.879 33606
9285.389 34373
9285.899 33159
9286.410 33266
9286.920 33618
9287.430 33689
9287.940 33174
9288.451 33179
9288.961 33320
9289.472 33313
9289.982 34161
9290.492 32958
9291.003 33450
9291.513 32732
9292.024 32536
9292.534 32788
9293.044 32140
9293.555 33287
9294.065 32185
9294.576 33676
9295.087 33401
9295.597 32581
9296.108 33216
9296.618 32364
9297.129 33336
9297.639 33391
9298.150 33168
9298.661 33352
9299.171 33475
9299.682 33024
9300.193 32621
9300.703 32820
9301.214 33342
9301.725 33603
9302.235 32889
9302.746 33093
9303.257 33635
9303.768 32952
9304.278 33289
9304.789 32989
9305.300 33170
9305.811 32886
9306.322 32946
9306.832 33083
9307.343 33574
9307.854 32937
9308.365 32335
9308.876 32182
9309.387 32989
9309.898 33823
9310.409 32662
9310.920 33004
9311.431 33001
9311.942 33704
9312.453 32749
9312.964 32743
9313.475 32137
9313.986 31608
9314.497 33324
9315.008 32918
9315.519 33271
9316.030 33028
9316.541 33680
9317.052 32597
9317.563 32763
9318.075 32338
9318.586 32265
9319.097 33327
9319.608 32388
9320.119 33815
9320.631 32887
9321.142 32514
9321.653 33119
9322.164 32979
9322.676 33440
9323.187 32090
9323.698 33317
9324.210 32736
9324.721 32899
9325.232 32899
9325.744 33017
9326.255 32359
9326.766 32783
9327.278 32731
9327.789 32883
9328.301 33043
9328.812 33107
9329.324 33094
9329.835 33284
9330.347 33599
9330.858 33844
9331.370 32976
9331.881 33593
9332.393 32121
9332.904 34138
9333.416 33162
9333.928 32579
9334.439 32858
9334.951 31676
9335.462 32991
9335.974 32978
9336.486 32502
9336.997 32435
9337.509 33350
9338.021 33268
9338.533 32439
9339.044 32652
9339.556 32745
9340.068 33308
9340.580 32451
9341.091 33095
9341.603 32150
9342.115 33633
9342.627 33551
9343.139 32129
9343.651 32731
9344.162 32209
9344.674 32538
9345.186 31910
9345.698 32699
9346.210 33583
9346.722 32539
9347.234 33086
9347.746 32165
9348.258 33510
9348.770 32556
9349.282 32488
9349.794 32749
9350.306 32827
9350.818 32870
9351.330 32759
9351.842 33024
9352.354 33721
9352.866 33167
9353.379 32569
9353.891 32445
9354.403 33890
9354.915 34181
9355.427 33944
9355.939 32193
9356.452 32396
9356.964 32551
9357.476 33524
9357.988 32415
9358.501 34102
9359.013 34047
9359.525 33563
9360.038 33662
9360.550 32637
9361.062 34166
9361.575 32795
9362.087 33136
9362.599 33599
9363.112 33944
9363.624 33212
9364.137 32431
9364.649 32522
9365.162 32763
9365.674 32216
9366.186 32125
9366.699 33216
9367.211 33139
9367.724 33387
9368.237 33065
9368.749 32592
9369.262 32676
9369.774 32808
9370.287 33280
9370.799 32391
9371.312 33339
9371.825 33370
9372.337 32883
9372.850 32807
9373.363 31794
9373.875 32788
9374.388 32687
9374.901 32926
9375.414 32765
9375.926 32865
9376.439 32823
9376.952 32004
9377.465 33316
9377.978 32796
9378.490 33577
9379.003 33315
9379.516 32959
9380.029 32897
9380.542 33179
9381.055 32363
9381.568 32529
9382.081 32708
9382.593 32645
9383.106 33528
9383.619 32207
9384.132 33876
9384.645 33413
9385.158 33002
9385.671 32840
9386.184 32245
9386.697 33791
9387.211 34143
9387.724 33652
9388.237 32706
9388.750 33514
9389.263 32988
9389.776 33480
9390.289 33388
9390.802 33252
9391.316 32941
9391.829 32320
9392.342 33601
9392.855 32957
9393.368 34318
9393.882 33052
9394.395 33208
9394.908 32848
9395.421 32272
9395.935 32878
9396.448 33679
9396.961 33623
9397.475 33890
9397.988 33555
9398.501 32867
9399.015 32927
9399.528 33625
9400.042 32403
9400.555 33314
9401.069 33025
9401.582 33622
9402.095 32928
9402.609 32752
9403.122 32622
9403.636 32944
9404.150 33663
9404.663 34421
9405.177 33179
9405.690 32720
9406.204 32977
9406.717 32547
9407.231 32795
9407.745 33452
9408.258 32628
9408.772 33971
9409.286 31826
9409.799 33875
9410.313 34361
9410.827 32232
9411.340 33324
9411.854 32689
9412.368 33659
9412.882 32896
9413.395 32788
9413.909 32611
9414.423 34916
9414.937 34135
9415.451 32871
9415.965 31911
9416.478 32820
9416.992 33096
9417.506 32278
9418.020 33848
9418.534 33568
9419.048 33147
9419.562 32483
9420.076 32911
9420.590 33506
9421.104 33057
9421.618 34107
9422.132 32705
9422.646 33911
9423.160 33399
9423.674 33083
9424.188 32963
9424.702 32114
9425.216 33925
9425.731 32599
9426.245 33369
9426.759 32227
9427.273 32951
9427.787 32978
9428.301 32694
9428.816 33252
9429.330 33528
9429.844 33831
9430.358 32593
9430.873 32971
9431.387 33385
9431.901 33682
9432.415 33212
9432.930 33109
9433.444 33233
9433.958 32312
9434.473 33802
9434.987 32522
9435.502 34281
9436.016 33485
9436.530 32767
9437.045 33504
9437.559 32899
9438.074 34376
9438.588 33423
9439.103 33439
9439.617 33948
9440.132 34438
9440.646 33579
9441.161 33110
9441.675 33368
9442.190 34430
9442.704 33478
9443.219 33331
9443.734 33983
9444.248 34058
9444.763 34255
9445.278 33424
9445.792 33742
9446.307 33468
9446.822 33036
9447.336 33881
9447.851 32728
9448.366 33395
9448.881 33308
9449.395 34228
9449.910 34252
9450.425 33008
9450.940 34077
9451.455 33611
9451.969 33813
9452.484 33797
9452.999 33645
9453.514 33151
9454.029 33201
9454.544 33545
9455.059 33310
9455.574 33841
9456.089 33441
9456.604 33996
9457.119 34112
9457.634 33836
9458.149 32831
9458.664 33019
9459.179 33977
9459.694 33375
9460.209 33714
9460.724 33937
9461.239 34738
9461.754 33314
9462.269 32580
9462.784 33215
9463.300 33262
9463.815 34004
9464.330 32751
9464.845 32992
9465.360 33079
9465.876 33479
9466.391 33742
9466.906 32320
9467.421 33136
9467.937 33650
9468.452 34403
9468.967 33438
9469.482 33948
9469.998 33798
9470.513 34193
9471.029 33937
9471.544 33549
9472.059 32852
9472.575 33792
9473.090 34051
9473.606 32701
9474.121 34899
9474.636 34127
9475.152 33750
9475.667 33993
9476.183 33591
9476.698 35179
9477.214 34198
9477.730 34173
9478.245 34110
9478.761 34441
9479.276 33668
9479.792 34032
9480.308 33447
9480.823 34252
9481.339 34097
9481.854 33398
9482.370 35129
9482.886 34340
9483.402 34181
9483.917 33725
9484.433 32774
9484.949 34236
9485.464 33700
9485.980 34471
9486.496 33629
9487.012 34992
9487.528 34362
9488.043 34490
9488.559 34131
9489.075 34117
9489.591 35007
9490.107 33240
9490.623 35043
9491.139 35309
9491.655 35774
9492.171 35543
9492.687 34866
9493.203 34903
9493.719 34275
9494.235 35462
9494.751 34295
9495.267 34708
9495.783 35224
9496.299 34797
9496.815 35372
9497.331 35149
9497.847 34989
9498.363 35206
9498.879 34770
9499.395 34329
9499.911 36103
9500.428 35773
9500.944 34567
9501.460 35249
9501.976 34509
9502.492 35756
9503.009 34609
9503.525 34698
9504.041 35082
9504.558 36477
9505.074 35160
9505.590 35496
9506.106 34749
9506.623 35465
9507.139 35220
9507.656 34487
9508.172 34987
9508.688 35107
9509.205 36211
9509.721 34818
9510.238 35184
9510.754 35906
9511.270 35623
9511.787 36635
9512.303 35535
9512.820 36867
9513.336 35891
9513.853 36022
9514.370 36710
9514.886 35859
9515.403 37947
9515.919 35382
9516.436 37104
9516.953 36842
9517.469 36652
9517.986 36117
9518.502 36005
9519.019 36400
9519.536 35351
9520.053 35382
9520.569 35402
9521.086 36964
9521.603 36412
9522.120 36814
9522.636 35952
9523.153 34617
9523.670 35116
9524.187 34823
9524.704 34816
9525.220 34358
9525.737 35171
9526.254 34965
9526.771 34904
9527.288 35744
9527.805 34699
9528.322 35029
9528.839 33845
9529.356 34607
9529.873 35671
9530.390 35041
9530.907 34537
9531.424 35127
9531.941 34126
9532.458 34359
9532.975 34920
9533.492 34113
9534.009 34311
9534.526 35363
9535.043 35318
9535.560 34006
9536.077 34674
9536.595 34762
9537.112 33499
9537.629 34096
9538.146 33421
9538.663 35386
9539.181 34731
9539.698 34051
9540.215 34645
9540.732 34080
9541.250 34610
9541.767 33815
9542.284 33208
9542.802 33084
9543.319 34453
9543.836 34234
9544.354 33784
9544.871 34509
9545.388 34642
9545.906 34112
9546.423 33400
9546.941 35520
9547.458 34844
9547.976 35641
9548.493 34221
9549.011 33444
9549.528 33921
9550.046 33409
9550.563 34361
9551.081 32769
9551.598 34685
9552.116 34748
9552.633 34033
9553.151 34870
9553.669 33518
9554.186 33889
9554.704 33194
9555.222 33859
9555.739 34474
9556.257 34451
9556.775 33727
9557.292 33587
9557.810 33638
9558.328 33501
9558.846 34588
9559.363 33625
9559.881 35124
9560.399 34065
9560.917 34680
9561.435 33561
9561.953 33521
9562.470 34312
9562.988 33791
9563.506 34509
9564.024 33172
9564.542 34800
9565.060 34643
9565.578 34117
9566.096 33760
9566.614 34295
9567.132 34179
9567.650 33171
9568.168 33523
9568.686 33961
9569.204 34902
9569.722 35164
9570.240 34860
9570.758 34699
9571.276 33951
9571.794 34785
9572.313 34390
9572.831 34267
9573.349 34426
9573.867 33977
9574.385 33531
9574.903 32996
9575.422 34466
9575.940 33417
9576.458 34123
9576.976 33066
9577.495 34284
9578.013 34823
9578.531 35102
9579.050 33691
9579.568 34194
9580.086 34619
9580.605 34031
9581.123 34297
9581.641 34189
9582.160 34558
9582.678 34282
9583.197 34021
9583.715 34104
9584.233 34175
9584.752 34210
9585.270 32806
9585.789 33461
9586.307 33451
9586.826 34595
9587.344 34259
9587.863 33826
9588.382 33271
9588.900 33666
9589.419 34116
9589.937 33786
9590.456 36093
9590.975 35049
9591.493 34313
9592.012 33949
9592.531 33308
9593.049 34978
9593.568 33201
9594.087 34773
9594.606 34886
9595.124 35458
9595.643 34797
9596.162 35595
9596.681 34545
9597.199 35227
9597.718 35168
9598.237 33264
9598.756 35152
9599.275 35187
9599.794 35178
9600.313 34398
9600.832 34460
9601.350 34805
9601.869 34244
9602.388 35047
9602.907 34288
9603.426 35358
9603.945 34465
9604.464 33983
9604.983 34343
9605.502 33819
9606.021 34102
9606.540 33896
9607.059 34117
9607.579 33885
9608.098 34581
9608.617 34757
9609.136 34927
9609.655 34224
9610.174 34312
9610.693 33913
9611.213 34033
9611.732 34631
9612.251 35059
9612.770 35207
9613.290 33973
9613.809 34113
9614.328 34667
9614.847 34945
9615.367 35783
9615.886 33558
9616.405 35733
9616.925 35209
9617.444 34614
9617.963 35061
9618.483 34418
9619.002 34194
9619.522 33709
9620.041 34417
9620.560 34672
9621.080 34345
9621.599 34628
9622.119 34654
9622.638 34307
9623.158 35550
9623.677 34847
9624.197 34166
9624.717 34664
9625.236 34687
9625.756 35686
9626.275 34457
9626.795 34472
9627.315 34288
9627.834 34996
9628.354 34803
9628.873 34457
9629.393 35861
9629.913 35606
9630.433 34396
9630.952 34090
9631.472 33983
9631.992 35242
9632.512 33463
9633.031 34115
9633.551 34479
9634.071 34502
9634.591 34542
9635.111 34468
9635.630 34001
9636.150 33036
9636.670 35266
9637.190 33708
9637.710 34695
9638.230 34847
9638.750 34466
9639.270 34448
9639.790 34262
9640.310 33860
9640.830 34046
9641.350 35219
9641.870 33762
9642.390 35116
9642.910 34540
9643.430 33817
9643.950 34827
9644.470 33970
9644.990 34675
9645.510 33803
9646.031 34491
9646.551 34073
9647.071 34383
9647.591 34531
9648.111 33739
9648.631 34584
9649.152 33004
9649.672 34807
9650.192 33891
9650.712 34746
9651.233 34389
9651.753 33561
9652.273 33784
9652.794 34050
9653.314 33331
9653.834 33112
9654.355 33940
9654.875 32826
9655.395 33974
9655.916 34369
9656.436 34616
9656.957 35127
9657.477 33320
9657.998 34471
9658.518 33681
9659.039 33750
9659.559 33735
9660.080 34670
9660.600 33775
9661.121 34522
9661.641 33901
9662.162 33715
9662.682 34048
9663.203 33979
9663.724 34741
9664.244 33999
9664.765 33961
9665.285 33758
9665.806 34733
9666.327 34699
9666.848 34071
9667.368 34171
9667.889 33298
9668.410 34271
9668.930 34210
9669.451 33683
9669.972 33275
9670.493 33584
9671.014 33948
9671.534 33908
9672.055 33736
9672.576 33821
9673.097 34316
9673.618 33542
9674.139 34685
9674.660 34312
9675.181 33439
9675.702 33734
9676.223 33602
9676.744 33963
9677.265 33534
9677.786 33352
9678.307 32742
9678.828 33357
9679.349 34007
9679.870 33393
9680.391 34035
9680.912 33156
9681.433 34538
9681.954 34315
9682.475 33822
9682.996 34264
9683.517 33843
9684.039 34473
9684.560 32755
9685.081 33430
9685.602 34536
9686.123 34040
9686.645 33865
9687.166 34092
9687.687 33899
9688.208 34100
9688.730 34332
9689.251 34367
9689.772 35151
9690.294 34841
9690.815 34014
9691.336 34260
9691.858 34034
9692.379 34632
9692.901 33486
9693.422 33411
9693.943 32602
9694.465 34548
9694.986 33779
9695.508 33666
9696.029 34346
9696.551 33417
9697.072 34170
9697.594 32822
9698.115 33457
9698.637 34594
9699.159 33614
9699.680 34072
9700.202 33843
9700.723 33206
9701.245 33515
9701.767 34614
9702.288 33430
9702.810 34375
9703.332 34084
9703.853 33891
9704.375 32959
9704.897 32496
9705.419 33219
9705.940 33496
9706.462 33225
9706.984 32665
9707.506 34431
9708.027 33658
9708.549 33408
9709.071 33709
9709.593 33458
9710.115 34550
9710.637 33353
9711.159 34072
9711.681 34144
9712.203 34360
9712.724 33421
9713.246 33136
9713.768 33751
9714.290 33493
9714.812 33808
9715.334 33734
9715.856 34869
9716.378 34585
9716.901 34659
9717.423 34130
9717.945 33788
9718.467 35088
9718.989 34262
9719.511 34245
9720.033 33379
9720.555 35043
9721.077 34123
9721.600 34340
9722.122 34194
9722.644 33742
9723.166 35695
9723.689 33692
9724.211 34400
9724.733 35081
9725.255 34980
9725.778 34730
9726.300 34264
9726.822 33236
9727.345 34165
9727.867 33612
9728.389 34267
9728.912 34718
9729.434 34734
9729.956 34555
9730.479 33828
9731.001 33806
9731.524 33468
9732.046 33497
9732.569 33875
9733.091 33160
9733.614 34366
9734.136 33449
9734.659 34328
9735.181 34745
9735.704 33674
9736.227 34262
9736.749 33169
9737.272 33197
9737.794 34045
9738.317 35015
9738.840 34021
9739.362 33332
9739.885 33887
9740.408 34403
9740.930 34626
9741.453 34040
9741.976 34453
9742.499 33695
9743.021 34178
9743.544 33341
9744.067 32923
9744.590 33757
9745.112 33167
9745.635 34970
9746.158 33081
9746.681 34700
9747.204 34124
9747.727 34116
9748.250 34693
9748.773 33269
9749.296 34938
9749.818 34328
9750.341 33846
9750.864 34638
9751.387 35006
9751.910 34912
9752.433 34116
9752.956 33239
9753.480 33857
9754.003 34843
9754.526 34326
9755.049 35743
9755.572 35536
9756.095 35907
9756.618 34229
9757.141 34363
9757.664 34255
9758.188 34389
9758.711 34911
9759.234 33601
9759.757 34841
9760.280 34009
9760.804 33783
9761.327 34810
9761.850 33201
9762.373 34400
9762.897 33106
9763.420 34826
9763.943 34143
9764.467 34242
9764.990 34061
9765.513 33555
9766.037 33998
9766.560 33961
9767.084 34286
9767.607 33861
9768.130 34082
9768.654 33830
9769.177 34246
9769.701 33767
9770.224 34343
9770.748 34817
9771.271 34071
9771.795 33434
9772.318 34155
9772.842 34410
9773.366 34206
9773.889 34325
9774.413 34172
9774.936 32668
9775.460 34616
9775.984 34364
9776.507 34430
9777.031 33940
9777.555 35293
9778.078 34550
9778.602 34270
9779.126 33667
9779.650 33080
9780.173 34506
9780.697 33250
9781.221 33365
9781.745 34118
9782.269 33844
9782.792 33846
9783.316 33871
9783.840 33991
9784.364 34512
9784.888 34266
9785.412 32752
9785.936 34178
9786.460 34252
9786.984 33087
9787.508 33651
9788.032 32513
9788.556 34058
9789.080 33210
9789.604 32726
9790.128 33436
9790.652 34731
9791.176 33689
9791.700 32673
9792.224 33257
9792.748 33436
9793.272 33863
9793.796 33328
9794.320 33560
9794.845 34054
9795.369 34566
9795.893 33221
9796.417 33210
9796.941 33016
9797.466 33219
9797.990 32866
9798.514 32048
9799.038 33238
9799.563 33133
9800.087 33077
9800.611 33477
9801.136 33065
9801.660 33836
9802.184 32377
9802.709 32178
9803.233 32249
9803.757 33914
9804.282 33774
9804.806 31987
9805.331 32063
9805.855 32551
9806.380 32944
9806.904 32522
9807.429 33819
9807.953 33857
9808.478 33288
9809.002 32936
9809.527 32854
9810.051 33622
9810.576 32051
9811.101 33288
9811.625 32464
9812.150 33198
9812.674 33025
9813.199 33349
9813.724 33062
9814.248 32205
9814.773 33270
9815.298 31899
9815.823 32564
9816.347 32964
9816.872 32851
9817.397 32993
9817.922 33452
9818.446 32527
9818.971 32332
9819.496 33356
9820.021 32818
9820.546 33370
9821.071 32934
9821.595 33854
9822.120 32180
9822.645 32691
9823.170 33448
9823.695 32979
9824.220 33272
9824.745 32636
9825.270 33564
9825.795 33364
9826.320 33821
9826.845 33240
9827.370 32707
9827.895 33387
9828.420 33017
9828.945 33616
9829.470 34145
9829.995 33521
9830.521 32540
9831.046 32672
9831.571 32687
9832.096 32300
9832.621 33925
9833.146 33193
9833.672 33862
9834.197 33823
9834.722 33722
9835.247 33223
9835.772 33321
9836.298 34059
9836.823 33377
9837.348 33843
9837.874 32588
9838.399 34197
9838.924 34049
9839.450 33576
9839.975 33906
9840.500 32420
9841.026 34640
9841.551 33892
9842.077 33718
9842.602 32882
9843.128 33176
9843.653 32988
9844.179 33189
9844.704 34018
9845.230 33834
9845.755 33155
9846.281 32722
9846.806 32867
9847.332 33507
9847.857 33862
9848.383 33047
9848.909 33322
9849.434 33606
9849.960 32893
9850.485 33993
9851.011 32650
9851.537 34427
9852.063 33850
9852.588 33693
9853.114 33921
9853.640 33401
9854.165 33661
9854.691 32132
9855.217 33082
9855.743 32997
9856.269 33272
9856.794 33672
9857.320 33687
9857.846 32886
9858.372 32521
9858.898 32848
9859.424 33177
9859.950 33268
9860.476 33023
9861.002 33236
9861.528 33505
9862.053 33562
9862.579 33782
9863.105 33432
9863.631 33867
9864.157 32400
9864.684 34158
9865.210 33571
9865.736 32822
9866.262 33187
9866.788 32584
9867.314 32920
9867.840 32401
9868.366 32877
9868.892 33121
9869.418 33158
9869.945 33021
9870.471 32660
9870.997 33390
9871.523 33296
9872.050 33073
9872.576 33429
9873.102 33300
9873.628 33176
9874.155 33692
9874.681 32465
9875.207 32579
9875.734 32934
9876.260 32961
9876.786 33046
9877.313 31784
9877.839 33055
9878.365 33468
9878.892 32746
9879.418 34064
9879.945 32656
9880.471 32930
9880.998 32396
9881.524 32462
9882.051 32751
9882.577 33391
9883.104 34065
9883.630 33094
9884.157 33097
9884.683 33942
9885.210 34042
9885.737 32908
9886.263 33048
9886.790 33932
9887.316 33353
9887.843 32162
9888.370 32957
9888.896 32172
9889.423 31632
9889.950 32552
9890.477 31867
9891.003 33527
9891.530 32860
9892.057 32817
9892.584 32785
9893.110 32160
9893.637 32715
9894.164 32004
9894.691 31999
9895.218 33050
9895.745 33912
9896.272 33153
9896.798 32144
9897.325 33041
9897.852 33394
9898.379 33118
9898.906 32514
9899.433 34092
9899.960 33242
9900.487 33052
9901.014 32727
9901.541 33030
9902.068 32728
9902.595 32697
9903.122 32167
9903.649 32760
9904.177 33966
9904.704 32450
9905.231 31523
9905.758 32539
9906.285 32347
9906.812 33402
9907.339 32656
9907.867 32105
9908.394 33528
9908.921 32770
9909.448 32867
9909.975 32820
9910.503 32853
9911.030 33201
9911.557 33594
9912.085 32593
9912.612 33502
9913.139 33112
9913.667 31627
9914.194 32262
9914.721 32693
9915.249 32111
9915.776 32639
9916.304 32419
9916.831 32033
9917.358 33171
9917.886 33094
9918.413 32611
9918.941 32399
9919.468 31727
9919.996 32604
9920.523 31557
9921.051 32290
9921.579 32951
9922.106 33060
9922.634 32590
9923.161 32099
9923.689 32087
9924.217 32115
9924.744 32934
9925.272 31867
9925.800 32523
9926.327 33036
9926.855 33191
9927.383 32777
9927.910 32922
9928.438 33076
9928.966 33054
9929.494 32720
9930.021 32202
9930.549 33856
9931.077 33623
9931.605 32415
9932.133 32804
9932.661 32575
9933.188 34198
9933.716 32144
9934.244 31590
9934.772 32464
9935.300 33328
9935.828 32590
9936.356 32567
9936.884 32166
9937.412 33102
9937.940 32279
9938.468 32634
9938.996 33416
9939.524 32454
9940.052 32613
9940.580 32616
9941.108 32189
9941.636 32844
9942.164 32789
9942.693 32699
9943.221 32088
9943.749 32354
9944.277 32488
9944.805 32082
9945.333 32727
9945.862 32753
9946.390 33031
9946.918 32697
9947.446 33159
9947.975 33015
9948.503 33683
9949.031 32751
9949.560 32390
9950.088 32303
9950.616 32435
9951.145 33066
9951.673 32359
9952.201 32929
9952.730 32879
9953.258 32328
9953.786 32712
9954.315 32594
9954.843 32742
9955.372 32226
9955.900 33637
9956.429 32511
9956.957 33710
9957.486 33768
9958.014 32861
9958.543 33121
9959.071 33004
9959.600 33428
9960.129 32482
9960.657 32445
9961.186 33249
9961.715 33126
9962.243 32659
9962.772 32717
9963.300 33415
9963.829 33199
9964.358 33258
9964.887 33596
9965.415 33854
9965.944 33591
9966.473 34665
9967.002 32815
9967.530 32582
9968.059 32593
9968.588 34068
9969.117 35158
9969.646 33510
9970.175 34025
9970.703 34129
9971.232 33714
9971.761 34007
9972.290 33052
9972.819 34370
9973.348 33393
9973.877 33290
9974.406 33166
9974.935 33192
9975.464 32588
9975.993 32608
9976.522 32176
9977.051 33316
9977.580 33250
9978.109 32685
9978.638 34177
9979.167 33036
9979.696 33217
9980.226 32465
9980.755 33443
9981.284 33452
9981.813 32861
9982.342 32634
9982.871 32961
9983.401 33970
9983.930 33145
9984.459 33051
9984.988 33485
9985.518 32253
9986.047 33569
9986.576 32779
9987.106 32995
9987.635 33175
9988.164 33095
9988.694 32428
9989.223 32191
9989.752 32730
9990.282 32074
9990.811 33854
9991.341 33443
9991.870 33491
9992.399 33226
9992.929 34041
9993.458 33489
9993.988 32520
9994.517 33141
9995.047 32715
9995.576 33483
9996.106 32777
9996.636 33703
9997.165 32551
9997.695 32543
9998.224 33378
9998.754 33569
9999.284 34067
9999.813 32807
10000.343 32500
10000.873 33526
10001.402 33932
10001.932 33475
10002.462 33224
10002.991 32704
10003.521 33379
10004.051 33294
10004.581 32862
10005.111 33028
10005.640 33325
10006.170 33310
10006.700 33332
10007.230 33400
