# Supplementary material for: The N-terminal PA domains of signal-peptide-peptidase-like 2 (SPPL2) proteases impact on TNFα cleavage
Source: Commun Biol. 2025 Apr 30;8:686. doi: 10.1038/s42003-025-08102-y (PMC12043953; doi:10.1038/s42003-025-08102-y)
Supplement: Supplementary file 4 — Supplementary Data 2 [file 42003_2025_8102_MOESM4_ESM.zip › Sequencing data/2aI2b_HA_BGH_rev_BGH-rev.fa]

>2aI2b_HA_BGH_rev_BGH-rev
GGTGATGATGACCGGTATGCATATTCAGATCCTCCTTCTGAGATGAGTTTTTGTTCGAAG
GGCCCTCTAGACTCGAGCTAGGCGTAGTCGGGCACGTCGTAGGGGTAAGCGGCCGAGGCG
CCAGGCTGGGTTACCGGGGACGGCTGGGCCTGGTCCCGGCCCTCGGATTCAGCTGGGCTC
CCAGGCTCCCGCATGGGGGCTCCAGCCCCCATCTCCTCGGACGTGCGTGATTTTGGGGAC
TGCTCAGCAGGCCAGGGGGATGTGGCTGGTTCTTCGCTGGGCGGCTGCGGGGAGAGTGGC
GTGGCAGAGTCTTTGGGAGGCTGCGGGCCGTCGGCTGGTGCTGGGGCCCACGGAGATGGA
GGTAGGACTTTCGCAAAGCCGCTGCCCGTCCAGAACACGCCCAGCTCCCGGCGCCAGAGC
GCCACAGCGCAGCTCGTCACCAGCGTGCAGGGCACCAGGTAGAGGAGAGCGGGCTGGCCA
CGCTGCATCAGGGCCAGTGCCACGAATGTCACAAGGAGGCCAACGCCATAGGCGATGGTG
CAGGCCACGAAGTATACCCTGGAGGACTGTACCTGGATGTCAAACCTGTGGCAGTAGGCC
ACCAGCAGCCCTGGCACCAAAATGTCTCCGAAACCCAGGAGGGAGAAGGGCCGGTCACAC
AGGGCCAGAGGTGAGGAGTTCAGCCTGGGCACCTTCAGGACCATGGGCAGCTTCTCACGG
GTGGCTGAGTCCGAGGGCCCAGTGGCCACCTCCACCATGATGCTGCTCCCACTCTTGGTC
AGGAAGGGCGTGATGAACACGAAGAAGATGTCGTAGAGGAACAGCACCAGCAGCAGCAGC
GTGCAGGCCTTGAAGGTGGGCAGACGGATGGTCTTCAGCATGTAGAGGCAGAAGGCGATG
CCCAGGGCATCCTGGAGGACCCAGGCCCACTGGTCCTCGTTGCGGAAGACGCCCCACACC
ACGCTGACGGCCACGCAGAAGAGCGCCAGGAGCAGCATACGGGCCTGCGGGCGCTTGTGG
AAGTAGGGCAGGCTGTTTGTTGGGGATCCTGCACTTGCCGAAGGGCAGCCGCCGCACACA
GGGCGC
