# Supplementary material for: The N-terminal PA domains of signal-peptide-peptidase-like 2 (SPPL2) proteases impact on TNFα cleavage
Source: Commun Biol. 2025 Apr 30;8:686. doi: 10.1038/s42003-025-08102-y (PMC12043953; doi:10.1038/s42003-025-08102-y)
Supplement: Supplementary file 4 — Supplementary Data 2 [file 42003_2025_8102_MOESM4_ESM.zip › Sequencing data/2aI2b_HA_CMV_fw_CMV-for.fa]

>2aI2b_HA_CMV_fw_CMV-for
TAGCAGAGCTCTCTGGCTAACTAGAGAACCCACTGCTTACTGGCTTATCGAAATTAATAC
GACTCACTATAGGGAGACCCAAGCTGGCTAGTTAAGCTTGGTACCGAGCTCGGATCCACT
AGTCCAGTGTGGTGGAATTCATGGGGCCGCAGCGGCGGCTGTCCCCTGCCGGGGCCGCCC
TACTCTGGGGCTTCCTGCTCCAGCTGACAGCCGCTCAGGAAGCAATCTTGCATGCGTCTG
GAAATGGCACAACCAAGGACTACTGCATGCTTTATAACCCTTATTGGACAGCTCTTCCAA
GTACCCTAGAAAATGCAACTTCCATTAGTTTGATGAATCTGACTTCCACACCACTATGCA
ACCTTTCTGATATTCCTCCTGTTGGCATAAAGAGCAAAGCAGTTGTGGTTCCATGGGGAA
GCTGCCATTTTCTTGAAAAAGCCAGAATTGCACAGAAAGGAGGTGCTGAAGCAATGTTAG
TTGTCAATAACAGTGTCCTATTTCCTCCCTCAGGTAACAGATCTGAATTTCCTGATGTGA
AAATACTGATTGCATTTATAAGCTACAAAGACTTTAGAGATATGAACCAGACTCTAGGAG
ATAACATTACTGTGAAAATGTATGCGCCTAAGGAGCCGGTGCTGGACTACAACATGGTCA
TCATCTTCATCATGGCTGTGGGCACCGTCGCCATCGGCGGCTACTGGGCCGGGAGTCGGG
ACGTGAAGAAAAGGTACATGAAGCACAAGCGCGACGATGGGCCCGAGAAGCAGGAGGACG
AGGCGGTGGACGTGACGCCGGTGATGACCTGCGTGTTTGTGGTGATGTGCTGCTCCATGC
TGGTGCTGCTCTACTATTTCTACGATCTCCTCGTGTACGTGGTCATCGGGATCTTCTGCC
TGGCCTCCGCCACCGGGCCTCTACAGCTGCCTGGCGCCCTGTGTGCGGCGGCTGCCCTTC
GGCAAGTGCAGGATCCCCAACAACAGCCTGCCCTACTTCCACAAGCGCCCGCAGGCCCGT
ATGCTGCTCCTGGCGCTCTTCTGCGTGGCCGTCAGCGTGGTGTGGGGCGTCTTCCGCAAC
GAGGACCAGTGGGCCTGGGTCCTCCAGGATGCCCTGGGCATCGCCTTCTGCCTCTACATG
CTGAAGAACATCCGTCTGCCCAC
