# Supplementary material for: The N-terminal PA domains of signal-peptide-peptidase-like 2 (SPPL2) proteases impact on TNFα cleavage
Source: Commun Biol. 2025 Apr 30;8:686. doi: 10.1038/s42003-025-08102-y (PMC12043953; doi:10.1038/s42003-025-08102-y)
Supplement: Supplementary file 4 — Supplementary Data 2 [file 42003_2025_8102_MOESM4_ESM.zip › Sequencing data/2bI2a_HA_BGH-rev_BGH-rev.fa]

>2bI2a_HA_BGH-rev_BGH-rev
ATGGTGATGGTGATGATGACCGGTATGCATATTCAGATCCTCTTCTGAGATGAGTTTTTG
TTCGAAGGGCCCTCTAGACTCGAGCTAGGCGTAGTCGGGCACGTCGTAGGGGTAAGCTTG
CTGGACAATCTGTTCACCAGATATCACAGGGTTTTCTTCATTTGTTGCACAATCCAAATG
GTCCATCATCTGATAGCTGTTACCTTTCCAGAACTTTTTCATTTCCTTACGTCTCCAGGC
AACAACTGAGGCAGTAATAAGTGTGCAAGGTACTAAATAGAGGAGAGCAGGTTGCCCCTT
TTTCATCAGCACCAGAACAACAAATGTAAGTATCATGCCAATAGCATAGGCAACTGTAGA
CGAAACATAGTATATGTAAGAAGAACCAGTCTGAACATCAAATCTTCTACAGTATGCAAT
CAACAGGCCTGGTACAATAATGTCTCCAAAACCCAATATTGAAACAGGCATGAGGCACAC
ACTCATTACTGAGAAATAGATCAGTTTTGGTACTCTGATGACTACTGGCAACTTTTCATT
ATTTCCAAAAGGTCCAGCTGCGAGTTCAACCATGATACTCTCACCATTCTTTGTGATGAA
TGGTGTTATGAAAACAAAAAATACATCATAGAGGAGGAGAAGGCCTAGAAGTATCACACA
TGACTTGAAGTTGGGCAACTTCAGTGTTTTAATTAAATTCAGACAGAAAGCAATCCCCAA
GATATCCTGTAAAATCCAAGCCCACCTGTCTTCATTTCGAAACACAGCCCAAACAACAGC
TACTGCTATGCACAGTCCAGAGAGAAAAATAAGTCTCACTTCCATGTTTTTGCCACGACA
TGCAATCGTGCATTGTCCATATGGTATCTTATGAATTAGTGCAGCAAGACAGTTGTACAG
ACTCATTGCTGATGCTATGCAGAAAATTGCTATCATAACATAAACCAACCATTTGTAGAA
GAAATAAAGTAAGACCATCATAACACAGCAGATGACCACAAATATTACAACTGTAAGAGG
ACTAAAAGTTAAATATTCTTCCTTCTTTTCCTCATTCTCTATCTTCAGTGTCACTGCTTT
CAAGTTTTCCAATTCAACTAGTCCACTCCAGTATCCACCTAATGCACAGGGAACCCGCAT
TACAAAATAACCCCC
