# Supplementary material for: The N-terminal PA domains of signal-peptide-peptidase-like 2 (SPPL2) proteases impact on TNFα cleavage
Source: Commun Biol. 2025 Apr 30;8:686. doi: 10.1038/s42003-025-08102-y (PMC12043953; doi:10.1038/s42003-025-08102-y)
Supplement: Supplementary file 4 — Supplementary Data 2 [file 42003_2025_8102_MOESM4_ESM.zip › Sequencing data/2cI2a_BGH-rev.fa]

>2cI2a_BGH-rev Trace of C:\Users\Christine\Downloads\2c_2aMaxi_BGH-rev.ab1; length: 1143; ambiguous 1; low quality 9; medium quality 36; high quality 1098
CATGGTGATGGTGATGATGACCGGTATGCATATTCAGATCCTCTTCTGAGATGAGTTTTT
GTTCGAAGGGCCCTCTAGACTCGAGTCAGGCGTAGTCGGGCACGTCGTAGGGGTAGGCCT
GCTGCACGATCTGCTCGCCGCTGATCACGGGGTTCTCTTCGTTGGTGGCGCAATCCAGGT
GGTCCATCATCTGGTAGCTATTGCCCTTCCAGAACTTCTTCATTTCTTTTCTCCGCCAAG
CAACCACAGAGGCTGTAATAAGGGTGCACGGCACCAGGTACAGCAGGGCAGGTTGGCCTT
TTTTCATCAGCACCAGCACCACGAAGGTCAGGATCATTCCTATGGCGTAGGCCACGGTGC
TGGACACGTAGTAGATGTAGGAGCTGCCGGTCTGCACGTCGAACCGTCTGCAGTAAGCGA
TCAGCAGGCCAGGCACGATGATGTCGCCGAAACCCAGGATGGAGACAGGCATCAGGCAGA
CGCTCATCACGCTAAAGTAGATCAGCTTAGGAACTCTAATCACCACAGGCAGCTTCTCGT
TGTTGCCGAAAGGTCCGGCGGCCAGCTCGACCATGATAGATTCGCCGTTCTTGGTGATAA
AAGGGGTGATGAACACGAAAAACACATCGTACAGCAGCAGCAGGCCCAGCAGGATCACGC
AGCTCTTGAAGTTGGGCAGCTTCAGCGTCTTAATCAGGTTCAGGCAGAAGGCGATGCCCA
GGATATCCTGCAGGATCCAGGCCCATCTGTCCTCGTTTCTGAACACGGCCCACACCACAG
CGACGGCGATGCACAGGCCAGACAGGAAAATCAGCCGCACTTCCATATTCTTTCCTCTGC
ATGCGATGGTACACTGGCCATAAGGGATCTTGTGGATCAGGGCAGCCAGGCAGTTGTACA
GGCTCATGGCGCTAGCGATGCAAAAGATAGCGATCATCACGTACACCAGCCACTTGTAGA
AGAAGTAGAGAAGCACCATCATCACACAGCAGATCACCACGAAGATGACCACGGTCAGAG
GGCTAAAAGTCAGGTATTCCTCTTTTTTCTTGCGCATTTCCCGGTCCTCGGTTGTAACGG
CCTTCAGATTTTCCAGCTCAACCAGGCCGCTCCAGTAGCCTCCCAGAGCCACGGTGAACM
CGG
