# Supplementary material for: The N-terminal PA domains of signal-peptide-peptidase-like 2 (SPPL2) proteases impact on TNFα cleavage
Source: Commun Biol. 2025 Apr 30;8:686. doi: 10.1038/s42003-025-08102-y (PMC12043953; doi:10.1038/s42003-025-08102-y)
Supplement: Supplementary file 4 — Supplementary Data 2 [file 42003_2025_8102_MOESM4_ESM.zip › Sequencing data/2cI2a_CMV-for.fa]

>2cI2a_CMV-for Trace of C:\Users\Christine\Downloads\2c_2aMaxi_CMV-for.ab1; length: 1149; ambiguous 1; low quality 17; medium quality 47; high quality 1085
CAGAGCTCTCCCTATCAGTGATAGAGATCTCCCTATCAGTGATAGAGATCGTCGACGAGC
TCGTTTAGTGAACCGTCAGATCGCCTGGAGACGCCATCCACGCTGTTTTGACCTCCATAG
AAGACACCGGGACCGATCCAGCCTCCGGACTCTAGCGTTTAAACTTAAGCTTGGTACCGA
GCTCGGATCCACTAGTCCAGTGTGGTGGAATTCATGGCCTGTCTCGGATTCCTGCTCCCT
GTGGGCTTTCTGTTGCTGATCTCTACAGTGGCTGGCGGCAAGTACGGCGTGGCCCATGTG
GTGTCTGAGAACTGGTCAAAGGACTACTGTATCCTGTTCAGCAGCGACTACATCACACTG
CCTAGAGATCTGCACCACGCCCCTCTTCTCCCTCTGTACGACGGTACCAAGGCCCCCTGG
TGCCCCGGCGAGGATAGCCCCCACCAGGCCCAGCTGAGGAGCCCATCTCAGAGACCTCTG
CGGCAGACAACCGCCATGGTGATGAGAGGCAACTGCAGCTTCCACACAAAGGGCTGGCTG
GCCCAAGGCCAGGGCGCCCACGGCCTCCTGATCGTGTCCAGAGTGTCTGACCAGCAATGT
AGCGACACCACCCTGGCTCCTCAGGACCCCAGACAGCCACTGGCCGATCTGACAATCCCC
GTTGCCATGCTGCACTACGCCGACATGCTGGACATCCTGAGCCACACCAGAGGAGAGGCC
GTGGTGCGGGTGGCCATGTACGCCCCAAGCTGGCCTAACTTCGATTATACAATGGTGGTG
ATCTTCGTGATCGCCGTGTTCACCGTGGCTCTGGGAGGCTACTGGAGCGGCCTGGTTGAG
CTGGAAAATCTGAAGGCCGTTACAACCGAGGACCGGGAAATGCGCAAGAAAAAAGAGGAA
TACCTGACTTTTAGCCCTCTGACCGTGGTCATCTTCGTGGTGATCTGCTGTGTGATGATG
GTGCTTCTCTACTTCTTCTACAAGTGGCTGGTGTACGTGATGATCGCTATCTTTTGCATC
GCTAGCGCCATGAGCCTGTACAACTGCCTGGCTGCCCTGATCCACAAGATCCCTTATGGC
CAGTGTACCATCGCATGCAGAGGAAAGAATATGGAAGTGCGGCTGATTTTCCTGTCTGGC
NTGTGCATC
