# Supplementary material for: The N-terminal PA domains of signal-peptide-peptidase-like 2 (SPPL2) proteases impact on TNFα cleavage
Source: Commun Biol. 2025 Apr 30;8:686. doi: 10.1038/s42003-025-08102-y (PMC12043953; doi:10.1038/s42003-025-08102-y)
Supplement: Supplementary file 4 — Supplementary Data 2 [file 42003_2025_8102_MOESM4_ESM.zip › Sequencing data/2cI2b_BGH-rev.fa]

>2cI2b_BGH-rev Trace of C:\Users\Christine\Downloads\2c_2b 6_BGH-rev.ab1; length: 1112; ambiguous 1; low quality 12; medium quality 48; high quality 1052
GATGACCGGTATGCATATTCAGATCCTCTTCTGAGATGAGTTTTTGTTCGAAGGGCCCTC
TAGACTCGAGTCAGGCGTAGTCGGGCACGTCGTAGGGGTAGGCGGCAGAAGCTCCTGGCT
GTGTCACTGGAGAGGGCTGAGCTTGGTCTCTGCCCTCGCTCTCGGCAGGAGATCCGGGTT
CCCGCATAGGGGCGCCGGCGCCCATTTCCTCGCTGGTTCTGCTCTTGGGAGACTGTTCAG
CAGGCCAGGGGGAGGTAGCAGGCTCTTCGCTAGGTGGCTGTGGTGAAAGAGGGGTGGCGC
TGTCTTTTGGTGGCTGGGGGCCGTCGGCAGGGGCAGGGGCCCAAGGGCTTGGTGGCAGCA
CCTTGGCAAAGCCGCTGCCTGTCCAGAACACGCCCAGCTCTCTCCGCCACAGGGCCACGG
CGCAGCTAGTCACCAGGGTGCAGGGGACCAGGTACAGCAGAGCAGGCTGGCCCCGCTGCA
TCAGGGCCAGGGCCACGAATGTCACCAGCAGGCCCACGCCGTAGGCAATTGTACAAGCCA
CGAAGTACACCCGGCTGCTCTGCACCTGGATGTCGAATCTGTGACAATAAGCCACCAGCA
GTCCAGGCACCAGTATGTCGCCGAAGCCCAGCAGGCTGAAAGGTCTGTCGCACAGAGCCA
GGGGGCTGCTATTCAGTCTAGGCACCTTCAGCACCATAGGCAGTTTTTCTCTGGTGGCGC
TATCAGAAGGGCCTGTGGCCACCTCGACCATGATGCTGCTGCCGGACTTTGTCAGGAAAG
GTGTGATGAAAACGAAGAAGATGTCGTACAGGAACAGCACGAGCAGTAGCAGGGTACAGG
CCTTGAAGGTGGGCAGCCGAATGGTTTTCAGCATGTACAGGCAGAAGGCGATGCCCAGGG
CGTCCTGCAGGACCCAGGCCCACTGGTCCTCGTTTCTGAAAACGCCCCACACCACGGACA
CGGCCACGCAGAAAAGTGCCAGTAGCAGCATTCTGGCTTGGGGCCTCTTATGAAAATAAG
GCAGGCTGTTGTTGGGGATTCTGCACTTGCCGAAGGGCAGCCGCCGCACMCAGGGGGCCA
GACAGCTGTACAGGCCGGTGGCGGAGGCCAGA
