# Supplementary material for: The N-terminal PA domains of signal-peptide-peptidase-like 2 (SPPL2) proteases impact on TNFα cleavage
Source: Commun Biol. 2025 Apr 30;8:686. doi: 10.1038/s42003-025-08102-y (PMC12043953; doi:10.1038/s42003-025-08102-y)
Supplement: Supplementary file 4 — Supplementary Data 2 [file 42003_2025_8102_MOESM4_ESM.zip › Sequencing data/2cI2b_CMV-for.fa]

>2cI2b_CMV-for Trace of C:\Users\Christine\Downloads\2c_2b 6_CMV-for.ab1; length: 1160; low quality 17; medium quality 71; high quality 1072
CAGAGCTCTCCTATCAGTGATAGAGATCTCCCTATCAGTGATAGAGATCGTCGACGAGCT
CGTTTAGTGAACCGTCAGATCGCCTGGAGACGCCATCCACGCTGTTTTGACCTCCATAGA
AGACACCGGGACCGATCCAGCCTCCGGACTCTAGCGTTTAAACTTAAGCTTGGTACCGAG
CTCGGATCCACTAGTCCAGTGTGGTGGAATTCATGGCCTGCTTAGGATTCCTCCTGCCTG
TTGGATTTCTGCTGCTCATCAGCACCGTGGCCGGAGGAAAATACGGCGTGGCCCACGTGG
TGTCTGAGAACTGGTCCAAGGACTACTGCATCCTGTTTAGCTCTGACTATATCACCCTGC
CTAGAGACCTGCACCACGCCCCTCTGCTGCCTCTGTACGACGGCACCAAAGCCCCTTGGT
GCCCCGGCGAAGATAGCCCCCACCAGGCCCAGCTGCGGAGCCCTAGCCAGAGACCTCTGC
GGCAGACCACCGCCATGGTCATGAGAGGGAATTGCTCCTTCCACACCAAGGGCTGGCTGG
CCCAGGGACAAGGCGCTCACGGCCTGCTGATCGTGAGCAGAGTGTCCGATCAGCAGTGCA
GCGACACCACACTGGCCCCCCAAGATCCCAGACAGCCTCTGGCAGATCTGACCATCCCTG
TGGCTATGCTGCACTACGCCGATATGCTGGACATCCTGAGCCACACAAGAGGCGAGGCCG
TGGTCAGAGTGGCCATGTACGCCCCTAAGGAACCTGTGCTCGATTACAACATGGTCATCA
TCTTCATCATGGCCGTGGGTACAGTGGCCATCGGCGGCTACTGGGCCGGCAGTAGAGATG
TGAAGAAGCGCTACATGAAGCACAAGCGGGACGACGGCCCTGAGAAGCAGGAGGATGAGG
CCGTGGACGTGACCCCTGTGATGACCTGCGTGTTTGTGGTGATGTGCTGCAGCATGCTGG
TGCTGCTGTATTACTTCTACGACCTGCTGGTGTACGTGGTGATCGGCATCTTTTGTCTGG
CCTCCGCCACCGGCCTGTACAGCTGTCTGGCCCCCTGTGTGCGGCGGCTGCCCTTCGGCA
AGTGCAGAATCCCCAACAACAGCCTGCCTTATTTTCATAAGAGGCCCCAAGCCAGAATGC
TGCTACTGGCACTTTTCTGC
