# Supplementary material for: The N-terminal PA domains of signal-peptide-peptidase-like 2 (SPPL2) proteases impact on TNFα cleavage
Source: Commun Biol. 2025 Apr 30;8:686. doi: 10.1038/s42003-025-08102-y (PMC12043953; doi:10.1038/s42003-025-08102-y)
Supplement: Supplementary file 4 — Supplementary Data 2 [file 42003_2025_8102_MOESM4_ESM.zip › Sequencing data/3I2a_BGH-rev.fa]

>3I2a_BGH-rev Trace of C:\Users\Christine\Downloads\3_2aMaxi_BGH-rev.ab1; length: 1136; ambiguous 1; low quality 8; medium quality 35; high quality 1093
ATGGTGATGGTGATGATGACCGGTATGCATATTCAGATCCTCTTCTGAGATGAGTTTTTG
TTCGAAGGGCCCTCTAGACTCGAGTCAGGCGTAGTCGGGCACGTCGTAGGGGTAGGCCTG
CTGCACGATCTGCTCTCCGCTGATCACGGGGTTTTCCTCGTTTGTGGCGCAGTCCAGGTG
GTCCATCATCTGGTAGCTATTGCCCTTCCAGAATTTTTTCATTTCCTTTCTCCGCCAGGC
CACCACAGAGGCGGTGATCAGGGTGCATGGCACCAGGTACAGCAGGGCAGGCTGTCCCTT
CTTCATGAGCACCAGCACCACGAAGGTGAGGATCATGCCGATGGCGTAGGCCACTGTAGA
GGACACGTAGTAGATGTAGCTGGAGCCGGTCTGCACGTCGAAGCGTCTGCAGTAAGCGAT
CAGCAGGCCGGGCACGATGATATCTCCGAAGCCCAGGATAGACACAGGCATCAGGCACAC
GCTCATGACGCTAAAGTAGATCAGCTTTGGCACTCTGATCACCACGGGGAGCTTCTCGTT
GTTGCCGAAAGGGCCGGCGGCCAGCTCGACCATGATGCTCTCGCCATTCTTGGTGATAAA
AGGTGTGATGAACACGAAAAACACGTCGTACAGCAACAGCAGGCCCAGCAGAATCACGCA
GCTCTTAAAGTTAGGCAGTTTCAGGGTCTTGATCAGGTTCAGACAGAAGGCGATTCCCAG
GATGTCCTGCAGGATCCAGGCCCATCTATCCTCATTTCTGAACACGGCCCAGACCACGGC
AACTGCGATGCACAGGCCGCTCAGGAAAATCAGCCGCACTTCCATGTTCTTGCCTCTACA
AGCGATTGTACATTGGCCGTAGGGGATCTTGTGAATCAGAGCGGCCAGGCAGTTGTACAG
AGACATGGCGCTGGCGATACAGAAGATAGCGATCATCACGTACACCAGCCACTTGTAGAA
GAAGTAGAGCAGCACCATCATAACGCAGCAGATAACCACGAAGATCACCACGGTCAGAGG
GCTGAATGTCAGGTACTCTTCCTTTTTCTTTCTCATTTCCCGGTCCTCGGTGGTCACGGC
CTTCAGGTTTTCCAGCTCGACCAGGCCGGACCAATAACCGCCCAGGGCCMCGGTGA
