# Supplementary material for: The N-terminal PA domains of signal-peptide-peptidase-like 2 (SPPL2) proteases impact on TNFα cleavage
Source: Commun Biol. 2025 Apr 30;8:686. doi: 10.1038/s42003-025-08102-y (PMC12043953; doi:10.1038/s42003-025-08102-y)
Supplement: Supplementary file 4 — Supplementary Data 2 [file 42003_2025_8102_MOESM4_ESM.zip › Sequencing data/3I2a_CMV-for.fa]

>3I2a_CMV-for Trace of C:\Users\Christine\Downloads\3_2aMaxi_CMV-for.ab1; length: 1104; ambiguous 3; low quality 10; medium quality 42; high quality 1052
CAGAGCTCTCCTATCAGTGATAGAGATCTCCCTATCAGTGATAGAGATCGTCGACGAGCT
CGTTTAGTGAACCGTCAGATCGCCTGGAGACGCCATCCACGCTGTTTTGACCTCCATAGA
AGACACCGGGACCGATCCAGCCTCCGGACTCTAGCGTTTAAACTTAAGCTTGGTACCGAG
CTCGGATCCACTAGTCCAGTGTGGTGGAATTCATGGCCGAGCAGACATACAGCTGGGCTT
ATAGCCTGGTCGACTACACCATGGTGGTGATCTTTGTGATCGCCGTGTTCACCGTGGCCC
TGGGCGGTTATTGGTCCGGCCTGGTCGAGCTGGAAAACCTGAAGGCCGTGACCACCGAGG
ACCGGGAAATGAGAAAGAAAAAGGAAGAGTACCTGACATTCAGCCCTCTGACCGTGGTGA
TCTTCGTGGTTATCTGCTGCGTTATGATGGTGCTGCTCTACTTCTTCTACAAGTGGCTGG
TGTACGTGATGATCGCTATCTTCTGTATCGCCAGCGCCATGTCTCTGTACAACTGCCTGG
CCGCTCTGATTCACAAGATCCCCTACGGCCAATGTACAATCGCTTGTAGAGGCAAGAACA
TGGAAGTGCGGCTGATTTTCCTGAGCGGCCTGTGCATCGCAGTTGCCGTGGTCTGGGCCG
TGTTCAGAAATGAGGATAGATGGGCCTGGATCCTGCAGGACATCCTGGGAATCGCCTTCT
GTCTGAACCTGATCAAGACCCTGAAACTGCCTAACTTTAAGAGCTGCGTGATTCTGCTGG
GCCTGCTGTTGCTGTACGACGTGTTTTTCGTGTTCATCACACCTTTTATCACCAAGAATG
GCGAGAGCATCATGGTCGAGCTGGCCGCCGGCCCTTTCGGCAACAACGAGAAGCTCCCCG
TGGTGATCAGAGTGCCAAAGCTGATCTACTTTAGCGTCATGAGCGTGTGCCTGATGCCTG
TGTCTATCCTGGGCTTCGGAGATATCATCGTGCCCGGCCTGCTGATCGCTTACTGCAAAC
GCTTCGACGTGCAGACCGGCTCCAGCTACATCTACTACGTGTCCTCTACAGTGGCCTACG
CCATCGGCATGATCCYCACCTTNS
