# Supplementary material for: The N-terminal PA domains of signal-peptide-peptidase-like 2 (SPPL2) proteases impact on TNFα cleavage
Source: Commun Biol. 2025 Apr 30;8:686. doi: 10.1038/s42003-025-08102-y (PMC12043953; doi:10.1038/s42003-025-08102-y)
Supplement: Supplementary file 4 — Supplementary Data 2 [file 42003_2025_8102_MOESM4_ESM.zip › Sequencing data/3I2a_reference contig.fa]

>3_2a_HA_opt 
GTCCAGTGTGGTGGAATTCATGGCCGAGCAGACATACAGCTGGGCTTATAGCCTGGTCGA
CTACACCATGGTGGTGATCTTTGTGATCGCCGTGTTCACCGTGGCCCTGGGCGGTTATTG
GTCCGGCCTGGTCGAGCTGGAAAACCTGAAGGCCGTGACCACCGAGGACCGGGAAATGAG
AAAGAAAAAGGAAGAGTACCTGACATTCAGCCCTCTGACCGTGGTGATCTTCGTGGTTAT
CTGCTGCGTTATGATGGTGCTGCTCTACTTCTTCTACAAGTGGCTGGTGTACGTGATGAT
CGCTATCTTCTGTATCGCCAGCGCCATGTCTCTGTACAACTGCCTGGCCGCTCTGATTCA
CAAGATCCCCTACGGCCAATGTACAATCGCTTGTAGAGGCAAGAACATGGAAGTGCGGCT
GATTTTCCTGAGCGGCCTGTGCATCGCAGTTGCCGTGGTCTGGGCCGTGTTCAGAAATGA
GGATAGATGGGCCTGGATCCTGCAGGACATCCTGGGAATCGCCTTCTGTCTGAACCTGAT
CAAGACCCTGAAACTGCCTAACTTTAAGAGCTGCGTGATTCTGCTGGGCCTGCTGTTGCT
GTACGACGTGTTTTTCGTGTTCATCACACCTTTTATCACCAAGAATGGCGAGAGCATCAT
GGTCGAGCTGGCCGCCGGCCCTTTCGGCAACAACGAGAAGCTCCCCGTGGTGATCAGAGT
GCCAAAGCTGATCTACTTTAGCGTCATGAGCGTGTGCCTGATGCCTGTGTCTATCCTGGG
CTTCGGAGATATCATCGTGCCCGGCCTGCTGATCGCTTACTGCAGACGCTTCGACGTGCA
GACCGGCTCCAGCTACATCTACTACGTGTCCTCTACAGTGGCCTACGCCATCGGCATGAT
CCTCACCTTCGTGGTGCTGGTGCTCATGAAGAAGGGACAGCCTGCCCTGCTGTACCTGGT
GCCATGCACCCTGATCACCGCCTCTGTGGTGGCCTGGCGGAGAAAGGAAATGAAAAAATT
CTGGAAGGGCAATAGCTACCAGATGATGGACCACCTGGACTGCGCCACAAACGAGGAAAA
CCCCGTGATCAGCGGAGAGCAGATCGTGCAGCAGGCCTACCCCTACGACGTGCCCGACTA
CGCCTGACTCGAGTCTAGAGGGCCCTTCGAAC
