# Supplementary material for: The N-terminal PA domains of signal-peptide-peptidase-like 2 (SPPL2) proteases impact on TNFα cleavage
Source: Commun Biol. 2025 Apr 30;8:686. doi: 10.1038/s42003-025-08102-y (PMC12043953; doi:10.1038/s42003-025-08102-y)
Supplement: Supplementary file 4 — Supplementary Data 2 [file 42003_2025_8102_MOESM4_ESM.zip › Sequencing data/3I2b_BGH-rev.fa]

>3I2b_BGH-rev Trace of C:\Users\Christine\Downloads\3_2bMaxi_BGH-rev.ab1; length: 1106; low quality 8; medium quality 23; high quality 1075
ATGGTGATGGTGATGATGACCGGTATGCATATTCAGATCCTCTTCTGAGATGAGTTTTTG
TTCGAAGGGCCCTCTAGACTCGAGTCAGGCGTAGTCGGGCACGTCGTAGGGGTAGGCGGC
AGAGGCGCCAGGCTGTGTCACGGGGCTAGGCTGGGCCTGGTCTCTGCCCTCGCTCTCGGC
GGGGGATCCAGGCTCTCTCATGGGGGCTCCGGCGCCCATTTCCTCGCTTGTTCTGGACTT
TGGGCTCTGCTCGGCAGGCCAAGGGCTGGTGGCAGGTTCCTCAGAAGGAGGTTGTGGGCT
CAGGGGGGTTGCGCTGTCCTTGGGGGGCTGAGGGCCATCAGCGGGAGCAGGAGCCCAAGG
GCTAGGAGGCAGGACCTTGGCGAAGCCTGATCCGGTCCAGAACACACCCAGTTCCCGCCG
CCACAGGGCCACAGCGCAGCTGGTCACCAGTGTGCAAGGAACCAGGTACAGCAGGGCAGG
CTGGCCTCTCTGCATAAGAGCCAGGGCCACGAAGGTCACCAGCAGGCCGACGCCATAGGC
GATGGTGCAGGCCACAAAGTACACCCTAGAGCTCTGCACCTGGATGTCGAATCTGTGGCA
GTAGGCAACCAGCAGGCCGGGCACCAGGATGTCGCCAAATCCCAGCAGGCTGAAAGGTCT
GTCGCACAGAGCCAGAGGGCTGCTATTCAGTCTGGGCACCTTCAGCACCATAGGCAGTTT
TTCTCTAGTGGCAGAATCAGATGGGCCGGTGGCCACTTCCACCATGATGCTGGAGCCAGA
CTTTGTAAGGAAAGGGGTGATGAACACGAAGAAAATATCATACAGGAACAGCACCAGCAG
CAGCAGGGTACAGGCCTTGAATGTAGGCAGTCTGATTGTTTTCAGCATGTACAGGCAGAA
GGCGATGCCCAGGGCGTCCTGCAGCACCCAGGCCCACTGATCCTCGTTTCTAAACACGCC
CCACACCACGGACACAGCCACGCAGAAAAGGGCCAGCAGCAGCATTCTGGCTTGGGGCCG
TTTGTGGAAGTAAGGCAGGCTGTTGTTGGGGATTCTGCACTTGCCGAACGGCAGCCGCCG
CACACAGGGGGCCAGACAGCTGTACA
