# Supplementary material for: The N-terminal PA domains of signal-peptide-peptidase-like 2 (SPPL2) proteases impact on TNFα cleavage
Source: Commun Biol. 2025 Apr 30;8:686. doi: 10.1038/s42003-025-08102-y (PMC12043953; doi:10.1038/s42003-025-08102-y)
Supplement: Supplementary file 4 — Supplementary Data 2 [file 42003_2025_8102_MOESM4_ESM.zip › Sequencing data/Reference 2cI2a HA.fa]

>Reference_2cI2a_HA 
GTCCAGTGTGGTGGAATTCATGGCCTGTCTCGGATTCCTGCTCCCTGTGGGCTTTCTGTT
GCTGATCTCTACAGTGGCTGGCGGCAAGTACGGCGTGGCCCATGTGGTGTCTGAGAACTG
GTCAAAGGACTACTGTATCCTGTTCAGCAGCGACTACATCACACTGCCTAGAGATCTGCA
CCACGCCCCTCTTCTCCCTCTGTACGACGGTACCAAGGCCCCCTGGTGCCCCGGCGAGGA
TAGCCCCCACCAGGCCCAGCTGAGGAGCCCATCTCAGAGACCTCTGCGGCAGACAACCGC
CATGGTGATGAGAGGCAACTGCAGCTTCCACACAAAGGGCTGGCTGGCCCAAGGCCAGGG
CGCCCACGGCCTCCTGATCGTGTCCAGAGTGTCTGACCAGCAATGTAGCGACACCACCCT
GGCTCCTCAGGACCCCAGACAGCCACTGGCCGATCTGACAATCCCCGTTGCCATGCTGCA
CTACGCCGACATGCTGGACATCCTGAGCCACACCAGAGGAGAGGCCGTGGTGCGGGTGGC
CATGTACGCCCCAAGCTGGCCTAACTTCGATTATACAATGGTGGTGATCTTCGTGATCGC
CGTGTTCACCGTGGCTCTGGGAGGCTACTGGAGCGGCCTGGTTGAGCTGGAAAATCTGAA
GGCCGTTACAACCGAGGACCGGGAAATGCGCAAGAAAAAAGAGGAATACCTGACTTTTAG
CCCTCTGACCGTGGTCATCTTCGTGGTGATCTGCTGTGTGATGATGGTGCTTCTCTACTT
CTTCTACAAGTGGCTGGTGTACGTGATGATCGCTATCTTTTGCATCGCTAGCGCCATGAG
CCTGTACAACTGCCTGGCTGCCCTGATCCACAAGATCCCTTATGGCCAGTGTACCATCGC
ATGCAGAGGAAAGAATATGGAAGTGCGGCTGATTTTCCTGTCTGGCCTGTGCATCGCCGT
CGCTGTGGTGTGGGCCGTGTTCAGAAACGAGGACAGATGGGCCTGGATCCTGCAGGATAT
CCTGGGCATCGCCTTCTGCCTGAACCTGATTAAGACGCTGAAGCTGCCCAACTTCAAGAG
CTGCGTGATCCTGCTGGGCCTGCTGCTGCTGTACGATGTGTTTTTCGTGTTCATCACCCC
TTTTATCACCAAGAACGGCGAATCTATCATGGTCGAGCTGGCCGCCGGACCTTTCGGCAA
CAACGAGAAGCTGCCTGTGGTGATTAGAGTTCCTAAGCTGATCTACTTTAGCGTGATGAG
CGTCTGCCTGATGCCTGTCTCCATCCTGGGTTTCGGCGACATCATCGTGCCTGGCCTGCT
GATCGCTTACTGCAGACGGTTCGACGTGCAGACCGGCAGCTCCTACATCTACTACGTGTC
CAGCACCGTGGCCTACGCCATAGGAATGATCCTGACCTTCGTGGTGCTGGTGCTGATGAA
AAAAGGCCAACCTGCCCTGCTGTACCTGGTGCCGTGCACCCTTATTACAGCCTCTGTGGT
TGCTTGGCGGAGAAAAGAAATGAAGAAGTTCTGGAAGGGCAATAGCTACCAGATGATGGA
CCACCTGGATTGCGCCACCAACGAAGAGAACCCCGTGATCAGCGGCGAGCAGATCGTGCA
GCAGGCCTACCCCTACGACGTGCCCGACTACGCCTGACTCGAGTCTAGAGGGCCCTTCGA
AC
