# Supplementary material for: The N-terminal PA domains of signal-peptide-peptidase-like 2 (SPPL2) proteases impact on TNFα cleavage
Source: Commun Biol. 2025 Apr 30;8:686. doi: 10.1038/s42003-025-08102-y (PMC12043953; doi:10.1038/s42003-025-08102-y)
Supplement: Supplementary file 4 — Supplementary Data 2 [file 42003_2025_8102_MOESM4_ESM.zip › Sequencing data/Reference 2cI2b HA.fa]

>Reference_2cI2b_HA 
GTCCAGTGTGGTGGAATTCATGGCCTGCTTAGGATTCCTCCTGCCTGTTGGATTTCTGCT
GCTCATCAGCACCGTGGCCGGAGGAAAATACGGCGTGGCCCACGTGGTGTCTGAGAACTG
GTCCAAGGACTACTGCATCCTGTTTAGCTCTGACTATATCACCCTGCCTAGAGACCTGCA
CCACGCCCCTCTGCTGCCTCTGTACGACGGCACCAAAGCCCCTTGGTGCCCCGGCGAAGA
TAGCCCCCACCAGGCCCAGCTGCGGAGCCCTAGCCAGAGACCTCTGCGGCAGACCACCGC
CATGGTCATGAGAGGGAATTGCTCCTTCCACACCAAGGGCTGGCTGGCCCAGGGACAAGG
CGCTCACGGCCTGCTGATCGTGAGCAGAGTGTCCGATCAGCAGTGCAGCGACACCACACT
GGCCCCCCAAGATCCCAGACAGCCTCTGGCAGATCTGACCATCCCTGTGGCTATGCTGCA
CTACGCCGATATGCTGGACATCCTGAGCCACACAAGAGGCGAGGCCGTGGTCAGAGTGGC
CATGTACGCCCCTAAGGAACCTGTGCTCGATTACAACATGGTCATCATCTTCATCATGGC
CGTGGGTACAGTGGCCATCGGCGGCTACTGGGCCGGCAGTAGAGATGTGAAGAAGCGCTA
CATGAAGCACAAGCGGGACGACGGCCCTGAGAAGCAGGAGGATGAGGCCGTGGACGTGAC
CCCTGTGATGACCTGCGTGTTTGTGGTGATGTGCTGCAGCATGCTGGTGCTGCTGTATTA
CTTCTACGACCTGCTGGTGTACGTGGTGATCGGCATCTTTTGTCTGGCCTCCGCCACCGG
CCTGTACAGCTGTCTGGCCCCCTGTGTGCGGCGGCTGCCCTTCGGCAAGTGCAGAATCCC
CAACAACAGCCTGCCTTATTTTCATAAGAGGCCCCAAGCCAGAATGCTGCTACTGGCACT
TTTCTGCGTGGCCGTGTCCGTGGTGTGGGGCGTTTTCAGAAACGAGGACCAGTGGGCCTG
GGTCCTGCAGGACGCCCTGGGCATCGCCTTCTGCCTGTACATGCTGAAAACCATTCGGCT
GCCCACCTTCAAGGCCTGTACCCTGCTACTGCTCGTGCTGTTCCTGTACGACATCTTCTT
CGTTTTCATCACACCTTTCCTGACAAAGTCCGGCAGCAGCATCATGGTCGAGGTGGCCAC
AGGCCCTTCTGATAGCGCCACCAGAGAAAAACTGCCTATGGTGCTGAAGGTGCCTAGACT
GAATAGCAGCCCCCTGGCTCTGTGCGACAGACCTTTCAGCCTGCTGGGCTTCGGCGACAT
ACTGGTGCCTGGACTGCTGGTGGCTTATTGTCACAGATTCGACATCCAGGTGCAGAGCAG
CCGGGTGTACTTCGTGGCTTGTACAATTGCCTACGGCGTGGGCCTGCTGGTGACATTCGT
GGCCCTGGCCCTGATGCAGCGGGGCCAGCCTGCTCTGCTGTACCTGGTCCCCTGCACCCT
GGTGACTAGCTGCGCCGTGGCCCTGTGGCGGAGAGAGCTGGGCGTGTTCTGGACAGGCAG
CGGCTTTGCCAAGGTGCTGCCACCAAGCCCTTGGGCCCCTGCCCCTGCCGACGGCCCCCA
GCCACCAAAAGACAGCGCCACCCCTCTTTCACCACAGCCACCTAGCGAAGAGCCTGCTAC
CTCCCCCTGGCCTGCTGAACAGTCTCCCAAGAGCAGAACCAGCGAGGAAATGGGCGCCGG
CGCCCCTATGCGGGAACCCGGATCTCCTGCCGAGAGCGAGGGCAGAGACCAAGCTCAGCC
CTCTCCAGTGACACAGCCAGGAGCTTCTGCCGCCTACCCCTACGACGTGCCCGACTACGC
CTGACTCGAGTCTAGAGGGCCCTTCGAAC
