# Supplementary material for: The N-terminal PA domains of signal-peptide-peptidase-like 2 (SPPL2) proteases impact on TNFα cleavage
Source: Commun Biol. 2025 Apr 30;8:686. doi: 10.1038/s42003-025-08102-y (PMC12043953; doi:10.1038/s42003-025-08102-y)
Supplement: Supplementary file 4 — Supplementary Data 2 [file 42003_2025_8102_MOESM4_ESM.zip › Sequencing data/Reference 3I2b HA.fa]

>Reference_3I2b_HA 
GTCCAGTGTGGTGGAATTCATGGCAGAACAGACCTACAGCTGGGCTTACTCCCTGGTTGA
CTACAACATGGTGATCATCTTTATCATGGCCGTCGGCACCGTGGCCATCGGCGGCTACTG
GGCCGGAAGTCGCGACGTGAAGAAGCGGTACATGAAGCACAAGCGGGACGACGGCCCTGA
GAAGCAGGAGGACGAGGCCGTGGACGTGACCCCAGTGATGACATGCGTGTTTGTGGTGAT
GTGCTGCAGCATGCTGGTGCTGCTGTATTACTTCTACGATCTGCTCGTCTACGTGGTGAT
CGGAATCTTCTGTCTGGCCAGCGCCACCGGCCTGTACAGCTGTCTGGCCCCCTGTGTGCG
GCGGCTGCCGTTCGGCAAGTGCAGAATCCCCAACAACAGCCTGCCTTACTTCCACAAACG
GCCCCAAGCCAGAATGCTGCTGCTGGCCCTTTTCTGCGTGGCTGTGTCCGTGGTGTGGGG
CGTGTTTAGAAACGAGGATCAGTGGGCCTGGGTGCTGCAGGACGCCCTGGGCATCGCCTT
CTGCCTGTACATGCTGAAAACAATCAGACTGCCTACATTCAAGGCCTGTACCCTGCTGCT
GCTGGTGCTGTTCCTGTATGATATTTTCTTCGTGTTCATCACCCCTTTCCTTACAAAGTC
TGGCTCCAGCATCATGGTGGAAGTGGCCACCGGCCCATCTGATTCTGCCACTAGAGAAAA
ACTGCCTATGGTGCTGAAGGTGCCCAGACTGAATAGCAGCCCTCTGGCTCTGTGCGACAG
ACCTTTCAGCCTGCTGGGATTTGGCGACATCCTGGTGCCCGGCCTGCTGGTTGCCTACTG
CCACAGATTCGACATCCAGGTGCAGAGCTCTAGGGTGTACTTTGTGGCCTGCACCATCGC
CTATGGCGTCGGCCTGCTGGTGACCTTCGTGGCCCTGGCTCTTATGCAGAGAGGCCAGCC
TGCCCTGCTGTACCTGGTTCCTTGCACACTGGTGACCAGCTGCGCTGTGGCCCTGTGGCG
GCGGGAACTGGGTGTGTTCTGGACCGGATCAGGCTTCGCCAAGGTCCTGCCTCCTAGCCC
TTGGGCTCCTGCTCCCGCTGATGGCCCTCAGCCCCCCAAGGACAGCGCAACCCCCCTGAG
CCCACAACCTCCTTCTGAGGAACCTGCCACCAGCCCTTGGCCTGCCGAGCAGAGCCCAAA
GTCCAGAACAAGCGAGGAAATGGGCGCCGGAGCCCCCATGAGAGAGCCTGGATCCCCCGC
CGAGAGCGAGGGCAGAGACCAGGCCCAGCCTAGCCCCGTGACACAGCCTGGCGCCTCTGC
CGCCTACCCCTACGACGTGCCCGACTACGCCTGACTCGAGTCTAGAGGGCCCTTCGAAC
